# Supplementary material for: Design, Synthesis, and Characterization of Dichlorobiphenyl-Derived Inhibitors of the Proprotein Convertase Furin
Source: J Med Chem. 2025 Nov 30;68(23):25157–70. doi: 10.1021/acs.jmedchem.5c02157 (PMC12703725; doi:10.1021/acs.jmedchem.5c02157)
Supplement: Supplementary file 2 [file jm5c02157_si_002.csv]

Compound	SMILES	Ki Furin (nM)	Ki PC7 (nM)	Ki PC7 from preassay, (nM)
4	O=C(NCC1=CC=C(CN)C=C1)C2=CC(C3=CC(Cl)=CC(Cl)=C3)=CC(C(NCC4=CC=C(CN)C=C4)=O)=C2	no inhibition at 10 µM inhibitor concentration	not determined
5	ClC1=CC(Cl)=CC(C2=CC(CNCC3=CC=C(CN)C=C3)=CC(CNCC4=CC=C(CN)C=C4)=C2)=C1	122 ± 21	not determined
6	ClC1=CC(Cl)=CC(C2=CC(C(NCC3=CC=C(CN)C=C3)=O)=CC(CNCC4=CC=C(CN)C=C4)=C2)=C1	562 ± 103	not determined
9	ClC1=CC(Cl)=CC(C2=CC(CN3CCC(C4CCNCC4)CC3)=CC(CN5CCC(CNC(C)=O)CC5)=C2)=C1	12.4 ± 4.5	278 ± 11
10	ClC1=CC(Cl)=CC(C2=CC(CN3CCC(CNC(C)=O)CC3)=CC(CN4CCC(CNC(C)=O)CC4)=C2)=C1	56.9 ± 2.0	not determined
11	ClC1=CC(Cl)=CC(C2=CC(CN3CCC(C4CCNCC4)CC3)=CC(CN5CCC(C6CCNCC6)CC5)=C2)=C1	112 ± 37	not determined
12	ClC1=CC(C2=CC(CN3CCC(C4CCNCC4)CC3)=CC(CN5CCC(CNC=O)CC5)=C2)=CC(Cl)=C1	17.3 ± 4.5	not determined
13	ClC1=CC(C2=CC(CN3CCC(C4CCNCC4)CC3)=CC(CN5CCC(CNC(C(F)(F)F)=O)CC5)=C2)=CC(Cl)=C1	31.9 ± 3.0		931 ± 115
14	ClC1=CC(C2=CC(CN3CCC(C4CCNCC4)CC3)=CC(CN5CCC(CNC(NC)=O)CC5)=C2)=CC(Cl)=C1	11.5 ± 1.3	451 ± 3
15	ClC1=CC(C2=CC(CN3CCC(C4CCNCC4)CC3)=CC(CN5CCC(CNC(OC)=O)CC5)=C2)=CC(Cl)=C1	17.3 ± 1.4	472 ± 28
16	ClC1=CC(Cl)=CC(C2=CC(CN3CCC(C4CCNCC4)CC3)=CC(CN5CCC(CCNC(C(F)(F)F)=O)CC5)=C2)=C1	34.6 ± 6.7		927 ± 79
17	ClC1=CC(C2=CC(CN3CCC(C4CCNCC4)CC3)=CC(CN5CCC(CC(OC)=O)CC5)=C2)=CC(Cl)=C1	17.0 ± 2.8	not determined
18	ClC1=CC(C2=CC(CN3CCC(C4CCNCC4)CC3)=CC(CN5CCC(CC(O)=O)CC5)=C2)=CC(Cl)=C1	33.8 ± 2.8	not determined
19	ClC1=CC(C2=CC(CN3CCC(CNC=O)CC3)=CC(CN4CCC(CNC=O)CC4)=C2)=CC(Cl)=C1	74.7 ± 18	not determined
20	O=C(C(F)(F)F)NCC(CC1)CCN1CC2=CC(C3=CC(Cl)=CC(Cl)=C3)=CC(CN4CCC(CNC(C(F)(F)F)=O)CC4)=C2	483 ± 38	no inhibition at 10 µM inhibitor concentration
21	ClC1=CC(C2=CC(CN3CCC(CNC(NC)=O)CC3)=CC(CN4CCC(CNC(NC)=O)CC4)=C2)=CC(Cl)=C1	43.0 ± 0.8		2647 ± 93
22	ClC1=CC(C2=CC(CN3CCC(CNC(OC)=O)CC3)=CC(CN4CCC(CNC(OC)=O)CC4)=C2)=CC(Cl)=C1	113 ± 5.6		737 ± 40
23	ClC1=CC(C2=CC(CN3CCC(CCNC(C(F)(F)F)=O)CC3)=CC(CN4CCC(CCNC(C(F)(F)F)=O)CC4)=C2)=CC(Cl)=C1	298 ± 16.1	no inhibition at 10 µM inhibitor concentration
24	ClC1=CC(C2=CC(CN3CCC(CC(OC)=O)CC3)=CC(CN4CCC(CC(OC)=O)CC4)=C2)=CC(Cl)=C1	168 ± 2.1	not determined
25	ClC1=CC(Cl)=CC(C2=CC(CN3CCC(N4CCN(C)CC4)CC3)=CC(CN5CCC(CNC(C)=O)CC5)=C2)=C1	18.6 ± 0.9	not determined
26	ClC1=CC(Cl)=CC(C2=CC(CN3CCN(C(CC4)CCN4C)CC3)=CC(CN5CCC(CNC(C)=O)CC5)=C2)=C1	6.80 ± 2.5		2163 ± 161
27	ClC1=CC(Cl)=CC(C2=CC(CN3CCN(C4=CC=NC=C4)CC3)=CC(CN5CCC(CNC(C)=O)CC5)=C2)=C1	1.67 ± 0.1	7.27 ± 0.07
28	ClC1=CC(Cl)=CC(C2=CC(CN3CCC(C4=CC=CC=C4)CC3)=CC(CN5CCC(CNC(C)=O)CC5)=C2)=C1	905 ± 26	not determined
29	ClC1=CC(C2=CC(CN3CCC(N)CC3)=CC(CN4CCC(CNC(C)=O)CC4)=C2)=CC(Cl)=C1	12.8 ± 1.3		1525 ± 19
30	ClC1=CC(C2=CC(CN3CCC(NC(CN)=O)CC3)=CC(CN4CCC(CNC(C)=O)CC4)=C2)=CC(Cl)=C1	13.7 ± 0.6		1141 ± 197
31	ClC1=CC(C2=CC(CN3CCC(NC(CCN)=O)CC3)=CC(CN4CCC(CNC(C)=O)CC4)=C2)=CC(Cl)=C1	17.4 ± 3.1		745 ± 55
32	ClC1=CC(C2=CC(CN3CCC(CN)CC3)=CC(CN4CCC(CNC(C)=O)CC4)=C2)=CC(Cl)=C1	11.4 ± 0.5		891 ± 3
33	ClC1=CC(Cl)=CC(C2=CC(CN3CCN(C4CCN(C)CC4)CC3)=CC(CN5CCN(C6CCN(C)CC6)CC5)=C2)=C1	195 ± 6	not determined
34	ClC1=CC(Cl)=CC(C2=CC(CN3CCN(C4=CC=NC=C4)CC3)=CC(CN5CCN(C6=CC=NC=C6)CC5)=C2)=C1	76.6 ± 4.5	257 ± 19
35	ClC1=CC(Cl)=CC(C2=CC(CN3CCNCC3)=CC(CN4CCNCC4)=C2)=C1	1263 ± 52	not determined
36	ClC1=CC(Cl)=CC(C2=CC(CN3CCC(N)CC3)=CC(CN4CCC(N)CC4)=C2)=C1	120 ± 7	not determined
37	ClC1=CC(Cl)=CC(C2=CC(CN3CCCCC3)=CC(CN4CCCCC4)=C2)=C1	220 ± 7	not determined
38	ClC1=CC(Cl)=CC(C2=CC(CN3CCCC3)=CC(CN4CCCC4)=C2)=C1	243 ± 9	not determined
39	NCC1=CC(C2=CC(Cl)=CC(Cl)=C2)=CC(CN)=C1	1458 ± 440	not determined
40	ClC1=CC(Cl)=CC(C2=CC(CN3CCC(C4CCN(CC(N)=O)CC4)CC3)=CC(CN5CCC(CNC(C)=O)CC5)=C2)=C1	9.29 ± 0.78	not determined
41	ClC1=CC(Cl)=CC(C2=CC(CN3CCC(C4CCN(C(CN)=O)CC4)CC3)=CC(CN5CCC(CNC(C)=O)CC5)=C2)=C1	6.05 ± 0.41	164 ± 8
42	ClC1=CC(Cl)=CC(C2=CC(CN3CCC(C4CCN(CCOC)CC4)CC3)=CC(CN5CCC(CNC(C)=O)CC5)=C2)=C1	4.70 ± 0.39	not determined
43	ClC1=CC(Cl)=CC(C2=CC(CN3CCC(C4CCN(CCC(OC)=O)CC4)CC3)=CC(CN5CCC(CNC(C)=O)CC5)=C2)=C1	4.72 ± 0.45	249 ± 1
44	ClC1=CC(Cl)=CC(C2=CC(CN3CCC(C4CCN(CCC(O)=O)CC4)CC3)=CC(CN5CCC(CNC(C)=O)CC5)=C2)=C1	16.1 ± 0.3	not determined
45	ClC1=CC(Cl)=CC(C2=CC(CN3CCC(C4CCN(CC(OC)=O)CC4)CC3)=CC(CN5CCC(CNC(C)=O)CC5)=C2)=C1	5.69 ± 0.79	not determined
46	ClC1=CC(Cl)=CC(C2=CC(CN3CCC(C4CCN(CCCC(OC)=O)CC4)CC3)=CC(CN5CCC(CNC(C)=O)CC5)=C2)=C1	4.82 ± 0.61	639 ± 24
