# Supplementary material for: Design, Synthesis, and Characterization of Dichlorobiphenyl-Derived Inhibitors of the Proprotein Convertase Furin
Source: J Med Chem. 2025 Nov 30;68(23):25157–70. doi: 10.1021/acs.jmedchem.5c02157 (PMC12703725; doi:10.1021/acs.jmedchem.5c02157)
Supplement: Supplementary file 3 [file jm5c02157_si_003.cif]

data_9QWF
# 
_entry.id   9QWF 
# 
_audit_conform.dict_name       mmcif_pdbx.dic 
_audit_conform.dict_version    5.403 
_audit_conform.dict_location   http://mmcif.pdb.org/dictionaries/ascii/mmcif_pdbx.dic 
# 
loop_
_database_2.database_id 
_database_2.database_code 
_database_2.pdbx_database_accession 
_database_2.pdbx_DOI 
PDB   9QWF         pdb_00009qwf 10.2210/pdb9qwf/pdb 
WWPDB D_1292146799 ?            ?                   
# 
_pdbx_database_status.status_code                     AUTH 
_pdbx_database_status.status_code_sf                  AUTH 
_pdbx_database_status.status_code_mr                  ? 
_pdbx_database_status.entry_id                        9QWF 
_pdbx_database_status.recvd_initial_deposition_date   2025-04-14 
_pdbx_database_status.SG_entry                        N 
_pdbx_database_status.deposit_site                    PDBE 
_pdbx_database_status.process_site                    PDBE 
_pdbx_database_status.status_code_cs                  ? 
_pdbx_database_status.status_code_nmr_data            ? 
_pdbx_database_status.methods_development_category    ? 
_pdbx_database_status.pdb_format_compatible           N 
# 
_pdbx_contact_author.id                 2 
_pdbx_contact_author.email              sven.dahms@plus.ac.at 
_pdbx_contact_author.name_first         Sven 
_pdbx_contact_author.name_last          Dahms 
_pdbx_contact_author.name_mi            O. 
_pdbx_contact_author.role               'principal investigator/group leader' 
_pdbx_contact_author.identifier_ORCID   0000-0002-0915-7579 
# 
loop_
_audit_author.name 
_audit_author.pdbx_ordinal 
_audit_author.identifier_ORCID 
'Dahms, S.O.'      1 0000-0002-0915-7579 
'Brandstetter, H.' 2 0000-0002-6089-3045 
# 
_citation.abstract                  ? 
_citation.abstract_id_CAS           ? 
_citation.book_id_ISBN              ? 
_citation.book_publisher            ? 
_citation.book_publisher_city       ? 
_citation.book_title                ? 
_citation.coordinate_linkage        ? 
_citation.country                   ? 
_citation.database_id_Medline       ? 
_citation.details                   ? 
_citation.id                        primary 
_citation.journal_abbrev            'To Be Published' 
_citation.journal_id_ASTM           ? 
_citation.journal_id_CSD            0353 
_citation.journal_id_ISSN           ? 
_citation.journal_full              ? 
_citation.journal_issue             ? 
_citation.journal_volume            ? 
_citation.language                  ? 
_citation.page_first                ? 
_citation.page_last                 ? 
_citation.title                     'Targeting the cryptic binding pocket of furin with biphenyl-based inhibitors.' 
_citation.year                      ? 
_citation.database_id_CSD           ? 
_citation.pdbx_database_id_DOI      ? 
_citation.pdbx_database_id_PubMed   ? 
_citation.pdbx_database_id_patent   ? 
_citation.unpublished_flag          ? 
# 
loop_
_citation_author.citation_id 
_citation_author.name 
_citation_author.ordinal 
_citation_author.identifier_ORCID 
primary 'Dahms, S.O.'     1 ? 
primary 'Brandsttter, H.' 2 ? 
# 
loop_
_entity.id 
_entity.type 
_entity.src_method 
_entity.pdbx_description 
_entity.formula_weight 
_entity.pdbx_number_of_molecules 
_entity.pdbx_ec 
_entity.pdbx_mutation 
_entity.pdbx_fragment 
_entity.details 
1 polymer     man Furin 52112.312 1   3.4.21.75 ? ? ? 
2 non-polymer syn 'CALCIUM ION' 40.078    3   ?         ? ? ? 
3 non-polymer syn 'SODIUM ION' 22.990    4   ?         ? ? ? 
4 non-polymer syn 'CHLORIDE ION' 35.453    1   ?         ? ? ? 
5 non-polymer syn 'DIMETHYL SULFOXIDE' 78.133    6   ?         ? ? ? 
6 non-polymer syn 2-acetamido-2-deoxy-beta-D-glucopyranose 221.208   1   ?         ? ? ? 
7 non-polymer syn 
;~{N}-[[1-[[3-[3,5-bis(chloranyl)phenyl]-5-[(4-piperidin-4-ylpiperidin-1-yl)methyl]phenyl]methyl]piperidin-4-yl]methyl]-2,2,2-tris(fluoranyl)ethanamide
;
625.595   1   ?         ? ? ? 
8 water       nat water 18.015    470 ?         ? ? ? 
# 
_entity_name_com.entity_id   1 
_entity_name_com.name        'Dibasic-processing enzyme,Paired basic amino acid residue-cleaving enzyme,PACE' 
# 
_entity_poly.entity_id                      1 
_entity_poly.type                           'polypeptide(L)' 
_entity_poly.nstd_linkage                   no 
_entity_poly.nstd_monomer                   no 
_entity_poly.pdbx_seq_one_letter_code       
;DVYQEPTDPKFPQQWYLSGVTQRDLNVKAAWAQGYTGHGIVVSILDDGIEKNHPDLAGNYDPGASFDVNDQDPDPQPRYT
QMNDNRHGTRCAGEVAAVANNGVCGVGVAYNARIGGVRMLDGEVTDAVEARSLGLNPNHIHIYSASWGPEDDGKTVDGPA
RLAEEAFFRGVSQGRGGLGSIFVWASGNGGREHDSCNCDGYTNSIYTLSISSATQFGNVPWYSEACSSTLATTYSSGNQN
EKQIVTTDLRQKCTESHTGTSASAPLAAGIIALTLEANKNLTWRDMQHLVVQTSKPAHLNANDWATNGVGRKVSHSYGYG
LLDAGAMVALAQNWTTVAPQRKCIIDILTEPKDIGKRLEVRKTVTACLGEPNHITRLEHAQARLTLSYNRRGDLAIHLVS
PMGTRSTLLAARPHDYSADGFNDWAFMTTHSWDEDPSGEWVLEIENTSEANNYGTLTKFTLVLYGTASGSLVPRGSHHHH
;
_entity_poly.pdbx_seq_one_letter_code_can   
;DVYQEPTDPKFPQQWYLSGVTQRDLNVKAAWAQGYTGHGIVVSILDDGIEKNHPDLAGNYDPGASFDVNDQDPDPQPRYT
QMNDNRHGTRCAGEVAAVANNGVCGVGVAYNARIGGVRMLDGEVTDAVEARSLGLNPNHIHIYSASWGPEDDGKTVDGPA
RLAEEAFFRGVSQGRGGLGSIFVWASGNGGREHDSCNCDGYTNSIYTLSISSATQFGNVPWYSEACSSTLATTYSSGNQN
EKQIVTTDLRQKCTESHTGTSASAPLAAGIIALTLEANKNLTWRDMQHLVVQTSKPAHLNANDWATNGVGRKVSHSYGYG
LLDAGAMVALAQNWTTVAPQRKCIIDILTEPKDIGKRLEVRKTVTACLGEPNHITRLEHAQARLTLSYNRRGDLAIHLVS
PMGTRSTLLAARPHDYSADGFNDWAFMTTHSWDEDPSGEWVLEIENTSEANNYGTLTKFTLVLYGTASGSLVPRGSHHHH
;
_entity_poly.pdbx_strand_id                 A 
_entity_poly.pdbx_target_identifier         ? 
# 
loop_
_pdbx_entity_nonpoly.entity_id 
_pdbx_entity_nonpoly.name 
_pdbx_entity_nonpoly.comp_id 
2 'CALCIUM ION' CA    
3 'SODIUM ION' NA    
4 'CHLORIDE ION' CL    
5 'DIMETHYL SULFOXIDE' DMS   
6 2-acetamido-2-deoxy-beta-D-glucopyranose NAG   
7 
;~{N}-[[1-[[3-[3,5-bis(chloranyl)phenyl]-5-[(4-piperidin-4-ylpiperidin-1-yl)methyl]phenyl]methyl]piperidin-4-yl]methyl]-2,2,2-tris(fluoranyl)ethanamide
;
A1JA5 
8 water HOH   
# 
loop_
_entity_poly_seq.entity_id 
_entity_poly_seq.num 
_entity_poly_seq.mon_id 
_entity_poly_seq.hetero 
1 1   ASP n 
1 2   VAL n 
1 3   TYR n 
1 4   GLN n 
1 5   GLU n 
1 6   PRO n 
1 7   THR n 
1 8   ASP n 
1 9   PRO n 
1 10  LYS n 
1 11  PHE n 
1 12  PRO n 
1 13  GLN n 
1 14  GLN n 
1 15  TRP n 
1 16  TYR n 
1 17  LEU n 
1 18  SER n 
1 19  GLY n 
1 20  VAL n 
1 21  THR n 
1 22  GLN n 
1 23  ARG n 
1 24  ASP n 
1 25  LEU n 
1 26  ASN n 
1 27  VAL n 
1 28  LYS n 
1 29  ALA n 
1 30  ALA n 
1 31  TRP n 
1 32  ALA n 
1 33  GLN n 
1 34  GLY n 
1 35  TYR n 
1 36  THR n 
1 37  GLY n 
1 38  HIS n 
1 39  GLY n 
1 40  ILE n 
1 41  VAL n 
1 42  VAL n 
1 43  SER n 
1 44  ILE n 
1 45  LEU n 
1 46  ASP n 
1 47  ASP n 
1 48  GLY n 
1 49  ILE n 
1 50  GLU n 
1 51  LYS n 
1 52  ASN n 
1 53  HIS n 
1 54  PRO n 
1 55  ASP n 
1 56  LEU n 
1 57  ALA n 
1 58  GLY n 
1 59  ASN n 
1 60  TYR n 
1 61  ASP n 
1 62  PRO n 
1 63  GLY n 
1 64  ALA n 
1 65  SER n 
1 66  PHE n 
1 67  ASP n 
1 68  VAL n 
1 69  ASN n 
1 70  ASP n 
1 71  GLN n 
1 72  ASP n 
1 73  PRO n 
1 74  ASP n 
1 75  PRO n 
1 76  GLN n 
1 77  PRO n 
1 78  ARG n 
1 79  TYR n 
1 80  THR n 
1 81  GLN n 
1 82  MET n 
1 83  ASN n 
1 84  ASP n 
1 85  ASN n 
1 86  ARG n 
1 87  HIS n 
1 88  GLY n 
1 89  THR n 
1 90  ARG n 
1 91  CYS n 
1 92  ALA n 
1 93  GLY n 
1 94  GLU n 
1 95  VAL n 
1 96  ALA n 
1 97  ALA n 
1 98  VAL n 
1 99  ALA n 
1 100 ASN n 
1 101 ASN n 
1 102 GLY n 
1 103 VAL n 
1 104 CYS n 
1 105 GLY n 
1 106 VAL n 
1 107 GLY n 
1 108 VAL n 
1 109 ALA n 
1 110 TYR n 
1 111 ASN n 
1 112 ALA n 
1 113 ARG n 
1 114 ILE n 
1 115 GLY n 
1 116 GLY n 
1 117 VAL n 
1 118 ARG n 
1 119 MET n 
1 120 LEU n 
1 121 ASP n 
1 122 GLY n 
1 123 GLU n 
1 124 VAL n 
1 125 THR n 
1 126 ASP n 
1 127 ALA n 
1 128 VAL n 
1 129 GLU n 
1 130 ALA n 
1 131 ARG n 
1 132 SER n 
1 133 LEU n 
1 134 GLY n 
1 135 LEU n 
1 136 ASN n 
1 137 PRO n 
1 138 ASN n 
1 139 HIS n 
1 140 ILE n 
1 141 HIS n 
1 142 ILE n 
1 143 TYR n 
1 144 SER n 
1 145 ALA n 
1 146 SER n 
1 147 TRP n 
1 148 GLY n 
1 149 PRO n 
1 150 GLU n 
1 151 ASP n 
1 152 ASP n 
1 153 GLY n 
1 154 LYS n 
1 155 THR n 
1 156 VAL n 
1 157 ASP n 
1 158 GLY n 
1 159 PRO n 
1 160 ALA n 
1 161 ARG n 
1 162 LEU n 
1 163 ALA n 
1 164 GLU n 
1 165 GLU n 
1 166 ALA n 
1 167 PHE n 
1 168 PHE n 
1 169 ARG n 
1 170 GLY n 
1 171 VAL n 
1 172 SER n 
1 173 GLN n 
1 174 GLY n 
1 175 ARG n 
1 176 GLY n 
1 177 GLY n 
1 178 LEU n 
1 179 GLY n 
1 180 SER n 
1 181 ILE n 
1 182 PHE n 
1 183 VAL n 
1 184 TRP n 
1 185 ALA n 
1 186 SER n 
1 187 GLY n 
1 188 ASN n 
1 189 GLY n 
1 190 GLY n 
1 191 ARG n 
1 192 GLU n 
1 193 HIS n 
1 194 ASP n 
1 195 SER n 
1 196 CYS n 
1 197 ASN n 
1 198 CYS n 
1 199 ASP n 
1 200 GLY n 
1 201 TYR n 
1 202 THR n 
1 203 ASN n 
1 204 SER n 
1 205 ILE n 
1 206 TYR n 
1 207 THR n 
1 208 LEU n 
1 209 SER n 
1 210 ILE n 
1 211 SER n 
1 212 SER n 
1 213 ALA n 
1 214 THR n 
1 215 GLN n 
1 216 PHE n 
1 217 GLY n 
1 218 ASN n 
1 219 VAL n 
1 220 PRO n 
1 221 TRP n 
1 222 TYR n 
1 223 SER n 
1 224 GLU n 
1 225 ALA n 
1 226 CYS n 
1 227 SER n 
1 228 SER n 
1 229 THR n 
1 230 LEU n 
1 231 ALA n 
1 232 THR n 
1 233 THR n 
1 234 TYR n 
1 235 SER n 
1 236 SER n 
1 237 GLY n 
1 238 ASN n 
1 239 GLN n 
1 240 ASN n 
1 241 GLU n 
1 242 LYS n 
1 243 GLN n 
1 244 ILE n 
1 245 VAL n 
1 246 THR n 
1 247 THR n 
1 248 ASP n 
1 249 LEU n 
1 250 ARG n 
1 251 GLN n 
1 252 LYS n 
1 253 CYS n 
1 254 THR n 
1 255 GLU n 
1 256 SER n 
1 257 HIS n 
1 258 THR n 
1 259 GLY n 
1 260 THR n 
1 261 SER n 
1 262 ALA n 
1 263 SER n 
1 264 ALA n 
1 265 PRO n 
1 266 LEU n 
1 267 ALA n 
1 268 ALA n 
1 269 GLY n 
1 270 ILE n 
1 271 ILE n 
1 272 ALA n 
1 273 LEU n 
1 274 THR n 
1 275 LEU n 
1 276 GLU n 
1 277 ALA n 
1 278 ASN n 
1 279 LYS n 
1 280 ASN n 
1 281 LEU n 
1 282 THR n 
1 283 TRP n 
1 284 ARG n 
1 285 ASP n 
1 286 MET n 
1 287 GLN n 
1 288 HIS n 
1 289 LEU n 
1 290 VAL n 
1 291 VAL n 
1 292 GLN n 
1 293 THR n 
1 294 SER n 
1 295 LYS n 
1 296 PRO n 
1 297 ALA n 
1 298 HIS n 
1 299 LEU n 
1 300 ASN n 
1 301 ALA n 
1 302 ASN n 
1 303 ASP n 
1 304 TRP n 
1 305 ALA n 
1 306 THR n 
1 307 ASN n 
1 308 GLY n 
1 309 VAL n 
1 310 GLY n 
1 311 ARG n 
1 312 LYS n 
1 313 VAL n 
1 314 SER n 
1 315 HIS n 
1 316 SER n 
1 317 TYR n 
1 318 GLY n 
1 319 TYR n 
1 320 GLY n 
1 321 LEU n 
1 322 LEU n 
1 323 ASP n 
1 324 ALA n 
1 325 GLY n 
1 326 ALA n 
1 327 MET n 
1 328 VAL n 
1 329 ALA n 
1 330 LEU n 
1 331 ALA n 
1 332 GLN n 
1 333 ASN n 
1 334 TRP n 
1 335 THR n 
1 336 THR n 
1 337 VAL n 
1 338 ALA n 
1 339 PRO n 
1 340 GLN n 
1 341 ARG n 
1 342 LYS n 
1 343 CYS n 
1 344 ILE n 
1 345 ILE n 
1 346 ASP n 
1 347 ILE n 
1 348 LEU n 
1 349 THR n 
1 350 GLU n 
1 351 PRO n 
1 352 LYS n 
1 353 ASP n 
1 354 ILE n 
1 355 GLY n 
1 356 LYS n 
1 357 ARG n 
1 358 LEU n 
1 359 GLU n 
1 360 VAL n 
1 361 ARG n 
1 362 LYS n 
1 363 THR n 
1 364 VAL n 
1 365 THR n 
1 366 ALA n 
1 367 CYS n 
1 368 LEU n 
1 369 GLY n 
1 370 GLU n 
1 371 PRO n 
1 372 ASN n 
1 373 HIS n 
1 374 ILE n 
1 375 THR n 
1 376 ARG n 
1 377 LEU n 
1 378 GLU n 
1 379 HIS n 
1 380 ALA n 
1 381 GLN n 
1 382 ALA n 
1 383 ARG n 
1 384 LEU n 
1 385 THR n 
1 386 LEU n 
1 387 SER n 
1 388 TYR n 
1 389 ASN n 
1 390 ARG n 
1 391 ARG n 
1 392 GLY n 
1 393 ASP n 
1 394 LEU n 
1 395 ALA n 
1 396 ILE n 
1 397 HIS n 
1 398 LEU n 
1 399 VAL n 
1 400 SER n 
1 401 PRO n 
1 402 MET n 
1 403 GLY n 
1 404 THR n 
1 405 ARG n 
1 406 SER n 
1 407 THR n 
1 408 LEU n 
1 409 LEU n 
1 410 ALA n 
1 411 ALA n 
1 412 ARG n 
1 413 PRO n 
1 414 HIS n 
1 415 ASP n 
1 416 TYR n 
1 417 SER n 
1 418 ALA n 
1 419 ASP n 
1 420 GLY n 
1 421 PHE n 
1 422 ASN n 
1 423 ASP n 
1 424 TRP n 
1 425 ALA n 
1 426 PHE n 
1 427 MET n 
1 428 THR n 
1 429 THR n 
1 430 HIS n 
1 431 SER n 
1 432 TRP n 
1 433 ASP n 
1 434 GLU n 
1 435 ASP n 
1 436 PRO n 
1 437 SER n 
1 438 GLY n 
1 439 GLU n 
1 440 TRP n 
1 441 VAL n 
1 442 LEU n 
1 443 GLU n 
1 444 ILE n 
1 445 GLU n 
1 446 ASN n 
1 447 THR n 
1 448 SER n 
1 449 GLU n 
1 450 ALA n 
1 451 ASN n 
1 452 ASN n 
1 453 TYR n 
1 454 GLY n 
1 455 THR n 
1 456 LEU n 
1 457 THR n 
1 458 LYS n 
1 459 PHE n 
1 460 THR n 
1 461 LEU n 
1 462 VAL n 
1 463 LEU n 
1 464 TYR n 
1 465 GLY n 
1 466 THR n 
1 467 ALA n 
1 468 SER n 
1 469 GLY n 
1 470 SER n 
1 471 LEU n 
1 472 VAL n 
1 473 PRO n 
1 474 ARG n 
1 475 GLY n 
1 476 SER n 
1 477 HIS n 
1 478 HIS n 
1 479 HIS n 
1 480 HIS n 
# 
_entity_src_gen.entity_id                          1 
_entity_src_gen.pdbx_src_id                        1 
_entity_src_gen.pdbx_alt_source_flag               sample 
_entity_src_gen.pdbx_seq_type                      'Biological sequence' 
_entity_src_gen.pdbx_beg_seq_num                   1 
_entity_src_gen.pdbx_end_seq_num                   480 
_entity_src_gen.gene_src_common_name               human 
_entity_src_gen.gene_src_genus                     ? 
_entity_src_gen.pdbx_gene_src_gene                 'FURIN, FUR, PACE, PCSK3' 
_entity_src_gen.gene_src_species                   ? 
_entity_src_gen.gene_src_strain                    ? 
_entity_src_gen.gene_src_tissue                    ? 
_entity_src_gen.gene_src_tissue_fraction           ? 
_entity_src_gen.gene_src_details                   ? 
_entity_src_gen.pdbx_gene_src_fragment             ? 
_entity_src_gen.pdbx_gene_src_scientific_name      'Homo sapiens' 
_entity_src_gen.pdbx_gene_src_ncbi_taxonomy_id     9606 
_entity_src_gen.pdbx_gene_src_variant              ? 
_entity_src_gen.pdbx_gene_src_cell_line            ? 
_entity_src_gen.pdbx_gene_src_atcc                 ? 
_entity_src_gen.pdbx_gene_src_organ                ? 
_entity_src_gen.pdbx_gene_src_organelle            ? 
_entity_src_gen.pdbx_gene_src_cell                 ? 
_entity_src_gen.pdbx_gene_src_cellular_location    ? 
_entity_src_gen.host_org_common_name               ? 
_entity_src_gen.pdbx_host_org_scientific_name      'Homo sapiens' 
_entity_src_gen.pdbx_host_org_ncbi_taxonomy_id     9606 
_entity_src_gen.host_org_genus                     ? 
_entity_src_gen.pdbx_host_org_gene                 ? 
_entity_src_gen.pdbx_host_org_organ                ? 
_entity_src_gen.host_org_species                   ? 
_entity_src_gen.pdbx_host_org_tissue               ? 
_entity_src_gen.pdbx_host_org_tissue_fraction      ? 
_entity_src_gen.pdbx_host_org_strain               ? 
_entity_src_gen.pdbx_host_org_variant              ? 
_entity_src_gen.pdbx_host_org_cell_line            ? 
_entity_src_gen.pdbx_host_org_atcc                 ? 
_entity_src_gen.pdbx_host_org_culture_collection   ? 
_entity_src_gen.pdbx_host_org_cell                 ? 
_entity_src_gen.pdbx_host_org_organelle            ? 
_entity_src_gen.pdbx_host_org_cellular_location    ? 
_entity_src_gen.pdbx_host_org_vector_type          ? 
_entity_src_gen.pdbx_host_org_vector               ? 
_entity_src_gen.host_org_details                   ? 
_entity_src_gen.expression_system_id               ? 
_entity_src_gen.plasmid_name                       ? 
_entity_src_gen.plasmid_details                    ? 
_entity_src_gen.pdbx_description                   ? 
# 
loop_
_chem_comp.id 
_chem_comp.type 
_chem_comp.mon_nstd_flag 
_chem_comp.name 
_chem_comp.pdbx_synonyms 
_chem_comp.formula 
_chem_comp.formula_weight 
A1JA5 non-polymer                  . 
;~{N}-[[1-[[3-[3,5-bis(chloranyl)phenyl]-5-[(4-piperidin-4-ylpiperidin-1-yl)methyl]phenyl]methyl]piperidin-4-yl]methyl]-2,2,2-tris(fluoranyl)ethanamide
;
? 'C32 H41 Cl2 F3 N4 O' 625.595 
ALA   'L-peptide linking'          y ALANINE ? 'C3 H7 N O2'          89.093  
ARG   'L-peptide linking'          y ARGININE ? 'C6 H15 N4 O2 1'      175.209 
ASN   'L-peptide linking'          y ASPARAGINE ? 'C4 H8 N2 O3'         132.118 
ASP   'L-peptide linking'          y 'ASPARTIC ACID' ? 'C4 H7 N O4'          133.103 
CA    non-polymer                  . 'CALCIUM ION' ? 'Ca 2'                40.078  
CL    non-polymer                  . 'CHLORIDE ION' ? 'Cl -1'               35.453  
CYS   'L-peptide linking'          y CYSTEINE ? 'C3 H7 N O2 S'        121.158 
DMS   non-polymer                  . 'DIMETHYL SULFOXIDE' ? 'C2 H6 O S'           78.133  
GLN   'L-peptide linking'          y GLUTAMINE ? 'C5 H10 N2 O3'        146.144 
GLU   'L-peptide linking'          y 'GLUTAMIC ACID' ? 'C5 H9 N O4'          147.129 
GLY   'peptide linking'            y GLYCINE ? 'C2 H5 N O2'          75.067  
HIS   'L-peptide linking'          y HISTIDINE ? 'C6 H10 N3 O2 1'      156.162 
HOH   non-polymer                  . WATER ? 'H2 O'                18.015  
ILE   'L-peptide linking'          y ISOLEUCINE ? 'C6 H13 N O2'         131.173 
LEU   'L-peptide linking'          y LEUCINE ? 'C6 H13 N O2'         131.173 
LYS   'L-peptide linking'          y LYSINE ? 'C6 H15 N2 O2 1'      147.195 
MET   'L-peptide linking'          y METHIONINE ? 'C5 H11 N O2 S'       149.211 
NA    non-polymer                  . 'SODIUM ION' ? 'Na 1'                22.990  
NAG   'D-saccharide, beta linking' . 2-acetamido-2-deoxy-beta-D-glucopyranose 
;N-acetyl-beta-D-glucosamine; 2-acetamido-2-deoxy-beta-D-glucose; 2-acetamido-2-deoxy-D-glucose; 2-acetamido-2-deoxy-glucose; N-ACETYL-D-GLUCOSAMINE
;
'C8 H15 N O6'         221.208 
PHE   'L-peptide linking'          y PHENYLALANINE ? 'C9 H11 N O2'         165.189 
PRO   'L-peptide linking'          y PROLINE ? 'C5 H9 N O2'          115.130 
SER   'L-peptide linking'          y SERINE ? 'C3 H7 N O3'          105.093 
THR   'L-peptide linking'          y THREONINE ? 'C4 H9 N O3'          119.119 
TRP   'L-peptide linking'          y TRYPTOPHAN ? 'C11 H12 N2 O2'       204.225 
TYR   'L-peptide linking'          y TYROSINE ? 'C9 H11 N O3'         181.189 
VAL   'L-peptide linking'          y VALINE ? 'C5 H11 N O2'         117.146 
# 
loop_
_pdbx_chem_comp_identifier.comp_id 
_pdbx_chem_comp_identifier.type 
_pdbx_chem_comp_identifier.program 
_pdbx_chem_comp_identifier.program_version 
_pdbx_chem_comp_identifier.identifier 
NAG 'CONDENSED IUPAC CARBOHYDRATE SYMBOL' GMML     1.0 DGlcpNAcb                      
NAG 'COMMON NAME'                         GMML     1.0 N-acetyl-b-D-glucopyranosamine 
NAG 'IUPAC CARBOHYDRATE SYMBOL'           PDB-CARE 1.0 b-D-GlcpNAc                    
NAG 'SNFG CARBOHYDRATE SYMBOL'            GMML     1.0 GlcNAc                         
# 
loop_
_pdbx_poly_seq_scheme.asym_id 
_pdbx_poly_seq_scheme.entity_id 
_pdbx_poly_seq_scheme.seq_id 
_pdbx_poly_seq_scheme.mon_id 
_pdbx_poly_seq_scheme.ndb_seq_num 
_pdbx_poly_seq_scheme.pdb_seq_num 
_pdbx_poly_seq_scheme.auth_seq_num 
_pdbx_poly_seq_scheme.pdb_mon_id 
_pdbx_poly_seq_scheme.auth_mon_id 
_pdbx_poly_seq_scheme.pdb_strand_id 
_pdbx_poly_seq_scheme.pdb_ins_code 
_pdbx_poly_seq_scheme.hetero 
A 1 1   ASP 1   108 ?   ?   ?   A . n 
A 1 2   VAL 2   109 ?   ?   ?   A . n 
A 1 3   TYR 3   110 110 TYR TYR A . n 
A 1 4   GLN 4   111 111 GLN GLN A . n 
A 1 5   GLU 5   112 112 GLU GLU A . n 
A 1 6   PRO 6   113 113 PRO PRO A . n 
A 1 7   THR 7   114 114 THR THR A . n 
A 1 8   ASP 8   115 115 ASP ASP A . n 
A 1 9   PRO 9   116 116 PRO PRO A . n 
A 1 10  LYS 10  117 117 LYS LYS A . n 
A 1 11  PHE 11  118 118 PHE PHE A . n 
A 1 12  PRO 12  119 119 PRO PRO A . n 
A 1 13  GLN 13  120 120 GLN GLN A . n 
A 1 14  GLN 14  121 121 GLN GLN A . n 
A 1 15  TRP 15  122 122 TRP TRP A . n 
A 1 16  TYR 16  123 123 TYR TYR A . n 
A 1 17  LEU 17  124 124 LEU LEU A . n 
A 1 18  SER 18  125 125 SER SER A . n 
A 1 19  GLY 19  126 126 GLY GLY A . n 
A 1 20  VAL 20  127 127 VAL VAL A . n 
A 1 21  THR 21  128 128 THR THR A . n 
A 1 22  GLN 22  129 129 GLN GLN A . n 
A 1 23  ARG 23  130 130 ARG ARG A . n 
A 1 24  ASP 24  131 131 ASP ASP A . n 
A 1 25  LEU 25  132 132 LEU LEU A . n 
A 1 26  ASN 26  133 133 ASN ASN A . n 
A 1 27  VAL 27  134 134 VAL VAL A . n 
A 1 28  LYS 28  135 135 LYS LYS A . n 
A 1 29  ALA 29  136 136 ALA ALA A . n 
A 1 30  ALA 30  137 137 ALA ALA A . n 
A 1 31  TRP 31  138 138 TRP TRP A . n 
A 1 32  ALA 32  139 139 ALA ALA A . n 
A 1 33  GLN 33  140 140 GLN GLN A . n 
A 1 34  GLY 34  141 141 GLY GLY A . n 
A 1 35  TYR 35  142 142 TYR TYR A . n 
A 1 36  THR 36  143 143 THR THR A . n 
A 1 37  GLY 37  144 144 GLY GLY A . n 
A 1 38  HIS 38  145 145 HIS HIS A . n 
A 1 39  GLY 39  146 146 GLY GLY A . n 
A 1 40  ILE 40  147 147 ILE ILE A . n 
A 1 41  VAL 41  148 148 VAL VAL A . n 
A 1 42  VAL 42  149 149 VAL VAL A . n 
A 1 43  SER 43  150 150 SER SER A . n 
A 1 44  ILE 44  151 151 ILE ILE A . n 
A 1 45  LEU 45  152 152 LEU LEU A . n 
A 1 46  ASP 46  153 153 ASP ASP A . n 
A 1 47  ASP 47  154 154 ASP ASP A . n 
A 1 48  GLY 48  155 155 GLY GLY A . n 
A 1 49  ILE 49  156 156 ILE ILE A . n 
A 1 50  GLU 50  157 157 GLU GLU A . n 
A 1 51  LYS 51  158 158 LYS LYS A . n 
A 1 52  ASN 52  159 159 ASN ASN A . n 
A 1 53  HIS 53  160 160 HIS HIS A . n 
A 1 54  PRO 54  161 161 PRO PRO A . n 
A 1 55  ASP 55  162 162 ASP ASP A . n 
A 1 56  LEU 56  163 163 LEU LEU A . n 
A 1 57  ALA 57  164 164 ALA ALA A . n 
A 1 58  GLY 58  165 165 GLY GLY A . n 
A 1 59  ASN 59  166 166 ASN ASN A . n 
A 1 60  TYR 60  167 167 TYR TYR A . n 
A 1 61  ASP 61  168 168 ASP ASP A . n 
A 1 62  PRO 62  169 169 PRO PRO A . n 
A 1 63  GLY 63  170 170 GLY GLY A . n 
A 1 64  ALA 64  171 171 ALA ALA A . n 
A 1 65  SER 65  172 172 SER SER A . n 
A 1 66  PHE 66  173 173 PHE PHE A . n 
A 1 67  ASP 67  174 174 ASP ASP A . n 
A 1 68  VAL 68  175 175 VAL VAL A . n 
A 1 69  ASN 69  176 176 ASN ASN A . n 
A 1 70  ASP 70  177 177 ASP ASP A . n 
A 1 71  GLN 71  178 178 GLN GLN A . n 
A 1 72  ASP 72  179 179 ASP ASP A . n 
A 1 73  PRO 73  180 180 PRO PRO A . n 
A 1 74  ASP 74  181 181 ASP ASP A . n 
A 1 75  PRO 75  182 182 PRO PRO A . n 
A 1 76  GLN 76  183 183 GLN GLN A . n 
A 1 77  PRO 77  184 184 PRO PRO A . n 
A 1 78  ARG 78  185 185 ARG ARG A . n 
A 1 79  TYR 79  186 186 TYR TYR A . n 
A 1 80  THR 80  187 187 THR THR A . n 
A 1 81  GLN 81  188 188 GLN GLN A . n 
A 1 82  MET 82  189 189 MET MET A . n 
A 1 83  ASN 83  190 190 ASN ASN A . n 
A 1 84  ASP 84  191 191 ASP ASP A . n 
A 1 85  ASN 85  192 192 ASN ASN A . n 
A 1 86  ARG 86  193 193 ARG ARG A . n 
A 1 87  HIS 87  194 194 HIS HIS A . n 
A 1 88  GLY 88  195 195 GLY GLY A . n 
A 1 89  THR 89  196 196 THR THR A . n 
A 1 90  ARG 90  197 197 ARG ARG A . n 
A 1 91  CYS 91  198 198 CYS CYS A . n 
A 1 92  ALA 92  199 199 ALA ALA A . n 
A 1 93  GLY 93  200 200 GLY GLY A . n 
A 1 94  GLU 94  201 201 GLU GLU A . n 
A 1 95  VAL 95  202 202 VAL VAL A . n 
A 1 96  ALA 96  203 203 ALA ALA A . n 
A 1 97  ALA 97  204 204 ALA ALA A . n 
A 1 98  VAL 98  205 205 VAL VAL A . n 
A 1 99  ALA 99  206 206 ALA ALA A . n 
A 1 100 ASN 100 207 207 ASN ASN A . n 
A 1 101 ASN 101 208 208 ASN ASN A . n 
A 1 102 GLY 102 209 209 GLY GLY A . n 
A 1 103 VAL 103 210 210 VAL VAL A . n 
A 1 104 CYS 104 211 211 CYS CYS A . n 
A 1 105 GLY 105 212 212 GLY GLY A . n 
A 1 106 VAL 106 213 213 VAL VAL A . n 
A 1 107 GLY 107 214 214 GLY GLY A . n 
A 1 108 VAL 108 215 215 VAL VAL A . n 
A 1 109 ALA 109 216 216 ALA ALA A . n 
A 1 110 TYR 110 217 217 TYR TYR A . n 
A 1 111 ASN 111 218 218 ASN ASN A . n 
A 1 112 ALA 112 219 219 ALA ALA A . n 
A 1 113 ARG 113 220 220 ARG ARG A . n 
A 1 114 ILE 114 221 221 ILE ILE A . n 
A 1 115 GLY 115 222 222 GLY GLY A . n 
A 1 116 GLY 116 223 223 GLY GLY A . n 
A 1 117 VAL 117 224 224 VAL VAL A . n 
A 1 118 ARG 118 225 225 ARG ARG A . n 
A 1 119 MET 119 226 226 MET MET A . n 
A 1 120 LEU 120 227 227 LEU LEU A . n 
A 1 121 ASP 121 228 228 ASP ASP A . n 
A 1 122 GLY 122 229 229 GLY GLY A . n 
A 1 123 GLU 123 230 230 GLU GLU A . n 
A 1 124 VAL 124 231 231 VAL VAL A . n 
A 1 125 THR 125 232 232 THR THR A . n 
A 1 126 ASP 126 233 233 ASP ASP A . n 
A 1 127 ALA 127 234 234 ALA ALA A . n 
A 1 128 VAL 128 235 235 VAL VAL A . n 
A 1 129 GLU 129 236 236 GLU GLU A . n 
A 1 130 ALA 130 237 237 ALA ALA A . n 
A 1 131 ARG 131 238 238 ARG ARG A . n 
A 1 132 SER 132 239 239 SER SER A . n 
A 1 133 LEU 133 240 240 LEU LEU A . n 
A 1 134 GLY 134 241 241 GLY GLY A . n 
A 1 135 LEU 135 242 242 LEU LEU A . n 
A 1 136 ASN 136 243 243 ASN ASN A . n 
A 1 137 PRO 137 244 244 PRO PRO A . n 
A 1 138 ASN 138 245 245 ASN ASN A . n 
A 1 139 HIS 139 246 246 HIS HIS A . n 
A 1 140 ILE 140 247 247 ILE ILE A . n 
A 1 141 HIS 141 248 248 HIS HIS A . n 
A 1 142 ILE 142 249 249 ILE ILE A . n 
A 1 143 TYR 143 250 250 TYR TYR A . n 
A 1 144 SER 144 251 251 SER SER A . n 
A 1 145 ALA 145 252 252 ALA ALA A . n 
A 1 146 SER 146 253 253 SER SER A . n 
A 1 147 TRP 147 254 254 TRP TRP A . n 
A 1 148 GLY 148 255 255 GLY GLY A . n 
A 1 149 PRO 149 256 256 PRO PRO A . n 
A 1 150 GLU 150 257 257 GLU GLU A . n 
A 1 151 ASP 151 258 258 ASP ASP A . n 
A 1 152 ASP 152 259 259 ASP ASP A . n 
A 1 153 GLY 153 260 260 GLY GLY A . n 
A 1 154 LYS 154 261 261 LYS LYS A . n 
A 1 155 THR 155 262 262 THR THR A . n 
A 1 156 VAL 156 263 263 VAL VAL A . n 
A 1 157 ASP 157 264 264 ASP ASP A . n 
A 1 158 GLY 158 265 265 GLY GLY A . n 
A 1 159 PRO 159 266 266 PRO PRO A . n 
A 1 160 ALA 160 267 267 ALA ALA A . n 
A 1 161 ARG 161 268 268 ARG ARG A . n 
A 1 162 LEU 162 269 269 LEU LEU A . n 
A 1 163 ALA 163 270 270 ALA ALA A . n 
A 1 164 GLU 164 271 271 GLU GLU A . n 
A 1 165 GLU 165 272 272 GLU GLU A . n 
A 1 166 ALA 166 273 273 ALA ALA A . n 
A 1 167 PHE 167 274 274 PHE PHE A . n 
A 1 168 PHE 168 275 275 PHE PHE A . n 
A 1 169 ARG 169 276 276 ARG ARG A . n 
A 1 170 GLY 170 277 277 GLY GLY A . n 
A 1 171 VAL 171 278 278 VAL VAL A . n 
A 1 172 SER 172 279 279 SER SER A . n 
A 1 173 GLN 173 280 280 GLN GLN A . n 
A 1 174 GLY 174 281 281 GLY GLY A . n 
A 1 175 ARG 175 282 282 ARG ARG A . n 
A 1 176 GLY 176 283 283 GLY GLY A . n 
A 1 177 GLY 177 284 284 GLY GLY A . n 
A 1 178 LEU 178 285 285 LEU LEU A . n 
A 1 179 GLY 179 286 286 GLY GLY A . n 
A 1 180 SER 180 287 287 SER SER A . n 
A 1 181 ILE 181 288 288 ILE ILE A . n 
A 1 182 PHE 182 289 289 PHE PHE A . n 
A 1 183 VAL 183 290 290 VAL VAL A . n 
A 1 184 TRP 184 291 291 TRP TRP A . n 
A 1 185 ALA 185 292 292 ALA ALA A . n 
A 1 186 SER 186 293 293 SER SER A . n 
A 1 187 GLY 187 294 294 GLY GLY A . n 
A 1 188 ASN 188 295 295 ASN ASN A . n 
A 1 189 GLY 189 296 296 GLY GLY A . n 
A 1 190 GLY 190 297 297 GLY GLY A . n 
A 1 191 ARG 191 298 298 ARG ARG A . n 
A 1 192 GLU 192 299 299 GLU GLU A . n 
A 1 193 HIS 193 300 300 HIS HIS A . n 
A 1 194 ASP 194 301 301 ASP ASP A . n 
A 1 195 SER 195 302 302 SER SER A . n 
A 1 196 CYS 196 303 303 CYS CYS A . n 
A 1 197 ASN 197 304 304 ASN ASN A . n 
A 1 198 CYS 198 305 305 CYS CYS A . n 
A 1 199 ASP 199 306 306 ASP ASP A . n 
A 1 200 GLY 200 307 307 GLY GLY A . n 
A 1 201 TYR 201 308 308 TYR TYR A . n 
A 1 202 THR 202 309 309 THR THR A . n 
A 1 203 ASN 203 310 310 ASN ASN A . n 
A 1 204 SER 204 311 311 SER SER A . n 
A 1 205 ILE 205 312 312 ILE ILE A . n 
A 1 206 TYR 206 313 313 TYR TYR A . n 
A 1 207 THR 207 314 314 THR THR A . n 
A 1 208 LEU 208 315 315 LEU LEU A . n 
A 1 209 SER 209 316 316 SER SER A . n 
A 1 210 ILE 210 317 317 ILE ILE A . n 
A 1 211 SER 211 318 318 SER SER A . n 
A 1 212 SER 212 319 319 SER SER A . n 
A 1 213 ALA 213 320 320 ALA ALA A . n 
A 1 214 THR 214 321 321 THR THR A . n 
A 1 215 GLN 215 322 322 GLN GLN A . n 
A 1 216 PHE 216 323 323 PHE PHE A . n 
A 1 217 GLY 217 324 324 GLY GLY A . n 
A 1 218 ASN 218 325 325 ASN ASN A . n 
A 1 219 VAL 219 326 326 VAL VAL A . n 
A 1 220 PRO 220 327 327 PRO PRO A . n 
A 1 221 TRP 221 328 328 TRP TRP A . n 
A 1 222 TYR 222 329 329 TYR TYR A . n 
A 1 223 SER 223 330 330 SER SER A . n 
A 1 224 GLU 224 331 331 GLU GLU A . n 
A 1 225 ALA 225 332 332 ALA ALA A . n 
A 1 226 CYS 226 333 333 CYS CYS A . n 
A 1 227 SER 227 334 334 SER SER A . n 
A 1 228 SER 228 335 335 SER SER A . n 
A 1 229 THR 229 336 336 THR THR A . n 
A 1 230 LEU 230 337 337 LEU LEU A . n 
A 1 231 ALA 231 338 338 ALA ALA A . n 
A 1 232 THR 232 339 339 THR THR A . n 
A 1 233 THR 233 340 340 THR THR A . n 
A 1 234 TYR 234 341 341 TYR TYR A . n 
A 1 235 SER 235 342 342 SER SER A . n 
A 1 236 SER 236 343 343 SER SER A . n 
A 1 237 GLY 237 344 344 GLY GLY A . n 
A 1 238 ASN 238 345 345 ASN ASN A . n 
A 1 239 GLN 239 346 346 GLN GLN A . n 
A 1 240 ASN 240 347 347 ASN ASN A . n 
A 1 241 GLU 241 348 348 GLU GLU A . n 
A 1 242 LYS 242 349 349 LYS LYS A . n 
A 1 243 GLN 243 350 350 GLN GLN A . n 
A 1 244 ILE 244 351 351 ILE ILE A . n 
A 1 245 VAL 245 352 352 VAL VAL A . n 
A 1 246 THR 246 353 353 THR THR A . n 
A 1 247 THR 247 354 354 THR THR A . n 
A 1 248 ASP 248 355 355 ASP ASP A . n 
A 1 249 LEU 249 356 356 LEU LEU A . n 
A 1 250 ARG 250 357 357 ARG ARG A . n 
A 1 251 GLN 251 358 358 GLN GLN A . n 
A 1 252 LYS 252 359 359 LYS LYS A . n 
A 1 253 CYS 253 360 360 CYS CYS A . n 
A 1 254 THR 254 361 361 THR THR A . n 
A 1 255 GLU 255 362 362 GLU GLU A . n 
A 1 256 SER 256 363 363 SER SER A . n 
A 1 257 HIS 257 364 364 HIS HIS A . n 
A 1 258 THR 258 365 365 THR THR A . n 
A 1 259 GLY 259 366 366 GLY GLY A . n 
A 1 260 THR 260 367 367 THR THR A . n 
A 1 261 SER 261 368 368 SER SER A . n 
A 1 262 ALA 262 369 369 ALA ALA A . n 
A 1 263 SER 263 370 370 SER SER A . n 
A 1 264 ALA 264 371 371 ALA ALA A . n 
A 1 265 PRO 265 372 372 PRO PRO A . n 
A 1 266 LEU 266 373 373 LEU LEU A . n 
A 1 267 ALA 267 374 374 ALA ALA A . n 
A 1 268 ALA 268 375 375 ALA ALA A . n 
A 1 269 GLY 269 376 376 GLY GLY A . n 
A 1 270 ILE 270 377 377 ILE ILE A . n 
A 1 271 ILE 271 378 378 ILE ILE A . n 
A 1 272 ALA 272 379 379 ALA ALA A . n 
A 1 273 LEU 273 380 380 LEU LEU A . n 
A 1 274 THR 274 381 381 THR THR A . n 
A 1 275 LEU 275 382 382 LEU LEU A . n 
A 1 276 GLU 276 383 383 GLU GLU A . n 
A 1 277 ALA 277 384 384 ALA ALA A . n 
A 1 278 ASN 278 385 385 ASN ASN A . n 
A 1 279 LYS 279 386 386 LYS LYS A . n 
A 1 280 ASN 280 387 387 ASN ASN A . n 
A 1 281 LEU 281 388 388 LEU LEU A . n 
A 1 282 THR 282 389 389 THR THR A . n 
A 1 283 TRP 283 390 390 TRP TRP A . n 
A 1 284 ARG 284 391 391 ARG ARG A . n 
A 1 285 ASP 285 392 392 ASP ASP A . n 
A 1 286 MET 286 393 393 MET MET A . n 
A 1 287 GLN 287 394 394 GLN GLN A . n 
A 1 288 HIS 288 395 395 HIS HIS A . n 
A 1 289 LEU 289 396 396 LEU LEU A . n 
A 1 290 VAL 290 397 397 VAL VAL A . n 
A 1 291 VAL 291 398 398 VAL VAL A . n 
A 1 292 GLN 292 399 399 GLN GLN A . n 
A 1 293 THR 293 400 400 THR THR A . n 
A 1 294 SER 294 401 401 SER SER A . n 
A 1 295 LYS 295 402 402 LYS LYS A . n 
A 1 296 PRO 296 403 403 PRO PRO A . n 
A 1 297 ALA 297 404 404 ALA ALA A . n 
A 1 298 HIS 298 405 405 HIS HIS A . n 
A 1 299 LEU 299 406 406 LEU LEU A . n 
A 1 300 ASN 300 407 407 ASN ASN A . n 
A 1 301 ALA 301 408 408 ALA ALA A . n 
A 1 302 ASN 302 409 409 ASN ASN A . n 
A 1 303 ASP 303 410 410 ASP ASP A . n 
A 1 304 TRP 304 411 411 TRP TRP A . n 
A 1 305 ALA 305 412 412 ALA ALA A . n 
A 1 306 THR 306 413 413 THR THR A . n 
A 1 307 ASN 307 414 414 ASN ASN A . n 
A 1 308 GLY 308 415 415 GLY GLY A . n 
A 1 309 VAL 309 416 416 VAL VAL A . n 
A 1 310 GLY 310 417 417 GLY GLY A . n 
A 1 311 ARG 311 418 418 ARG ARG A . n 
A 1 312 LYS 312 419 419 LYS LYS A . n 
A 1 313 VAL 313 420 420 VAL VAL A . n 
A 1 314 SER 314 421 421 SER SER A . n 
A 1 315 HIS 315 422 422 HIS HIS A . n 
A 1 316 SER 316 423 423 SER SER A . n 
A 1 317 TYR 317 424 424 TYR TYR A . n 
A 1 318 GLY 318 425 425 GLY GLY A . n 
A 1 319 TYR 319 426 426 TYR TYR A . n 
A 1 320 GLY 320 427 427 GLY GLY A . n 
A 1 321 LEU 321 428 428 LEU LEU A . n 
A 1 322 LEU 322 429 429 LEU LEU A . n 
A 1 323 ASP 323 430 430 ASP ASP A . n 
A 1 324 ALA 324 431 431 ALA ALA A . n 
A 1 325 GLY 325 432 432 GLY GLY A . n 
A 1 326 ALA 326 433 433 ALA ALA A . n 
A 1 327 MET 327 434 434 MET MET A . n 
A 1 328 VAL 328 435 435 VAL VAL A . n 
A 1 329 ALA 329 436 436 ALA ALA A . n 
A 1 330 LEU 330 437 437 LEU LEU A . n 
A 1 331 ALA 331 438 438 ALA ALA A . n 
A 1 332 GLN 332 439 439 GLN GLN A . n 
A 1 333 ASN 333 440 440 ASN ASN A . n 
A 1 334 TRP 334 441 441 TRP TRP A . n 
A 1 335 THR 335 442 442 THR THR A . n 
A 1 336 THR 336 443 443 THR THR A . n 
A 1 337 VAL 337 444 444 VAL VAL A . n 
A 1 338 ALA 338 445 445 ALA ALA A . n 
A 1 339 PRO 339 446 446 PRO PRO A . n 
A 1 340 GLN 340 447 447 GLN GLN A . n 
A 1 341 ARG 341 448 448 ARG ARG A . n 
A 1 342 LYS 342 449 449 LYS LYS A . n 
A 1 343 CYS 343 450 450 CYS CYS A . n 
A 1 344 ILE 344 451 451 ILE ILE A . n 
A 1 345 ILE 345 452 452 ILE ILE A . n 
A 1 346 ASP 346 453 453 ASP ASP A . n 
A 1 347 ILE 347 454 454 ILE ILE A . n 
A 1 348 LEU 348 455 455 LEU LEU A . n 
A 1 349 THR 349 456 456 THR THR A . n 
A 1 350 GLU 350 457 457 GLU GLU A . n 
A 1 351 PRO 351 458 458 PRO PRO A . n 
A 1 352 LYS 352 459 459 LYS LYS A . n 
A 1 353 ASP 353 460 460 ASP ASP A . n 
A 1 354 ILE 354 461 461 ILE ILE A . n 
A 1 355 GLY 355 462 462 GLY GLY A . n 
A 1 356 LYS 356 463 463 LYS LYS A . n 
A 1 357 ARG 357 464 464 ARG ARG A . n 
A 1 358 LEU 358 465 465 LEU LEU A . n 
A 1 359 GLU 359 466 466 GLU GLU A . n 
A 1 360 VAL 360 467 467 VAL VAL A . n 
A 1 361 ARG 361 468 468 ARG ARG A . n 
A 1 362 LYS 362 469 469 LYS LYS A . n 
A 1 363 THR 363 470 470 THR THR A . n 
A 1 364 VAL 364 471 471 VAL VAL A . n 
A 1 365 THR 365 472 472 THR THR A . n 
A 1 366 ALA 366 473 473 ALA ALA A . n 
A 1 367 CYS 367 474 474 CYS CYS A . n 
A 1 368 LEU 368 475 475 LEU LEU A . n 
A 1 369 GLY 369 476 476 GLY GLY A . n 
A 1 370 GLU 370 477 477 GLU GLU A . n 
A 1 371 PRO 371 478 478 PRO PRO A . n 
A 1 372 ASN 372 479 479 ASN ASN A . n 
A 1 373 HIS 373 480 480 HIS HIS A . n 
A 1 374 ILE 374 481 481 ILE ILE A . n 
A 1 375 THR 375 482 482 THR THR A . n 
A 1 376 ARG 376 483 483 ARG ARG A . n 
A 1 377 LEU 377 484 484 LEU LEU A . n 
A 1 378 GLU 378 485 485 GLU GLU A . n 
A 1 379 HIS 379 486 486 HIS HIS A . n 
A 1 380 ALA 380 487 487 ALA ALA A . n 
A 1 381 GLN 381 488 488 GLN GLN A . n 
A 1 382 ALA 382 489 489 ALA ALA A . n 
A 1 383 ARG 383 490 490 ARG ARG A . n 
A 1 384 LEU 384 491 491 LEU LEU A . n 
A 1 385 THR 385 492 492 THR THR A . n 
A 1 386 LEU 386 493 493 LEU LEU A . n 
A 1 387 SER 387 494 494 SER SER A . n 
A 1 388 TYR 388 495 495 TYR TYR A . n 
A 1 389 ASN 389 496 496 ASN ASN A . n 
A 1 390 ARG 390 497 497 ARG ARG A . n 
A 1 391 ARG 391 498 498 ARG ARG A . n 
A 1 392 GLY 392 499 499 GLY GLY A . n 
A 1 393 ASP 393 500 500 ASP ASP A . n 
A 1 394 LEU 394 501 501 LEU LEU A . n 
A 1 395 ALA 395 502 502 ALA ALA A . n 
A 1 396 ILE 396 503 503 ILE ILE A . n 
A 1 397 HIS 397 504 504 HIS HIS A . n 
A 1 398 LEU 398 505 505 LEU LEU A . n 
A 1 399 VAL 399 506 506 VAL VAL A . n 
A 1 400 SER 400 507 507 SER SER A . n 
A 1 401 PRO 401 508 508 PRO PRO A . n 
A 1 402 MET 402 509 509 MET MET A . n 
A 1 403 GLY 403 510 510 GLY GLY A . n 
A 1 404 THR 404 511 511 THR THR A . n 
A 1 405 ARG 405 512 512 ARG ARG A . n 
A 1 406 SER 406 513 513 SER SER A . n 
A 1 407 THR 407 514 514 THR THR A . n 
A 1 408 LEU 408 515 515 LEU LEU A . n 
A 1 409 LEU 409 516 516 LEU LEU A . n 
A 1 410 ALA 410 517 517 ALA ALA A . n 
A 1 411 ALA 411 518 518 ALA ALA A . n 
A 1 412 ARG 412 519 519 ARG ARG A . n 
A 1 413 PRO 413 520 520 PRO PRO A . n 
A 1 414 HIS 414 521 521 HIS HIS A . n 
A 1 415 ASP 415 522 522 ASP ASP A . n 
A 1 416 TYR 416 523 523 TYR TYR A . n 
A 1 417 SER 417 524 524 SER SER A . n 
A 1 418 ALA 418 525 525 ALA ALA A . n 
A 1 419 ASP 419 526 526 ASP ASP A . n 
A 1 420 GLY 420 527 527 GLY GLY A . n 
A 1 421 PHE 421 528 528 PHE PHE A . n 
A 1 422 ASN 422 529 529 ASN ASN A . n 
A 1 423 ASP 423 530 530 ASP ASP A . n 
A 1 424 TRP 424 531 531 TRP TRP A . n 
A 1 425 ALA 425 532 532 ALA ALA A . n 
A 1 426 PHE 426 533 533 PHE PHE A . n 
A 1 427 MET 427 534 534 MET MET A . n 
A 1 428 THR 428 535 535 THR THR A . n 
A 1 429 THR 429 536 536 THR THR A . n 
A 1 430 HIS 430 537 537 HIS HIS A . n 
A 1 431 SER 431 538 538 SER SER A . n 
A 1 432 TRP 432 539 539 TRP TRP A . n 
A 1 433 ASP 433 540 540 ASP ASP A . n 
A 1 434 GLU 434 541 541 GLU GLU A . n 
A 1 435 ASP 435 542 542 ASP ASP A . n 
A 1 436 PRO 436 543 543 PRO PRO A . n 
A 1 437 SER 437 544 544 SER SER A . n 
A 1 438 GLY 438 545 545 GLY GLY A . n 
A 1 439 GLU 439 546 546 GLU GLU A . n 
A 1 440 TRP 440 547 547 TRP TRP A . n 
A 1 441 VAL 441 548 548 VAL VAL A . n 
A 1 442 LEU 442 549 549 LEU LEU A . n 
A 1 443 GLU 443 550 550 GLU GLU A . n 
A 1 444 ILE 444 551 551 ILE ILE A . n 
A 1 445 GLU 445 552 552 GLU GLU A . n 
A 1 446 ASN 446 553 553 ASN ASN A . n 
A 1 447 THR 447 554 554 THR THR A . n 
A 1 448 SER 448 555 555 SER SER A . n 
A 1 449 GLU 449 556 556 GLU GLU A . n 
A 1 450 ALA 450 557 557 ALA ALA A . n 
A 1 451 ASN 451 558 558 ASN ASN A . n 
A 1 452 ASN 452 559 559 ASN ASN A . n 
A 1 453 TYR 453 560 560 TYR TYR A . n 
A 1 454 GLY 454 561 561 GLY GLY A . n 
A 1 455 THR 455 562 562 THR THR A . n 
A 1 456 LEU 456 563 563 LEU LEU A . n 
A 1 457 THR 457 564 564 THR THR A . n 
A 1 458 LYS 458 565 565 LYS LYS A . n 
A 1 459 PHE 459 566 566 PHE PHE A . n 
A 1 460 THR 460 567 567 THR THR A . n 
A 1 461 LEU 461 568 568 LEU LEU A . n 
A 1 462 VAL 462 569 569 VAL VAL A . n 
A 1 463 LEU 463 570 570 LEU LEU A . n 
A 1 464 TYR 464 571 571 TYR TYR A . n 
A 1 465 GLY 465 572 572 GLY GLY A . n 
A 1 466 THR 466 573 573 THR THR A . n 
A 1 467 ALA 467 574 574 ALA ALA A . n 
A 1 468 SER 468 575 575 SER SER A . n 
A 1 469 GLY 469 576 576 GLY GLY A . n 
A 1 470 SER 470 577 577 SER SER A . n 
A 1 471 LEU 471 578 578 LEU LEU A . n 
A 1 472 VAL 472 579 579 VAL VAL A . n 
A 1 473 PRO 473 580 580 PRO PRO A . n 
A 1 474 ARG 474 581 581 ARG ARG A . n 
A 1 475 GLY 475 582 ?   ?   ?   A . n 
A 1 476 SER 476 583 ?   ?   ?   A . n 
A 1 477 HIS 477 584 ?   ?   ?   A . n 
A 1 478 HIS 478 585 ?   ?   ?   A . n 
A 1 479 HIS 479 586 ?   ?   ?   A . n 
A 1 480 HIS 480 587 ?   ?   ?   A . n 
# 
_pdbx_entity_instance_feature.ordinal        1 
_pdbx_entity_instance_feature.comp_id        A1JA5 
_pdbx_entity_instance_feature.asym_id        ? 
_pdbx_entity_instance_feature.seq_num        ? 
_pdbx_entity_instance_feature.auth_comp_id   A1JA5 
_pdbx_entity_instance_feature.auth_asym_id   ? 
_pdbx_entity_instance_feature.auth_seq_num   ? 
_pdbx_entity_instance_feature.feature_type   'SUBJECT OF INVESTIGATION' 
_pdbx_entity_instance_feature.details        ? 
# 
loop_
_pdbx_nonpoly_scheme.asym_id 
_pdbx_nonpoly_scheme.entity_id 
_pdbx_nonpoly_scheme.mon_id 
_pdbx_nonpoly_scheme.ndb_seq_num 
_pdbx_nonpoly_scheme.pdb_seq_num 
_pdbx_nonpoly_scheme.auth_seq_num 
_pdbx_nonpoly_scheme.pdb_mon_id 
_pdbx_nonpoly_scheme.auth_mon_id 
_pdbx_nonpoly_scheme.pdb_strand_id 
_pdbx_nonpoly_scheme.pdb_ins_code 
B 2 CA    1   601  1    CA    CA  A . 
C 2 CA    1   602  2    CA    CA  A . 
D 2 CA    1   603  3    CA    CA  A . 
E 3 NA    1   604  4    NA    NA  A . 
F 3 NA    1   605  5    NA    NA  A . 
G 3 NA    1   606  6    NA    NA  A . 
H 3 NA    1   607  7    NA    NA  A . 
I 4 CL    1   608  8    CL    CL  A . 
J 5 DMS   1   609  11   DMS   DMS A . 
K 5 DMS   1   610  13   DMS   DMS A . 
L 5 DMS   1   611  14   DMS   DMS A . 
M 5 DMS   1   612  15   DMS   DMS A . 
N 5 DMS   1   613  16   DMS   DMS A . 
O 5 DMS   1   614  17   DMS   DMS A . 
P 6 NAG   1   615  1    NAG   NAG A . 
Q 7 A1JA5 1   616  1    A1JA5 LIG A . 
R 8 HOH   1   701  1611 HOH   HOH A . 
R 8 HOH   2   702  736  HOH   HOH A . 
R 8 HOH   3   703  783  HOH   HOH A . 
R 8 HOH   4   704  730  HOH   HOH A . 
R 8 HOH   5   705  1431 HOH   HOH A . 
R 8 HOH   6   706  1454 HOH   HOH A . 
R 8 HOH   7   707  1636 HOH   HOH A . 
R 8 HOH   8   708  702  HOH   HOH A . 
R 8 HOH   9   709  965  HOH   HOH A . 
R 8 HOH   10  710  1602 HOH   HOH A . 
R 8 HOH   11  711  1511 HOH   HOH A . 
R 8 HOH   12  712  1416 HOH   HOH A . 
R 8 HOH   13  713  1324 HOH   HOH A . 
R 8 HOH   14  714  813  HOH   HOH A . 
R 8 HOH   15  715  1351 HOH   HOH A . 
R 8 HOH   16  716  1478 HOH   HOH A . 
R 8 HOH   17  717  1666 HOH   HOH A . 
R 8 HOH   18  718  715  HOH   HOH A . 
R 8 HOH   19  719  771  HOH   HOH A . 
R 8 HOH   20  720  743  HOH   HOH A . 
R 8 HOH   21  721  1581 HOH   HOH A . 
R 8 HOH   22  722  1386 HOH   HOH A . 
R 8 HOH   23  723  1544 HOH   HOH A . 
R 8 HOH   24  724  706  HOH   HOH A . 
R 8 HOH   25  725  1464 HOH   HOH A . 
R 8 HOH   26  726  720  HOH   HOH A . 
R 8 HOH   27  727  1507 HOH   HOH A . 
R 8 HOH   28  728  789  HOH   HOH A . 
R 8 HOH   29  729  1643 HOH   HOH A . 
R 8 HOH   30  730  807  HOH   HOH A . 
R 8 HOH   31  731  760  HOH   HOH A . 
R 8 HOH   32  732  1399 HOH   HOH A . 
R 8 HOH   33  733  1573 HOH   HOH A . 
R 8 HOH   34  734  709  HOH   HOH A . 
R 8 HOH   35  735  803  HOH   HOH A . 
R 8 HOH   36  736  1325 HOH   HOH A . 
R 8 HOH   37  737  766  HOH   HOH A . 
R 8 HOH   38  738  1310 HOH   HOH A . 
R 8 HOH   39  739  1353 HOH   HOH A . 
R 8 HOH   40  740  1571 HOH   HOH A . 
R 8 HOH   41  741  1656 HOH   HOH A . 
R 8 HOH   42  742  792  HOH   HOH A . 
R 8 HOH   43  743  1394 HOH   HOH A . 
R 8 HOH   44  744  764  HOH   HOH A . 
R 8 HOH   45  745  761  HOH   HOH A . 
R 8 HOH   46  746  998  HOH   HOH A . 
R 8 HOH   47  747  735  HOH   HOH A . 
R 8 HOH   48  748  1487 HOH   HOH A . 
R 8 HOH   49  749  1468 HOH   HOH A . 
R 8 HOH   50  750  765  HOH   HOH A . 
R 8 HOH   51  751  872  HOH   HOH A . 
R 8 HOH   52  752  1455 HOH   HOH A . 
R 8 HOH   53  753  817  HOH   HOH A . 
R 8 HOH   54  754  878  HOH   HOH A . 
R 8 HOH   55  755  901  HOH   HOH A . 
R 8 HOH   56  756  806  HOH   HOH A . 
R 8 HOH   57  757  1322 HOH   HOH A . 
R 8 HOH   58  758  833  HOH   HOH A . 
R 8 HOH   59  759  762  HOH   HOH A . 
R 8 HOH   60  760  1567 HOH   HOH A . 
R 8 HOH   61  761  1279 HOH   HOH A . 
R 8 HOH   62  762  1413 HOH   HOH A . 
R 8 HOH   63  763  775  HOH   HOH A . 
R 8 HOH   64  764  748  HOH   HOH A . 
R 8 HOH   65  765  1406 HOH   HOH A . 
R 8 HOH   66  766  799  HOH   HOH A . 
R 8 HOH   67  767  725  HOH   HOH A . 
R 8 HOH   68  768  1616 HOH   HOH A . 
R 8 HOH   69  769  737  HOH   HOH A . 
R 8 HOH   70  770  908  HOH   HOH A . 
R 8 HOH   71  771  716  HOH   HOH A . 
R 8 HOH   72  772  1596 HOH   HOH A . 
R 8 HOH   73  773  1361 HOH   HOH A . 
R 8 HOH   74  774  882  HOH   HOH A . 
R 8 HOH   75  775  864  HOH   HOH A . 
R 8 HOH   76  776  776  HOH   HOH A . 
R 8 HOH   77  777  944  HOH   HOH A . 
R 8 HOH   78  778  1559 HOH   HOH A . 
R 8 HOH   79  779  753  HOH   HOH A . 
R 8 HOH   80  780  1566 HOH   HOH A . 
R 8 HOH   81  781  1578 HOH   HOH A . 
R 8 HOH   82  782  782  HOH   HOH A . 
R 8 HOH   83  783  865  HOH   HOH A . 
R 8 HOH   84  784  1634 HOH   HOH A . 
R 8 HOH   85  785  1637 HOH   HOH A . 
R 8 HOH   86  786  1312 HOH   HOH A . 
R 8 HOH   87  787  919  HOH   HOH A . 
R 8 HOH   88  788  1460 HOH   HOH A . 
R 8 HOH   89  789  890  HOH   HOH A . 
R 8 HOH   90  790  1597 HOH   HOH A . 
R 8 HOH   91  791  1512 HOH   HOH A . 
R 8 HOH   92  792  866  HOH   HOH A . 
R 8 HOH   93  793  1268 HOH   HOH A . 
R 8 HOH   94  794  1503 HOH   HOH A . 
R 8 HOH   95  795  1472 HOH   HOH A . 
R 8 HOH   96  796  754  HOH   HOH A . 
R 8 HOH   97  797  787  HOH   HOH A . 
R 8 HOH   98  798  755  HOH   HOH A . 
R 8 HOH   99  799  853  HOH   HOH A . 
R 8 HOH   100 800  879  HOH   HOH A . 
R 8 HOH   101 801  1586 HOH   HOH A . 
R 8 HOH   102 802  821  HOH   HOH A . 
R 8 HOH   103 803  902  HOH   HOH A . 
R 8 HOH   104 804  924  HOH   HOH A . 
R 8 HOH   105 805  1523 HOH   HOH A . 
R 8 HOH   106 806  1530 HOH   HOH A . 
R 8 HOH   107 807  1246 HOH   HOH A . 
R 8 HOH   108 808  812  HOH   HOH A . 
R 8 HOH   109 809  947  HOH   HOH A . 
R 8 HOH   110 810  1546 HOH   HOH A . 
R 8 HOH   111 811  1486 HOH   HOH A . 
R 8 HOH   112 812  854  HOH   HOH A . 
R 8 HOH   113 813  1475 HOH   HOH A . 
R 8 HOH   114 814  784  HOH   HOH A . 
R 8 HOH   115 815  1641 HOH   HOH A . 
R 8 HOH   116 816  1647 HOH   HOH A . 
R 8 HOH   117 817  979  HOH   HOH A . 
R 8 HOH   118 818  809  HOH   HOH A . 
R 8 HOH   119 819  904  HOH   HOH A . 
R 8 HOH   120 820  906  HOH   HOH A . 
R 8 HOH   121 821  1357 HOH   HOH A . 
R 8 HOH   122 822  937  HOH   HOH A . 
R 8 HOH   123 823  1346 HOH   HOH A . 
R 8 HOH   124 824  892  HOH   HOH A . 
R 8 HOH   125 825  1661 HOH   HOH A . 
R 8 HOH   126 826  1568 HOH   HOH A . 
R 8 HOH   127 827  915  HOH   HOH A . 
R 8 HOH   128 828  851  HOH   HOH A . 
R 8 HOH   129 829  824  HOH   HOH A . 
R 8 HOH   130 830  769  HOH   HOH A . 
R 8 HOH   131 831  739  HOH   HOH A . 
R 8 HOH   132 832  815  HOH   HOH A . 
R 8 HOH   133 833  826  HOH   HOH A . 
R 8 HOH   134 834  1599 HOH   HOH A . 
R 8 HOH   135 835  1352 HOH   HOH A . 
R 8 HOH   136 836  934  HOH   HOH A . 
R 8 HOH   137 837  909  HOH   HOH A . 
R 8 HOH   138 838  811  HOH   HOH A . 
R 8 HOH   139 839  745  HOH   HOH A . 
R 8 HOH   140 840  752  HOH   HOH A . 
R 8 HOH   141 841  927  HOH   HOH A . 
R 8 HOH   142 842  827  HOH   HOH A . 
R 8 HOH   143 843  842  HOH   HOH A . 
R 8 HOH   144 844  801  HOH   HOH A . 
R 8 HOH   145 845  1480 HOH   HOH A . 
R 8 HOH   146 846  825  HOH   HOH A . 
R 8 HOH   147 847  848  HOH   HOH A . 
R 8 HOH   148 848  733  HOH   HOH A . 
R 8 HOH   149 849  1442 HOH   HOH A . 
R 8 HOH   150 850  859  HOH   HOH A . 
R 8 HOH   151 851  1500 HOH   HOH A . 
R 8 HOH   152 852  840  HOH   HOH A . 
R 8 HOH   153 853  757  HOH   HOH A . 
R 8 HOH   154 854  981  HOH   HOH A . 
R 8 HOH   155 855  857  HOH   HOH A . 
R 8 HOH   156 856  847  HOH   HOH A . 
R 8 HOH   157 857  1436 HOH   HOH A . 
R 8 HOH   158 858  780  HOH   HOH A . 
R 8 HOH   159 859  1070 HOH   HOH A . 
R 8 HOH   160 860  794  HOH   HOH A . 
R 8 HOH   161 861  1582 HOH   HOH A . 
R 8 HOH   162 862  875  HOH   HOH A . 
R 8 HOH   163 863  1572 HOH   HOH A . 
R 8 HOH   164 864  829  HOH   HOH A . 
R 8 HOH   165 865  870  HOH   HOH A . 
R 8 HOH   166 866  1531 HOH   HOH A . 
R 8 HOH   167 867  1549 HOH   HOH A . 
R 8 HOH   168 868  921  HOH   HOH A . 
R 8 HOH   169 869  1594 HOH   HOH A . 
R 8 HOH   170 870  773  HOH   HOH A . 
R 8 HOH   171 871  1528 HOH   HOH A . 
R 8 HOH   172 872  1359 HOH   HOH A . 
R 8 HOH   173 873  932  HOH   HOH A . 
R 8 HOH   174 874  1663 HOH   HOH A . 
R 8 HOH   175 875  929  HOH   HOH A . 
R 8 HOH   176 876  1370 HOH   HOH A . 
R 8 HOH   177 877  996  HOH   HOH A . 
R 8 HOH   178 878  1360 HOH   HOH A . 
R 8 HOH   179 879  1334 HOH   HOH A . 
R 8 HOH   180 880  802  HOH   HOH A . 
R 8 HOH   181 881  1654 HOH   HOH A . 
R 8 HOH   182 882  1551 HOH   HOH A . 
R 8 HOH   183 883  1035 HOH   HOH A . 
R 8 HOH   184 884  918  HOH   HOH A . 
R 8 HOH   185 885  844  HOH   HOH A . 
R 8 HOH   186 886  1517 HOH   HOH A . 
R 8 HOH   187 887  1417 HOH   HOH A . 
R 8 HOH   188 888  788  HOH   HOH A . 
R 8 HOH   189 889  1668 HOH   HOH A . 
R 8 HOH   190 890  863  HOH   HOH A . 
R 8 HOH   191 891  1356 HOH   HOH A . 
R 8 HOH   192 892  1294 HOH   HOH A . 
R 8 HOH   193 893  1580 HOH   HOH A . 
R 8 HOH   194 894  1499 HOH   HOH A . 
R 8 HOH   195 895  1644 HOH   HOH A . 
R 8 HOH   196 896  1289 HOH   HOH A . 
R 8 HOH   197 897  1164 HOH   HOH A . 
R 8 HOH   198 898  940  HOH   HOH A . 
R 8 HOH   199 899  830  HOH   HOH A . 
R 8 HOH   200 900  869  HOH   HOH A . 
R 8 HOH   201 901  1584 HOH   HOH A . 
R 8 HOH   202 902  1448 HOH   HOH A . 
R 8 HOH   203 903  1270 HOH   HOH A . 
R 8 HOH   204 904  928  HOH   HOH A . 
R 8 HOH   205 905  1045 HOH   HOH A . 
R 8 HOH   206 906  1506 HOH   HOH A . 
R 8 HOH   207 907  1550 HOH   HOH A . 
R 8 HOH   208 908  855  HOH   HOH A . 
R 8 HOH   209 909  837  HOH   HOH A . 
R 8 HOH   210 910  781  HOH   HOH A . 
R 8 HOH   211 911  893  HOH   HOH A . 
R 8 HOH   212 912  1525 HOH   HOH A . 
R 8 HOH   213 913  1497 HOH   HOH A . 
R 8 HOH   214 914  1328 HOH   HOH A . 
R 8 HOH   215 915  1639 HOH   HOH A . 
R 8 HOH   216 916  734  HOH   HOH A . 
R 8 HOH   217 917  1670 HOH   HOH A . 
R 8 HOH   218 918  1492 HOH   HOH A . 
R 8 HOH   219 919  1037 HOH   HOH A . 
R 8 HOH   220 920  1561 HOH   HOH A . 
R 8 HOH   221 921  1013 HOH   HOH A . 
R 8 HOH   222 922  925  HOH   HOH A . 
R 8 HOH   223 923  1333 HOH   HOH A . 
R 8 HOH   224 924  899  HOH   HOH A . 
R 8 HOH   225 925  1021 HOH   HOH A . 
R 8 HOH   226 926  883  HOH   HOH A . 
R 8 HOH   227 927  953  HOH   HOH A . 
R 8 HOH   228 928  926  HOH   HOH A . 
R 8 HOH   229 929  922  HOH   HOH A . 
R 8 HOH   230 930  1554 HOH   HOH A . 
R 8 HOH   231 931  942  HOH   HOH A . 
R 8 HOH   232 932  994  HOH   HOH A . 
R 8 HOH   233 933  1258 HOH   HOH A . 
R 8 HOH   234 934  823  HOH   HOH A . 
R 8 HOH   235 935  1462 HOH   HOH A . 
R 8 HOH   236 936  973  HOH   HOH A . 
R 8 HOH   237 937  1411 HOH   HOH A . 
R 8 HOH   238 938  969  HOH   HOH A . 
R 8 HOH   239 939  958  HOH   HOH A . 
R 8 HOH   240 940  911  HOH   HOH A . 
R 8 HOH   241 941  1014 HOH   HOH A . 
R 8 HOH   242 942  1467 HOH   HOH A . 
R 8 HOH   243 943  1046 HOH   HOH A . 
R 8 HOH   244 944  1657 HOH   HOH A . 
R 8 HOH   245 945  1330 HOH   HOH A . 
R 8 HOH   246 946  1008 HOH   HOH A . 
R 8 HOH   247 947  914  HOH   HOH A . 
R 8 HOH   248 948  1627 HOH   HOH A . 
R 8 HOH   249 949  1315 HOH   HOH A . 
R 8 HOH   250 950  1284 HOH   HOH A . 
R 8 HOH   251 951  900  HOH   HOH A . 
R 8 HOH   252 952  1604 HOH   HOH A . 
R 8 HOH   253 953  1590 HOH   HOH A . 
R 8 HOH   254 954  950  HOH   HOH A . 
R 8 HOH   255 955  1548 HOH   HOH A . 
R 8 HOH   256 956  943  HOH   HOH A . 
R 8 HOH   257 957  1076 HOH   HOH A . 
R 8 HOH   258 958  1509 HOH   HOH A . 
R 8 HOH   259 959  1556 HOH   HOH A . 
R 8 HOH   260 960  1575 HOH   HOH A . 
R 8 HOH   261 961  1452 HOH   HOH A . 
R 8 HOH   262 962  885  HOH   HOH A . 
R 8 HOH   263 963  1570 HOH   HOH A . 
R 8 HOH   264 964  966  HOH   HOH A . 
R 8 HOH   265 965  1383 HOH   HOH A . 
R 8 HOH   266 966  1009 HOH   HOH A . 
R 8 HOH   267 967  1010 HOH   HOH A . 
R 8 HOH   268 968  990  HOH   HOH A . 
R 8 HOH   269 969  1287 HOH   HOH A . 
R 8 HOH   270 970  750  HOH   HOH A . 
R 8 HOH   271 971  1311 HOH   HOH A . 
R 8 HOH   272 972  1034 HOH   HOH A . 
R 8 HOH   273 973  961  HOH   HOH A . 
R 8 HOH   274 974  1579 HOH   HOH A . 
R 8 HOH   275 975  1445 HOH   HOH A . 
R 8 HOH   276 976  1630 HOH   HOH A . 
R 8 HOH   277 977  1665 HOH   HOH A . 
R 8 HOH   278 978  1446 HOH   HOH A . 
R 8 HOH   279 979  931  HOH   HOH A . 
R 8 HOH   280 980  1508 HOH   HOH A . 
R 8 HOH   281 981  1028 HOH   HOH A . 
R 8 HOH   282 982  1482 HOH   HOH A . 
R 8 HOH   283 983  910  HOH   HOH A . 
R 8 HOH   284 984  1298 HOH   HOH A . 
R 8 HOH   285 985  858  HOH   HOH A . 
R 8 HOH   286 986  1023 HOH   HOH A . 
R 8 HOH   287 987  1443 HOH   HOH A . 
R 8 HOH   288 988  1600 HOH   HOH A . 
R 8 HOH   289 989  983  HOH   HOH A . 
R 8 HOH   290 990  1364 HOH   HOH A . 
R 8 HOH   291 991  986  HOH   HOH A . 
R 8 HOH   292 992  967  HOH   HOH A . 
R 8 HOH   293 993  1565 HOH   HOH A . 
R 8 HOH   294 994  1155 HOH   HOH A . 
R 8 HOH   295 995  1483 HOH   HOH A . 
R 8 HOH   296 996  1458 HOH   HOH A . 
R 8 HOH   297 997  1068 HOH   HOH A . 
R 8 HOH   298 998  1057 HOH   HOH A . 
R 8 HOH   299 999  991  HOH   HOH A . 
R 8 HOH   300 1000 1538 HOH   HOH A . 
R 8 HOH   301 1001 856  HOH   HOH A . 
R 8 HOH   302 1002 1094 HOH   HOH A . 
R 8 HOH   303 1003 1520 HOH   HOH A . 
R 8 HOH   304 1004 1574 HOH   HOH A . 
R 8 HOH   305 1005 1395 HOH   HOH A . 
R 8 HOH   306 1006 938  HOH   HOH A . 
R 8 HOH   307 1007 1069 HOH   HOH A . 
R 8 HOH   308 1008 1110 HOH   HOH A . 
R 8 HOH   309 1009 989  HOH   HOH A . 
R 8 HOH   310 1010 1451 HOH   HOH A . 
R 8 HOH   311 1011 1060 HOH   HOH A . 
R 8 HOH   312 1012 951  HOH   HOH A . 
R 8 HOH   313 1013 1363 HOH   HOH A . 
R 8 HOH   314 1014 1612 HOH   HOH A . 
R 8 HOH   315 1015 1598 HOH   HOH A . 
R 8 HOH   316 1016 1569 HOH   HOH A . 
R 8 HOH   317 1017 1560 HOH   HOH A . 
R 8 HOH   318 1018 1348 HOH   HOH A . 
R 8 HOH   319 1019 1002 HOH   HOH A . 
R 8 HOH   320 1020 1128 HOH   HOH A . 
R 8 HOH   321 1021 1052 HOH   HOH A . 
R 8 HOH   322 1022 1434 HOH   HOH A . 
R 8 HOH   323 1023 1614 HOH   HOH A . 
R 8 HOH   324 1024 959  HOH   HOH A . 
R 8 HOH   325 1025 1073 HOH   HOH A . 
R 8 HOH   326 1026 1323 HOH   HOH A . 
R 8 HOH   327 1027 1515 HOH   HOH A . 
R 8 HOH   328 1028 1018 HOH   HOH A . 
R 8 HOH   329 1029 1029 HOH   HOH A . 
R 8 HOH   330 1030 1484 HOH   HOH A . 
R 8 HOH   331 1031 1126 HOH   HOH A . 
R 8 HOH   332 1032 1054 HOH   HOH A . 
R 8 HOH   333 1033 1331 HOH   HOH A . 
R 8 HOH   334 1034 1659 HOH   HOH A . 
R 8 HOH   335 1035 1476 HOH   HOH A . 
R 8 HOH   336 1036 1006 HOH   HOH A . 
R 8 HOH   337 1037 1088 HOH   HOH A . 
R 8 HOH   338 1038 1107 HOH   HOH A . 
R 8 HOH   339 1039 1653 HOH   HOH A . 
R 8 HOH   340 1040 1437 HOH   HOH A . 
R 8 HOH   341 1041 1065 HOH   HOH A . 
R 8 HOH   342 1042 1040 HOH   HOH A . 
R 8 HOH   343 1043 1603 HOH   HOH A . 
R 8 HOH   344 1044 916  HOH   HOH A . 
R 8 HOH   345 1045 997  HOH   HOH A . 
R 8 HOH   346 1046 1577 HOH   HOH A . 
R 8 HOH   347 1047 1518 HOH   HOH A . 
R 8 HOH   348 1048 862  HOH   HOH A . 
R 8 HOH   349 1049 1365 HOH   HOH A . 
R 8 HOH   350 1050 1439 HOH   HOH A . 
R 8 HOH   351 1051 1007 HOH   HOH A . 
R 8 HOH   352 1052 1407 HOH   HOH A . 
R 8 HOH   353 1053 1020 HOH   HOH A . 
R 8 HOH   354 1054 1526 HOH   HOH A . 
R 8 HOH   355 1055 1473 HOH   HOH A . 
R 8 HOH   356 1056 1664 HOH   HOH A . 
R 8 HOH   357 1057 1017 HOH   HOH A . 
R 8 HOH   358 1058 1649 HOH   HOH A . 
R 8 HOH   359 1059 1059 HOH   HOH A . 
R 8 HOH   360 1060 1450 HOH   HOH A . 
R 8 HOH   361 1061 1182 HOH   HOH A . 
R 8 HOH   362 1062 1543 HOH   HOH A . 
R 8 HOH   363 1063 1354 HOH   HOH A . 
R 8 HOH   364 1064 1048 HOH   HOH A . 
R 8 HOH   365 1065 1621 HOH   HOH A . 
R 8 HOH   366 1066 941  HOH   HOH A . 
R 8 HOH   367 1067 1245 HOH   HOH A . 
R 8 HOH   368 1068 1397 HOH   HOH A . 
R 8 HOH   369 1069 1576 HOH   HOH A . 
R 8 HOH   370 1070 1533 HOH   HOH A . 
R 8 HOH   371 1071 1469 HOH   HOH A . 
R 8 HOH   372 1072 1105 HOH   HOH A . 
R 8 HOH   373 1073 1655 HOH   HOH A . 
R 8 HOH   374 1074 1650 HOH   HOH A . 
R 8 HOH   375 1075 1645 HOH   HOH A . 
R 8 HOH   376 1076 1295 HOH   HOH A . 
R 8 HOH   377 1077 1093 HOH   HOH A . 
R 8 HOH   378 1078 1652 HOH   HOH A . 
R 8 HOH   379 1079 1470 HOH   HOH A . 
R 8 HOH   380 1080 1589 HOH   HOH A . 
R 8 HOH   381 1081 1165 HOH   HOH A . 
R 8 HOH   382 1082 1392 HOH   HOH A . 
R 8 HOH   383 1083 1671 HOH   HOH A . 
R 8 HOH   384 1084 1131 HOH   HOH A . 
R 8 HOH   385 1085 1062 HOH   HOH A . 
R 8 HOH   386 1086 1633 HOH   HOH A . 
R 8 HOH   387 1087 1171 HOH   HOH A . 
R 8 HOH   388 1088 1591 HOH   HOH A . 
R 8 HOH   389 1089 1016 HOH   HOH A . 
R 8 HOH   390 1090 1114 HOH   HOH A . 
R 8 HOH   391 1091 1519 HOH   HOH A . 
R 8 HOH   392 1092 1547 HOH   HOH A . 
R 8 HOH   393 1093 1433 HOH   HOH A . 
R 8 HOH   394 1094 1051 HOH   HOH A . 
R 8 HOH   395 1095 1158 HOH   HOH A . 
R 8 HOH   396 1096 1648 HOH   HOH A . 
R 8 HOH   397 1097 1494 HOH   HOH A . 
R 8 HOH   398 1098 1642 HOH   HOH A . 
R 8 HOH   399 1099 1624 HOH   HOH A . 
R 8 HOH   400 1100 1019 HOH   HOH A . 
R 8 HOH   401 1101 1408 HOH   HOH A . 
R 8 HOH   402 1102 1136 HOH   HOH A . 
R 8 HOH   403 1103 1488 HOH   HOH A . 
R 8 HOH   404 1104 1510 HOH   HOH A . 
R 8 HOH   405 1105 1159 HOH   HOH A . 
R 8 HOH   406 1106 1552 HOH   HOH A . 
R 8 HOH   407 1107 1504 HOH   HOH A . 
R 8 HOH   408 1108 1474 HOH   HOH A . 
R 8 HOH   409 1109 1669 HOH   HOH A . 
R 8 HOH   410 1110 1303 HOH   HOH A . 
R 8 HOH   411 1111 1629 HOH   HOH A . 
R 8 HOH   412 1112 1170 HOH   HOH A . 
R 8 HOH   413 1113 1174 HOH   HOH A . 
R 8 HOH   414 1114 1278 HOH   HOH A . 
R 8 HOH   415 1115 1345 HOH   HOH A . 
R 8 HOH   416 1116 1485 HOH   HOH A . 
R 8 HOH   417 1117 808  HOH   HOH A . 
R 8 HOH   418 1118 1496 HOH   HOH A . 
R 8 HOH   419 1119 1553 HOH   HOH A . 
R 8 HOH   420 1120 1471 HOH   HOH A . 
R 8 HOH   421 1121 1540 HOH   HOH A . 
R 8 HOH   422 1122 1183 HOH   HOH A . 
R 8 HOH   423 1123 1498 HOH   HOH A . 
R 8 HOH   424 1124 1420 HOH   HOH A . 
R 8 HOH   425 1125 1537 HOH   HOH A . 
R 8 HOH   426 1126 1208 HOH   HOH A . 
R 8 HOH   427 1127 1622 HOH   HOH A . 
R 8 HOH   428 1128 1501 HOH   HOH A . 
R 8 HOH   429 1129 790  HOH   HOH A . 
R 8 HOH   430 1130 1193 HOH   HOH A . 
R 8 HOH   431 1131 1479 HOH   HOH A . 
R 8 HOH   432 1132 1587 HOH   HOH A . 
R 8 HOH   433 1133 1375 HOH   HOH A . 
R 8 HOH   434 1134 1195 HOH   HOH A . 
R 8 HOH   435 1135 1366 HOH   HOH A . 
R 8 HOH   436 1136 1216 HOH   HOH A . 
R 8 HOH   437 1137 1608 HOH   HOH A . 
R 8 HOH   438 1138 1632 HOH   HOH A . 
R 8 HOH   439 1139 1615 HOH   HOH A . 
R 8 HOH   440 1140 1505 HOH   HOH A . 
R 8 HOH   441 1141 1186 HOH   HOH A . 
R 8 HOH   442 1142 1198 HOH   HOH A . 
R 8 HOH   443 1143 1593 HOH   HOH A . 
R 8 HOH   444 1144 1502 HOH   HOH A . 
R 8 HOH   445 1145 1595 HOH   HOH A . 
R 8 HOH   446 1146 1651 HOH   HOH A . 
R 8 HOH   447 1147 1532 HOH   HOH A . 
R 8 HOH   448 1148 1564 HOH   HOH A . 
R 8 HOH   449 1149 1607 HOH   HOH A . 
R 8 HOH   450 1150 1201 HOH   HOH A . 
R 8 HOH   451 1151 1592 HOH   HOH A . 
R 8 HOH   452 1152 1626 HOH   HOH A . 
R 8 HOH   453 1153 1585 HOH   HOH A . 
R 8 HOH   454 1154 710  HOH   HOH A . 
R 8 HOH   455 1155 1558 HOH   HOH A . 
R 8 HOH   456 1156 1527 HOH   HOH A . 
R 8 HOH   457 1157 1640 HOH   HOH A . 
R 8 HOH   458 1158 1326 HOH   HOH A . 
R 8 HOH   459 1159 1493 HOH   HOH A . 
R 8 HOH   460 1160 1214 HOH   HOH A . 
R 8 HOH   461 1161 1673 HOH   HOH A . 
R 8 HOH   462 1162 1490 HOH   HOH A . 
R 8 HOH   463 1163 1667 HOH   HOH A . 
R 8 HOH   464 1164 1244 HOH   HOH A . 
R 8 HOH   465 1165 1674 HOH   HOH A . 
R 8 HOH   466 1166 1389 HOH   HOH A . 
R 8 HOH   467 1167 1635 HOH   HOH A . 
R 8 HOH   468 1168 1672 HOH   HOH A . 
R 8 HOH   469 1169 1367 HOH   HOH A . 
R 8 HOH   470 1170 1631 HOH   HOH A . 
# 
loop_
_pdbx_unobs_or_zero_occ_atoms.id 
_pdbx_unobs_or_zero_occ_atoms.PDB_model_num 
_pdbx_unobs_or_zero_occ_atoms.polymer_flag 
_pdbx_unobs_or_zero_occ_atoms.occupancy_flag 
_pdbx_unobs_or_zero_occ_atoms.auth_asym_id 
_pdbx_unobs_or_zero_occ_atoms.auth_comp_id 
_pdbx_unobs_or_zero_occ_atoms.auth_seq_id 
_pdbx_unobs_or_zero_occ_atoms.PDB_ins_code 
_pdbx_unobs_or_zero_occ_atoms.auth_atom_id 
_pdbx_unobs_or_zero_occ_atoms.label_alt_id 
_pdbx_unobs_or_zero_occ_atoms.label_asym_id 
_pdbx_unobs_or_zero_occ_atoms.label_comp_id 
_pdbx_unobs_or_zero_occ_atoms.label_seq_id 
_pdbx_unobs_or_zero_occ_atoms.label_atom_id 
1  1 Y 0 A GLN   111 ? OE1 ? A GLN   4   OE1 
2  1 Y 0 A GLN   111 ? NE2 ? A GLN   4   NE2 
3  1 Y 0 A VAL   127 ? CG1 ? A VAL   20  CG1 
4  1 Y 0 A VAL   127 ? CG2 ? A VAL   20  CG2 
5  1 Y 0 A GLN   129 ? CG  ? A GLN   22  CG  
6  1 Y 0 A GLN   129 ? CD  ? A GLN   22  CD  
7  1 Y 0 A GLN   129 ? OE1 ? A GLN   22  OE1 
8  1 Y 0 A GLN   129 ? NE2 ? A GLN   22  NE2 
9  1 Y 0 A ARG   130 ? NE  ? A ARG   23  NE  
10 1 Y 0 A ARG   130 ? CZ  ? A ARG   23  CZ  
11 1 Y 0 A ARG   130 ? NH1 ? A ARG   23  NH1 
12 1 Y 0 A ARG   130 ? NH2 ? A ARG   23  NH2 
13 1 Y 0 A LYS   135 ? CD  ? A LYS   28  CD  
14 1 Y 0 A LYS   135 ? CE  ? A LYS   28  CE  
15 1 Y 0 A LYS   135 ? NZ  ? A LYS   28  NZ  
16 1 Y 0 A GLN   178 ? OE1 ? A GLN   71  OE1 
17 1 Y 0 A GLN   178 ? NE2 ? A GLN   71  NE2 
18 1 Y 0 A MET   189 ? CE  ? A MET   82  CE  
19 1 Y 0 A LYS   261 ? NZ  ? A LYS   154 NZ  
20 1 Y 0 A GLU   271 ? CD  ? A GLU   164 CD  
21 1 Y 0 A GLU   271 ? OE1 ? A GLU   164 OE1 
22 1 Y 0 A GLU   271 ? OE2 ? A GLU   164 OE2 
23 1 Y 0 A LYS   349 ? CE  ? A LYS   242 CE  
24 1 Y 0 A LYS   349 ? NZ  ? A LYS   242 NZ  
25 1 Y 0 A LYS   359 ? CE  ? A LYS   252 CE  
26 1 Y 0 A LYS   359 ? NZ  ? A LYS   252 NZ  
27 1 Y 0 A LYS   386 ? CE  ? A LYS   279 CE  
28 1 Y 0 A LYS   386 ? NZ  ? A LYS   279 NZ  
29 1 Y 0 A LYS   419 ? NZ  ? A LYS   312 NZ  
30 1 Y 0 A GLU   552 ? CD  ? A GLU   445 CD  
31 1 Y 0 A GLU   552 ? OE1 ? A GLU   445 OE1 
32 1 Y 0 A GLU   552 ? OE2 ? A GLU   445 OE2 
33 1 N 1 A A1JA5 616 ? C1  ? Q A1JA5 1   C1  
34 1 N 1 A A1JA5 616 ? C5  ? Q A1JA5 1   C5  
35 1 N 1 A A1JA5 616 ? C12 ? Q A1JA5 1   C12 
36 1 N 1 A A1JA5 616 ? N1  ? Q A1JA5 1   N1  
37 1 N 1 A A1JA5 616 ? C17 ? Q A1JA5 1   C17 
38 1 N 1 A A1JA5 616 ? C18 ? Q A1JA5 1   C18 
# 
loop_
_software.citation_id 
_software.classification 
_software.compiler_name 
_software.compiler_version 
_software.contact_author 
_software.contact_author_email 
_software.date 
_software.description 
_software.dependencies 
_software.hardware 
_software.language 
_software.location 
_software.mods 
_software.name 
_software.os 
_software.os_version 
_software.type 
_software.version 
_software.pdbx_reference_DOI 
_software.pdbx_ordinal 
? refinement       ? ? ? ? ? ? ? ? ? ? ? PHENIX ? ? ? 1.20.1_4487            ? 1 
? phasing          ? ? ? ? ? ? ? ? ? ? ? PHENIX ? ? ? 1.20.1_4487            ? 2 
? 'data reduction' ? ? ? ? ? ? ? ? ? ? ? XDS    ? ? ? 'VERSION Jun 30, 2023' ? 3 
? 'data scaling'   ? ? ? ? ? ? ? ? ? ? ? XDS    ? ? ? 'VERSION Jun 30, 2023' ? 4 
# 
_cell.angle_alpha                  90.000 
_cell.angle_alpha_esd              ? 
_cell.angle_beta                   90.000 
_cell.angle_beta_esd               ? 
_cell.angle_gamma                  120.000 
_cell.angle_gamma_esd              ? 
_cell.entry_id                     9QWF 
_cell.details                      ? 
_cell.formula_units_Z              ? 
_cell.length_a                     131.270 
_cell.length_a_esd                 ? 
_cell.length_b                     131.270 
_cell.length_b_esd                 ? 
_cell.length_c                     155.235 
_cell.length_c_esd                 ? 
_cell.volume                       2316601.206 
_cell.volume_esd                   ? 
_cell.Z_PDB                        12 
_cell.reciprocal_angle_alpha       ? 
_cell.reciprocal_angle_beta        ? 
_cell.reciprocal_angle_gamma       ? 
_cell.reciprocal_angle_alpha_esd   ? 
_cell.reciprocal_angle_beta_esd    ? 
_cell.reciprocal_angle_gamma_esd   ? 
_cell.reciprocal_length_a          ? 
_cell.reciprocal_length_b          ? 
_cell.reciprocal_length_c          ? 
_cell.reciprocal_length_a_esd      ? 
_cell.reciprocal_length_b_esd      ? 
_cell.reciprocal_length_c_esd      ? 
_cell.pdbx_unique_axis             ? 
_cell.pdbx_esd_method              ? 
# 
_symmetry.entry_id                         9QWF 
_symmetry.cell_setting                     ? 
_symmetry.Int_Tables_number                179 
_symmetry.space_group_name_Hall            'P 65 2 (x,y,z+1/12)' 
_symmetry.space_group_name_H-M             'P 65 2 2' 
_symmetry.pdbx_full_space_group_name_H-M   ? 
# 
_exptl.absorpt_coefficient_mu     ? 
_exptl.absorpt_correction_T_max   ? 
_exptl.absorpt_correction_T_min   ? 
_exptl.absorpt_correction_type    ? 
_exptl.absorpt_process_details    ? 
_exptl.entry_id                   9QWF 
_exptl.crystals_number            1 
_exptl.details                    ? 
_exptl.method                     'X-RAY DIFFRACTION' 
_exptl.method_details             ? 
# 
_exptl_crystal.colour                       ? 
_exptl_crystal.density_diffrn               ? 
_exptl_crystal.density_Matthews             3.70 
_exptl_crystal.density_method               ? 
_exptl_crystal.density_percent_sol          66.80 
_exptl_crystal.description                  ? 
_exptl_crystal.F_000                        ? 
_exptl_crystal.id                           1 
_exptl_crystal.preparation                  ? 
_exptl_crystal.size_max                     ? 
_exptl_crystal.size_mid                     ? 
_exptl_crystal.size_min                     ? 
_exptl_crystal.size_rad                     ? 
_exptl_crystal.colour_lustre                ? 
_exptl_crystal.colour_modifier              ? 
_exptl_crystal.colour_primary               ? 
_exptl_crystal.density_meas                 ? 
_exptl_crystal.density_meas_esd             ? 
_exptl_crystal.density_meas_gt              ? 
_exptl_crystal.density_meas_lt              ? 
_exptl_crystal.density_meas_temp            ? 
_exptl_crystal.density_meas_temp_esd        ? 
_exptl_crystal.density_meas_temp_gt         ? 
_exptl_crystal.density_meas_temp_lt         ? 
_exptl_crystal.pdbx_crystal_image_url       ? 
_exptl_crystal.pdbx_crystal_image_format    ? 
_exptl_crystal.pdbx_mosaicity               ? 
_exptl_crystal.pdbx_mosaicity_esd           ? 
_exptl_crystal.pdbx_mosaic_method           ? 
_exptl_crystal.pdbx_mosaic_block_size       ? 
_exptl_crystal.pdbx_mosaic_block_size_esd   ? 
# 
_exptl_crystal_grow.apparatus       ? 
_exptl_crystal_grow.atmosphere      ? 
_exptl_crystal_grow.crystal_id      1 
_exptl_crystal_grow.details         ? 
_exptl_crystal_grow.method          'VAPOR DIFFUSION, SITTING DROP' 
_exptl_crystal_grow.method_ref      ? 
_exptl_crystal_grow.pH              ? 
_exptl_crystal_grow.pressure        ? 
_exptl_crystal_grow.pressure_esd    ? 
_exptl_crystal_grow.seeding         ? 
_exptl_crystal_grow.seeding_ref     ? 
_exptl_crystal_grow.temp_details    ? 
_exptl_crystal_grow.temp_esd        ? 
_exptl_crystal_grow.time            ? 
_exptl_crystal_grow.pdbx_details    
'CRYSTALLIZATION SOLUTION: 100mM MES, 200mM K/NAH2PO4, PH 5.5, 2 M NACL; RESERVOIR SOLUTION: 3.0-3.2M NACL' 
_exptl_crystal_grow.pdbx_pH_range   ? 
_exptl_crystal_grow.temp            293.15 
# 
_diffrn.ambient_environment              ? 
_diffrn.ambient_temp                     100 
_diffrn.ambient_temp_details             ? 
_diffrn.ambient_temp_esd                 ? 
_diffrn.crystal_id                       1 
_diffrn.crystal_support                  ? 
_diffrn.crystal_treatment                ? 
_diffrn.details                          ? 
_diffrn.id                               1 
_diffrn.ambient_pressure                 ? 
_diffrn.ambient_pressure_esd             ? 
_diffrn.ambient_pressure_gt              ? 
_diffrn.ambient_pressure_lt              ? 
_diffrn.ambient_temp_gt                  ? 
_diffrn.ambient_temp_lt                  ? 
_diffrn.pdbx_serial_crystal_experiment   N 
# 
_diffrn_detector.details                      ? 
_diffrn_detector.detector                     PIXEL 
_diffrn_detector.diffrn_id                    1 
_diffrn_detector.type                         'DECTRIS EIGER X 4M' 
_diffrn_detector.area_resol_mean              ? 
_diffrn_detector.dtime                        ? 
_diffrn_detector.pdbx_frames_total            ? 
_diffrn_detector.pdbx_collection_time_total   ? 
_diffrn_detector.pdbx_collection_date         2023-09-30 
_diffrn_detector.pdbx_frequency               ? 
_diffrn_detector.id                           ? 
_diffrn_detector.number_of_axes               ? 
# 
_diffrn_radiation.collimation                      ? 
_diffrn_radiation.diffrn_id                        1 
_diffrn_radiation.filter_edge                      ? 
_diffrn_radiation.inhomogeneity                    ? 
_diffrn_radiation.monochromator                    ? 
_diffrn_radiation.polarisn_norm                    ? 
_diffrn_radiation.polarisn_ratio                   ? 
_diffrn_radiation.probe                            ? 
_diffrn_radiation.type                             ? 
_diffrn_radiation.xray_symbol                      ? 
_diffrn_radiation.wavelength_id                    1 
_diffrn_radiation.pdbx_monochromatic_or_laue_m_l   M 
_diffrn_radiation.pdbx_wavelength_list             ? 
_diffrn_radiation.pdbx_wavelength                  ? 
_diffrn_radiation.pdbx_diffrn_protocol             'SINGLE WAVELENGTH' 
_diffrn_radiation.pdbx_analyzer                    ? 
_diffrn_radiation.pdbx_scattering_type             x-ray 
# 
_diffrn_radiation_wavelength.id           1 
_diffrn_radiation_wavelength.wavelength   0.967697 
_diffrn_radiation_wavelength.wt           1.0 
# 
_diffrn_source.current                     ? 
_diffrn_source.details                     ? 
_diffrn_source.diffrn_id                   1 
_diffrn_source.power                       ? 
_diffrn_source.size                        ? 
_diffrn_source.source                      SYNCHROTRON 
_diffrn_source.target                      ? 
_diffrn_source.type                        'ESRF BEAMLINE MASSIF-3' 
_diffrn_source.voltage                     ? 
_diffrn_source.take-off_angle              ? 
_diffrn_source.pdbx_wavelength_list        0.967697 
_diffrn_source.pdbx_wavelength             ? 
_diffrn_source.pdbx_synchrotron_beamline   MASSIF-3 
_diffrn_source.pdbx_synchrotron_site       ESRF 
# 
_reflns.B_iso_Wilson_estimate                          21.92 
_reflns.entry_id                                       9QWF 
_reflns.data_reduction_details                         ? 
_reflns.data_reduction_method                          ? 
_reflns.d_resolution_high                              1.65 
_reflns.d_resolution_low                               42.97 
_reflns.details                                        ? 
_reflns.limit_h_max                                    ? 
_reflns.limit_h_min                                    ? 
_reflns.limit_k_max                                    ? 
_reflns.limit_k_min                                    ? 
_reflns.limit_l_max                                    ? 
_reflns.limit_l_min                                    ? 
_reflns.number_all                                     ? 
_reflns.number_obs                                     92367 
_reflns.observed_criterion                             ? 
_reflns.observed_criterion_F_max                       ? 
_reflns.observed_criterion_F_min                       ? 
_reflns.observed_criterion_I_max                       ? 
_reflns.observed_criterion_I_min                       ? 
_reflns.observed_criterion_sigma_F                     ? 
_reflns.observed_criterion_sigma_I                     ? 
_reflns.percent_possible_obs                           97.5 
_reflns.R_free_details                                 ? 
_reflns.Rmerge_F_all                                   ? 
_reflns.Rmerge_F_obs                                   ? 
_reflns.Friedel_coverage                               ? 
_reflns.number_gt                                      ? 
_reflns.threshold_expression                           ? 
_reflns.pdbx_redundancy                                21.2 
_reflns.pdbx_netI_over_av_sigmaI                       ? 
_reflns.pdbx_netI_over_sigmaI                          16.33 
_reflns.pdbx_res_netI_over_av_sigmaI_2                 ? 
_reflns.pdbx_res_netI_over_sigmaI_2                    ? 
_reflns.pdbx_chi_squared                               ? 
_reflns.pdbx_scaling_rejects                           ? 
_reflns.pdbx_d_res_high_opt                            ? 
_reflns.pdbx_d_res_low_opt                             ? 
_reflns.pdbx_d_res_opt_method                          ? 
_reflns.phase_calculation_details                      ? 
_reflns.pdbx_Rrim_I_all                                0.148 
_reflns.pdbx_Rpim_I_all                                ? 
_reflns.pdbx_d_opt                                     ? 
_reflns.pdbx_number_measured_all                       ? 
_reflns.pdbx_diffrn_id                                 1 
_reflns.pdbx_ordinal                                   1 
_reflns.pdbx_CC_half                                   0.999 
_reflns.pdbx_CC_star                                   ? 
_reflns.pdbx_R_split                                   ? 
_reflns.pdbx_Rmerge_I_obs                              ? 
_reflns.pdbx_Rmerge_I_all                              ? 
_reflns.pdbx_Rsym_value                                ? 
_reflns.pdbx_CC_split_method                           ? 
_reflns.pdbx_aniso_diffraction_limit_axis_1_ortho[1]   ? 
_reflns.pdbx_aniso_diffraction_limit_axis_1_ortho[2]   ? 
_reflns.pdbx_aniso_diffraction_limit_axis_1_ortho[3]   ? 
_reflns.pdbx_aniso_diffraction_limit_axis_2_ortho[1]   ? 
_reflns.pdbx_aniso_diffraction_limit_axis_2_ortho[2]   ? 
_reflns.pdbx_aniso_diffraction_limit_axis_2_ortho[3]   ? 
_reflns.pdbx_aniso_diffraction_limit_axis_3_ortho[1]   ? 
_reflns.pdbx_aniso_diffraction_limit_axis_3_ortho[2]   ? 
_reflns.pdbx_aniso_diffraction_limit_axis_3_ortho[3]   ? 
_reflns.pdbx_aniso_diffraction_limit_1                 ? 
_reflns.pdbx_aniso_diffraction_limit_2                 ? 
_reflns.pdbx_aniso_diffraction_limit_3                 ? 
_reflns.pdbx_aniso_B_tensor_eigenvector_1_ortho[1]     ? 
_reflns.pdbx_aniso_B_tensor_eigenvector_1_ortho[2]     ? 
_reflns.pdbx_aniso_B_tensor_eigenvector_1_ortho[3]     ? 
_reflns.pdbx_aniso_B_tensor_eigenvector_2_ortho[1]     ? 
_reflns.pdbx_aniso_B_tensor_eigenvector_2_ortho[2]     ? 
_reflns.pdbx_aniso_B_tensor_eigenvector_2_ortho[3]     ? 
_reflns.pdbx_aniso_B_tensor_eigenvector_3_ortho[1]     ? 
_reflns.pdbx_aniso_B_tensor_eigenvector_3_ortho[2]     ? 
_reflns.pdbx_aniso_B_tensor_eigenvector_3_ortho[3]     ? 
_reflns.pdbx_aniso_B_tensor_eigenvalue_1               ? 
_reflns.pdbx_aniso_B_tensor_eigenvalue_2               ? 
_reflns.pdbx_aniso_B_tensor_eigenvalue_3               ? 
_reflns.pdbx_orthogonalization_convention              ? 
_reflns.pdbx_percent_possible_ellipsoidal              ? 
_reflns.pdbx_percent_possible_spherical                ? 
_reflns.pdbx_percent_possible_ellipsoidal_anomalous    ? 
_reflns.pdbx_percent_possible_spherical_anomalous      ? 
_reflns.pdbx_redundancy_anomalous                      ? 
_reflns.pdbx_CC_half_anomalous                         ? 
_reflns.pdbx_absDiff_over_sigma_anomalous              ? 
_reflns.pdbx_percent_possible_anomalous                ? 
_reflns.pdbx_observed_signal_threshold                 ? 
_reflns.pdbx_signal_type                               ? 
_reflns.pdbx_signal_details                            ? 
_reflns.pdbx_signal_software_id                        ? 
# 
_reflns_shell.d_res_high                                    1.65 
_reflns_shell.d_res_low                                     1.75 
_reflns_shell.meanI_over_sigI_all                           ? 
_reflns_shell.meanI_over_sigI_obs                           1.53 
_reflns_shell.number_measured_all                           ? 
_reflns_shell.number_measured_obs                           ? 
_reflns_shell.number_possible                               ? 
_reflns_shell.number_unique_all                             ? 
_reflns_shell.number_unique_obs                             14665 
_reflns_shell.percent_possible_obs                          ? 
_reflns_shell.Rmerge_F_all                                  ? 
_reflns_shell.Rmerge_F_obs                                  ? 
_reflns_shell.meanI_over_sigI_gt                            ? 
_reflns_shell.meanI_over_uI_all                             ? 
_reflns_shell.meanI_over_uI_gt                              ? 
_reflns_shell.number_measured_gt                            ? 
_reflns_shell.number_unique_gt                              ? 
_reflns_shell.percent_possible_gt                           ? 
_reflns_shell.Rmerge_F_gt                                   ? 
_reflns_shell.Rmerge_I_gt                                   ? 
_reflns_shell.pdbx_redundancy                               ? 
_reflns_shell.pdbx_chi_squared                              ? 
_reflns_shell.pdbx_netI_over_sigmaI_all                     ? 
_reflns_shell.pdbx_netI_over_sigmaI_obs                     ? 
_reflns_shell.pdbx_Rrim_I_all                               2.305 
_reflns_shell.pdbx_Rpim_I_all                               ? 
_reflns_shell.pdbx_rejects                                  ? 
_reflns_shell.pdbx_ordinal                                  1 
_reflns_shell.pdbx_diffrn_id                                1 
_reflns_shell.pdbx_CC_half                                  0.688 
_reflns_shell.pdbx_CC_star                                  ? 
_reflns_shell.pdbx_R_split                                  ? 
_reflns_shell.percent_possible_all                          97.2 
_reflns_shell.Rmerge_I_all                                  ? 
_reflns_shell.Rmerge_I_obs                                  ? 
_reflns_shell.pdbx_Rsym_value                               ? 
_reflns_shell.pdbx_percent_possible_ellipsoidal             ? 
_reflns_shell.pdbx_percent_possible_spherical               ? 
_reflns_shell.pdbx_percent_possible_ellipsoidal_anomalous   ? 
_reflns_shell.pdbx_percent_possible_spherical_anomalous     ? 
_reflns_shell.pdbx_redundancy_anomalous                     ? 
_reflns_shell.pdbx_CC_half_anomalous                        ? 
_reflns_shell.pdbx_absDiff_over_sigma_anomalous             ? 
_reflns_shell.pdbx_percent_possible_anomalous               ? 
# 
_refine.aniso_B[1][1]                            ? 
_refine.aniso_B[1][2]                            ? 
_refine.aniso_B[1][3]                            ? 
_refine.aniso_B[2][2]                            ? 
_refine.aniso_B[2][3]                            ? 
_refine.aniso_B[3][3]                            ? 
_refine.B_iso_max                                ? 
_refine.B_iso_mean                               26.23 
_refine.B_iso_min                                ? 
_refine.correlation_coeff_Fo_to_Fc               ? 
_refine.correlation_coeff_Fo_to_Fc_free          ? 
_refine.details                                  ? 
_refine.diff_density_max                         ? 
_refine.diff_density_max_esd                     ? 
_refine.diff_density_min                         ? 
_refine.diff_density_min_esd                     ? 
_refine.diff_density_rms                         ? 
_refine.diff_density_rms_esd                     ? 
_refine.entry_id                                 9QWF 
_refine.pdbx_refine_id                           'X-RAY DIFFRACTION' 
_refine.ls_abs_structure_details                 ? 
_refine.ls_abs_structure_Flack                   ? 
_refine.ls_abs_structure_Flack_esd               ? 
_refine.ls_abs_structure_Rogers                  ? 
_refine.ls_abs_structure_Rogers_esd              ? 
_refine.ls_d_res_high                            1.65 
_refine.ls_d_res_low                             42.97 
_refine.ls_extinction_coef                       ? 
_refine.ls_extinction_coef_esd                   ? 
_refine.ls_extinction_expression                 ? 
_refine.ls_extinction_method                     ? 
_refine.ls_goodness_of_fit_all                   ? 
_refine.ls_goodness_of_fit_all_esd               ? 
_refine.ls_goodness_of_fit_obs                   ? 
_refine.ls_goodness_of_fit_obs_esd               ? 
_refine.ls_hydrogen_treatment                    ? 
_refine.ls_matrix_type                           ? 
_refine.ls_number_constraints                    ? 
_refine.ls_number_parameters                     ? 
_refine.ls_number_reflns_all                     ? 
_refine.ls_number_reflns_obs                     92340 
_refine.ls_number_reflns_R_free                  4590 
_refine.ls_number_reflns_R_work                  87750 
_refine.ls_number_restraints                     ? 
_refine.ls_percent_reflns_obs                    97.50 
_refine.ls_percent_reflns_R_free                 4.97 
_refine.ls_R_factor_all                          ? 
_refine.ls_R_factor_obs                          0.1553 
_refine.ls_R_factor_R_free                       0.1681 
_refine.ls_R_factor_R_free_error                 ? 
_refine.ls_R_factor_R_free_error_details         ? 
_refine.ls_R_factor_R_work                       0.1546 
_refine.ls_R_Fsqd_factor_obs                     ? 
_refine.ls_R_I_factor_obs                        ? 
_refine.ls_redundancy_reflns_all                 ? 
_refine.ls_redundancy_reflns_obs                 ? 
_refine.ls_restrained_S_all                      ? 
_refine.ls_restrained_S_obs                      ? 
_refine.ls_shift_over_esd_max                    ? 
_refine.ls_shift_over_esd_mean                   ? 
_refine.ls_structure_factor_coef                 ? 
_refine.ls_weighting_details                     ? 
_refine.ls_weighting_scheme                      ? 
_refine.ls_wR_factor_all                         ? 
_refine.ls_wR_factor_obs                         ? 
_refine.ls_wR_factor_R_free                      ? 
_refine.ls_wR_factor_R_work                      ? 
_refine.occupancy_max                            ? 
_refine.occupancy_min                            ? 
_refine.solvent_model_details                    'FLAT BULK SOLVENT MODEL' 
_refine.solvent_model_param_bsol                 ? 
_refine.solvent_model_param_ksol                 ? 
_refine.correlation_coeff_I_to_Fcsqd_work        ? 
_refine.correlation_coeff_I_to_Fcsqd_free        ? 
_refine.pdbx_R_complete                          ? 
_refine.ls_R_factor_gt                           ? 
_refine.ls_goodness_of_fit_gt                    ? 
_refine.ls_goodness_of_fit_ref                   ? 
_refine.ls_shift_over_su_max                     ? 
_refine.ls_shift_over_su_max_lt                  ? 
_refine.ls_shift_over_su_mean                    ? 
_refine.ls_shift_over_su_mean_lt                 ? 
_refine.pdbx_ls_sigma_I                          ? 
_refine.pdbx_ls_sigma_F                          1.36 
_refine.pdbx_ls_sigma_Fsqd                       ? 
_refine.pdbx_data_cutoff_high_absF               ? 
_refine.pdbx_data_cutoff_high_rms_absF           ? 
_refine.pdbx_data_cutoff_low_absF                ? 
_refine.pdbx_isotropic_thermal_model             ? 
_refine.pdbx_ls_cross_valid_method               'FREE R-VALUE' 
_refine.pdbx_method_to_determine_struct          'MOLECULAR REPLACEMENT' 
_refine.pdbx_starting_model                      ? 
_refine.pdbx_stereochemistry_target_values       'GeoStd + Monomer Library + CDL v1.2' 
_refine.pdbx_R_Free_selection_details            ? 
_refine.pdbx_stereochem_target_val_spec_case     ? 
_refine.pdbx_overall_ESU_R                       ? 
_refine.pdbx_overall_ESU_R_Free                  ? 
_refine.pdbx_solvent_vdw_probe_radii             1.1000 
_refine.pdbx_solvent_ion_probe_radii             ? 
_refine.pdbx_solvent_shrinkage_radii             0.9000 
_refine.pdbx_real_space_R                        ? 
_refine.pdbx_density_correlation                 ? 
_refine.pdbx_pd_number_of_powder_patterns        ? 
_refine.pdbx_pd_number_of_points                 ? 
_refine.pdbx_pd_meas_number_of_points            ? 
_refine.pdbx_pd_proc_ls_prof_R_factor            ? 
_refine.pdbx_pd_proc_ls_prof_wR_factor           ? 
_refine.pdbx_pd_Marquardt_correlation_coeff      ? 
_refine.pdbx_pd_Fsqrd_R_factor                   ? 
_refine.pdbx_pd_ls_matrix_band_width             ? 
_refine.pdbx_overall_phase_error                 16.6623 
_refine.pdbx_overall_SU_R_free_Cruickshank_DPI   ? 
_refine.pdbx_overall_SU_R_free_Blow_DPI          ? 
_refine.pdbx_overall_SU_R_Blow_DPI               ? 
_refine.pdbx_TLS_residual_ADP_flag               ? 
_refine.pdbx_diffrn_id                           1 
_refine.overall_SU_B                             ? 
_refine.overall_SU_ML                            0.1791 
_refine.overall_SU_R_Cruickshank_DPI             ? 
_refine.overall_SU_R_free                        ? 
_refine.overall_FOM_free_R_set                   ? 
_refine.overall_FOM_work_R_set                   ? 
_refine.pdbx_average_fsc_overall                 ? 
_refine.pdbx_average_fsc_work                    ? 
_refine.pdbx_average_fsc_free                    ? 
# 
_refine_hist.pdbx_refine_id                   'X-RAY DIFFRACTION' 
_refine_hist.cycle_id                         LAST 
_refine_hist.details                          ? 
_refine_hist.d_res_high                       1.65 
_refine_hist.d_res_low                        42.97 
_refine_hist.number_atoms_solvent             470 
_refine_hist.number_atoms_total               4153 
_refine_hist.number_reflns_all                ? 
_refine_hist.number_reflns_obs                ? 
_refine_hist.number_reflns_R_free             ? 
_refine_hist.number_reflns_R_work             ? 
_refine_hist.R_factor_all                     ? 
_refine_hist.R_factor_obs                     ? 
_refine_hist.R_factor_R_free                  ? 
_refine_hist.R_factor_R_work                  ? 
_refine_hist.pdbx_number_residues_total       ? 
_refine_hist.pdbx_B_iso_mean_ligand           ? 
_refine_hist.pdbx_B_iso_mean_solvent          ? 
_refine_hist.pdbx_number_atoms_protein        3601 
_refine_hist.pdbx_number_atoms_nucleic_acid   0 
_refine_hist.pdbx_number_atoms_ligand         82 
_refine_hist.pdbx_number_atoms_lipid          ? 
_refine_hist.pdbx_number_atoms_carb           ? 
_refine_hist.pdbx_pseudo_atom_details         ? 
# 
loop_
_refine_ls_restr.pdbx_refine_id 
_refine_ls_restr.criterion 
_refine_ls_restr.dev_ideal 
_refine_ls_restr.dev_ideal_target 
_refine_ls_restr.number 
_refine_ls_restr.rejects 
_refine_ls_restr.type 
_refine_ls_restr.weight 
_refine_ls_restr.pdbx_Zscore 
_refine_ls_restr.pdbx_restraint_function 
'X-RAY DIFFRACTION' ? 0.0079  ? 3958 ? f_bond_d           ? ? ? 
'X-RAY DIFFRACTION' ? 0.9754  ? 5420 ? f_angle_d          ? ? ? 
'X-RAY DIFFRACTION' ? 0.0586  ? 580  ? f_chiral_restr     ? ? ? 
'X-RAY DIFFRACTION' ? 0.0106  ? 731  ? f_plane_restr      ? ? ? 
'X-RAY DIFFRACTION' ? 12.6938 ? 1442 ? f_dihedral_angle_d ? ? ? 
# 
loop_
_refine_ls_shell.pdbx_refine_id 
_refine_ls_shell.d_res_high 
_refine_ls_shell.d_res_low 
_refine_ls_shell.number_reflns_all 
_refine_ls_shell.number_reflns_obs 
_refine_ls_shell.number_reflns_R_free 
_refine_ls_shell.number_reflns_R_work 
_refine_ls_shell.percent_reflns_obs 
_refine_ls_shell.percent_reflns_R_free 
_refine_ls_shell.R_factor_all 
_refine_ls_shell.R_factor_obs 
_refine_ls_shell.R_factor_R_free_error 
_refine_ls_shell.R_factor_R_work 
_refine_ls_shell.redundancy_reflns_all 
_refine_ls_shell.redundancy_reflns_obs 
_refine_ls_shell.wR_factor_all 
_refine_ls_shell.wR_factor_obs 
_refine_ls_shell.wR_factor_R_free 
_refine_ls_shell.wR_factor_R_work 
_refine_ls_shell.pdbx_R_complete 
_refine_ls_shell.correlation_coeff_Fo_to_Fc 
_refine_ls_shell.correlation_coeff_Fo_to_Fc_free 
_refine_ls_shell.correlation_coeff_I_to_Fcsqd_work 
_refine_ls_shell.correlation_coeff_I_to_Fcsqd_free 
_refine_ls_shell.pdbx_total_number_of_bins_used 
_refine_ls_shell.pdbx_phase_error 
_refine_ls_shell.pdbx_fsc_work 
_refine_ls_shell.pdbx_fsc_free 
_refine_ls_shell.R_factor_R_free 
'X-RAY DIFFRACTION' 1.65 1.67  . . 159 2859 96.98 . . . . 0.3066 . . . . . . . . . . . . . . . 0.3178 
'X-RAY DIFFRACTION' 1.67 1.69  . . 157 2849 96.97 . . . . 0.2790 . . . . . . . . . . . . . . . 0.2994 
'X-RAY DIFFRACTION' 1.69 1.71  . . 159 2868 97.30 . . . . 0.2618 . . . . . . . . . . . . . . . 0.2997 
'X-RAY DIFFRACTION' 1.71 1.73  . . 182 2836 97.23 . . . . 0.2508 . . . . . . . . . . . . . . . 0.2465 
'X-RAY DIFFRACTION' 1.73 1.75  . . 153 2904 97.36 . . . . 0.2407 . . . . . . . . . . . . . . . 0.2729 
'X-RAY DIFFRACTION' 1.75 1.78  . . 139 2867 97.44 . . . . 0.2120 . . . . . . . . . . . . . . . 0.2250 
'X-RAY DIFFRACTION' 1.78 1.80  . . 137 2892 97.30 . . . . 0.2025 . . . . . . . . . . . . . . . 0.2201 
'X-RAY DIFFRACTION' 1.80 1.83  . . 186 2857 97.63 . . . . 0.1977 . . . . . . . . . . . . . . . 0.2435 
'X-RAY DIFFRACTION' 1.83 1.86  . . 142 2894 97.62 . . . . 0.1885 . . . . . . . . . . . . . . . 0.2153 
'X-RAY DIFFRACTION' 1.86 1.89  . . 152 2876 97.68 . . . . 0.1786 . . . . . . . . . . . . . . . 0.1969 
'X-RAY DIFFRACTION' 1.89 1.92  . . 154 2917 97.80 . . . . 0.1681 . . . . . . . . . . . . . . . 0.2163 
'X-RAY DIFFRACTION' 1.92 1.96  . . 143 2929 98.02 . . . . 0.1605 . . . . . . . . . . . . . . . 0.1913 
'X-RAY DIFFRACTION' 1.96 1.99  . . 131 2939 97.77 . . . . 0.1576 . . . . . . . . . . . . . . . 0.1881 
'X-RAY DIFFRACTION' 1.99 2.03  . . 149 2905 98.23 . . . . 0.1587 . . . . . . . . . . . . . . . 0.1698 
'X-RAY DIFFRACTION' 2.03 2.08  . . 153 2918 98.15 . . . . 0.1483 . . . . . . . . . . . . . . . 0.1787 
'X-RAY DIFFRACTION' 2.08 2.13  . . 153 2919 98.18 . . . . 0.1356 . . . . . . . . . . . . . . . 0.1531 
'X-RAY DIFFRACTION' 2.13 2.18  . . 156 2919 98.27 . . . . 0.1297 . . . . . . . . . . . . . . . 0.1686 
'X-RAY DIFFRACTION' 2.18 2.24  . . 158 2942 98.41 . . . . 0.1231 . . . . . . . . . . . . . . . 0.1528 
'X-RAY DIFFRACTION' 2.24 2.31  . . 139 2968 98.48 . . . . 0.1263 . . . . . . . . . . . . . . . 0.1340 
'X-RAY DIFFRACTION' 2.31 2.38  . . 136 2968 98.63 . . . . 0.1291 . . . . . . . . . . . . . . . 0.1559 
'X-RAY DIFFRACTION' 2.38 2.46  . . 141 2962 98.63 . . . . 0.1351 . . . . . . . . . . . . . . . 0.1567 
'X-RAY DIFFRACTION' 2.46 2.56  . . 149 2969 99.02 . . . . 0.1380 . . . . . . . . . . . . . . . 0.1610 
'X-RAY DIFFRACTION' 2.56 2.68  . . 145 2932 96.61 . . . . 0.1501 . . . . . . . . . . . . . . . 0.1650 
'X-RAY DIFFRACTION' 2.68 2.82  . . 132 2440 81.42 . . . . 0.1561 . . . . . . . . . . . . . . . 0.1758 
'X-RAY DIFFRACTION' 2.82 3.00  . . 162 2912 96.30 . . . . 0.1519 . . . . . . . . . . . . . . . 0.1682 
'X-RAY DIFFRACTION' 3.00 3.23  . . 149 3016 99.34 . . . . 0.1452 . . . . . . . . . . . . . . . 0.1361 
'X-RAY DIFFRACTION' 3.23 3.55  . . 166 3045 99.38 . . . . 0.1416 . . . . . . . . . . . . . . . 0.1483 
'X-RAY DIFFRACTION' 3.55 4.07  . . 161 3064 99.57 . . . . 0.1272 . . . . . . . . . . . . . . . 0.1341 
'X-RAY DIFFRACTION' 4.07 5.12  . . 167 3101 99.73 . . . . 0.1276 . . . . . . . . . . . . . . . 0.1368 
'X-RAY DIFFRACTION' 5.12 42.97 . . 180 3283 99.31 . . . . 0.2000 . . . . . . . . . . . . . . . 0.1880 
# 
_struct.entry_id                     9QWF 
_struct.title                        'X-ray structure of furin (PCSK3) in complex with the biphenyl-derived compound mi3102' 
_struct.pdbx_model_details           ? 
_struct.pdbx_formula_weight          ? 
_struct.pdbx_formula_weight_method   ? 
_struct.pdbx_model_type_details      ? 
_struct.pdbx_CASP_flag               N 
# 
_struct_keywords.entry_id        9QWF 
_struct_keywords.text            
'furin, proprotein convertase subtilisin/kexin type 3, PCSK3, antiviral, inhibitor, protease, complex, HYDROLASE' 
_struct_keywords.pdbx_keywords   HYDROLASE 
# 
loop_
_struct_asym.id 
_struct_asym.pdbx_blank_PDB_chainid_flag 
_struct_asym.pdbx_modified 
_struct_asym.entity_id 
_struct_asym.details 
A N N 1 ? 
B N N 2 ? 
C N N 2 ? 
D N N 2 ? 
E N N 3 ? 
F N N 3 ? 
G N N 3 ? 
H N N 3 ? 
I N N 4 ? 
J N N 5 ? 
K N N 5 ? 
L N N 5 ? 
M N N 5 ? 
N N N 5 ? 
O N N 5 ? 
P N N 6 ? 
Q N N 7 ? 
R N N 8 ? 
# 
_struct_ref.id                         1 
_struct_ref.db_name                    UNP 
_struct_ref.db_code                    FURIN_HUMAN 
_struct_ref.pdbx_db_accession          P09958 
_struct_ref.pdbx_db_isoform            ? 
_struct_ref.entity_id                  1 
_struct_ref.pdbx_seq_one_letter_code   
;DVYQEPTDPKFPQQWYLSGVTQRDLNVKAAWAQGYTGHGIVVSILDDGIEKNHPDLAGNYDPGASFDVNDQDPDPQPRYT
QMNDNRHGTRCAGEVAAVANNGVCGVGVAYNARIGGVRMLDGEVTDAVEARSLGLNPNHIHIYSASWGPEDDGKTVDGPA
RLAEEAFFRGVSQGRGGLGSIFVWASGNGGREHDSCNCDGYTNSIYTLSISSATQFGNVPWYSEACSSTLATTYSSGNQN
EKQIVTTDLRQKCTESHTGTSASAPLAAGIIALTLEANKNLTWRDMQHLVVQTSKPAHLNANDWATNGVGRKVSHSYGYG
LLDAGAMVALAQNWTTVAPQRKCIIDILTEPKDIGKRLEVRKTVTACLGEPNHITRLEHAQARLTLSYNRRGDLAIHLVS
PMGTRSTLLAARPHDYSADGFNDWAFMTTHSWDEDPSGEWVLEIENTSEANNYGTLTKFTLVLYGTA
;
_struct_ref.pdbx_align_begin           108 
# 
_struct_ref_seq.align_id                      1 
_struct_ref_seq.ref_id                        1 
_struct_ref_seq.pdbx_PDB_id_code              9QWF 
_struct_ref_seq.pdbx_strand_id                A 
_struct_ref_seq.seq_align_beg                 1 
_struct_ref_seq.pdbx_seq_align_beg_ins_code   ? 
_struct_ref_seq.seq_align_end                 467 
_struct_ref_seq.pdbx_seq_align_end_ins_code   ? 
_struct_ref_seq.pdbx_db_accession             P09958 
_struct_ref_seq.db_align_beg                  108 
_struct_ref_seq.pdbx_db_align_beg_ins_code    ? 
_struct_ref_seq.db_align_end                  574 
_struct_ref_seq.pdbx_db_align_end_ins_code    ? 
_struct_ref_seq.pdbx_auth_seq_align_beg       108 
_struct_ref_seq.pdbx_auth_seq_align_end       574 
# 
loop_
_struct_ref_seq_dif.align_id 
_struct_ref_seq_dif.pdbx_pdb_id_code 
_struct_ref_seq_dif.mon_id 
_struct_ref_seq_dif.pdbx_pdb_strand_id 
_struct_ref_seq_dif.seq_num 
_struct_ref_seq_dif.pdbx_pdb_ins_code 
_struct_ref_seq_dif.pdbx_seq_db_name 
_struct_ref_seq_dif.pdbx_seq_db_accession_code 
_struct_ref_seq_dif.db_mon_id 
_struct_ref_seq_dif.pdbx_seq_db_seq_num 
_struct_ref_seq_dif.details 
_struct_ref_seq_dif.pdbx_auth_seq_num 
_struct_ref_seq_dif.pdbx_ordinal 
1 9QWF SER A 468 ? UNP P09958 ? ? 'expression tag' 575 1  
1 9QWF GLY A 469 ? UNP P09958 ? ? 'expression tag' 576 2  
1 9QWF SER A 470 ? UNP P09958 ? ? 'expression tag' 577 3  
1 9QWF LEU A 471 ? UNP P09958 ? ? 'expression tag' 578 4  
1 9QWF VAL A 472 ? UNP P09958 ? ? 'expression tag' 579 5  
1 9QWF PRO A 473 ? UNP P09958 ? ? 'expression tag' 580 6  
1 9QWF ARG A 474 ? UNP P09958 ? ? 'expression tag' 581 7  
1 9QWF GLY A 475 ? UNP P09958 ? ? 'expression tag' 582 8  
1 9QWF SER A 476 ? UNP P09958 ? ? 'expression tag' 583 9  
1 9QWF HIS A 477 ? UNP P09958 ? ? 'expression tag' 584 10 
1 9QWF HIS A 478 ? UNP P09958 ? ? 'expression tag' 585 11 
1 9QWF HIS A 479 ? UNP P09958 ? ? 'expression tag' 586 12 
1 9QWF HIS A 480 ? UNP P09958 ? ? 'expression tag' 587 13 
# 
_pdbx_struct_assembly.id                   1 
_pdbx_struct_assembly.details              author_and_software_defined_assembly 
_pdbx_struct_assembly.method_details       ? 
_pdbx_struct_assembly.oligomeric_details   monomeric 
_pdbx_struct_assembly.oligomeric_count     1 
# 
_pdbx_struct_assembly_gen.assembly_id       1 
_pdbx_struct_assembly_gen.oper_expression   1 
_pdbx_struct_assembly_gen.asym_id_list      A,B,C,D,E,F,G,H,I,J,K,L,M,N,O,P,Q,R 
# 
_pdbx_struct_assembly_auth_evidence.id                     1 
_pdbx_struct_assembly_auth_evidence.assembly_id            1 
_pdbx_struct_assembly_auth_evidence.experimental_support   'gel filtration' 
_pdbx_struct_assembly_auth_evidence.details                ? 
# 
_pdbx_struct_oper_list.id                   1 
_pdbx_struct_oper_list.type                 'identity operation' 
_pdbx_struct_oper_list.name                 1_555 
_pdbx_struct_oper_list.symmetry_operation   x,y,z 
_pdbx_struct_oper_list.matrix[1][1]         1.0 
_pdbx_struct_oper_list.matrix[1][2]         0.0 
_pdbx_struct_oper_list.matrix[1][3]         0.0 
_pdbx_struct_oper_list.vector[1]            0.0 
_pdbx_struct_oper_list.matrix[2][1]         0.0 
_pdbx_struct_oper_list.matrix[2][2]         1.0 
_pdbx_struct_oper_list.matrix[2][3]         0.0 
_pdbx_struct_oper_list.vector[2]            0.0 
_pdbx_struct_oper_list.matrix[3][1]         0.0 
_pdbx_struct_oper_list.matrix[3][2]         0.0 
_pdbx_struct_oper_list.matrix[3][3]         1.0 
_pdbx_struct_oper_list.vector[3]            0.0 
# 
loop_
_struct_conf.conf_type_id 
_struct_conf.id 
_struct_conf.pdbx_PDB_helix_id 
_struct_conf.beg_label_comp_id 
_struct_conf.beg_label_asym_id 
_struct_conf.beg_label_seq_id 
_struct_conf.pdbx_beg_PDB_ins_code 
_struct_conf.end_label_comp_id 
_struct_conf.end_label_asym_id 
_struct_conf.end_label_seq_id 
_struct_conf.pdbx_end_PDB_ins_code 
_struct_conf.beg_auth_comp_id 
_struct_conf.beg_auth_asym_id 
_struct_conf.beg_auth_seq_id 
_struct_conf.end_auth_comp_id 
_struct_conf.end_auth_asym_id 
_struct_conf.end_auth_seq_id 
_struct_conf.pdbx_PDB_helix_class 
_struct_conf.details 
_struct_conf.pdbx_PDB_helix_length 
HELX_P HELX_P1  AA1 LYS A 10  ? GLN A 13  ? LYS A 117 GLN A 120 5 ? 4  
HELX_P HELX_P2  AA2 GLN A 14  ? GLY A 19  ? GLN A 121 GLY A 126 1 ? 6  
HELX_P HELX_P3  AA3 ASN A 26  ? GLN A 33  ? ASN A 133 GLN A 140 1 ? 8  
HELX_P HELX_P4  AA4 LEU A 56  ? TYR A 60  ? LEU A 163 TYR A 167 5 ? 5  
HELX_P HELX_P5  AA5 ASP A 61  ? SER A 65  ? ASP A 168 SER A 172 5 ? 5  
HELX_P HELX_P6  AA6 ARG A 86  ? ALA A 97  ? ARG A 193 ALA A 204 1 ? 12 
HELX_P HELX_P7  AA7 THR A 125 ? GLY A 134 ? THR A 232 GLY A 241 1 ? 10 
HELX_P HELX_P8  AA8 ALA A 160 ? GLY A 174 ? ALA A 267 GLY A 281 1 ? 15 
HELX_P HELX_P9  AA9 ARG A 175 ? LEU A 178 ? ARG A 282 LEU A 285 5 ? 4  
HELX_P HELX_P10 AB1 GLY A 189 ? HIS A 193 ? GLY A 296 HIS A 300 5 ? 5  
HELX_P HELX_P11 AB2 SER A 195 ? ASP A 199 ? SER A 302 ASP A 306 5 ? 5  
HELX_P HELX_P12 AB3 GLY A 259 ? ASN A 278 ? GLY A 366 ASN A 385 1 ? 20 
HELX_P HELX_P13 AB4 THR A 282 ? SER A 294 ? THR A 389 SER A 401 1 ? 13 
HELX_P HELX_P14 AB5 ASP A 323 ? GLN A 332 ? ASP A 430 GLN A 439 1 ? 10 
HELX_P HELX_P15 AB6 ARG A 390 ? GLY A 392 ? ARG A 497 GLY A 499 5 ? 3  
# 
_struct_conf_type.id          HELX_P 
_struct_conf_type.criteria    ? 
_struct_conf_type.reference   ? 
# 
loop_
_struct_conn.id 
_struct_conn.conn_type_id 
_struct_conn.pdbx_leaving_atom_flag 
_struct_conn.pdbx_PDB_id 
_struct_conn.ptnr1_label_asym_id 
_struct_conn.ptnr1_label_comp_id 
_struct_conn.ptnr1_label_seq_id 
_struct_conn.ptnr1_label_atom_id 
_struct_conn.pdbx_ptnr1_label_alt_id 
_struct_conn.pdbx_ptnr1_PDB_ins_code 
_struct_conn.pdbx_ptnr1_standard_comp_id 
_struct_conn.ptnr1_symmetry 
_struct_conn.ptnr2_label_asym_id 
_struct_conn.ptnr2_label_comp_id 
_struct_conn.ptnr2_label_seq_id 
_struct_conn.ptnr2_label_atom_id 
_struct_conn.pdbx_ptnr2_label_alt_id 
_struct_conn.pdbx_ptnr2_PDB_ins_code 
_struct_conn.ptnr1_auth_asym_id 
_struct_conn.ptnr1_auth_comp_id 
_struct_conn.ptnr1_auth_seq_id 
_struct_conn.ptnr2_auth_asym_id 
_struct_conn.ptnr2_auth_comp_id 
_struct_conn.ptnr2_auth_seq_id 
_struct_conn.ptnr2_symmetry 
_struct_conn.pdbx_ptnr3_label_atom_id 
_struct_conn.pdbx_ptnr3_label_seq_id 
_struct_conn.pdbx_ptnr3_label_comp_id 
_struct_conn.pdbx_ptnr3_label_asym_id 
_struct_conn.pdbx_ptnr3_label_alt_id 
_struct_conn.pdbx_ptnr3_PDB_ins_code 
_struct_conn.details 
_struct_conn.pdbx_dist_value 
_struct_conn.pdbx_value_order 
_struct_conn.pdbx_role 
disulf1  disulf ?   ? A CYS 104 SG  A ? ? 1_555 A CYS 253 SG A ? A CYS 211 A CYS 360  1_555 ? ? ? ? ? ? ? 2.043 ? ?               
disulf2  disulf ?   ? A CYS 104 SG  B ? ? 1_555 A CYS 253 SG B ? A CYS 211 A CYS 360  1_555 ? ? ? ? ? ? ? 2.028 ? ?               
disulf3  disulf ?   ? A CYS 196 SG  ? ? ? 1_555 A CYS 226 SG ? ? A CYS 303 A CYS 333  1_555 ? ? ? ? ? ? ? 2.032 ? ?               
disulf4  disulf ?   ? A CYS 343 SG  ? ? ? 1_555 A CYS 367 SG ? ? A CYS 450 A CYS 474  1_555 ? ? ? ? ? ? ? 2.054 ? ?               
covale1  covale one ? A ASN 280 ND2 A ? ? 1_555 P NAG .   C1 A ? A ASN 387 A NAG 615  1_555 ? ? ? ? ? ? ? 1.433 ? N-Glycosylation 
metalc1  metalc ?   ? A ASP 8   OD2 ? ? ? 1_555 C CA  .   CA ? ? A ASP 115 A CA  602  1_555 ? ? ? ? ? ? ? 2.350 ? ?               
metalc2  metalc ?   ? A ASP 55  OD1 ? ? ? 1_555 C CA  .   CA ? ? A ASP 162 A CA  602  1_555 ? ? ? ? ? ? ? 2.350 ? ?               
metalc3  metalc ?   ? A ASP 55  OD2 ? ? ? 1_555 C CA  .   CA ? ? A ASP 162 A CA  602  1_555 ? ? ? ? ? ? ? 2.594 ? ?               
metalc4  metalc ?   ? A ASP 67  OD2 ? ? ? 1_555 B CA  .   CA ? ? A ASP 174 A CA  601  1_555 ? ? ? ? ? ? ? 2.305 ? ?               
metalc5  metalc ?   ? A ASP 72  OD1 ? ? ? 1_555 B CA  .   CA ? ? A ASP 179 A CA  601  1_555 ? ? ? ? ? ? ? 2.457 ? ?               
metalc6  metalc ?   ? A ASP 72  OD2 ? ? ? 1_555 B CA  .   CA ? ? A ASP 179 A CA  601  1_555 ? ? ? ? ? ? ? 2.549 ? ?               
metalc7  metalc ?   ? A ASP 74  O   ? ? ? 1_555 B CA  .   CA ? ? A ASP 181 A CA  601  1_555 ? ? ? ? ? ? ? 2.427 ? ?               
metalc8  metalc ?   ? A VAL 98  O   ? ? ? 1_555 C CA  .   CA ? ? A VAL 205 A CA  602  1_555 ? ? ? ? ? ? ? 2.320 ? ?               
metalc9  metalc ?   ? A ASN 101 OD1 ? ? ? 1_555 C CA  .   CA ? ? A ASN 208 A CA  602  1_555 ? ? ? ? ? ? ? 2.536 ? ?               
metalc10 metalc ?   ? A VAL 103 O   ? ? ? 1_555 C CA  .   CA ? ? A VAL 210 A CA  602  1_555 ? ? ? ? ? ? ? 2.302 ? ?               
metalc11 metalc ?   ? A GLY 105 O   ? ? ? 1_555 C CA  .   CA ? ? A GLY 212 A CA  602  1_555 ? ? ? ? ? ? ? 2.350 ? ?               
metalc12 metalc ?   ? A ASP 151 OD1 ? ? ? 1_555 D CA  .   CA ? ? A ASP 258 A CA  603  1_555 ? ? ? ? ? ? ? 2.358 ? ?               
metalc13 metalc ?   ? A ASP 151 OD1 ? ? ? 1_555 H NA  .   NA ? ? A ASP 258 A NA  607  1_555 ? ? ? ? ? ? ? 2.993 ? ?               
metalc14 metalc ?   ? A ASP 151 OD2 ? ? ? 1_555 H NA  .   NA ? ? A ASP 258 A NA  607  1_555 ? ? ? ? ? ? ? 2.730 ? ?               
metalc15 metalc ?   ? A ASP 194 OD2 ? ? ? 1_555 D CA  .   CA ? ? A ASP 301 A CA  603  1_555 ? ? ? ? ? ? ? 2.367 ? ?               
metalc16 metalc ?   ? A THR 202 O   ? ? ? 1_555 E NA  .   NA ? ? A THR 309 A NA  604  1_555 ? ? ? ? ? ? ? 2.388 ? ?               
metalc17 metalc ?   ? A SER 204 O   ? ? ? 1_555 E NA  .   NA ? ? A SER 311 A NA  604  1_555 ? ? ? ? ? ? ? 2.485 ? ?               
metalc18 metalc ?   ? A THR 207 O   ? ? ? 1_555 E NA  .   NA ? ? A THR 314 A NA  604  1_555 ? ? ? ? ? ? ? 2.415 ? ?               
metalc19 metalc ?   ? A THR 207 OG1 ? ? ? 1_555 E NA  .   NA ? ? A THR 314 A NA  604  1_555 ? ? ? ? ? ? ? 2.366 ? ?               
metalc20 metalc ?   ? A SER 209 OG  ? ? ? 1_555 E NA  .   NA ? ? A SER 316 A NA  604  1_555 ? ? ? ? ? ? ? 2.469 ? ?               
metalc21 metalc ?   ? A GLU 224 OE1 ? ? ? 1_555 D CA  .   CA ? ? A GLU 331 A CA  603  1_555 ? ? ? ? ? ? ? 2.435 ? ?               
metalc22 metalc ?   ? A GLU 224 OE2 ? ? ? 1_555 D CA  .   CA ? ? A GLU 331 A CA  603  1_555 ? ? ? ? ? ? ? 2.449 ? ?               
metalc23 metalc ?   ? A THR 306 O   ? ? ? 1_555 G NA  .   NA ? ? A THR 413 A NA  606  1_555 ? ? ? ? ? ? ? 2.331 ? ?               
metalc24 metalc ?   ? A SER 437 O   A ? ? 1_555 F NA  .   NA ? ? A SER 544 A NA  605  1_555 ? ? ? ? ? ? ? 2.059 ? ?               
metalc25 metalc ?   ? A SER 437 O   B ? ? 1_555 F NA  .   NA ? ? A SER 544 A NA  605  1_555 ? ? ? ? ? ? ? 2.084 ? ?               
metalc26 metalc ?   ? A SER 437 OG  B ? ? 1_555 F NA  .   NA ? ? A SER 544 A NA  605  1_555 ? ? ? ? ? ? ? 3.066 ? ?               
metalc27 metalc ?   ? A SER 437 O   A ? ? 1_555 F NA  .   NA ? ? A SER 544 A NA  605  9_555 ? ? ? ? ? ? ? 2.071 ? ?               
metalc28 metalc ?   ? A SER 437 O   B ? ? 1_555 F NA  .   NA ? ? A SER 544 A NA  605  9_555 ? ? ? ? ? ? ? 2.095 ? ?               
metalc29 metalc ?   ? A SER 437 OG  B ? ? 1_555 F NA  .   NA ? ? A SER 544 A NA  605  9_555 ? ? ? ? ? ? ? 3.108 ? ?               
metalc30 metalc ?   ? B CA  .   CA  ? ? ? 1_555 R HOH .   O  ? ? A CA  601 A HOH 850  1_555 ? ? ? ? ? ? ? 2.385 ? ?               
metalc31 metalc ?   ? B CA  .   CA  ? ? ? 1_555 R HOH .   O  ? ? A CA  601 A HOH 858  1_555 ? ? ? ? ? ? ? 2.404 ? ?               
metalc32 metalc ?   ? B CA  .   CA  ? ? ? 1_555 R HOH .   O  ? ? A CA  601 A HOH 1084 1_555 ? ? ? ? ? ? ? 2.425 ? ?               
metalc33 metalc ?   ? D CA  .   CA  ? ? ? 1_555 R HOH .   O  ? ? A CA  603 A HOH 832  1_555 ? ? ? ? ? ? ? 2.369 ? ?               
metalc34 metalc ?   ? D CA  .   CA  ? ? ? 1_555 R HOH .   O  ? ? A CA  603 A HOH 936  1_555 ? ? ? ? ? ? ? 2.471 ? ?               
metalc35 metalc ?   ? D CA  .   CA  ? ? ? 1_555 R HOH .   O  ? ? A CA  603 A HOH 1001 1_555 ? ? ? ? ? ? ? 2.496 ? ?               
metalc36 metalc ?   ? E NA  .   NA  ? ? ? 1_555 R HOH .   O  ? ? A NA  604 A HOH 899  1_555 ? ? ? ? ? ? ? 2.419 ? ?               
metalc37 metalc ?   ? F NA  .   NA  ? ? ? 1_555 R HOH .   O  ? ? A NA  605 A HOH 910  1_555 ? ? ? ? ? ? ? 2.301 ? ?               
metalc38 metalc ?   ? F NA  .   NA  ? ? ? 1_555 R HOH .   O  ? ? A NA  605 A HOH 910  9_555 ? ? ? ? ? ? ? 2.407 ? ?               
metalc39 metalc ?   ? G NA  .   NA  ? ? ? 1_555 R HOH .   O  ? ? A NA  606 A HOH 770  1_555 ? ? ? ? ? ? ? 2.383 ? ?               
metalc40 metalc ?   ? G NA  .   NA  ? ? ? 1_555 R HOH .   O  ? ? A NA  606 A HOH 886  1_555 ? ? ? ? ? ? ? 2.237 ? ?               
metalc41 metalc ?   ? G NA  .   NA  ? ? ? 1_555 R HOH .   O  ? ? A NA  606 A HOH 1047 1_555 ? ? ? ? ? ? ? 2.211 ? ?               
metalc42 metalc ?   ? G NA  .   NA  ? ? ? 1_555 R HOH .   O  ? ? A NA  606 A HOH 1091 1_555 ? ? ? ? ? ? ? 2.491 ? ?               
metalc43 metalc ?   ? H NA  .   NA  ? ? ? 1_555 R HOH .   O  ? ? A NA  607 A HOH 760  1_555 ? ? ? ? ? ? ? 2.179 ? ?               
metalc44 metalc ?   ? H NA  .   NA  ? ? ? 1_555 R HOH .   O  ? ? A NA  607 A HOH 826  1_555 ? ? ? ? ? ? ? 2.842 ? ?               
metalc45 metalc ?   ? H NA  .   NA  ? ? ? 1_555 R HOH .   O  A ? A NA  607 A HOH 963  1_555 ? ? ? ? ? ? ? 2.473 ? ?               
metalc46 metalc ?   ? H NA  .   NA  ? ? ? 1_555 R HOH .   O  ? ? A NA  607 A HOH 1016 1_555 ? ? ? ? ? ? ? 2.403 ? ?               
# 
loop_
_struct_conn_type.id 
_struct_conn_type.criteria 
_struct_conn_type.reference 
disulf ? ? 
covale ? ? 
metalc ? ? 
# 
loop_
_pdbx_struct_conn_angle.id 
_pdbx_struct_conn_angle.ptnr1_label_atom_id 
_pdbx_struct_conn_angle.ptnr1_label_alt_id 
_pdbx_struct_conn_angle.ptnr1_label_asym_id 
_pdbx_struct_conn_angle.ptnr1_label_comp_id 
_pdbx_struct_conn_angle.ptnr1_label_seq_id 
_pdbx_struct_conn_angle.ptnr1_auth_atom_id 
_pdbx_struct_conn_angle.ptnr1_auth_asym_id 
_pdbx_struct_conn_angle.ptnr1_auth_comp_id 
_pdbx_struct_conn_angle.ptnr1_auth_seq_id 
_pdbx_struct_conn_angle.ptnr1_PDB_ins_code 
_pdbx_struct_conn_angle.ptnr1_symmetry 
_pdbx_struct_conn_angle.ptnr2_label_atom_id 
_pdbx_struct_conn_angle.ptnr2_label_alt_id 
_pdbx_struct_conn_angle.ptnr2_label_asym_id 
_pdbx_struct_conn_angle.ptnr2_label_comp_id 
_pdbx_struct_conn_angle.ptnr2_label_seq_id 
_pdbx_struct_conn_angle.ptnr2_auth_atom_id 
_pdbx_struct_conn_angle.ptnr2_auth_asym_id 
_pdbx_struct_conn_angle.ptnr2_auth_comp_id 
_pdbx_struct_conn_angle.ptnr2_auth_seq_id 
_pdbx_struct_conn_angle.ptnr2_PDB_ins_code 
_pdbx_struct_conn_angle.ptnr2_symmetry 
_pdbx_struct_conn_angle.ptnr3_label_atom_id 
_pdbx_struct_conn_angle.ptnr3_label_alt_id 
_pdbx_struct_conn_angle.ptnr3_label_asym_id 
_pdbx_struct_conn_angle.ptnr3_label_comp_id 
_pdbx_struct_conn_angle.ptnr3_label_seq_id 
_pdbx_struct_conn_angle.ptnr3_auth_atom_id 
_pdbx_struct_conn_angle.ptnr3_auth_asym_id 
_pdbx_struct_conn_angle.ptnr3_auth_comp_id 
_pdbx_struct_conn_angle.ptnr3_auth_seq_id 
_pdbx_struct_conn_angle.ptnr3_PDB_ins_code 
_pdbx_struct_conn_angle.ptnr3_symmetry 
_pdbx_struct_conn_angle.value 
_pdbx_struct_conn_angle.value_esd 
1   OD2 ? A ASP 8   ? A ASP 115  ? 1_555 CA ? C CA . ? A CA 602 ? 1_555 OD1 ? A ASP 55  ? A ASP 162  ? 1_555 148.4 ? 
2   OD2 ? A ASP 8   ? A ASP 115  ? 1_555 CA ? C CA . ? A CA 602 ? 1_555 OD2 ? A ASP 55  ? A ASP 162  ? 1_555 158.9 ? 
3   OD1 ? A ASP 55  ? A ASP 162  ? 1_555 CA ? C CA . ? A CA 602 ? 1_555 OD2 ? A ASP 55  ? A ASP 162  ? 1_555 52.6  ? 
4   OD2 ? A ASP 8   ? A ASP 115  ? 1_555 CA ? C CA . ? A CA 602 ? 1_555 O   ? A VAL 98  ? A VAL 205  ? 1_555 89.0  ? 
5   OD1 ? A ASP 55  ? A ASP 162  ? 1_555 CA ? C CA . ? A CA 602 ? 1_555 O   ? A VAL 98  ? A VAL 205  ? 1_555 85.9  ? 
6   OD2 ? A ASP 55  ? A ASP 162  ? 1_555 CA ? C CA . ? A CA 602 ? 1_555 O   ? A VAL 98  ? A VAL 205  ? 1_555 96.9  ? 
7   OD2 ? A ASP 8   ? A ASP 115  ? 1_555 CA ? C CA . ? A CA 602 ? 1_555 OD1 ? A ASN 101 ? A ASN 208  ? 1_555 73.2  ? 
8   OD1 ? A ASP 55  ? A ASP 162  ? 1_555 CA ? C CA . ? A CA 602 ? 1_555 OD1 ? A ASN 101 ? A ASN 208  ? 1_555 75.5  ? 
9   OD2 ? A ASP 55  ? A ASP 162  ? 1_555 CA ? C CA . ? A CA 602 ? 1_555 OD1 ? A ASN 101 ? A ASN 208  ? 1_555 126.8 ? 
10  O   ? A VAL 98  ? A VAL 205  ? 1_555 CA ? C CA . ? A CA 602 ? 1_555 OD1 ? A ASN 101 ? A ASN 208  ? 1_555 89.2  ? 
11  OD2 ? A ASP 8   ? A ASP 115  ? 1_555 CA ? C CA . ? A CA 602 ? 1_555 O   ? A VAL 103 ? A VAL 210  ? 1_555 92.9  ? 
12  OD1 ? A ASP 55  ? A ASP 162  ? 1_555 CA ? C CA . ? A CA 602 ? 1_555 O   ? A VAL 103 ? A VAL 210  ? 1_555 92.4  ? 
13  OD2 ? A ASP 55  ? A ASP 162  ? 1_555 CA ? C CA . ? A CA 602 ? 1_555 O   ? A VAL 103 ? A VAL 210  ? 1_555 81.3  ? 
14  O   ? A VAL 98  ? A VAL 205  ? 1_555 CA ? C CA . ? A CA 602 ? 1_555 O   ? A VAL 103 ? A VAL 210  ? 1_555 178.1 ? 
15  OD1 ? A ASN 101 ? A ASN 208  ? 1_555 CA ? C CA . ? A CA 602 ? 1_555 O   ? A VAL 103 ? A VAL 210  ? 1_555 91.2  ? 
16  OD2 ? A ASP 8   ? A ASP 115  ? 1_555 CA ? C CA . ? A CA 602 ? 1_555 O   ? A GLY 105 ? A GLY 212  ? 1_555 83.8  ? 
17  OD1 ? A ASP 55  ? A ASP 162  ? 1_555 CA ? C CA . ? A CA 602 ? 1_555 O   ? A GLY 105 ? A GLY 212  ? 1_555 127.0 ? 
18  OD2 ? A ASP 55  ? A ASP 162  ? 1_555 CA ? C CA . ? A CA 602 ? 1_555 O   ? A GLY 105 ? A GLY 212  ? 1_555 76.3  ? 
19  O   ? A VAL 98  ? A VAL 205  ? 1_555 CA ? C CA . ? A CA 602 ? 1_555 O   ? A GLY 105 ? A GLY 212  ? 1_555 87.8  ? 
20  OD1 ? A ASN 101 ? A ASN 208  ? 1_555 CA ? C CA . ? A CA 602 ? 1_555 O   ? A GLY 105 ? A GLY 212  ? 1_555 156.9 ? 
21  O   ? A VAL 103 ? A VAL 210  ? 1_555 CA ? C CA . ? A CA 602 ? 1_555 O   ? A GLY 105 ? A GLY 212  ? 1_555 92.5  ? 
22  OD2 ? A ASP 67  ? A ASP 174  ? 1_555 CA ? B CA . ? A CA 601 ? 1_555 OD1 ? A ASP 72  ? A ASP 179  ? 1_555 100.0 ? 
23  OD2 ? A ASP 67  ? A ASP 174  ? 1_555 CA ? B CA . ? A CA 601 ? 1_555 OD2 ? A ASP 72  ? A ASP 179  ? 1_555 87.6  ? 
24  OD1 ? A ASP 72  ? A ASP 179  ? 1_555 CA ? B CA . ? A CA 601 ? 1_555 OD2 ? A ASP 72  ? A ASP 179  ? 1_555 51.5  ? 
25  OD2 ? A ASP 67  ? A ASP 174  ? 1_555 CA ? B CA . ? A CA 601 ? 1_555 O   ? A ASP 74  ? A ASP 181  ? 1_555 92.6  ? 
26  OD1 ? A ASP 72  ? A ASP 179  ? 1_555 CA ? B CA . ? A CA 601 ? 1_555 O   ? A ASP 74  ? A ASP 181  ? 1_555 74.3  ? 
27  OD2 ? A ASP 72  ? A ASP 179  ? 1_555 CA ? B CA . ? A CA 601 ? 1_555 O   ? A ASP 74  ? A ASP 181  ? 1_555 124.7 ? 
28  OD2 ? A ASP 67  ? A ASP 174  ? 1_555 CA ? B CA . ? A CA 601 ? 1_555 O   ? R HOH .   ? A HOH 850  ? 1_555 96.8  ? 
29  OD1 ? A ASP 72  ? A ASP 179  ? 1_555 CA ? B CA . ? A CA 601 ? 1_555 O   ? R HOH .   ? A HOH 850  ? 1_555 148.4 ? 
30  OD2 ? A ASP 72  ? A ASP 179  ? 1_555 CA ? B CA . ? A CA 601 ? 1_555 O   ? R HOH .   ? A HOH 850  ? 1_555 156.4 ? 
31  O   ? A ASP 74  ? A ASP 181  ? 1_555 CA ? B CA . ? A CA 601 ? 1_555 O   ? R HOH .   ? A HOH 850  ? 1_555 78.3  ? 
32  OD2 ? A ASP 67  ? A ASP 174  ? 1_555 CA ? B CA . ? A CA 601 ? 1_555 O   ? R HOH .   ? A HOH 858  ? 1_555 84.5  ? 
33  OD1 ? A ASP 72  ? A ASP 179  ? 1_555 CA ? B CA . ? A CA 601 ? 1_555 O   ? R HOH .   ? A HOH 858  ? 1_555 128.8 ? 
34  OD2 ? A ASP 72  ? A ASP 179  ? 1_555 CA ? B CA . ? A CA 601 ? 1_555 O   ? R HOH .   ? A HOH 858  ? 1_555 78.2  ? 
35  O   ? A ASP 74  ? A ASP 181  ? 1_555 CA ? B CA . ? A CA 601 ? 1_555 O   ? R HOH .   ? A HOH 858  ? 1_555 156.9 ? 
36  O   ? R HOH .   ? A HOH 850  ? 1_555 CA ? B CA . ? A CA 601 ? 1_555 O   ? R HOH .   ? A HOH 858  ? 1_555 79.2  ? 
37  OD2 ? A ASP 67  ? A ASP 174  ? 1_555 CA ? B CA . ? A CA 601 ? 1_555 O   ? R HOH .   ? A HOH 1084 ? 1_555 168.1 ? 
38  OD1 ? A ASP 72  ? A ASP 179  ? 1_555 CA ? B CA . ? A CA 601 ? 1_555 O   ? R HOH .   ? A HOH 1084 ? 1_555 86.5  ? 
39  OD2 ? A ASP 72  ? A ASP 179  ? 1_555 CA ? B CA . ? A CA 601 ? 1_555 O   ? R HOH .   ? A HOH 1084 ? 1_555 88.8  ? 
40  O   ? A ASP 74  ? A ASP 181  ? 1_555 CA ? B CA . ? A CA 601 ? 1_555 O   ? R HOH .   ? A HOH 1084 ? 1_555 98.8  ? 
41  O   ? R HOH .   ? A HOH 850  ? 1_555 CA ? B CA . ? A CA 601 ? 1_555 O   ? R HOH .   ? A HOH 1084 ? 1_555 82.2  ? 
42  O   ? R HOH .   ? A HOH 858  ? 1_555 CA ? B CA . ? A CA 601 ? 1_555 O   ? R HOH .   ? A HOH 1084 ? 1_555 83.7  ? 
43  OD1 ? A ASP 151 ? A ASP 258  ? 1_555 CA ? D CA . ? A CA 603 ? 1_555 OD2 ? A ASP 194 ? A ASP 301  ? 1_555 98.7  ? 
44  OD1 ? A ASP 151 ? A ASP 258  ? 1_555 CA ? D CA . ? A CA 603 ? 1_555 OE1 ? A GLU 224 ? A GLU 331  ? 1_555 132.0 ? 
45  OD2 ? A ASP 194 ? A ASP 301  ? 1_555 CA ? D CA . ? A CA 603 ? 1_555 OE1 ? A GLU 224 ? A GLU 331  ? 1_555 82.5  ? 
46  OD1 ? A ASP 151 ? A ASP 258  ? 1_555 CA ? D CA . ? A CA 603 ? 1_555 OE2 ? A GLU 224 ? A GLU 331  ? 1_555 78.0  ? 
47  OD2 ? A ASP 194 ? A ASP 301  ? 1_555 CA ? D CA . ? A CA 603 ? 1_555 OE2 ? A GLU 224 ? A GLU 331  ? 1_555 88.6  ? 
48  OE1 ? A GLU 224 ? A GLU 331  ? 1_555 CA ? D CA . ? A CA 603 ? 1_555 OE2 ? A GLU 224 ? A GLU 331  ? 1_555 54.0  ? 
49  OD1 ? A ASP 151 ? A ASP 258  ? 1_555 CA ? D CA . ? A CA 603 ? 1_555 O   ? R HOH .   ? A HOH 832  ? 1_555 94.1  ? 
50  OD2 ? A ASP 194 ? A ASP 301  ? 1_555 CA ? D CA . ? A CA 603 ? 1_555 O   ? R HOH .   ? A HOH 832  ? 1_555 167.0 ? 
51  OE1 ? A GLU 224 ? A GLU 331  ? 1_555 CA ? D CA . ? A CA 603 ? 1_555 O   ? R HOH .   ? A HOH 832  ? 1_555 87.3  ? 
52  OE2 ? A GLU 224 ? A GLU 331  ? 1_555 CA ? D CA . ? A CA 603 ? 1_555 O   ? R HOH .   ? A HOH 832  ? 1_555 92.0  ? 
53  OD1 ? A ASP 151 ? A ASP 258  ? 1_555 CA ? D CA . ? A CA 603 ? 1_555 O   ? R HOH .   ? A HOH 936  ? 1_555 72.1  ? 
54  OD2 ? A ASP 194 ? A ASP 301  ? 1_555 CA ? D CA . ? A CA 603 ? 1_555 O   ? R HOH .   ? A HOH 936  ? 1_555 94.7  ? 
55  OE1 ? A GLU 224 ? A GLU 331  ? 1_555 CA ? D CA . ? A CA 603 ? 1_555 O   ? R HOH .   ? A HOH 936  ? 1_555 155.9 ? 
56  OE2 ? A GLU 224 ? A GLU 331  ? 1_555 CA ? D CA . ? A CA 603 ? 1_555 O   ? R HOH .   ? A HOH 936  ? 1_555 150.1 ? 
57  O   ? R HOH .   ? A HOH 832  ? 1_555 CA ? D CA . ? A CA 603 ? 1_555 O   ? R HOH .   ? A HOH 936  ? 1_555 91.3  ? 
58  OD1 ? A ASP 151 ? A ASP 258  ? 1_555 CA ? D CA . ? A CA 603 ? 1_555 O   ? R HOH .   ? A HOH 1001 ? 1_555 146.2 ? 
59  OD2 ? A ASP 194 ? A ASP 301  ? 1_555 CA ? D CA . ? A CA 603 ? 1_555 O   ? R HOH .   ? A HOH 1001 ? 1_555 76.2  ? 
60  OE1 ? A GLU 224 ? A GLU 331  ? 1_555 CA ? D CA . ? A CA 603 ? 1_555 O   ? R HOH .   ? A HOH 1001 ? 1_555 81.1  ? 
61  OE2 ? A GLU 224 ? A GLU 331  ? 1_555 CA ? D CA . ? A CA 603 ? 1_555 O   ? R HOH .   ? A HOH 1001 ? 1_555 134.3 ? 
62  O   ? R HOH .   ? A HOH 832  ? 1_555 CA ? D CA . ? A CA 603 ? 1_555 O   ? R HOH .   ? A HOH 1001 ? 1_555 94.2  ? 
63  O   ? R HOH .   ? A HOH 936  ? 1_555 CA ? D CA . ? A CA 603 ? 1_555 O   ? R HOH .   ? A HOH 1001 ? 1_555 74.9  ? 
64  OD1 ? A ASP 151 ? A ASP 258  ? 1_555 NA ? H NA . ? A NA 607 ? 1_555 OD2 ? A ASP 151 ? A ASP 258  ? 1_555 44.8  ? 
65  OD1 ? A ASP 151 ? A ASP 258  ? 1_555 NA ? H NA . ? A NA 607 ? 1_555 O   ? R HOH .   ? A HOH 760  ? 1_555 76.5  ? 
66  OD2 ? A ASP 151 ? A ASP 258  ? 1_555 NA ? H NA . ? A NA 607 ? 1_555 O   ? R HOH .   ? A HOH 760  ? 1_555 118.7 ? 
67  OD1 ? A ASP 151 ? A ASP 258  ? 1_555 NA ? H NA . ? A NA 607 ? 1_555 O   ? R HOH .   ? A HOH 826  ? 1_555 123.6 ? 
68  OD2 ? A ASP 151 ? A ASP 258  ? 1_555 NA ? H NA . ? A NA 607 ? 1_555 O   ? R HOH .   ? A HOH 826  ? 1_555 148.0 ? 
69  O   ? R HOH .   ? A HOH 760  ? 1_555 NA ? H NA . ? A NA 607 ? 1_555 O   ? R HOH .   ? A HOH 826  ? 1_555 72.8  ? 
70  OD1 ? A ASP 151 ? A ASP 258  ? 1_555 NA ? H NA . ? A NA 607 ? 1_555 O   A R HOH .   ? A HOH 963  ? 1_555 124.3 ? 
71  OD2 ? A ASP 151 ? A ASP 258  ? 1_555 NA ? H NA . ? A NA 607 ? 1_555 O   A R HOH .   ? A HOH 963  ? 1_555 80.5  ? 
72  O   ? R HOH .   ? A HOH 760  ? 1_555 NA ? H NA . ? A NA 607 ? 1_555 O   A R HOH .   ? A HOH 963  ? 1_555 158.6 ? 
73  O   ? R HOH .   ? A HOH 826  ? 1_555 NA ? H NA . ? A NA 607 ? 1_555 O   A R HOH .   ? A HOH 963  ? 1_555 96.0  ? 
74  OD1 ? A ASP 151 ? A ASP 258  ? 1_555 NA ? H NA . ? A NA 607 ? 1_555 O   ? R HOH .   ? A HOH 1016 ? 1_555 91.5  ? 
75  OD2 ? A ASP 151 ? A ASP 258  ? 1_555 NA ? H NA . ? A NA 607 ? 1_555 O   ? R HOH .   ? A HOH 1016 ? 1_555 87.1  ? 
76  O   ? R HOH .   ? A HOH 760  ? 1_555 NA ? H NA . ? A NA 607 ? 1_555 O   ? R HOH .   ? A HOH 1016 ? 1_555 77.2  ? 
77  O   ? R HOH .   ? A HOH 826  ? 1_555 NA ? H NA . ? A NA 607 ? 1_555 O   ? R HOH .   ? A HOH 1016 ? 1_555 124.9 ? 
78  O   A R HOH .   ? A HOH 963  ? 1_555 NA ? H NA . ? A NA 607 ? 1_555 O   ? R HOH .   ? A HOH 1016 ? 1_555 95.8  ? 
79  O   ? A THR 202 ? A THR 309  ? 1_555 NA ? E NA . ? A NA 604 ? 1_555 O   ? A SER 204 ? A SER 311  ? 1_555 96.0  ? 
80  O   ? A THR 202 ? A THR 309  ? 1_555 NA ? E NA . ? A NA 604 ? 1_555 O   ? A THR 207 ? A THR 314  ? 1_555 167.2 ? 
81  O   ? A SER 204 ? A SER 311  ? 1_555 NA ? E NA . ? A NA 604 ? 1_555 O   ? A THR 207 ? A THR 314  ? 1_555 88.6  ? 
82  O   ? A THR 202 ? A THR 309  ? 1_555 NA ? E NA . ? A NA 604 ? 1_555 OG1 ? A THR 207 ? A THR 314  ? 1_555 91.7  ? 
83  O   ? A SER 204 ? A SER 311  ? 1_555 NA ? E NA . ? A NA 604 ? 1_555 OG1 ? A THR 207 ? A THR 314  ? 1_555 84.1  ? 
84  O   ? A THR 207 ? A THR 314  ? 1_555 NA ? E NA . ? A NA 604 ? 1_555 OG1 ? A THR 207 ? A THR 314  ? 1_555 76.9  ? 
85  O   ? A THR 202 ? A THR 309  ? 1_555 NA ? E NA . ? A NA 604 ? 1_555 OG  ? A SER 209 ? A SER 316  ? 1_555 70.6  ? 
86  O   ? A SER 204 ? A SER 311  ? 1_555 NA ? E NA . ? A NA 604 ? 1_555 OG  ? A SER 209 ? A SER 316  ? 1_555 163.9 ? 
87  O   ? A THR 207 ? A THR 314  ? 1_555 NA ? E NA . ? A NA 604 ? 1_555 OG  ? A SER 209 ? A SER 316  ? 1_555 102.7 ? 
88  OG1 ? A THR 207 ? A THR 314  ? 1_555 NA ? E NA . ? A NA 604 ? 1_555 OG  ? A SER 209 ? A SER 316  ? 1_555 87.3  ? 
89  O   ? A THR 202 ? A THR 309  ? 1_555 NA ? E NA . ? A NA 604 ? 1_555 O   ? R HOH .   ? A HOH 899  ? 1_555 112.0 ? 
90  O   ? A SER 204 ? A SER 311  ? 1_555 NA ? E NA . ? A NA 604 ? 1_555 O   ? R HOH .   ? A HOH 899  ? 1_555 113.6 ? 
91  O   ? A THR 207 ? A THR 314  ? 1_555 NA ? E NA . ? A NA 604 ? 1_555 O   ? R HOH .   ? A HOH 899  ? 1_555 76.6  ? 
92  OG1 ? A THR 207 ? A THR 314  ? 1_555 NA ? E NA . ? A NA 604 ? 1_555 O   ? R HOH .   ? A HOH 899  ? 1_555 147.6 ? 
93  OG  ? A SER 209 ? A SER 316  ? 1_555 NA ? E NA . ? A NA 604 ? 1_555 O   ? R HOH .   ? A HOH 899  ? 1_555 80.5  ? 
94  O   ? A THR 306 ? A THR 413  ? 1_555 NA ? G NA . ? A NA 606 ? 1_555 O   ? R HOH .   ? A HOH 770  ? 1_555 93.0  ? 
95  O   ? A THR 306 ? A THR 413  ? 1_555 NA ? G NA . ? A NA 606 ? 1_555 O   ? R HOH .   ? A HOH 886  ? 1_555 81.9  ? 
96  O   ? R HOH .   ? A HOH 770  ? 1_555 NA ? G NA . ? A NA 606 ? 1_555 O   ? R HOH .   ? A HOH 886  ? 1_555 82.4  ? 
97  O   ? A THR 306 ? A THR 413  ? 1_555 NA ? G NA . ? A NA 606 ? 1_555 O   ? R HOH .   ? A HOH 1047 ? 1_555 106.8 ? 
98  O   ? R HOH .   ? A HOH 770  ? 1_555 NA ? G NA . ? A NA 606 ? 1_555 O   ? R HOH .   ? A HOH 1047 ? 1_555 89.7  ? 
99  O   ? R HOH .   ? A HOH 886  ? 1_555 NA ? G NA . ? A NA 606 ? 1_555 O   ? R HOH .   ? A HOH 1047 ? 1_555 168.6 ? 
100 O   ? A THR 306 ? A THR 413  ? 1_555 NA ? G NA . ? A NA 606 ? 1_555 O   ? R HOH .   ? A HOH 1091 ? 1_555 90.4  ? 
101 O   ? R HOH .   ? A HOH 770  ? 1_555 NA ? G NA . ? A NA 606 ? 1_555 O   ? R HOH .   ? A HOH 1091 ? 1_555 175.0 ? 
102 O   ? R HOH .   ? A HOH 886  ? 1_555 NA ? G NA . ? A NA 606 ? 1_555 O   ? R HOH .   ? A HOH 1091 ? 1_555 94.3  ? 
103 O   ? R HOH .   ? A HOH 1047 ? 1_555 NA ? G NA . ? A NA 606 ? 1_555 O   ? R HOH .   ? A HOH 1091 ? 1_555 93.0  ? 
104 O   A A SER 437 ? A SER 544  ? 1_555 NA ? F NA . ? A NA 605 ? 1_555 O   B A SER 437 ? A SER 544  ? 1_555 0.5   ? 
105 O   A A SER 437 ? A SER 544  ? 1_555 NA ? F NA . ? A NA 605 ? 1_555 OG  B A SER 437 ? A SER 544  ? 1_555 69.4  ? 
106 O   B A SER 437 ? A SER 544  ? 1_555 NA ? F NA . ? A NA 605 ? 1_555 OG  B A SER 437 ? A SER 544  ? 1_555 69.5  ? 
107 O   A A SER 437 ? A SER 544  ? 1_555 NA ? F NA . ? A NA 605 ? 1_555 O   A A SER 437 ? A SER 544  ? 1_555 0.0   ? 
108 O   B A SER 437 ? A SER 544  ? 1_555 NA ? F NA . ? A NA 605 ? 1_555 O   A A SER 437 ? A SER 544  ? 1_555 0.5   ? 
109 OG  B A SER 437 ? A SER 544  ? 1_555 NA ? F NA . ? A NA 605 ? 1_555 O   A A SER 437 ? A SER 544  ? 1_555 69.4  ? 
110 O   A A SER 437 ? A SER 544  ? 1_555 NA ? F NA . ? A NA 605 ? 1_555 O   B A SER 437 ? A SER 544  ? 1_555 0.5   ? 
111 O   B A SER 437 ? A SER 544  ? 1_555 NA ? F NA . ? A NA 605 ? 1_555 O   B A SER 437 ? A SER 544  ? 1_555 0.0   ? 
112 OG  B A SER 437 ? A SER 544  ? 1_555 NA ? F NA . ? A NA 605 ? 1_555 O   B A SER 437 ? A SER 544  ? 1_555 69.5  ? 
113 O   A A SER 437 ? A SER 544  ? 1_555 NA ? F NA . ? A NA 605 ? 1_555 O   B A SER 437 ? A SER 544  ? 1_555 0.5   ? 
114 O   A A SER 437 ? A SER 544  ? 1_555 NA ? F NA . ? A NA 605 ? 1_555 OG  B A SER 437 ? A SER 544  ? 1_555 69.4  ? 
115 O   B A SER 437 ? A SER 544  ? 1_555 NA ? F NA . ? A NA 605 ? 1_555 OG  B A SER 437 ? A SER 544  ? 1_555 69.5  ? 
116 OG  B A SER 437 ? A SER 544  ? 1_555 NA ? F NA . ? A NA 605 ? 1_555 OG  B A SER 437 ? A SER 544  ? 1_555 0.0   ? 
117 O   A A SER 437 ? A SER 544  ? 1_555 NA ? F NA . ? A NA 605 ? 1_555 OG  B A SER 437 ? A SER 544  ? 1_555 69.4  ? 
118 O   B A SER 437 ? A SER 544  ? 1_555 NA ? F NA . ? A NA 605 ? 1_555 OG  B A SER 437 ? A SER 544  ? 1_555 69.5  ? 
119 O   A A SER 437 ? A SER 544  ? 1_555 NA ? F NA . ? A NA 605 ? 1_555 O   ? R HOH .   ? A HOH 910  ? 1_555 95.3  ? 
120 O   B A SER 437 ? A SER 544  ? 1_555 NA ? F NA . ? A NA 605 ? 1_555 O   ? R HOH .   ? A HOH 910  ? 1_555 95.8  ? 
121 OG  B A SER 437 ? A SER 544  ? 1_555 NA ? F NA . ? A NA 605 ? 1_555 O   ? R HOH .   ? A HOH 910  ? 1_555 65.4  ? 
122 O   A A SER 437 ? A SER 544  ? 1_555 NA ? F NA . ? A NA 605 ? 1_555 O   ? R HOH .   ? A HOH 910  ? 1_555 95.3  ? 
123 O   B A SER 437 ? A SER 544  ? 1_555 NA ? F NA . ? A NA 605 ? 1_555 O   ? R HOH .   ? A HOH 910  ? 1_555 95.8  ? 
124 OG  B A SER 437 ? A SER 544  ? 1_555 NA ? F NA . ? A NA 605 ? 1_555 O   ? R HOH .   ? A HOH 910  ? 1_555 65.4  ? 
125 O   A A SER 437 ? A SER 544  ? 1_555 NA ? F NA . ? A NA 605 ? 1_555 O   ? R HOH .   ? A HOH 910  ? 9_555 87.0  ? 
126 O   B A SER 437 ? A SER 544  ? 1_555 NA ? F NA . ? A NA 605 ? 1_555 O   ? R HOH .   ? A HOH 910  ? 9_555 86.5  ? 
127 OG  B A SER 437 ? A SER 544  ? 1_555 NA ? F NA . ? A NA 605 ? 1_555 O   ? R HOH .   ? A HOH 910  ? 9_555 101.0 ? 
128 O   A A SER 437 ? A SER 544  ? 1_555 NA ? F NA . ? A NA 605 ? 1_555 O   ? R HOH .   ? A HOH 910  ? 9_555 87.0  ? 
129 O   B A SER 437 ? A SER 544  ? 1_555 NA ? F NA . ? A NA 605 ? 1_555 O   ? R HOH .   ? A HOH 910  ? 9_555 86.5  ? 
130 OG  B A SER 437 ? A SER 544  ? 1_555 NA ? F NA . ? A NA 605 ? 1_555 O   ? R HOH .   ? A HOH 910  ? 9_555 101.0 ? 
131 O   ? R HOH .   ? A HOH 910  ? 1_555 NA ? F NA . ? A NA 605 ? 1_555 O   ? R HOH .   ? A HOH 910  ? 9_555 164.0 ? 
# 
loop_
_pdbx_modification_feature.ordinal 
_pdbx_modification_feature.label_comp_id 
_pdbx_modification_feature.label_asym_id 
_pdbx_modification_feature.label_seq_id 
_pdbx_modification_feature.label_alt_id 
_pdbx_modification_feature.modified_residue_label_comp_id 
_pdbx_modification_feature.modified_residue_label_asym_id 
_pdbx_modification_feature.modified_residue_label_seq_id 
_pdbx_modification_feature.modified_residue_label_alt_id 
_pdbx_modification_feature.auth_comp_id 
_pdbx_modification_feature.auth_asym_id 
_pdbx_modification_feature.auth_seq_id 
_pdbx_modification_feature.PDB_ins_code 
_pdbx_modification_feature.symmetry 
_pdbx_modification_feature.modified_residue_auth_comp_id 
_pdbx_modification_feature.modified_residue_auth_asym_id 
_pdbx_modification_feature.modified_residue_auth_seq_id 
_pdbx_modification_feature.modified_residue_PDB_ins_code 
_pdbx_modification_feature.modified_residue_symmetry 
_pdbx_modification_feature.comp_id_linking_atom 
_pdbx_modification_feature.modified_residue_id_linking_atom 
_pdbx_modification_feature.modified_residue_id 
_pdbx_modification_feature.ref_pcm_id 
_pdbx_modification_feature.ref_comp_id 
_pdbx_modification_feature.type 
_pdbx_modification_feature.category 
1 NAG P .   A ASN A 280 A NAG A 615 ? 1_555 ASN A 387 ? 1_555 C1 ND2 ASN 1 NAG N-Glycosylation Carbohydrate       
2 CYS A 104 A CYS A 253 A CYS A 211 ? 1_555 CYS A 360 ? 1_555 SG SG  .   . .   None            'Disulfide bridge' 
3 CYS A 104 B CYS A 253 B CYS A 211 ? 1_555 CYS A 360 ? 1_555 SG SG  .   . .   None            'Disulfide bridge' 
4 CYS A 196 ? CYS A 226 ? CYS A 303 ? 1_555 CYS A 333 ? 1_555 SG SG  .   . .   None            'Disulfide bridge' 
5 CYS A 343 ? CYS A 367 ? CYS A 450 ? 1_555 CYS A 474 ? 1_555 SG SG  .   . .   None            'Disulfide bridge' 
# 
loop_
_struct_sheet.id 
_struct_sheet.type 
_struct_sheet.number_strands 
_struct_sheet.details 
AA1 ? 7 ? 
AA2 ? 2 ? 
AA3 ? 2 ? 
AA4 ? 3 ? 
AA5 ? 4 ? 
AA6 ? 4 ? 
# 
loop_
_struct_sheet_order.sheet_id 
_struct_sheet_order.range_id_1 
_struct_sheet_order.range_id_2 
_struct_sheet_order.offset 
_struct_sheet_order.sense 
AA1 1 2 ? parallel      
AA1 2 3 ? parallel      
AA1 3 4 ? parallel      
AA1 4 5 ? parallel      
AA1 5 6 ? parallel      
AA1 6 7 ? parallel      
AA2 1 2 ? anti-parallel 
AA3 1 2 ? anti-parallel 
AA4 1 2 ? anti-parallel 
AA4 2 3 ? anti-parallel 
AA5 1 2 ? anti-parallel 
AA5 2 3 ? anti-parallel 
AA5 3 4 ? anti-parallel 
AA6 1 2 ? anti-parallel 
AA6 2 3 ? anti-parallel 
AA6 3 4 ? anti-parallel 
# 
loop_
_struct_sheet_range.sheet_id 
_struct_sheet_range.id 
_struct_sheet_range.beg_label_comp_id 
_struct_sheet_range.beg_label_asym_id 
_struct_sheet_range.beg_label_seq_id 
_struct_sheet_range.pdbx_beg_PDB_ins_code 
_struct_sheet_range.end_label_comp_id 
_struct_sheet_range.end_label_asym_id 
_struct_sheet_range.end_label_seq_id 
_struct_sheet_range.pdbx_end_PDB_ins_code 
_struct_sheet_range.beg_auth_comp_id 
_struct_sheet_range.beg_auth_asym_id 
_struct_sheet_range.beg_auth_seq_id 
_struct_sheet_range.end_auth_comp_id 
_struct_sheet_range.end_auth_asym_id 
_struct_sheet_range.end_auth_seq_id 
AA1 1 PHE A 66  ? ASP A 67  ? PHE A 173 ASP A 174 
AA1 2 ARG A 113 ? ARG A 118 ? ARG A 220 ARG A 225 
AA1 3 VAL A 41  ? ASP A 46  ? VAL A 148 ASP A 153 
AA1 4 ILE A 142 ? ALA A 145 ? ILE A 249 ALA A 252 
AA1 5 ILE A 181 ? ALA A 185 ? ILE A 288 ALA A 292 
AA1 6 THR A 207 ? ALA A 213 ? THR A 314 ALA A 320 
AA1 7 ALA A 231 ? TYR A 234 ? ALA A 338 TYR A 341 
AA2 1 ILE A 244 ? ASP A 248 ? ILE A 351 ASP A 355 
AA2 2 LYS A 252 ? HIS A 257 ? LYS A 359 HIS A 364 
AA3 1 ALA A 305 ? THR A 306 ? ALA A 412 THR A 413 
AA3 2 LYS A 312 ? VAL A 313 ? LYS A 419 VAL A 420 
AA4 1 ARG A 341 ? ASP A 346 ? ARG A 448 ASP A 453 
AA4 2 GLY A 454 ? THR A 466 ? GLY A 561 THR A 573 
AA4 3 LYS A 352 ? ASP A 353 ? LYS A 459 ASP A 460 
AA5 1 ARG A 341 ? ASP A 346 ? ARG A 448 ASP A 453 
AA5 2 GLY A 454 ? THR A 466 ? GLY A 561 THR A 573 
AA5 3 ARG A 376 ? TYR A 388 ? ARG A 483 TYR A 495 
AA5 4 PHE A 421 ? THR A 428 ? PHE A 528 THR A 535 
AA6 1 ARG A 357 ? VAL A 364 ? ARG A 464 VAL A 471 
AA6 2 GLY A 438 ? ASN A 446 ? GLY A 545 ASN A 553 
AA6 3 LEU A 394 ? VAL A 399 ? LEU A 501 VAL A 506 
AA6 4 ARG A 405 ? LEU A 409 ? ARG A 512 LEU A 516 
# 
loop_
_pdbx_struct_sheet_hbond.sheet_id 
_pdbx_struct_sheet_hbond.range_id_1 
_pdbx_struct_sheet_hbond.range_id_2 
_pdbx_struct_sheet_hbond.range_1_label_atom_id 
_pdbx_struct_sheet_hbond.range_1_label_comp_id 
_pdbx_struct_sheet_hbond.range_1_label_asym_id 
_pdbx_struct_sheet_hbond.range_1_label_seq_id 
_pdbx_struct_sheet_hbond.range_1_PDB_ins_code 
_pdbx_struct_sheet_hbond.range_1_auth_atom_id 
_pdbx_struct_sheet_hbond.range_1_auth_comp_id 
_pdbx_struct_sheet_hbond.range_1_auth_asym_id 
_pdbx_struct_sheet_hbond.range_1_auth_seq_id 
_pdbx_struct_sheet_hbond.range_2_label_atom_id 
_pdbx_struct_sheet_hbond.range_2_label_comp_id 
_pdbx_struct_sheet_hbond.range_2_label_asym_id 
_pdbx_struct_sheet_hbond.range_2_label_seq_id 
_pdbx_struct_sheet_hbond.range_2_PDB_ins_code 
_pdbx_struct_sheet_hbond.range_2_auth_atom_id 
_pdbx_struct_sheet_hbond.range_2_auth_comp_id 
_pdbx_struct_sheet_hbond.range_2_auth_asym_id 
_pdbx_struct_sheet_hbond.range_2_auth_seq_id 
AA1 1 2 N PHE A 66  ? N PHE A 173 O ARG A 118 ? O ARG A 225 
AA1 2 3 O VAL A 117 ? O VAL A 224 N ILE A 44  ? N ILE A 151 
AA1 3 4 N LEU A 45  ? N LEU A 152 O SER A 144 ? O SER A 251 
AA1 4 5 N TYR A 143 ? N TYR A 250 O VAL A 183 ? O VAL A 290 
AA1 5 6 N PHE A 182 ? N PHE A 289 O LEU A 208 ? O LEU A 315 
AA1 6 7 N SER A 211 ? N SER A 318 O ALA A 231 ? O ALA A 338 
AA2 1 2 N THR A 246 ? N THR A 353 O THR A 254 ? O THR A 361 
AA3 1 2 N ALA A 305 ? N ALA A 412 O VAL A 313 ? O VAL A 420 
AA4 1 2 N ARG A 341 ? N ARG A 448 O GLY A 465 ? O GLY A 572 
AA4 2 3 O LEU A 456 ? O LEU A 563 N LYS A 352 ? N LYS A 459 
AA5 1 2 N ARG A 341 ? N ARG A 448 O GLY A 465 ? O GLY A 572 
AA5 2 3 O THR A 460 ? O THR A 567 N ARG A 383 ? N ARG A 490 
AA5 3 4 N ALA A 380 ? N ALA A 487 O THR A 428 ? O THR A 535 
AA6 1 2 N VAL A 360 ? N VAL A 467 O LEU A 442 ? O LEU A 549 
AA6 2 3 O GLU A 443 ? O GLU A 550 N HIS A 397 ? N HIS A 504 
AA6 3 4 N LEU A 398 ? N LEU A 505 O SER A 406 ? O SER A 513 
# 
_pdbx_entry_details.entry_id                   9QWF 
_pdbx_entry_details.nonpolymer_details         ? 
_pdbx_entry_details.sequence_details           ? 
_pdbx_entry_details.compound_details           ? 
_pdbx_entry_details.source_details             ? 
_pdbx_entry_details.has_ligand_of_interest     Y 
_pdbx_entry_details.has_protein_modification   Y 
# 
loop_
_pdbx_validate_torsion.id 
_pdbx_validate_torsion.PDB_model_num 
_pdbx_validate_torsion.auth_comp_id 
_pdbx_validate_torsion.auth_asym_id 
_pdbx_validate_torsion.auth_seq_id 
_pdbx_validate_torsion.PDB_ins_code 
_pdbx_validate_torsion.label_alt_id 
_pdbx_validate_torsion.phi 
_pdbx_validate_torsion.psi 
1  1 ASP A 153 ? ? -163.62 -139.58 
2  1 ASP A 153 ? ? -163.44 -139.58 
3  1 GLN A 178 ? ? 61.80   62.27   
4  1 ASN A 192 ? ? -101.72 45.23   
5  1 ALA A 203 ? ? -147.62 27.36   
6  1 CYS A 211 ? A 43.40   -130.87 
7  1 CYS A 211 ? B 42.51   -132.34 
8  1 ALA A 216 ? ? -115.02 71.72   
9  1 ASN A 243 ? ? 38.22   59.19   
10 1 ASP A 258 ? ? -86.41  49.24   
11 1 ALA A 267 ? ? -78.74  -169.38 
12 1 SER A 342 ? ? -152.91 -153.18 
13 1 GLN A 350 ? ? -124.12 -165.22 
14 1 GLU A 485 ? ? -108.26 -105.99 
15 1 ASP A 540 ? ? 77.88   -3.65   
# 
loop_
_pdbx_struct_special_symmetry.id 
_pdbx_struct_special_symmetry.PDB_model_num 
_pdbx_struct_special_symmetry.auth_asym_id 
_pdbx_struct_special_symmetry.auth_comp_id 
_pdbx_struct_special_symmetry.auth_seq_id 
_pdbx_struct_special_symmetry.PDB_ins_code 
_pdbx_struct_special_symmetry.label_asym_id 
_pdbx_struct_special_symmetry.label_comp_id 
_pdbx_struct_special_symmetry.label_seq_id 
1 1 A NA  605  ? F NA  . 
2 1 A HOH 1105 ? R HOH . 
# 
loop_
_space_group_symop.id 
_space_group_symop.operation_xyz 
1  x,y,z          
2  x-y,x,z+5/6    
3  y,-x+y,z+1/6   
4  -y,x-y,z+2/3   
5  -x+y,-x,z+1/3  
6  x-y,-y,-z      
7  -x,-x+y,-z+1/3 
8  -x,-y,z+1/2    
9  y,x,-z+2/3     
10 -y,-x,-z+1/6   
11 -x+y,y,-z+1/2  
12 x,x-y,-z+5/6   
# 
loop_
_pdbx_refine_tls.id 
_pdbx_refine_tls.pdbx_refine_id 
_pdbx_refine_tls.details 
_pdbx_refine_tls.method 
_pdbx_refine_tls.origin_x 
_pdbx_refine_tls.origin_y 
_pdbx_refine_tls.origin_z 
_pdbx_refine_tls.T[1][1] 
_pdbx_refine_tls.T[1][1]_esd 
_pdbx_refine_tls.T[1][2] 
_pdbx_refine_tls.T[1][2]_esd 
_pdbx_refine_tls.T[1][3] 
_pdbx_refine_tls.T[1][3]_esd 
_pdbx_refine_tls.T[2][2] 
_pdbx_refine_tls.T[2][2]_esd 
_pdbx_refine_tls.T[2][3] 
_pdbx_refine_tls.T[2][3]_esd 
_pdbx_refine_tls.T[3][3] 
_pdbx_refine_tls.T[3][3]_esd 
_pdbx_refine_tls.L[1][1] 
_pdbx_refine_tls.L[1][1]_esd 
_pdbx_refine_tls.L[1][2] 
_pdbx_refine_tls.L[1][2]_esd 
_pdbx_refine_tls.L[1][3] 
_pdbx_refine_tls.L[1][3]_esd 
_pdbx_refine_tls.L[2][2] 
_pdbx_refine_tls.L[2][2]_esd 
_pdbx_refine_tls.L[2][3] 
_pdbx_refine_tls.L[2][3]_esd 
_pdbx_refine_tls.L[3][3] 
_pdbx_refine_tls.L[3][3]_esd 
_pdbx_refine_tls.S[1][1] 
_pdbx_refine_tls.S[1][1]_esd 
_pdbx_refine_tls.S[1][2] 
_pdbx_refine_tls.S[1][2]_esd 
_pdbx_refine_tls.S[1][3] 
_pdbx_refine_tls.S[1][3]_esd 
_pdbx_refine_tls.S[2][1] 
_pdbx_refine_tls.S[2][1]_esd 
_pdbx_refine_tls.S[2][2] 
_pdbx_refine_tls.S[2][2]_esd 
_pdbx_refine_tls.S[2][3] 
_pdbx_refine_tls.S[2][3]_esd 
_pdbx_refine_tls.S[3][1] 
_pdbx_refine_tls.S[3][1]_esd 
_pdbx_refine_tls.S[3][2] 
_pdbx_refine_tls.S[3][2]_esd 
_pdbx_refine_tls.S[3][3] 
_pdbx_refine_tls.S[3][3]_esd 
1 'X-RAY DIFFRACTION' ? refined 35.1138010075 -37.67780571   0.262105699037 0.120781686525 ? -0.00151223988323 ? 0.00257303361717 
? 0.157645718259 ? 0.00310932847843   ? 0.156176832686 ? 0.223435281451  ? 0.00598705832245 ? -0.0657661487682 ? 0.444500828971  ? 
0.15018652222   ? 0.644348276187 ? 0.00609747789214 ? 0.0123562470028  ? -0.00114362619493 ? -0.0369996057116  ? -0.00691387869971 
? 0.0331598712997    ? -0.00407784060445 ? -0.0710233686211 ? -1.25702748644e-06 ? 
2 'X-RAY DIFFRACTION' ? refined 40.292094043  -37.4511313202 -3.91800757911 0.27067538689  ? -0.0076643947367  ? 0.0125077498546  
? 0.243375605018 ? 0.0108571111314    ? 0.229654519713 ? 0.0368214606452 ? 0.0264602597725  ? -0.0198025065887 ? 0.0666159000157 ? 
0.0054860589769 ? 0.024401017841 ? 0.0209124640143  ? -0.0693393734491 ? 0.0216840157906   ? -0.00191609343884 ? 0.0364687269747   
? 0.00209181028707   ? -0.117914619158   ? -0.0391229002653 ? -4.92937818148e-05 ? 
3 'X-RAY DIFFRACTION' ? refined 18.301736234  -19.624220896  9.71505079522  0.424423963695 ? 0.127250156386    ? 0.0506494063262  
? 0.374505990206 ? -0.0793584792401   ? 0.46161609858  ? 1.99999977384   ? -6.71497954548   ? 7.28645215619    ? 1.99999958033   ? 
1.99999959883   ? 1.99999997071  ? 0.246473161008   ? 0.142670734191   ? -0.040027887903   ? -0.553076968535   ? -0.202440678686   
? 0.11829466664      ? 0.217127873966    ? 0.445124213593   ? -0.0498404657677   ? 
4 'X-RAY DIFFRACTION' ? refined 37.3002841395 -37.8235019706 0.937158026114 0.125254302637 ? -0.010309549277   ? 0.00913119008086 
? 0.141084570469 ? -0.000264670588099 ? 0.139340160034 ? 0.191023187406  ? -0.0990069875741 ? -0.022379360711  ? 0.329852112206  ? 
0.0910672912938 ? 0.298590689095 ? 0.00669244182542 ? -0.0168455693174 ? 0.0154315286939   ? -0.00535502593351 ? -0.0061234309964  
? -0.000426397790361 ? -0.0262741822325  ? -0.0392886599443 ? -1.50909376082e-05 ? 
# 
loop_
_pdbx_refine_tls_group.id 
_pdbx_refine_tls_group.pdbx_refine_id 
_pdbx_refine_tls_group.refine_tls_id 
_pdbx_refine_tls_group.beg_label_asym_id 
_pdbx_refine_tls_group.beg_label_seq_id 
_pdbx_refine_tls_group.beg_auth_asym_id 
_pdbx_refine_tls_group.beg_auth_seq_id 
_pdbx_refine_tls_group.beg_PDB_ins_code 
_pdbx_refine_tls_group.end_label_asym_id 
_pdbx_refine_tls_group.end_label_seq_id 
_pdbx_refine_tls_group.end_auth_asym_id 
_pdbx_refine_tls_group.end_auth_seq_id 
_pdbx_refine_tls_group.end_PDB_ins_code 
_pdbx_refine_tls_group.selection 
_pdbx_refine_tls_group.selection_details 
1 'X-RAY DIFFRACTION' 1 A 1 A 110 ? A 472 A 581  ? ? 'chain A' 
2 'X-RAY DIFFRACTION' 2 B ? C 1   ? O ?   C 17   ? ? 'chain C' 
3 'X-RAY DIFFRACTION' 3 P ? D 1   ? P ?   D 1    ? ? 'chain D' 
4 'X-RAY DIFFRACTION' 4 Q ? S 702 ? Q ?   S 1674 ? ? 'chain S' 
# 
_pdbx_distant_solvent_atoms.id                                1 
_pdbx_distant_solvent_atoms.PDB_model_num                     1 
_pdbx_distant_solvent_atoms.auth_atom_id                      O 
_pdbx_distant_solvent_atoms.label_alt_id                      ? 
_pdbx_distant_solvent_atoms.auth_asym_id                      A 
_pdbx_distant_solvent_atoms.auth_comp_id                      HOH 
_pdbx_distant_solvent_atoms.auth_seq_id                       1170 
_pdbx_distant_solvent_atoms.PDB_ins_code                      ? 
_pdbx_distant_solvent_atoms.neighbor_macromolecule_distance   5.85 
_pdbx_distant_solvent_atoms.neighbor_ligand_distance          . 
# 
loop_
_pdbx_unobs_or_zero_occ_residues.id 
_pdbx_unobs_or_zero_occ_residues.PDB_model_num 
_pdbx_unobs_or_zero_occ_residues.polymer_flag 
_pdbx_unobs_or_zero_occ_residues.occupancy_flag 
_pdbx_unobs_or_zero_occ_residues.auth_asym_id 
_pdbx_unobs_or_zero_occ_residues.auth_comp_id 
_pdbx_unobs_or_zero_occ_residues.auth_seq_id 
_pdbx_unobs_or_zero_occ_residues.PDB_ins_code 
_pdbx_unobs_or_zero_occ_residues.label_asym_id 
_pdbx_unobs_or_zero_occ_residues.label_comp_id 
_pdbx_unobs_or_zero_occ_residues.label_seq_id 
1 1 Y 1 A ASP 108 ? A ASP 1   
2 1 Y 1 A VAL 109 ? A VAL 2   
3 1 Y 1 A GLY 582 ? A GLY 475 
4 1 Y 1 A SER 583 ? A SER 476 
5 1 Y 1 A HIS 584 ? A HIS 477 
6 1 Y 1 A HIS 585 ? A HIS 478 
7 1 Y 1 A HIS 586 ? A HIS 479 
8 1 Y 1 A HIS 587 ? A HIS 480 
# 
loop_
_chem_comp_atom.comp_id 
_chem_comp_atom.atom_id 
_chem_comp_atom.type_symbol 
_chem_comp_atom.pdbx_aromatic_flag 
_chem_comp_atom.pdbx_stereo_config 
_chem_comp_atom.pdbx_ordinal 
A1JA5 C4   C  Y N 1   
A1JA5 C6   C  Y N 2   
A1JA5 C7   C  Y N 3   
A1JA5 C8   C  Y N 4   
A1JA5 C10  C  Y N 5   
A1JA5 N12  N  N N 6   
A1JA5 C13  C  N N 7   
A1JA5 C15  C  N N 8   
A1JA5 C22  C  N N 9   
A1JA5 C24  C  Y N 10  
A1JA5 C26  C  N N 11  
A1JA5 C28  C  N N 12  
A1JA5 C11  C  N N 13  
A1JA5 C14  C  N N 14  
A1JA5 C2   C  Y N 15  
A1JA5 C23  C  N N 16  
A1JA5 C25  C  Y N 17  
A1JA5 C29  C  N N 18  
A1JA5 C3   C  Y N 19  
A1JA5 C30  C  N N 20  
A1JA5 C31  C  N N 21  
A1JA5 C33  C  N N 22  
A1JA5 C34  C  N N 23  
A1JA5 C39  C  N N 24  
A1JA5 C40  C  N N 25  
A1JA5 C41  C  Y N 26  
A1JA5 C42  C  Y N 27  
A1JA5 C9   C  Y N 28  
A1JA5 F35  F  N N 29  
A1JA5 F36  F  N N 30  
A1JA5 F37  F  N N 31  
A1JA5 N27  N  N N 32  
A1JA5 N32  N  N N 33  
A1JA5 O38  O  N N 34  
A1JA5 CL1  CL N N 35  
A1JA5 CL5  CL N N 36  
A1JA5 H6   H  N N 37  
A1JA5 H13B H  N N 38  
A1JA5 H13A H  N N 39  
A1JA5 H1   H  N N 40  
A1JA5 H22A H  N N 41  
A1JA5 H22B H  N N 42  
A1JA5 H24  H  N N 43  
A1JA5 H26A H  N N 44  
A1JA5 H26B H  N N 45  
A1JA5 H28A H  N N 46  
A1JA5 H28B H  N N 47  
A1JA5 H11A H  N N 48  
A1JA5 H11B H  N N 49  
A1JA5 H14A H  N N 50  
A1JA5 H14B H  N N 51  
A1JA5 H23A H  N N 52  
A1JA5 H23B H  N N 53  
A1JA5 H29A H  N N 54  
A1JA5 H29B H  N N 55  
A1JA5 H3   H  N N 56  
A1JA5 H30  H  N N 57  
A1JA5 H31B H  N N 58  
A1JA5 H31A H  N N 59  
A1JA5 H39B H  N N 60  
A1JA5 H39A H  N N 61  
A1JA5 H40A H  N N 62  
A1JA5 H40B H  N N 63  
A1JA5 H41  H  N N 64  
A1JA5 H42  H  N N 65  
A1JA5 H9   H  N N 66  
A1JA5 H32  H  N N 67  
A1JA5 C1   C  N N 68  
A1JA5 C5   C  N N 69  
A1JA5 C12  C  N N 70  
A1JA5 N1   N  N N 71  
A1JA5 C17  C  N N 72  
A1JA5 C18  C  N N 73  
A1JA5 H2   H  N N 74  
A1JA5 H4   H  N N 75  
A1JA5 H5   H  N N 76  
A1JA5 H7   H  N N 77  
A1JA5 H8   H  N N 78  
A1JA5 H10  H  N N 79  
A1JA5 H11  H  N N 80  
A1JA5 H12  H  N N 81  
A1JA5 H13  H  N N 82  
A1JA5 H14  H  N N 83  
ALA   N    N  N N 84  
ALA   CA   C  N S 85  
ALA   C    C  N N 86  
ALA   O    O  N N 87  
ALA   CB   C  N N 88  
ALA   OXT  O  N N 89  
ALA   H    H  N N 90  
ALA   H2   H  N N 91  
ALA   HA   H  N N 92  
ALA   HB1  H  N N 93  
ALA   HB2  H  N N 94  
ALA   HB3  H  N N 95  
ALA   HXT  H  N N 96  
ARG   N    N  N N 97  
ARG   CA   C  N S 98  
ARG   C    C  N N 99  
ARG   O    O  N N 100 
ARG   CB   C  N N 101 
ARG   CG   C  N N 102 
ARG   CD   C  N N 103 
ARG   NE   N  N N 104 
ARG   CZ   C  N N 105 
ARG   NH1  N  N N 106 
ARG   NH2  N  N N 107 
ARG   OXT  O  N N 108 
ARG   H    H  N N 109 
ARG   H2   H  N N 110 
ARG   HA   H  N N 111 
ARG   HB2  H  N N 112 
ARG   HB3  H  N N 113 
ARG   HG2  H  N N 114 
ARG   HG3  H  N N 115 
ARG   HD2  H  N N 116 
ARG   HD3  H  N N 117 
ARG   HE   H  N N 118 
ARG   HH11 H  N N 119 
ARG   HH12 H  N N 120 
ARG   HH21 H  N N 121 
ARG   HH22 H  N N 122 
ARG   HXT  H  N N 123 
ASN   N    N  N N 124 
ASN   CA   C  N S 125 
ASN   C    C  N N 126 
ASN   O    O  N N 127 
ASN   CB   C  N N 128 
ASN   CG   C  N N 129 
ASN   OD1  O  N N 130 
ASN   ND2  N  N N 131 
ASN   OXT  O  N N 132 
ASN   H    H  N N 133 
ASN   H2   H  N N 134 
ASN   HA   H  N N 135 
ASN   HB2  H  N N 136 
ASN   HB3  H  N N 137 
ASN   HD21 H  N N 138 
ASN   HD22 H  N N 139 
ASN   HXT  H  N N 140 
ASP   N    N  N N 141 
ASP   CA   C  N S 142 
ASP   C    C  N N 143 
ASP   O    O  N N 144 
ASP   CB   C  N N 145 
ASP   CG   C  N N 146 
ASP   OD1  O  N N 147 
ASP   OD2  O  N N 148 
ASP   OXT  O  N N 149 
ASP   H    H  N N 150 
ASP   H2   H  N N 151 
ASP   HA   H  N N 152 
ASP   HB2  H  N N 153 
ASP   HB3  H  N N 154 
ASP   HD2  H  N N 155 
ASP   HXT  H  N N 156 
CA    CA   CA N N 157 
CL    CL   CL N N 158 
CYS   N    N  N N 159 
CYS   CA   C  N R 160 
CYS   C    C  N N 161 
CYS   O    O  N N 162 
CYS   CB   C  N N 163 
CYS   SG   S  N N 164 
CYS   OXT  O  N N 165 
CYS   H    H  N N 166 
CYS   H2   H  N N 167 
CYS   HA   H  N N 168 
CYS   HB2  H  N N 169 
CYS   HB3  H  N N 170 
CYS   HG   H  N N 171 
CYS   HXT  H  N N 172 
DMS   S    S  N N 173 
DMS   O    O  N N 174 
DMS   C1   C  N N 175 
DMS   C2   C  N N 176 
DMS   H11  H  N N 177 
DMS   H12  H  N N 178 
DMS   H13  H  N N 179 
DMS   H21  H  N N 180 
DMS   H22  H  N N 181 
DMS   H23  H  N N 182 
GLN   N    N  N N 183 
GLN   CA   C  N S 184 
GLN   C    C  N N 185 
GLN   O    O  N N 186 
GLN   CB   C  N N 187 
GLN   CG   C  N N 188 
GLN   CD   C  N N 189 
GLN   OE1  O  N N 190 
GLN   NE2  N  N N 191 
GLN   OXT  O  N N 192 
GLN   H    H  N N 193 
GLN   H2   H  N N 194 
GLN   HA   H  N N 195 
GLN   HB2  H  N N 196 
GLN   HB3  H  N N 197 
GLN   HG2  H  N N 198 
GLN   HG3  H  N N 199 
GLN   HE21 H  N N 200 
GLN   HE22 H  N N 201 
GLN   HXT  H  N N 202 
GLU   N    N  N N 203 
GLU   CA   C  N S 204 
GLU   C    C  N N 205 
GLU   O    O  N N 206 
GLU   CB   C  N N 207 
GLU   CG   C  N N 208 
GLU   CD   C  N N 209 
GLU   OE1  O  N N 210 
GLU   OE2  O  N N 211 
GLU   OXT  O  N N 212 
GLU   H    H  N N 213 
GLU   H2   H  N N 214 
GLU   HA   H  N N 215 
GLU   HB2  H  N N 216 
GLU   HB3  H  N N 217 
GLU   HG2  H  N N 218 
GLU   HG3  H  N N 219 
GLU   HE2  H  N N 220 
GLU   HXT  H  N N 221 
GLY   N    N  N N 222 
GLY   CA   C  N N 223 
GLY   C    C  N N 224 
GLY   O    O  N N 225 
GLY   OXT  O  N N 226 
GLY   H    H  N N 227 
GLY   H2   H  N N 228 
GLY   HA2  H  N N 229 
GLY   HA3  H  N N 230 
GLY   HXT  H  N N 231 
HIS   N    N  N N 232 
HIS   CA   C  N S 233 
HIS   C    C  N N 234 
HIS   O    O  N N 235 
HIS   CB   C  N N 236 
HIS   CG   C  Y N 237 
HIS   ND1  N  Y N 238 
HIS   CD2  C  Y N 239 
HIS   CE1  C  Y N 240 
HIS   NE2  N  Y N 241 
HIS   OXT  O  N N 242 
HIS   H    H  N N 243 
HIS   H2   H  N N 244 
HIS   HA   H  N N 245 
HIS   HB2  H  N N 246 
HIS   HB3  H  N N 247 
HIS   HD1  H  N N 248 
HIS   HD2  H  N N 249 
HIS   HE1  H  N N 250 
HIS   HE2  H  N N 251 
HIS   HXT  H  N N 252 
HOH   O    O  N N 253 
HOH   H1   H  N N 254 
HOH   H2   H  N N 255 
ILE   N    N  N N 256 
ILE   CA   C  N S 257 
ILE   C    C  N N 258 
ILE   O    O  N N 259 
ILE   CB   C  N S 260 
ILE   CG1  C  N N 261 
ILE   CG2  C  N N 262 
ILE   CD1  C  N N 263 
ILE   OXT  O  N N 264 
ILE   H    H  N N 265 
ILE   H2   H  N N 266 
ILE   HA   H  N N 267 
ILE   HB   H  N N 268 
ILE   HG12 H  N N 269 
ILE   HG13 H  N N 270 
ILE   HG21 H  N N 271 
ILE   HG22 H  N N 272 
ILE   HG23 H  N N 273 
ILE   HD11 H  N N 274 
ILE   HD12 H  N N 275 
ILE   HD13 H  N N 276 
ILE   HXT  H  N N 277 
LEU   N    N  N N 278 
LEU   CA   C  N S 279 
LEU   C    C  N N 280 
LEU   O    O  N N 281 
LEU   CB   C  N N 282 
LEU   CG   C  N N 283 
LEU   CD1  C  N N 284 
LEU   CD2  C  N N 285 
LEU   OXT  O  N N 286 
LEU   H    H  N N 287 
LEU   H2   H  N N 288 
LEU   HA   H  N N 289 
LEU   HB2  H  N N 290 
LEU   HB3  H  N N 291 
LEU   HG   H  N N 292 
LEU   HD11 H  N N 293 
LEU   HD12 H  N N 294 
LEU   HD13 H  N N 295 
LEU   HD21 H  N N 296 
LEU   HD22 H  N N 297 
LEU   HD23 H  N N 298 
LEU   HXT  H  N N 299 
LYS   N    N  N N 300 
LYS   CA   C  N S 301 
LYS   C    C  N N 302 
LYS   O    O  N N 303 
LYS   CB   C  N N 304 
LYS   CG   C  N N 305 
LYS   CD   C  N N 306 
LYS   CE   C  N N 307 
LYS   NZ   N  N N 308 
LYS   OXT  O  N N 309 
LYS   H    H  N N 310 
LYS   H2   H  N N 311 
LYS   HA   H  N N 312 
LYS   HB2  H  N N 313 
LYS   HB3  H  N N 314 
LYS   HG2  H  N N 315 
LYS   HG3  H  N N 316 
LYS   HD2  H  N N 317 
LYS   HD3  H  N N 318 
LYS   HE2  H  N N 319 
LYS   HE3  H  N N 320 
LYS   HZ1  H  N N 321 
LYS   HZ2  H  N N 322 
LYS   HZ3  H  N N 323 
LYS   HXT  H  N N 324 
MET   N    N  N N 325 
MET   CA   C  N S 326 
MET   C    C  N N 327 
MET   O    O  N N 328 
MET   CB   C  N N 329 
MET   CG   C  N N 330 
MET   SD   S  N N 331 
MET   CE   C  N N 332 
MET   OXT  O  N N 333 
MET   H    H  N N 334 
MET   H2   H  N N 335 
MET   HA   H  N N 336 
MET   HB2  H  N N 337 
MET   HB3  H  N N 338 
MET   HG2  H  N N 339 
MET   HG3  H  N N 340 
MET   HE1  H  N N 341 
MET   HE2  H  N N 342 
MET   HE3  H  N N 343 
MET   HXT  H  N N 344 
NA    NA   NA N N 345 
NAG   C1   C  N R 346 
NAG   C2   C  N R 347 
NAG   C3   C  N R 348 
NAG   C4   C  N S 349 
NAG   C5   C  N R 350 
NAG   C6   C  N N 351 
NAG   C7   C  N N 352 
NAG   C8   C  N N 353 
NAG   N2   N  N N 354 
NAG   O1   O  N N 355 
NAG   O3   O  N N 356 
NAG   O4   O  N N 357 
NAG   O5   O  N N 358 
NAG   O6   O  N N 359 
NAG   O7   O  N N 360 
NAG   H1   H  N N 361 
NAG   H2   H  N N 362 
NAG   H3   H  N N 363 
NAG   H4   H  N N 364 
NAG   H5   H  N N 365 
NAG   H61  H  N N 366 
NAG   H62  H  N N 367 
NAG   H81  H  N N 368 
NAG   H82  H  N N 369 
NAG   H83  H  N N 370 
NAG   HN2  H  N N 371 
NAG   HO1  H  N N 372 
NAG   HO3  H  N N 373 
NAG   HO4  H  N N 374 
NAG   HO6  H  N N 375 
PHE   N    N  N N 376 
PHE   CA   C  N S 377 
PHE   C    C  N N 378 
PHE   O    O  N N 379 
PHE   CB   C  N N 380 
PHE   CG   C  Y N 381 
PHE   CD1  C  Y N 382 
PHE   CD2  C  Y N 383 
PHE   CE1  C  Y N 384 
PHE   CE2  C  Y N 385 
PHE   CZ   C  Y N 386 
PHE   OXT  O  N N 387 
PHE   H    H  N N 388 
PHE   H2   H  N N 389 
PHE   HA   H  N N 390 
PHE   HB2  H  N N 391 
PHE   HB3  H  N N 392 
PHE   HD1  H  N N 393 
PHE   HD2  H  N N 394 
PHE   HE1  H  N N 395 
PHE   HE2  H  N N 396 
PHE   HZ   H  N N 397 
PHE   HXT  H  N N 398 
PRO   N    N  N N 399 
PRO   CA   C  N S 400 
PRO   C    C  N N 401 
PRO   O    O  N N 402 
PRO   CB   C  N N 403 
PRO   CG   C  N N 404 
PRO   CD   C  N N 405 
PRO   OXT  O  N N 406 
PRO   H    H  N N 407 
PRO   HA   H  N N 408 
PRO   HB2  H  N N 409 
PRO   HB3  H  N N 410 
PRO   HG2  H  N N 411 
PRO   HG3  H  N N 412 
PRO   HD2  H  N N 413 
PRO   HD3  H  N N 414 
PRO   HXT  H  N N 415 
SER   N    N  N N 416 
SER   CA   C  N S 417 
SER   C    C  N N 418 
SER   O    O  N N 419 
SER   CB   C  N N 420 
SER   OG   O  N N 421 
SER   OXT  O  N N 422 
SER   H    H  N N 423 
SER   H2   H  N N 424 
SER   HA   H  N N 425 
SER   HB2  H  N N 426 
SER   HB3  H  N N 427 
SER   HG   H  N N 428 
SER   HXT  H  N N 429 
THR   N    N  N N 430 
THR   CA   C  N S 431 
THR   C    C  N N 432 
THR   O    O  N N 433 
THR   CB   C  N R 434 
THR   OG1  O  N N 435 
THR   CG2  C  N N 436 
THR   OXT  O  N N 437 
THR   H    H  N N 438 
THR   H2   H  N N 439 
THR   HA   H  N N 440 
THR   HB   H  N N 441 
THR   HG1  H  N N 442 
THR   HG21 H  N N 443 
THR   HG22 H  N N 444 
THR   HG23 H  N N 445 
THR   HXT  H  N N 446 
TRP   N    N  N N 447 
TRP   CA   C  N S 448 
TRP   C    C  N N 449 
TRP   O    O  N N 450 
TRP   CB   C  N N 451 
TRP   CG   C  Y N 452 
TRP   CD1  C  Y N 453 
TRP   CD2  C  Y N 454 
TRP   NE1  N  Y N 455 
TRP   CE2  C  Y N 456 
TRP   CE3  C  Y N 457 
TRP   CZ2  C  Y N 458 
TRP   CZ3  C  Y N 459 
TRP   CH2  C  Y N 460 
TRP   OXT  O  N N 461 
TRP   H    H  N N 462 
TRP   H2   H  N N 463 
TRP   HA   H  N N 464 
TRP   HB2  H  N N 465 
TRP   HB3  H  N N 466 
TRP   HD1  H  N N 467 
TRP   HE1  H  N N 468 
TRP   HE3  H  N N 469 
TRP   HZ2  H  N N 470 
TRP   HZ3  H  N N 471 
TRP   HH2  H  N N 472 
TRP   HXT  H  N N 473 
TYR   N    N  N N 474 
TYR   CA   C  N S 475 
TYR   C    C  N N 476 
TYR   O    O  N N 477 
TYR   CB   C  N N 478 
TYR   CG   C  Y N 479 
TYR   CD1  C  Y N 480 
TYR   CD2  C  Y N 481 
TYR   CE1  C  Y N 482 
TYR   CE2  C  Y N 483 
TYR   CZ   C  Y N 484 
TYR   OH   O  N N 485 
TYR   OXT  O  N N 486 
TYR   H    H  N N 487 
TYR   H2   H  N N 488 
TYR   HA   H  N N 489 
TYR   HB2  H  N N 490 
TYR   HB3  H  N N 491 
TYR   HD1  H  N N 492 
TYR   HD2  H  N N 493 
TYR   HE1  H  N N 494 
TYR   HE2  H  N N 495 
TYR   HH   H  N N 496 
TYR   HXT  H  N N 497 
VAL   N    N  N N 498 
VAL   CA   C  N S 499 
VAL   C    C  N N 500 
VAL   O    O  N N 501 
VAL   CB   C  N N 502 
VAL   CG1  C  N N 503 
VAL   CG2  C  N N 504 
VAL   OXT  O  N N 505 
VAL   H    H  N N 506 
VAL   H2   H  N N 507 
VAL   HA   H  N N 508 
VAL   HB   H  N N 509 
VAL   HG11 H  N N 510 
VAL   HG12 H  N N 511 
VAL   HG13 H  N N 512 
VAL   HG21 H  N N 513 
VAL   HG22 H  N N 514 
VAL   HG23 H  N N 515 
VAL   HXT  H  N N 516 
# 
loop_
_chem_comp_bond.comp_id 
_chem_comp_bond.atom_id_1 
_chem_comp_bond.atom_id_2 
_chem_comp_bond.value_order 
_chem_comp_bond.pdbx_aromatic_flag 
_chem_comp_bond.pdbx_stereo_config 
_chem_comp_bond.pdbx_ordinal 
A1JA5 C14 C13  sing N N 1   
A1JA5 C14 C15  sing N N 2   
A1JA5 C13 N12  sing N N 3   
A1JA5 C15 C22  sing N N 4   
A1JA5 N12 C11  sing N N 5   
A1JA5 N12 C23  sing N N 6   
A1JA5 CL5 C4   sing N N 7   
A1JA5 C22 C23  sing N N 8   
A1JA5 C11 C10  sing N N 9   
A1JA5 C4  C6   doub Y N 10  
A1JA5 C4  C3   sing Y N 11  
A1JA5 C6  C7   sing Y N 12  
A1JA5 C9  C10  doub Y N 13  
A1JA5 C9  C8   sing Y N 14  
A1JA5 C10 C24  sing Y N 15  
A1JA5 C3  C2   doub Y N 16  
A1JA5 C7  C8   sing N N 17  
A1JA5 C7  C42  doub Y N 18  
A1JA5 C8  C41  doub Y N 19  
A1JA5 C24 C25  doub Y N 20  
A1JA5 C2  C42  sing Y N 21  
A1JA5 C2  CL1  sing N N 22  
A1JA5 C41 C25  sing Y N 23  
A1JA5 C25 C26  sing N N 24  
A1JA5 C28 C29  sing N N 25  
A1JA5 C28 N27  sing N N 26  
A1JA5 C26 N27  sing N N 27  
A1JA5 C29 C30  sing N N 28  
A1JA5 N27 C40  sing N N 29  
A1JA5 C30 C31  sing N N 30  
A1JA5 C30 C39  sing N N 31  
A1JA5 C40 C39  sing N N 32  
A1JA5 C31 N32  sing N N 33  
A1JA5 N32 C33  sing N N 34  
A1JA5 O38 C33  doub N N 35  
A1JA5 C33 C34  sing N N 36  
A1JA5 C34 F35  sing N N 37  
A1JA5 C34 F37  sing N N 38  
A1JA5 C34 F36  sing N N 39  
A1JA5 C6  H6   sing N N 40  
A1JA5 C13 H13B sing N N 41  
A1JA5 C13 H13A sing N N 42  
A1JA5 C15 H1   sing N N 43  
A1JA5 C22 H22A sing N N 44  
A1JA5 C22 H22B sing N N 45  
A1JA5 C24 H24  sing N N 46  
A1JA5 C26 H26A sing N N 47  
A1JA5 C26 H26B sing N N 48  
A1JA5 C28 H28A sing N N 49  
A1JA5 C28 H28B sing N N 50  
A1JA5 C11 H11A sing N N 51  
A1JA5 C11 H11B sing N N 52  
A1JA5 C14 H14A sing N N 53  
A1JA5 C14 H14B sing N N 54  
A1JA5 C23 H23A sing N N 55  
A1JA5 C23 H23B sing N N 56  
A1JA5 C29 H29A sing N N 57  
A1JA5 C29 H29B sing N N 58  
A1JA5 C3  H3   sing N N 59  
A1JA5 C30 H30  sing N N 60  
A1JA5 C31 H31B sing N N 61  
A1JA5 C31 H31A sing N N 62  
A1JA5 C39 H39B sing N N 63  
A1JA5 C39 H39A sing N N 64  
A1JA5 C40 H40A sing N N 65  
A1JA5 C40 H40B sing N N 66  
A1JA5 C41 H41  sing N N 67  
A1JA5 C42 H42  sing N N 68  
A1JA5 C9  H9   sing N N 69  
A1JA5 N32 H32  sing N N 70  
A1JA5 C15 C1   sing N N 71  
A1JA5 C1  C5   sing N N 72  
A1JA5 C5  C12  sing N N 73  
A1JA5 C12 N1   sing N N 74  
A1JA5 N1  C17  sing N N 75  
A1JA5 C17 C18  sing N N 76  
A1JA5 C18 C1   sing N N 77  
A1JA5 C1  H2   sing N N 78  
A1JA5 C5  H4   sing N N 79  
A1JA5 C5  H5   sing N N 80  
A1JA5 C12 H7   sing N N 81  
A1JA5 C12 H8   sing N N 82  
A1JA5 N1  H10  sing N N 83  
A1JA5 C17 H11  sing N N 84  
A1JA5 C17 H12  sing N N 85  
A1JA5 C18 H13  sing N N 86  
A1JA5 C18 H14  sing N N 87  
ALA   N   CA   sing N N 88  
ALA   N   H    sing N N 89  
ALA   N   H2   sing N N 90  
ALA   CA  C    sing N N 91  
ALA   CA  CB   sing N N 92  
ALA   CA  HA   sing N N 93  
ALA   C   O    doub N N 94  
ALA   C   OXT  sing N N 95  
ALA   CB  HB1  sing N N 96  
ALA   CB  HB2  sing N N 97  
ALA   CB  HB3  sing N N 98  
ALA   OXT HXT  sing N N 99  
ARG   N   CA   sing N N 100 
ARG   N   H    sing N N 101 
ARG   N   H2   sing N N 102 
ARG   CA  C    sing N N 103 
ARG   CA  CB   sing N N 104 
ARG   CA  HA   sing N N 105 
ARG   C   O    doub N N 106 
ARG   C   OXT  sing N N 107 
ARG   CB  CG   sing N N 108 
ARG   CB  HB2  sing N N 109 
ARG   CB  HB3  sing N N 110 
ARG   CG  CD   sing N N 111 
ARG   CG  HG2  sing N N 112 
ARG   CG  HG3  sing N N 113 
ARG   CD  NE   sing N N 114 
ARG   CD  HD2  sing N N 115 
ARG   CD  HD3  sing N N 116 
ARG   NE  CZ   sing N N 117 
ARG   NE  HE   sing N N 118 
ARG   CZ  NH1  sing N N 119 
ARG   CZ  NH2  doub N N 120 
ARG   NH1 HH11 sing N N 121 
ARG   NH1 HH12 sing N N 122 
ARG   NH2 HH21 sing N N 123 
ARG   NH2 HH22 sing N N 124 
ARG   OXT HXT  sing N N 125 
ASN   N   CA   sing N N 126 
ASN   N   H    sing N N 127 
ASN   N   H2   sing N N 128 
ASN   CA  C    sing N N 129 
ASN   CA  CB   sing N N 130 
ASN   CA  HA   sing N N 131 
ASN   C   O    doub N N 132 
ASN   C   OXT  sing N N 133 
ASN   CB  CG   sing N N 134 
ASN   CB  HB2  sing N N 135 
ASN   CB  HB3  sing N N 136 
ASN   CG  OD1  doub N N 137 
ASN   CG  ND2  sing N N 138 
ASN   ND2 HD21 sing N N 139 
ASN   ND2 HD22 sing N N 140 
ASN   OXT HXT  sing N N 141 
ASP   N   CA   sing N N 142 
ASP   N   H    sing N N 143 
ASP   N   H2   sing N N 144 
ASP   CA  C    sing N N 145 
ASP   CA  CB   sing N N 146 
ASP   CA  HA   sing N N 147 
ASP   C   O    doub N N 148 
ASP   C   OXT  sing N N 149 
ASP   CB  CG   sing N N 150 
ASP   CB  HB2  sing N N 151 
ASP   CB  HB3  sing N N 152 
ASP   CG  OD1  doub N N 153 
ASP   CG  OD2  sing N N 154 
ASP   OD2 HD2  sing N N 155 
ASP   OXT HXT  sing N N 156 
CYS   N   CA   sing N N 157 
CYS   N   H    sing N N 158 
CYS   N   H2   sing N N 159 
CYS   CA  C    sing N N 160 
CYS   CA  CB   sing N N 161 
CYS   CA  HA   sing N N 162 
CYS   C   O    doub N N 163 
CYS   C   OXT  sing N N 164 
CYS   CB  SG   sing N N 165 
CYS   CB  HB2  sing N N 166 
CYS   CB  HB3  sing N N 167 
CYS   SG  HG   sing N N 168 
CYS   OXT HXT  sing N N 169 
DMS   S   O    doub N N 170 
DMS   S   C1   sing N N 171 
DMS   S   C2   sing N N 172 
DMS   C1  H11  sing N N 173 
DMS   C1  H12  sing N N 174 
DMS   C1  H13  sing N N 175 
DMS   C2  H21  sing N N 176 
DMS   C2  H22  sing N N 177 
DMS   C2  H23  sing N N 178 
GLN   N   CA   sing N N 179 
GLN   N   H    sing N N 180 
GLN   N   H2   sing N N 181 
GLN   CA  C    sing N N 182 
GLN   CA  CB   sing N N 183 
GLN   CA  HA   sing N N 184 
GLN   C   O    doub N N 185 
GLN   C   OXT  sing N N 186 
GLN   CB  CG   sing N N 187 
GLN   CB  HB2  sing N N 188 
GLN   CB  HB3  sing N N 189 
GLN   CG  CD   sing N N 190 
GLN   CG  HG2  sing N N 191 
GLN   CG  HG3  sing N N 192 
GLN   CD  OE1  doub N N 193 
GLN   CD  NE2  sing N N 194 
GLN   NE2 HE21 sing N N 195 
GLN   NE2 HE22 sing N N 196 
GLN   OXT HXT  sing N N 197 
GLU   N   CA   sing N N 198 
GLU   N   H    sing N N 199 
GLU   N   H2   sing N N 200 
GLU   CA  C    sing N N 201 
GLU   CA  CB   sing N N 202 
GLU   CA  HA   sing N N 203 
GLU   C   O    doub N N 204 
GLU   C   OXT  sing N N 205 
GLU   CB  CG   sing N N 206 
GLU   CB  HB2  sing N N 207 
GLU   CB  HB3  sing N N 208 
GLU   CG  CD   sing N N 209 
GLU   CG  HG2  sing N N 210 
GLU   CG  HG3  sing N N 211 
GLU   CD  OE1  doub N N 212 
GLU   CD  OE2  sing N N 213 
GLU   OE2 HE2  sing N N 214 
GLU   OXT HXT  sing N N 215 
GLY   N   CA   sing N N 216 
GLY   N   H    sing N N 217 
GLY   N   H2   sing N N 218 
GLY   CA  C    sing N N 219 
GLY   CA  HA2  sing N N 220 
GLY   CA  HA3  sing N N 221 
GLY   C   O    doub N N 222 
GLY   C   OXT  sing N N 223 
GLY   OXT HXT  sing N N 224 
HIS   N   CA   sing N N 225 
HIS   N   H    sing N N 226 
HIS   N   H2   sing N N 227 
HIS   CA  C    sing N N 228 
HIS   CA  CB   sing N N 229 
HIS   CA  HA   sing N N 230 
HIS   C   O    doub N N 231 
HIS   C   OXT  sing N N 232 
HIS   CB  CG   sing N N 233 
HIS   CB  HB2  sing N N 234 
HIS   CB  HB3  sing N N 235 
HIS   CG  ND1  sing Y N 236 
HIS   CG  CD2  doub Y N 237 
HIS   ND1 CE1  doub Y N 238 
HIS   ND1 HD1  sing N N 239 
HIS   CD2 NE2  sing Y N 240 
HIS   CD2 HD2  sing N N 241 
HIS   CE1 NE2  sing Y N 242 
HIS   CE1 HE1  sing N N 243 
HIS   NE2 HE2  sing N N 244 
HIS   OXT HXT  sing N N 245 
HOH   O   H1   sing N N 246 
HOH   O   H2   sing N N 247 
ILE   N   CA   sing N N 248 
ILE   N   H    sing N N 249 
ILE   N   H2   sing N N 250 
ILE   CA  C    sing N N 251 
ILE   CA  CB   sing N N 252 
ILE   CA  HA   sing N N 253 
ILE   C   O    doub N N 254 
ILE   C   OXT  sing N N 255 
ILE   CB  CG1  sing N N 256 
ILE   CB  CG2  sing N N 257 
ILE   CB  HB   sing N N 258 
ILE   CG1 CD1  sing N N 259 
ILE   CG1 HG12 sing N N 260 
ILE   CG1 HG13 sing N N 261 
ILE   CG2 HG21 sing N N 262 
ILE   CG2 HG22 sing N N 263 
ILE   CG2 HG23 sing N N 264 
ILE   CD1 HD11 sing N N 265 
ILE   CD1 HD12 sing N N 266 
ILE   CD1 HD13 sing N N 267 
ILE   OXT HXT  sing N N 268 
LEU   N   CA   sing N N 269 
LEU   N   H    sing N N 270 
LEU   N   H2   sing N N 271 
LEU   CA  C    sing N N 272 
LEU   CA  CB   sing N N 273 
LEU   CA  HA   sing N N 274 
LEU   C   O    doub N N 275 
LEU   C   OXT  sing N N 276 
LEU   CB  CG   sing N N 277 
LEU   CB  HB2  sing N N 278 
LEU   CB  HB3  sing N N 279 
LEU   CG  CD1  sing N N 280 
LEU   CG  CD2  sing N N 281 
LEU   CG  HG   sing N N 282 
LEU   CD1 HD11 sing N N 283 
LEU   CD1 HD12 sing N N 284 
LEU   CD1 HD13 sing N N 285 
LEU   CD2 HD21 sing N N 286 
LEU   CD2 HD22 sing N N 287 
LEU   CD2 HD23 sing N N 288 
LEU   OXT HXT  sing N N 289 
LYS   N   CA   sing N N 290 
LYS   N   H    sing N N 291 
LYS   N   H2   sing N N 292 
LYS   CA  C    sing N N 293 
LYS   CA  CB   sing N N 294 
LYS   CA  HA   sing N N 295 
LYS   C   O    doub N N 296 
LYS   C   OXT  sing N N 297 
LYS   CB  CG   sing N N 298 
LYS   CB  HB2  sing N N 299 
LYS   CB  HB3  sing N N 300 
LYS   CG  CD   sing N N 301 
LYS   CG  HG2  sing N N 302 
LYS   CG  HG3  sing N N 303 
LYS   CD  CE   sing N N 304 
LYS   CD  HD2  sing N N 305 
LYS   CD  HD3  sing N N 306 
LYS   CE  NZ   sing N N 307 
LYS   CE  HE2  sing N N 308 
LYS   CE  HE3  sing N N 309 
LYS   NZ  HZ1  sing N N 310 
LYS   NZ  HZ2  sing N N 311 
LYS   NZ  HZ3  sing N N 312 
LYS   OXT HXT  sing N N 313 
MET   N   CA   sing N N 314 
MET   N   H    sing N N 315 
MET   N   H2   sing N N 316 
MET   CA  C    sing N N 317 
MET   CA  CB   sing N N 318 
MET   CA  HA   sing N N 319 
MET   C   O    doub N N 320 
MET   C   OXT  sing N N 321 
MET   CB  CG   sing N N 322 
MET   CB  HB2  sing N N 323 
MET   CB  HB3  sing N N 324 
MET   CG  SD   sing N N 325 
MET   CG  HG2  sing N N 326 
MET   CG  HG3  sing N N 327 
MET   SD  CE   sing N N 328 
MET   CE  HE1  sing N N 329 
MET   CE  HE2  sing N N 330 
MET   CE  HE3  sing N N 331 
MET   OXT HXT  sing N N 332 
NAG   C1  C2   sing N N 333 
NAG   C1  O1   sing N N 334 
NAG   C1  O5   sing N N 335 
NAG   C1  H1   sing N N 336 
NAG   C2  C3   sing N N 337 
NAG   C2  N2   sing N N 338 
NAG   C2  H2   sing N N 339 
NAG   C3  C4   sing N N 340 
NAG   C3  O3   sing N N 341 
NAG   C3  H3   sing N N 342 
NAG   C4  C5   sing N N 343 
NAG   C4  O4   sing N N 344 
NAG   C4  H4   sing N N 345 
NAG   C5  C6   sing N N 346 
NAG   C5  O5   sing N N 347 
NAG   C5  H5   sing N N 348 
NAG   C6  O6   sing N N 349 
NAG   C6  H61  sing N N 350 
NAG   C6  H62  sing N N 351 
NAG   C7  C8   sing N N 352 
NAG   C7  N2   sing N N 353 
NAG   C7  O7   doub N N 354 
NAG   C8  H81  sing N N 355 
NAG   C8  H82  sing N N 356 
NAG   C8  H83  sing N N 357 
NAG   N2  HN2  sing N N 358 
NAG   O1  HO1  sing N N 359 
NAG   O3  HO3  sing N N 360 
NAG   O4  HO4  sing N N 361 
NAG   O6  HO6  sing N N 362 
PHE   N   CA   sing N N 363 
PHE   N   H    sing N N 364 
PHE   N   H2   sing N N 365 
PHE   CA  C    sing N N 366 
PHE   CA  CB   sing N N 367 
PHE   CA  HA   sing N N 368 
PHE   C   O    doub N N 369 
PHE   C   OXT  sing N N 370 
PHE   CB  CG   sing N N 371 
PHE   CB  HB2  sing N N 372 
PHE   CB  HB3  sing N N 373 
PHE   CG  CD1  doub Y N 374 
PHE   CG  CD2  sing Y N 375 
PHE   CD1 CE1  sing Y N 376 
PHE   CD1 HD1  sing N N 377 
PHE   CD2 CE2  doub Y N 378 
PHE   CD2 HD2  sing N N 379 
PHE   CE1 CZ   doub Y N 380 
PHE   CE1 HE1  sing N N 381 
PHE   CE2 CZ   sing Y N 382 
PHE   CE2 HE2  sing N N 383 
PHE   CZ  HZ   sing N N 384 
PHE   OXT HXT  sing N N 385 
PRO   N   CA   sing N N 386 
PRO   N   CD   sing N N 387 
PRO   N   H    sing N N 388 
PRO   CA  C    sing N N 389 
PRO   CA  CB   sing N N 390 
PRO   CA  HA   sing N N 391 
PRO   C   O    doub N N 392 
PRO   C   OXT  sing N N 393 
PRO   CB  CG   sing N N 394 
PRO   CB  HB2  sing N N 395 
PRO   CB  HB3  sing N N 396 
PRO   CG  CD   sing N N 397 
PRO   CG  HG2  sing N N 398 
PRO   CG  HG3  sing N N 399 
PRO   CD  HD2  sing N N 400 
PRO   CD  HD3  sing N N 401 
PRO   OXT HXT  sing N N 402 
SER   N   CA   sing N N 403 
SER   N   H    sing N N 404 
SER   N   H2   sing N N 405 
SER   CA  C    sing N N 406 
SER   CA  CB   sing N N 407 
SER   CA  HA   sing N N 408 
SER   C   O    doub N N 409 
SER   C   OXT  sing N N 410 
SER   CB  OG   sing N N 411 
SER   CB  HB2  sing N N 412 
SER   CB  HB3  sing N N 413 
SER   OG  HG   sing N N 414 
SER   OXT HXT  sing N N 415 
THR   N   CA   sing N N 416 
THR   N   H    sing N N 417 
THR   N   H2   sing N N 418 
THR   CA  C    sing N N 419 
THR   CA  CB   sing N N 420 
THR   CA  HA   sing N N 421 
THR   C   O    doub N N 422 
THR   C   OXT  sing N N 423 
THR   CB  OG1  sing N N 424 
THR   CB  CG2  sing N N 425 
THR   CB  HB   sing N N 426 
THR   OG1 HG1  sing N N 427 
THR   CG2 HG21 sing N N 428 
THR   CG2 HG22 sing N N 429 
THR   CG2 HG23 sing N N 430 
THR   OXT HXT  sing N N 431 
TRP   N   CA   sing N N 432 
TRP   N   H    sing N N 433 
TRP   N   H2   sing N N 434 
TRP   CA  C    sing N N 435 
TRP   CA  CB   sing N N 436 
TRP   CA  HA   sing N N 437 
TRP   C   O    doub N N 438 
TRP   C   OXT  sing N N 439 
TRP   CB  CG   sing N N 440 
TRP   CB  HB2  sing N N 441 
TRP   CB  HB3  sing N N 442 
TRP   CG  CD1  doub Y N 443 
TRP   CG  CD2  sing Y N 444 
TRP   CD1 NE1  sing Y N 445 
TRP   CD1 HD1  sing N N 446 
TRP   CD2 CE2  doub Y N 447 
TRP   CD2 CE3  sing Y N 448 
TRP   NE1 CE2  sing Y N 449 
TRP   NE1 HE1  sing N N 450 
TRP   CE2 CZ2  sing Y N 451 
TRP   CE3 CZ3  doub Y N 452 
TRP   CE3 HE3  sing N N 453 
TRP   CZ2 CH2  doub Y N 454 
TRP   CZ2 HZ2  sing N N 455 
TRP   CZ3 CH2  sing Y N 456 
TRP   CZ3 HZ3  sing N N 457 
TRP   CH2 HH2  sing N N 458 
TRP   OXT HXT  sing N N 459 
TYR   N   CA   sing N N 460 
TYR   N   H    sing N N 461 
TYR   N   H2   sing N N 462 
TYR   CA  C    sing N N 463 
TYR   CA  CB   sing N N 464 
TYR   CA  HA   sing N N 465 
TYR   C   O    doub N N 466 
TYR   C   OXT  sing N N 467 
TYR   CB  CG   sing N N 468 
TYR   CB  HB2  sing N N 469 
TYR   CB  HB3  sing N N 470 
TYR   CG  CD1  doub Y N 471 
TYR   CG  CD2  sing Y N 472 
TYR   CD1 CE1  sing Y N 473 
TYR   CD1 HD1  sing N N 474 
TYR   CD2 CE2  doub Y N 475 
TYR   CD2 HD2  sing N N 476 
TYR   CE1 CZ   doub Y N 477 
TYR   CE1 HE1  sing N N 478 
TYR   CE2 CZ   sing Y N 479 
TYR   CE2 HE2  sing N N 480 
TYR   CZ  OH   sing N N 481 
TYR   OH  HH   sing N N 482 
TYR   OXT HXT  sing N N 483 
VAL   N   CA   sing N N 484 
VAL   N   H    sing N N 485 
VAL   N   H2   sing N N 486 
VAL   CA  C    sing N N 487 
VAL   CA  CB   sing N N 488 
VAL   CA  HA   sing N N 489 
VAL   C   O    doub N N 490 
VAL   C   OXT  sing N N 491 
VAL   CB  CG1  sing N N 492 
VAL   CB  CG2  sing N N 493 
VAL   CB  HB   sing N N 494 
VAL   CG1 HG11 sing N N 495 
VAL   CG1 HG12 sing N N 496 
VAL   CG1 HG13 sing N N 497 
VAL   CG2 HG21 sing N N 498 
VAL   CG2 HG22 sing N N 499 
VAL   CG2 HG23 sing N N 500 
VAL   OXT HXT  sing N N 501 
# 
loop_
_pdbx_audit_support.funding_organization 
_pdbx_audit_support.country 
_pdbx_audit_support.grant_number 
_pdbx_audit_support.ordinal 
'Austrian Science Fund' Austria 'M 2730-B' 1 
'Austrian Science Fund' Austria P26_P36648 2 
# 
_pdbx_initial_refinement_model.id               1 
_pdbx_initial_refinement_model.entity_id_list   ? 
_pdbx_initial_refinement_model.type             'experimental model' 
_pdbx_initial_refinement_model.source_name      PDB 
_pdbx_initial_refinement_model.accession_code   7QY0 
_pdbx_initial_refinement_model.details          ? 
# 
_space_group.name_H-M_alt     'P 65 2 2' 
_space_group.name_Hall        'P 65 2 (x,y,z+1/12)' 
_space_group.IT_number        179 
_space_group.crystal_system   hexagonal 
_space_group.id               1 
# 
_atom_sites.entry_id                    9QWF 
_atom_sites.Cartn_transf_matrix[1][1]   ? 
_atom_sites.Cartn_transf_matrix[1][2]   ? 
_atom_sites.Cartn_transf_matrix[1][3]   ? 
_atom_sites.Cartn_transf_matrix[2][1]   ? 
_atom_sites.Cartn_transf_matrix[2][2]   ? 
_atom_sites.Cartn_transf_matrix[2][3]   ? 
_atom_sites.Cartn_transf_matrix[3][1]   ? 
_atom_sites.Cartn_transf_matrix[3][2]   ? 
_atom_sites.Cartn_transf_matrix[3][3]   ? 
_atom_sites.Cartn_transf_vector[1]      ? 
_atom_sites.Cartn_transf_vector[2]      ? 
_atom_sites.Cartn_transf_vector[3]      ? 
_atom_sites.Cartn_transform_axes        ? 
_atom_sites.fract_transf_matrix[1][1]   0.007618 
_atom_sites.fract_transf_matrix[1][2]   0.004398 
_atom_sites.fract_transf_matrix[1][3]   0.000000 
_atom_sites.fract_transf_matrix[2][1]   0.000000 
_atom_sites.fract_transf_matrix[2][2]   0.008796 
_atom_sites.fract_transf_matrix[2][3]   0.000000 
_atom_sites.fract_transf_matrix[3][1]   0.000000 
_atom_sites.fract_transf_matrix[3][2]   0.000000 
_atom_sites.fract_transf_matrix[3][3]   0.006442 
_atom_sites.fract_transf_vector[1]      0.00000 
_atom_sites.fract_transf_vector[2]      0.00000 
_atom_sites.fract_transf_vector[3]      0.00000 
_atom_sites.solution_primary            ? 
_atom_sites.solution_secondary          ? 
_atom_sites.solution_hydrogens          ? 
_atom_sites.special_details             ? 
# 
loop_
_atom_type.symbol 
_atom_type.scat_dispersion_real 
_atom_type.scat_dispersion_imag 
_atom_type.scat_Cromer_Mann_a1 
_atom_type.scat_Cromer_Mann_a2 
_atom_type.scat_Cromer_Mann_a3 
_atom_type.scat_Cromer_Mann_a4 
_atom_type.scat_Cromer_Mann_b1 
_atom_type.scat_Cromer_Mann_b2 
_atom_type.scat_Cromer_Mann_b3 
_atom_type.scat_Cromer_Mann_b4 
_atom_type.scat_Cromer_Mann_c 
_atom_type.scat_source 
_atom_type.scat_dispersion_source 
C  ? ? 3.54356  2.42580 ? ? 25.62398 1.50364  ? ? 0.0 
;2-Gaussian fit: Grosse-Kunstleve RW, Sauter NK, Adams PD: Newsletter of the IUCr Commission on Crystallographic Computing 2004, 3, 22-31.
;
? 
CA ? ? 16.26893 3.65395 ? ? 3.58509  77.28589 ? ? 0.0 
;2-Gaussian fit: Grosse-Kunstleve RW, Sauter NK, Adams PD: Newsletter of the IUCr Commission on Crystallographic Computing 2004, 3, 22-31.
;
? 
CL ? ? 9.50761  7.44341 ? ? 1.04373  23.83732 ? ? 0.0 
;2-Gaussian fit: Grosse-Kunstleve RW, Sauter NK, Adams PD: Newsletter of the IUCr Commission on Crystallographic Computing 2004, 3, 22-31.
;
? 
F  ? ? 4.90428  4.07044 ? ? 12.99538 1.63651  ? ? 0.0 
;2-Gaussian fit: Grosse-Kunstleve RW, Sauter NK, Adams PD: Newsletter of the IUCr Commission on Crystallographic Computing 2004, 3, 22-31.
;
? 
H  ? ? 0.51345  0.48472 ? ? 24.73122 6.32584  ? ? 0.0 
;2-Gaussian fit: Grosse-Kunstleve RW, Sauter NK, Adams PD: Newsletter of the IUCr Commission on Crystallographic Computing 2004, 3, 22-31.
;
? 
N  ? ? 4.01032  2.96436 ? ? 19.97189 1.75589  ? ? 0.0 
;2-Gaussian fit: Grosse-Kunstleve RW, Sauter NK, Adams PD: Newsletter of the IUCr Commission on Crystallographic Computing 2004, 3, 22-31.
;
? 
NA ? ? 9.38062  1.54875 ? ? 3.38349  72.32734 ? ? 0.0 
;2-Gaussian fit: Grosse-Kunstleve RW, Sauter NK, Adams PD: Newsletter of the IUCr Commission on Crystallographic Computing 2004, 3, 22-31.
;
? 
O  ? ? 4.49882  3.47563 ? ? 15.80542 1.70748  ? ? 0.0 
;2-Gaussian fit: Grosse-Kunstleve RW, Sauter NK, Adams PD: Newsletter of the IUCr Commission on Crystallographic Computing 2004, 3, 22-31.
;
? 
S  ? ? 9.55732  6.39887 ? ? 1.23737  29.19336 ? ? 0.0 
;2-Gaussian fit: Grosse-Kunstleve RW, Sauter NK, Adams PD: Newsletter of the IUCr Commission on Crystallographic Computing 2004, 3, 22-31.
;
? 
# 
loop_
_atom_site.group_PDB 
_atom_site.id 
_atom_site.type_symbol 
_atom_site.label_atom_id 
_atom_site.label_alt_id 
_atom_site.label_comp_id 
_atom_site.label_asym_id 
_atom_site.label_entity_id 
_atom_site.label_seq_id 
_atom_site.pdbx_PDB_ins_code 
_atom_site.Cartn_x 
_atom_site.Cartn_y 
_atom_site.Cartn_z 
_atom_site.occupancy 
_atom_site.B_iso_or_equiv 
_atom_site.pdbx_formal_charge 
_atom_site.auth_seq_id 
_atom_site.auth_comp_id 
_atom_site.auth_asym_id 
_atom_site.auth_atom_id 
_atom_site.pdbx_PDB_model_num 
ATOM   1    N  N    . TYR   A 1 3   ? 7.89591  -32.30735 -16.76611 1.000 64.09780  ? 110  TYR   A N    1 
ATOM   2    C  CA   . TYR   A 1 3   ? 9.34808  -32.18232 -16.88267 1.000 61.56522  ? 110  TYR   A CA   1 
ATOM   3    C  C    . TYR   A 1 3   ? 9.85771  -32.85488 -18.15277 1.000 51.49949  ? 110  TYR   A C    1 
ATOM   4    O  O    . TYR   A 1 3   ? 9.50744  -34.00739 -18.42532 1.000 55.46279  ? 110  TYR   A O    1 
ATOM   5    C  CB   . TYR   A 1 3   ? 10.07293 -32.80125 -15.67169 1.000 58.13534  ? 110  TYR   A CB   1 
ATOM   6    C  CG   . TYR   A 1 3   ? 11.57164 -32.77084 -15.86767 1.000 47.82822  ? 110  TYR   A CG   1 
ATOM   7    C  CD1  . TYR   A 1 3   ? 12.24551 -31.55802 -15.86526 1.000 43.00556  ? 110  TYR   A CD1  1 
ATOM   8    C  CD2  . TYR   A 1 3   ? 12.30238 -33.93418 -16.10731 1.000 47.04701  ? 110  TYR   A CD2  1 
ATOM   9    C  CE1  . TYR   A 1 3   ? 13.59590 -31.49065 -16.07681 1.000 38.42537  ? 110  TYR   A CE1  1 
ATOM   10   C  CE2  . TYR   A 1 3   ? 13.68277 -33.88242 -16.32035 1.000 39.89583  ? 110  TYR   A CE2  1 
ATOM   11   C  CZ   . TYR   A 1 3   ? 14.31203 -32.64556 -16.31144 1.000 38.33588  ? 110  TYR   A CZ   1 
ATOM   12   O  OH   . TYR   A 1 3   ? 15.66853 -32.53869 -16.52376 1.000 43.66418  ? 110  TYR   A OH   1 
ATOM   13   H  HA   . TYR   A 1 3   ? 9.55949  -31.23610 -16.91226 1.000 73.89265  ? 110  TYR   A HA   1 
ATOM   14   H  HB2  . TYR   A 1 3   ? 9.85623  -32.29578 -14.87267 1.000 69.77680  ? 110  TYR   A HB2  1 
ATOM   15   H  HB3  . TYR   A 1 3   ? 9.79456  -33.72441 -15.56594 1.000 69.77680  ? 110  TYR   A HB3  1 
ATOM   16   H  HD1  . TYR   A 1 3   ? 11.76891 -30.77339 -15.71658 1.000 51.62107  ? 110  TYR   A HD1  1 
ATOM   17   H  HD2  . TYR   A 1 3   ? 11.86558 -34.75502 -16.12560 1.000 56.47081  ? 110  TYR   A HD2  1 
ATOM   18   H  HE1  . TYR   A 1 3   ? 14.02954 -30.66806 -16.06238 1.000 46.12484  ? 110  TYR   A HE1  1 
ATOM   19   H  HE2  . TYR   A 1 3   ? 14.16985 -34.66132 -16.46520 1.000 47.88938  ? 110  TYR   A HE2  1 
ATOM   20   H  HH   . TYR   A 1 3   ? 15.96992 -33.26222 -16.82586 1.000 52.41142  ? 110  TYR   A HH   1 
ATOM   21   N  N    . GLN   A 1 4   ? 10.70646 -32.15807 -18.90993 1.000 53.74943  ? 111  GLN   A N    1 
ATOM   22   C  CA   . GLN   A 1 4   ? 11.28349 -32.69562 -20.13990 1.000 57.45409  ? 111  GLN   A CA   1 
ATOM   23   C  C    . GLN   A 1 4   ? 12.76750 -32.98525 -19.91583 1.000 42.02368  ? 111  GLN   A C    1 
ATOM   24   O  O    . GLN   A 1 4   ? 13.55237 -32.08198 -19.60688 1.000 39.67421  ? 111  GLN   A O    1 
ATOM   25   C  CB   . GLN   A 1 4   ? 11.07301 -31.73595 -21.31581 1.000 53.09195  ? 111  GLN   A CB   1 
ATOM   26   C  CG   . GLN   A 1 4   ? 9.59724  -31.34802 -21.57549 1.000 60.78531  ? 111  GLN   A CG   1 
ATOM   27   C  CD   . GLN   A 1 4   ? 8.66335  -32.54491 -21.68438 1.000 59.03840  ? 111  GLN   A CD   1 
ATOM   28   O  OE1  . GLN   A 1 4   ? 8.93027  -33.49362 -22.42168 0.000 59.54963  ? 111  GLN   A OE1  1 
ATOM   29   N  NE2  . GLN   A 1 4   ? 7.55887  -32.50074 -20.94471 0.000 60.71273  ? 111  GLN   A NE2  1 
ATOM   30   H  H    . GLN   A 1 4   ? 10.96618 -31.35885 -18.72721 1.000 64.51371  ? 111  GLN   A H    1 
ATOM   31   H  HA   . GLN   A 1 4   ? 10.84875 -33.53460 -20.35903 1.000 68.95931  ? 111  GLN   A HA   1 
ATOM   32   H  HB2  . GLN   A 1 4   ? 11.56342 -30.91814 -21.13808 1.000 63.72473  ? 111  GLN   A HB2  1 
ATOM   33   H  HB3  . GLN   A 1 4   ? 11.41088 -32.15691 -22.12175 1.000 63.72473  ? 111  GLN   A HB3  1 
ATOM   34   H  HG2  . GLN   A 1 4   ? 9.28552  -30.79450 -20.84245 1.000 72.95676  ? 111  GLN   A HG2  1 
ATOM   35   H  HG3  . GLN   A 1 4   ? 9.54535  -30.85471 -22.40907 1.000 72.95676  ? 111  GLN   A HG3  1 
ATOM   36   H  HE21 . GLN   A 1 4   ? 7.40553  -31.82071 -20.44108 0.000 72.86967  ? 111  GLN   A HE21 1 
ATOM   37   H  HE22 . GLN   A 1 4   ? 6.99803  -33.15222 -20.97006 0.000 72.86967  ? 111  GLN   A HE22 1 
ATOM   38   N  N    . GLU   A 1 5   ? 13.14998 -34.24518 -20.06818 1.000 38.42492  ? 112  GLU   A N    1 
ATOM   39   C  CA   . GLU   A 1 5   ? 14.53270 -34.60460 -19.84508 1.000 43.84647  ? 112  GLU   A CA   1 
ATOM   40   C  C    . GLU   A 1 5   ? 15.41163 -34.03248 -20.95297 1.000 35.40213  ? 112  GLU   A C    1 
ATOM   41   O  O    . GLU   A 1 5   ? 14.93308 -33.71938 -22.05399 1.000 35.00253  ? 112  GLU   A O    1 
ATOM   42   C  CB   . GLU   A 1 5   ? 14.69731 -36.11624 -19.77332 1.000 42.97474  ? 112  GLU   A CB   1 
ATOM   43   C  CG   . GLU   A 1 5   ? 14.64563 -36.81305 -21.10773 1.000 48.47965  ? 112  GLU   A CG   1 
ATOM   44   C  CD   . GLU   A 1 5   ? 14.81468 -38.30088 -20.95482 1.000 53.11114  ? 112  GLU   A CD   1 
ATOM   45   O  OE1  . GLU   A 1 5   ? 14.80360 -38.76388 -19.79365 1.000 47.11900  ? 112  GLU   A OE1  1 
ATOM   46   O  OE2  . GLU   A 1 5   ? 14.95880 -38.99560 -21.98418 1.000 62.39382  ? 112  GLU   A OE2  1 
ATOM   47   H  H    . GLU   A 1 5   ? 12.63514 -34.89534 -20.29586 1.000 46.12429  ? 112  GLU   A H    1 
ATOM   48   H  HA   . GLU   A 1 5   ? 14.82653 -34.23655 -18.99708 1.000 52.63016  ? 112  GLU   A HA   1 
ATOM   49   H  HB2  . GLU   A 1 5   ? 15.55782 -36.31476 -19.37205 1.000 51.58409  ? 112  GLU   A HB2  1 
ATOM   50   H  HB3  . GLU   A 1 5   ? 13.98402 -36.47918 -19.22524 1.000 51.58409  ? 112  GLU   A HB3  1 
ATOM   51   H  HG2  . GLU   A 1 5   ? 13.78684 -36.64398 -21.52582 1.000 58.18998  ? 112  GLU   A HG2  1 
ATOM   52   H  HG3  . GLU   A 1 5   ? 15.36073 -36.48020 -21.67231 1.000 58.18998  ? 112  GLU   A HG3  1 
ATOM   53   N  N    . PRO   A 1 6   ? 16.70654 -33.90102 -20.68448 1.000 33.80571  ? 113  PRO   A N    1 
ATOM   54   C  CA   . PRO   A 1 6   ? 17.60100 -33.26116 -21.64920 1.000 30.55643  ? 113  PRO   A CA   1 
ATOM   55   C  C    . PRO   A 1 6   ? 17.61366 -33.96793 -22.98702 1.000 30.30986  ? 113  PRO   A C    1 
ATOM   56   O  O    . PRO   A 1 6   ? 17.46086 -35.18654 -23.07833 1.000 34.51584  ? 113  PRO   A O    1 
ATOM   57   C  CB   . PRO   A 1 6   ? 18.97135 -33.34602 -20.96673 1.000 33.02205  ? 113  PRO   A CB   1 
ATOM   58   C  CG   . PRO   A 1 6   ? 18.64655 -33.37711 -19.53375 1.000 31.81387  ? 113  PRO   A CG   1 
ATOM   59   C  CD   . PRO   A 1 6   ? 17.39670 -34.19055 -19.41366 1.000 32.14494  ? 113  PRO   A CD   1 
ATOM   60   H  HA   . PRO   A 1 6   ? 17.34261 -32.33553 -21.78088 1.000 36.68211  ? 113  PRO   A HA   1 
ATOM   61   H  HB2  . PRO   A 1 6   ? 19.43263 -34.15425 -21.24038 1.000 39.64085  ? 113  PRO   A HB2  1 
ATOM   62   H  HB3  . PRO   A 1 6   ? 19.50551 -32.56759 -21.18944 1.000 39.64085  ? 113  PRO   A HB3  1 
ATOM   63   H  HG2  . PRO   A 1 6   ? 19.37373 -33.79059 -19.04268 1.000 38.19103  ? 113  PRO   A HG2  1 
ATOM   64   H  HG3  . PRO   A 1 6   ? 18.50042 -32.47376 -19.21205 1.000 38.19103  ? 113  PRO   A HG3  1 
ATOM   65   H  HD2  . PRO   A 1 6   ? 17.60190 -35.13540 -19.33585 1.000 38.58833  ? 113  PRO   A HD2  1 
ATOM   66   H  HD3  . PRO   A 1 6   ? 16.86518 -33.90291 -18.65495 1.000 38.58833  ? 113  PRO   A HD3  1 
ATOM   67   N  N    . THR   A 1 7   ? 17.82461 -33.17178 -24.02980 1.000 31.71162  ? 114  THR   A N    1 
ATOM   68   C  CA   . THR   A 1 7   ? 17.86835 -33.63902 -25.40675 1.000 28.06840  ? 114  THR   A CA   1 
ATOM   69   C  C    . THR   A 1 7   ? 19.28646 -33.80042 -25.93241 1.000 29.57255  ? 114  THR   A C    1 
ATOM   70   O  O    . THR   A 1 7   ? 19.46154 -34.15755 -27.10100 1.000 29.63749  ? 114  THR   A O    1 
ATOM   71   C  CB   . THR   A 1 7   ? 17.11259 -32.66187 -26.29132 1.000 30.40390  ? 114  THR   A CB   1 
ATOM   72   O  OG1  . THR   A 1 7   ? 17.71771 -31.37005 -26.13399 1.000 31.75250  ? 114  THR   A OG1  1 
ATOM   73   C  CG2  . THR   A 1 7   ? 15.63936 -32.60503 -25.86522 1.000 34.92275  ? 114  THR   A CG2  1 
ATOM   74   H  H    . THR   A 1 7   ? 17.94990 -32.32377 -23.96056 1.000 38.06834  ? 114  THR   A H    1 
ATOM   75   H  HA   . THR   A 1 7   ? 17.43529 -34.50537 -25.45960 1.000 33.69647  ? 114  THR   A HA   1 
ATOM   76   H  HB   . THR   A 1 7   ? 17.14335 -32.93277 -27.22222 1.000 36.49908  ? 114  THR   A HB   1 
ATOM   77   H  HG1  . THR   A 1 7   ? 17.18321 -30.77055 -26.37996 1.000 38.11740  ? 114  THR   A HG1  1 
ATOM   78   H  HG21 . THR   A 1 7   ? 15.15315 -31.98757 -26.43377 1.000 41.92170  ? 114  THR   A HG21 1 
ATOM   79   H  HG22 . THR   A 1 7   ? 15.23804 -33.48490 -25.94051 1.000 41.92170  ? 114  THR   A HG22 1 
ATOM   80   H  HG23 . THR   A 1 7   ? 15.57145 -32.30575 -24.94505 1.000 41.92170  ? 114  THR   A HG23 1 
ATOM   81   N  N    . ASP   A 1 8   ? 20.29124 -33.56118 -25.09644 1.000 27.21196  ? 115  ASP   A N    1 
ATOM   82   C  CA   . ASP   A 1 8   ? 21.67081 -33.56116 -25.54476 1.000 25.13573  ? 115  ASP   A CA   1 
ATOM   83   C  C    . ASP   A 1 8   ? 22.04825 -34.90996 -26.15632 1.000 28.47541  ? 115  ASP   A C    1 
ATOM   84   O  O    . ASP   A 1 8   ? 21.58363 -35.96940 -25.71204 1.000 26.47815  ? 115  ASP   A O    1 
ATOM   85   C  CB   . ASP   A 1 8   ? 22.59439 -33.22396 -24.37140 1.000 25.66272  ? 115  ASP   A CB   1 
ATOM   86   C  CG   . ASP   A 1 8   ? 22.23358 -31.89925 -23.71314 1.000 27.53332  ? 115  ASP   A CG   1 
ATOM   87   O  OD1  . ASP   A 1 8   ? 21.11572 -31.79482 -23.17010 1.000 30.03838  ? 115  ASP   A OD1  1 
ATOM   88   O  OD2  . ASP   A 1 8   ? 23.04919 -30.94658 -23.74156 1.000 26.08355  ? 115  ASP   A OD2  1 
ATOM   89   H  H    . ASP   A 1 8   ? 20.19716 -33.39492 -24.25793 1.000 32.66875  ? 115  ASP   A H    1 
ATOM   90   H  HA   . ASP   A 1 8   ? 21.78971 -32.89132 -26.23619 1.000 30.17728  ? 115  ASP   A HA   1 
ATOM   91   H  HB2  . ASP   A 1 8   ? 22.52525 -33.92233 -23.70178 1.000 30.80966  ? 115  ASP   A HB2  1 
ATOM   92   H  HB3  . ASP   A 1 8   ? 23.50734 -33.16216 -24.69326 1.000 30.80966  ? 115  ASP   A HB3  1 
ATOM   93   N  N    . PRO   A 1 9   ? 22.91804 -34.90234 -27.16678 1.000 26.26641  ? 116  PRO   A N    1 
ATOM   94   C  CA   . PRO   A 1 9   ? 23.15055 -36.13504 -27.93350 1.000 30.61698  ? 116  PRO   A CA   1 
ATOM   95   C  C    . PRO   A 1 9   ? 23.71885 -37.27778 -27.11792 1.000 31.02070  ? 116  PRO   A C    1 
ATOM   96   O  O    . PRO   A 1 9   ? 23.41174 -38.43827 -27.41149 1.000 27.76644  ? 116  PRO   A O    1 
ATOM   97   C  CB   . PRO   A 1 9   ? 24.12887 -35.68940 -29.03826 1.000 31.21409  ? 116  PRO   A CB   1 
ATOM   98   C  CG   . PRO   A 1 9   ? 24.71766 -34.37384 -28.53523 1.000 31.61666  ? 116  PRO   A CG   1 
ATOM   99   C  CD   . PRO   A 1 9   ? 23.62968 -33.73887 -27.72658 1.000 30.56364  ? 116  PRO   A CD   1 
ATOM   100  H  HA   . PRO   A 1 9   ? 22.31534 -36.42116 -28.33531 1.000 36.75477  ? 116  PRO   A HA   1 
ATOM   101  H  HB2  . PRO   A 1 9   ? 24.82191 -36.35793 -29.15521 1.000 37.47131  ? 116  PRO   A HB2  1 
ATOM   102  H  HB3  . PRO   A 1 9   ? 23.64941 -35.55932 -29.87138 1.000 37.47131  ? 116  PRO   A HB3  1 
ATOM   103  H  HG2  . PRO   A 1 9   ? 25.49796 -34.55039 -27.98672 1.000 37.95438  ? 116  PRO   A HG2  1 
ATOM   104  H  HG3  . PRO   A 1 9   ? 24.96135 -33.81267 -29.28796 1.000 37.95438  ? 116  PRO   A HG3  1 
ATOM   105  H  HD2  . PRO   A 1 9   ? 23.99945 -33.18556 -27.02087 1.000 36.69077  ? 116  PRO   A HD2  1 
ATOM   106  H  HD3  . PRO   A 1 9   ? 23.04229 -33.21035 -28.28919 1.000 36.69077  ? 116  PRO   A HD3  1 
ATOM   107  N  N    . LYS   A 1 10  ? 24.53381 -37.00309 -26.10434 1.000 26.25983  ? 117  LYS   A N    1 
ATOM   108  C  CA   . LYS   A 1 10  ? 25.12586 -38.06351 -25.29509 1.000 26.50739  ? 117  LYS   A CA   1 
ATOM   109  C  C    . LYS   A 1 10  ? 24.41830 -38.26657 -23.96187 1.000 27.31762  ? 117  LYS   A C    1 
ATOM   110  O  O    . LYS   A 1 10  ? 24.88045 -39.06918 -23.14250 1.000 25.61139  ? 117  LYS   A O    1 
ATOM   111  C  CB   . LYS   A 1 10  ? 26.60427 -37.76222 -25.06704 1.000 28.80376  ? 117  LYS   A CB   1 
ATOM   112  C  CG   . LYS   A 1 10  ? 27.29642 -37.47763 -26.39584 1.000 33.90462  ? 117  LYS   A CG   1 
ATOM   113  C  CD   . LYS   A 1 10  ? 28.70519 -37.97888 -26.44789 1.000 48.96163  ? 117  LYS   A CD   1 
ATOM   114  C  CE   . LYS   A 1 10  ? 28.79754 -39.39073 -26.98940 1.000 55.32040  ? 117  LYS   A CE   1 
ATOM   115  N  NZ   . LYS   A 1 10  ? 28.13834 -39.61233 -28.32217 1.000 62.65613  ? 117  LYS   A NZ   1 
ATOM   116  H  H    . LYS   A 1 10  ? 24.75940 -36.20836 -25.86536 1.000 31.52619  ? 117  LYS   A H    1 
ATOM   117  H  HA   . LYS   A 1 10  ? 25.05517 -38.89975 -25.78152 1.000 31.82327  ? 117  LYS   A HA   1 
ATOM   118  H  HB2  . LYS   A 1 10  ? 26.69308 -36.98242 -24.49701 1.000 34.57890  ? 117  LYS   A HB2  1 
ATOM   119  H  HB3  . LYS   A 1 10  ? 27.03176 -38.52736 -24.65147 1.000 34.57890  ? 117  LYS   A HB3  1 
ATOM   120  H  HG2  . LYS   A 1 10  ? 26.80025 -37.91069 -27.10800 1.000 40.69994  ? 117  LYS   A HG2  1 
ATOM   121  H  HG3  . LYS   A 1 10  ? 27.31646 -36.51876 -26.54100 1.000 40.69994  ? 117  LYS   A HG3  1 
ATOM   122  H  HD2  . LYS   A 1 10  ? 29.22702 -37.40036 -27.02574 1.000 58.76835  ? 117  LYS   A HD2  1 
ATOM   123  H  HD3  . LYS   A 1 10  ? 29.07685 -37.97546 -25.55192 1.000 58.76835  ? 117  LYS   A HD3  1 
ATOM   124  H  HE2  . LYS   A 1 10  ? 29.73477 -39.62001 -27.08912 1.000 66.39887  ? 117  LYS   A HE2  1 
ATOM   125  H  HE3  . LYS   A 1 10  ? 28.37496 -39.99055 -26.35494 1.000 66.39887  ? 117  LYS   A HE3  1 
ATOM   126  H  HZ1  . LYS   A 1 10  ? 28.25463 -40.45530 -28.58289 1.000 75.20175  ? 117  LYS   A HZ1  1 
ATOM   127  H  HZ2  . LYS   A 1 10  ? 27.26603 -39.44644 -28.26165 1.000 75.20175  ? 117  LYS   A HZ2  1 
ATOM   128  H  HZ3  . LYS   A 1 10  ? 28.49391 -39.06985 -28.93159 1.000 75.20175  ? 117  LYS   A HZ3  1 
ATOM   129  N  N    . PHE   A 1 11  ? 23.30695 -37.57460 -23.72316 1.000 27.63427  ? 118  PHE   A N    1 
ATOM   130  C  CA   . PHE   A 1 11  ? 22.59200 -37.79824 -22.47261 1.000 28.30340  ? 118  PHE   A CA   1 
ATOM   131  C  C    . PHE   A 1 11  ? 22.15414 -39.24726 -22.32808 1.000 28.60015  ? 118  PHE   A C    1 
ATOM   132  O  O    . PHE   A 1 11  ? 22.27550 -39.79134 -21.21582 1.000 28.75725  ? 118  PHE   A O    1 
ATOM   133  C  CB   . PHE   A 1 11  ? 21.38750 -36.85940 -22.34634 1.000 27.88409  ? 118  PHE   A CB   1 
ATOM   134  C  CG   . PHE   A 1 11  ? 20.55991 -37.13184 -21.12479 1.000 27.89645  ? 118  PHE   A CG   1 
ATOM   135  C  CD1  . PHE   A 1 11  ? 21.08721 -36.92351 -19.85921 1.000 28.81411  ? 118  PHE   A CD1  1 
ATOM   136  C  CD2  . PHE   A 1 11  ? 19.27996 -37.63798 -21.23017 1.000 32.02952  ? 118  PHE   A CD2  1 
ATOM   137  C  CE1  . PHE   A 1 11  ? 20.33476 -37.20093 -18.72813 1.000 29.22159  ? 118  PHE   A CE1  1 
ATOM   138  C  CE2  . PHE   A 1 11  ? 18.53008 -37.90158 -20.10662 1.000 33.35573  ? 118  PHE   A CE2  1 
ATOM   139  C  CZ   . PHE   A 1 11  ? 19.05560 -37.68113 -18.85838 1.000 34.49187  ? 118  PHE   A CZ   1 
ATOM   140  H  H    . PHE   A 1 11  ? 22.95831 -36.99085 -24.24974 1.000 33.17552  ? 118  PHE   A H    1 
ATOM   141  H  HA   . PHE   A 1 11  ? 23.19669 -37.57509 -21.74773 1.000 33.97847  ? 118  PHE   A HA   1 
ATOM   142  H  HB2  . PHE   A 1 11  ? 21.70521 -35.94435 -22.29505 1.000 33.47531  ? 118  PHE   A HB2  1 
ATOM   143  H  HB3  . PHE   A 1 11  ? 20.81882 -36.97003 -23.12433 1.000 33.47531  ? 118  PHE   A HB3  1 
ATOM   144  H  HD1  . PHE   A 1 11  ? 21.95253 -36.59506 -19.76841 1.000 34.59132  ? 118  PHE   A HD1  1 
ATOM   145  H  HD2  . PHE   A 1 11  ? 18.91962 -37.80303 -22.07148 1.000 38.44982  ? 118  PHE   A HD2  1 
ATOM   146  H  HE1  . PHE   A 1 11  ? 20.69621 -37.06186 -17.88260 1.000 35.08030  ? 118  PHE   A HE1  1 
ATOM   147  H  HE2  . PHE   A 1 11  ? 17.66443 -38.23017 -20.19369 1.000 40.04127  ? 118  PHE   A HE2  1 
ATOM   148  H  HZ   . PHE   A 1 11  ? 18.54530 -37.85699 -18.10104 1.000 41.40464  ? 118  PHE   A HZ   1 
ATOM   149  N  N    . PRO   A 1 12  ? 21.68959 -39.93149 -23.37299 1.000 26.69768  ? 119  PRO   A N    1 
ATOM   150  C  CA   . PRO   A 1 12  ? 21.37241 -41.36110 -23.21555 1.000 27.49737  ? 119  PRO   A CA   1 
ATOM   151  C  C    . PRO   A 1 12  ? 22.55840 -42.20612 -22.79674 1.000 27.70612  ? 119  PRO   A C    1 
ATOM   152  O  O    . PRO   A 1 12  ? 22.36656 -43.26074 -22.17999 1.000 33.90988  ? 119  PRO   A O    1 
ATOM   153  C  CB   . PRO   A 1 12  ? 20.86435 -41.75739 -24.60874 1.000 30.62035  ? 119  PRO   A CB   1 
ATOM   154  C  CG   . PRO   A 1 12  ? 20.40063 -40.47387 -25.22153 1.000 31.23030  ? 119  PRO   A CG   1 
ATOM   155  C  CD   . PRO   A 1 12  ? 21.34544 -39.43452 -24.71689 1.000 29.98385  ? 119  PRO   A CD   1 
ATOM   156  H  HA   . PRO   A 1 12  ? 20.66042 -41.46932 -22.56573 1.000 33.01124  ? 119  PRO   A HA   1 
ATOM   157  H  HB2  . PRO   A 1 12  ? 21.58549 -42.14963 -25.12546 1.000 36.75882  ? 119  PRO   A HB2  1 
ATOM   158  H  HB3  . PRO   A 1 12  ? 20.13270 -42.38905 -24.52757 1.000 36.75882  ? 119  PRO   A HB3  1 
ATOM   159  H  HG2  . PRO   A 1 12  ? 20.44037 -40.53700 -26.18865 1.000 37.49076  ? 119  PRO   A HG2  1 
ATOM   160  H  HG3  . PRO   A 1 12  ? 19.49276 -40.28254 -24.93857 1.000 37.49076  ? 119  PRO   A HG3  1 
ATOM   161  H  HD2  . PRO   A 1 12  ? 22.13392 -39.37975 -25.27921 1.000 35.99502  ? 119  PRO   A HD2  1 
ATOM   162  H  HD3  . PRO   A 1 12  ? 20.91317 -38.56764 -24.66628 1.000 35.99502  ? 119  PRO   A HD3  1 
ATOM   163  N  N    . GLN   A 1 13  ? 23.78090 -41.76965 -23.09634 1.000 26.52671  ? 120  GLN   A N    1 
ATOM   164  C  CA   . GLN   A 1 13  ? 24.97121 -42.49942 -22.68725 1.000 25.63753  ? 120  GLN   A CA   1 
ATOM   165  C  C    . GLN   A 1 13  ? 25.37372 -42.20187 -21.25214 1.000 24.81099  ? 120  GLN   A C    1 
ATOM   166  O  O    . GLN   A 1 13  ? 26.25261 -42.89007 -20.72506 1.000 24.33021  ? 120  GLN   A O    1 
ATOM   167  C  CB   . GLN   A 1 13  ? 26.14514 -42.17538 -23.60603 1.000 28.68472  ? 120  GLN   A CB   1 
ATOM   168  C  CG   . GLN   A 1 13  ? 26.04774 -42.80899 -24.98749 1.000 34.93197  ? 120  GLN   A CG   1 
ATOM   169  C  CD   . GLN   A 1 13  ? 25.57862 -41.82582 -26.00247 1.000 49.07790  ? 120  GLN   A CD   1 
ATOM   170  O  OE1  . GLN   A 1 13  ? 26.37902 -41.12283 -26.61893 1.000 61.28808  ? 120  GLN   A OE1  1 
ATOM   171  N  NE2  . GLN   A 1 13  ? 24.27657 -41.73949 -26.16900 1.000 45.06871  ? 120  GLN   A NE2  1 
ATOM   172  H  H    . GLN   A 1 13  ? 23.94490 -41.05001 -23.53773 1.000 31.84645  ? 120  GLN   A H    1 
ATOM   173  H  HA   . GLN   A 1 13  ? 24.78590 -43.44817 -22.76752 1.000 30.77943  ? 120  GLN   A HA   1 
ATOM   174  H  HB2  . GLN   A 1 13  ? 26.18957 -41.21379 -23.72546 1.000 34.43606  ? 120  GLN   A HB2  1 
ATOM   175  H  HB3  . GLN   A 1 13  ? 26.96136 -42.49628 -23.19165 1.000 34.43606  ? 120  GLN   A HB3  1 
ATOM   176  H  HG2  . GLN   A 1 13  ? 26.92228 -43.13181 -25.25557 1.000 41.93276  ? 120  GLN   A HG2  1 
ATOM   177  H  HG3  . GLN   A 1 13  ? 25.41655 -43.54502 -24.95989 1.000 41.93276  ? 120  GLN   A HG3  1 
ATOM   178  H  HE21 . GLN   A 1 13  ? 23.74978 -42.23532 -25.70398 1.000 54.09685  ? 120  GLN   A HE21 1 
ATOM   179  H  HE22 . GLN   A 1 13  ? 23.95214 -41.18721 -26.74288 1.000 54.09685  ? 120  GLN   A HE22 1 
ATOM   180  N  N    . GLN   A 1 14  ? 24.74625 -41.20820 -20.61588 1.000 23.56692  ? 121  GLN   A N    1 
ATOM   181  C  CA   . GLN   A 1 14  ? 25.02113 -40.86179 -19.21898 1.000 26.14247  ? 121  GLN   A CA   1 
ATOM   182  C  C    . GLN   A 1 14  ? 24.14839 -41.73436 -18.32189 1.000 25.14292  ? 121  GLN   A C    1 
ATOM   183  O  O    . GLN   A 1 14  ? 23.21530 -41.29013 -17.65693 1.000 28.09023  ? 121  GLN   A O    1 
ATOM   184  C  CB   . GLN   A 1 14  ? 24.79880 -39.37397 -18.99143 1.000 25.16508  ? 121  GLN   A CB   1 
ATOM   185  C  CG   . GLN   A 1 14  ? 25.77463 -38.55532 -19.80168 1.000 24.01589  ? 121  GLN   A CG   1 
ATOM   186  C  CD   . GLN   A 1 14  ? 25.66612 -37.06292 -19.57489 1.000 26.71071  ? 121  GLN   A CD   1 
ATOM   187  O  OE1  . GLN   A 1 14  ? 24.63391 -36.45881 -19.82755 1.000 25.35522  ? 121  GLN   A OE1  1 
ATOM   188  N  NE2  . GLN   A 1 14  ? 26.75104 -36.45847 -19.12221 1.000 28.16649  ? 121  GLN   A NE2  1 
ATOM   189  H  H    . GLN   A 1 14  ? 24.14590 -40.71085 -20.97895 1.000 28.29470  ? 121  GLN   A H    1 
ATOM   190  H  HA   . GLN   A 1 14  ? 25.94931 -41.04844 -19.00795 1.000 31.38536  ? 121  GLN   A HA   1 
ATOM   191  H  HB2  . GLN   A 1 14  ? 23.89798 -39.13684 -19.26198 1.000 30.21249  ? 121  GLN   A HB2  1 
ATOM   192  H  HB3  . GLN   A 1 14  ? 24.92829 -39.16787 -18.05247 1.000 30.21249  ? 121  GLN   A HB3  1 
ATOM   193  H  HG2  . GLN   A 1 14  ? 26.67650 -38.82396 -19.56638 1.000 28.83346  ? 121  GLN   A HG2  1 
ATOM   194  H  HG3  . GLN   A 1 14  ? 25.61380 -38.72233 -20.74356 1.000 28.83346  ? 121  GLN   A HG3  1 
ATOM   195  H  HE21 . GLN   A 1 14  ? 27.46592 -36.91275 -18.97331 1.000 33.81419  ? 121  GLN   A HE21 1 
ATOM   196  H  HE22 . GLN   A 1 14  ? 26.74200 -35.61093 -18.97661 1.000 33.81419  ? 121  GLN   A HE22 1 
ATOM   197  N  N    . TRP   A 1 15  ? 24.51166 -43.01877 -18.31828 1.000 23.08719  ? 122  TRP   A N    1 
ATOM   198  C  CA   . TRP   A 1 15  ? 23.71219 -44.07280 -17.71328 1.000 22.58676  ? 122  TRP   A CA   1 
ATOM   199  C  C    . TRP   A 1 15  ? 23.49490 -43.85763 -16.22537 1.000 26.60491  ? 122  TRP   A C    1 
ATOM   200  O  O    . TRP   A 1 15  ? 22.50558 -44.33635 -15.66157 1.000 30.36654  ? 122  TRP   A O    1 
ATOM   201  C  CB   . TRP   A 1 15  ? 24.40789 -45.41660 -17.93410 1.000 24.92697  ? 122  TRP   A CB   1 
ATOM   202  C  CG   . TRP   A 1 15  ? 25.84734 -45.44690 -17.48506 1.000 21.35329  ? 122  TRP   A CG   1 
ATOM   203  C  CD1  . TRP   A 1 15  ? 26.94663 -45.05166 -18.20253 1.000 23.71530  ? 122  TRP   A CD1  1 
ATOM   204  C  CD2  . TRP   A 1 15  ? 26.34701 -45.88879 -16.20958 1.000 19.52663  ? 122  TRP   A CD2  1 
ATOM   205  N  NE1  . TRP   A 1 15  ? 28.08510 -45.21358 -17.45771 1.000 22.13905  ? 122  TRP   A NE1  1 
ATOM   206  C  CE2  . TRP   A 1 15  ? 27.74635 -45.75104 -16.24119 1.000 21.08531  ? 122  TRP   A CE2  1 
ATOM   207  C  CE3  . TRP   A 1 15  ? 25.74465 -46.40180 -15.05888 1.000 22.92308  ? 122  TRP   A CE3  1 
ATOM   208  C  CZ2  . TRP   A 1 15  ? 28.54959 -46.08373 -15.16215 1.000 25.06395  ? 122  TRP   A CZ2  1 
ATOM   209  C  CZ3  . TRP   A 1 15  ? 26.54892 -46.74482 -13.99096 1.000 22.79828  ? 122  TRP   A CZ3  1 
ATOM   210  C  CH2  . TRP   A 1 15  ? 27.93280 -46.59291 -14.05735 1.000 22.61032  ? 122  TRP   A CH2  1 
ATOM   211  H  H    . TRP   A 1 15  ? 25.23923 -43.31161 -18.67110 1.000 27.71903  ? 122  TRP   A H    1 
ATOM   212  H  HA   . TRP   A 1 15  ? 22.84114 -44.08034 -18.14002 1.000 27.11851  ? 122  TRP   A HA   1 
ATOM   213  H  HB2  . TRP   A 1 15  ? 23.93006 -46.09897 -17.43715 1.000 29.92676  ? 122  TRP   A HB2  1 
ATOM   214  H  HB3  . TRP   A 1 15  ? 24.39071 -45.62310 -18.88171 1.000 29.92676  ? 122  TRP   A HB3  1 
ATOM   215  H  HD1  . TRP   A 1 15  ? 26.92294 -44.72068 -19.07132 1.000 28.47276  ? 122  TRP   A HD1  1 
ATOM   216  H  HE1  . TRP   A 1 15  ? 28.88170 -45.01148 -17.71105 1.000 26.58126  ? 122  TRP   A HE1  1 
ATOM   217  H  HE3  . TRP   A 1 15  ? 24.82209 -46.50992 -15.01316 1.000 27.52209  ? 122  TRP   A HE3  1 
ATOM   218  H  HZ2  . TRP   A 1 15  ? 29.47152 -45.96470 -15.19015 1.000 30.09113  ? 122  TRP   A HZ2  1 
ATOM   219  H  HZ3  . TRP   A 1 15  ? 26.16174 -47.08228 -13.21564 1.000 27.37233  ? 122  TRP   A HZ3  1 
ATOM   220  H  HH2  . TRP   A 1 15  ? 28.45049 -46.84600 -13.32739 1.000 27.14677  ? 122  TRP   A HH2  1 
ATOM   221  N  N    . TYR   A 1 16  ? 24.42163 -43.16758 -15.57397 1.000 22.94241  ? 123  TYR   A N    1 
ATOM   222  C  CA   . TYR   A 1 16  ? 24.36883 -42.92788 -14.13875 1.000 24.34076  ? 123  TYR   A CA   1 
ATOM   223  C  C    . TYR   A 1 16  ? 23.41802 -41.78965 -13.79472 1.000 26.36787  ? 123  TYR   A C    1 
ATOM   224  O  O    . TYR   A 1 16  ? 23.10358 -41.61861 -12.61584 1.000 28.93586  ? 123  TYR   A O    1 
ATOM   225  C  CB   . TYR   A 1 16  ? 25.79052 -42.65911 -13.60358 1.000 22.84866  ? 123  TYR   A CB   1 
ATOM   226  C  CG   . TYR   A 1 16  ? 26.53917 -41.76966 -14.53136 1.000 20.80821  ? 123  TYR   A CG   1 
ATOM   227  C  CD1  . TYR   A 1 16  ? 27.22201 -42.29497 -15.63009 1.000 20.56564  ? 123  TYR   A CD1  1 
ATOM   228  C  CD2  . TYR   A 1 16  ? 26.48262 -40.38996 -14.39219 1.000 21.24230  ? 123  TYR   A CD2  1 
ATOM   229  C  CE1  . TYR   A 1 16  ? 27.81317 -41.48028 -16.55182 1.000 21.86274  ? 123  TYR   A CE1  1 
ATOM   230  C  CE2  . TYR   A 1 16  ? 27.09414 -39.56861 -15.30050 1.000 20.75386  ? 123  TYR   A CE2  1 
ATOM   231  C  CZ   . TYR   A 1 16  ? 27.75898 -40.12131 -16.38857 1.000 19.48041  ? 123  TYR   A CZ   1 
ATOM   232  O  OH   . TYR   A 1 16  ? 28.38188 -39.34042 -17.31195 1.000 22.59525  ? 123  TYR   A OH   1 
ATOM   233  H  H    . TYR   A 1 16  ? 25.11086 -42.81760 -15.95088 1.000 27.54528  ? 123  TYR   A H    1 
ATOM   234  H  HA   . TYR   A 1 16  ? 24.04963 -43.71788 -13.67517 1.000 29.22331  ? 123  TYR   A HA   1 
ATOM   235  H  HB2  . TYR   A 1 16  ? 25.73421 -42.22584 -12.73755 1.000 27.43278  ? 123  TYR   A HB2  1 
ATOM   236  H  HB3  . TYR   A 1 16  ? 26.27085 -43.49809 -13.52420 1.000 27.43278  ? 123  TYR   A HB3  1 
ATOM   237  H  HD1  . TYR   A 1 16  ? 27.27502 -43.21741 -15.73586 1.000 24.69317  ? 123  TYR   A HD1  1 
ATOM   238  H  HD2  . TYR   A 1 16  ? 26.02380 -40.01908 -13.67327 1.000 25.50515  ? 123  TYR   A HD2  1 
ATOM   239  H  HE1  . TYR   A 1 16  ? 28.25042 -41.84580 -17.28673 1.000 26.24968  ? 123  TYR   A HE1  1 
ATOM   240  H  HE2  . TYR   A 1 16  ? 27.06488 -38.64565 -15.19011 1.000 24.91902  ? 123  TYR   A HE2  1 
ATOM   241  H  HH   . TYR   A 1 16  ? 28.24952 -38.52926 -17.13849 1.000 27.12870  ? 123  TYR   A HH   1 
ATOM   242  N  N    . LEU   A 1 17  ? 22.94772 -41.04363 -14.79387 1.000 28.61157  ? 124  LEU   A N    1 
ATOM   243  C  CA   . LEU   A 1 17  ? 21.81804 -40.12324 -14.69053 1.000 34.66605  ? 124  LEU   A CA   1 
ATOM   244  C  C    . LEU   A 1 17  ? 20.55886 -40.63126 -15.39699 1.000 38.92102  ? 124  LEU   A C    1 
ATOM   245  O  O    . LEU   A 1 17  ? 19.46801 -40.60919 -14.82501 1.000 52.33959  ? 124  LEU   A O    1 
ATOM   246  C  CB   . LEU   A 1 17  ? 22.18106 -38.76274 -15.30230 1.000 29.82640  ? 124  LEU   A CB   1 
ATOM   247  C  CG   . LEU   A 1 17  ? 23.58154 -38.16890 -15.18046 1.000 26.88311  ? 124  LEU   A CG   1 
ATOM   248  C  CD1  . LEU   A 1 17  ? 23.70446 -36.93522 -16.06224 1.000 30.28733  ? 124  LEU   A CD1  1 
ATOM   249  C  CD2  . LEU   A 1 17  ? 23.87257 -37.82524 -13.72482 1.000 26.95634  ? 124  LEU   A CD2  1 
ATOM   250  H  H    . LEU   A 1 17  ? 23.28578 -41.05455 -15.58456 1.000 34.34827  ? 124  LEU   A H    1 
ATOM   251  H  HA   . LEU   A 1 17  ? 21.62346 -40.00829 -13.74722 1.000 41.61366  ? 124  LEU   A HA   1 
ATOM   252  H  HB2  . LEU   A 1 17  ? 22.00843 -38.83054 -16.25440 1.000 35.80607  ? 124  LEU   A HB2  1 
ATOM   253  H  HB3  . LEU   A 1 17  ? 21.58525 -38.10984 -14.90277 1.000 35.80607  ? 124  LEU   A HB3  1 
ATOM   254  H  HG   . LEU   A 1 17  ? 24.24052 -38.81589 -15.47721 1.000 32.27412  ? 124  LEU   A HG   1 
ATOM   255  H  HD11 . LEU   A 1 17  ? 24.61193 -36.59700 -16.00742 1.000 36.35919  ? 124  LEU   A HD11 1 
ATOM   256  H  HD12 . LEU   A 1 17  ? 23.49726 -37.17955 -16.97782 1.000 36.35919  ? 124  LEU   A HD12 1 
ATOM   257  H  HD13 . LEU   A 1 17  ? 23.08073 -36.26088 -15.75060 1.000 36.35919  ? 124  LEU   A HD13 1 
ATOM   258  H  HD21 . LEU   A 1 17  ? 24.74888 -37.41341 -13.66668 1.000 32.36200  ? 124  LEU   A HD21 1 
ATOM   259  H  HD22 . LEU   A 1 17  ? 23.19552 -37.20893 -13.40440 1.000 32.36200  ? 124  LEU   A HD22 1 
ATOM   260  H  HD23 . LEU   A 1 17  ? 23.85426 -38.63970 -13.19831 1.000 32.36200  ? 124  LEU   A HD23 1 
ATOM   261  N  N    . SER   A 1 18  ? 20.66605 -41.06326 -16.65956 1.000 44.78876  ? 125  SER   A N    1 
ATOM   262  C  CA   . SER   A 1 18  ? 19.48570 -41.30606 -17.49015 1.000 48.76809  ? 125  SER   A CA   1 
ATOM   263  C  C    . SER   A 1 18  ? 18.94519 -42.72700 -17.38505 1.000 49.25071  ? 125  SER   A C    1 
ATOM   264  O  O    . SER   A 1 18  ? 17.99658 -43.06625 -18.10568 1.000 51.68092  ? 125  SER   A O    1 
ATOM   265  C  CB   . SER   A 1 18  ? 19.78747 -40.97249 -18.96058 1.000 52.19936  ? 125  SER   A CB   1 
ATOM   266  O  OG   . SER   A 1 18  ? 20.67648 -41.89872 -19.56719 1.000 40.69086  ? 125  SER   A OG   1 
ATOM   267  H  H    . SER   A 1 18  ? 21.41308 -41.22214 -17.05491 1.000 53.76091  ? 125  SER   A H    1 
ATOM   268  H  HA   . SER   A 1 18  ? 18.78505 -40.70899 -17.18438 1.000 58.53610  ? 125  SER   A HA   1 
ATOM   269  H  HB2  . SER   A 1 18  ? 18.95278 -40.97893 -19.45469 1.000 62.65363  ? 125  SER   A HB2  1 
ATOM   270  H  HB3  . SER   A 1 18  ? 20.18917 -40.09043 -18.99939 1.000 62.65363  ? 125  SER   A HB3  1 
ATOM   271  H  HG   . SER   A 1 18  ? 21.39681 -41.93004 -19.13621 1.000 48.84343  ? 125  SER   A HG   1 
ATOM   272  N  N    . GLY   A 1 19  ? 19.48005 -43.54185 -16.48019 1.000 37.79622  ? 126  GLY   A N    1 
ATOM   273  C  CA   . GLY   A 1 19  ? 19.04616 -44.92439 -16.39642 1.000 51.84723  ? 126  GLY   A CA   1 
ATOM   274  C  C    . GLY   A 1 19  ? 17.57163 -45.04125 -16.06799 1.000 53.31302  ? 126  GLY   A C    1 
ATOM   275  O  O    . GLY   A 1 19  ? 17.00453 -44.22123 -15.34214 1.000 55.65933  ? 126  GLY   A O    1 
ATOM   276  H  H    . GLY   A 1 19  ? 20.08674 -43.31980 -15.91254 1.000 45.36986  ? 126  GLY   A H    1 
ATOM   277  H  HA2  . GLY   A 1 19  ? 19.20687 -45.36451 -17.24575 1.000 62.23107  ? 126  GLY   A HA2  1 
ATOM   278  H  HA3  . GLY   A 1 19  ? 19.55134 -45.37923 -15.70445 1.000 62.23107  ? 126  GLY   A HA3  1 
ATOM   279  N  N    . VAL   A 1 20  ? 16.94304 -46.07998 -16.62381 1.000 58.50370  ? 127  VAL   A N    1 
ATOM   280  C  CA   . VAL   A 1 20  ? 15.59051 -46.49590 -16.26517 1.000 70.84752  ? 127  VAL   A CA   1 
ATOM   281  C  C    . VAL   A 1 20  ? 15.59590 -47.82547 -15.51977 1.000 71.26560  ? 127  VAL   A C    1 
ATOM   282  O  O    . VAL   A 1 20  ? 14.53994 -48.44564 -15.35532 1.000 64.10468  ? 127  VAL   A O    1 
ATOM   283  C  CB   . VAL   A 1 20  ? 14.67980 -46.58128 -17.50424 1.000 60.51119  ? 127  VAL   A CB   1 
ATOM   284  C  CG1  . VAL   A 1 20  ? 14.43833 -45.19719 -18.08455 0.000 67.09621  ? 127  VAL   A CG1  1 
ATOM   285  C  CG2  . VAL   A 1 20  ? 15.27872 -47.51312 -18.54976 0.000 68.05080  ? 127  VAL   A CG2  1 
ATOM   286  H  H    . VAL   A 1 20  ? 17.29462 -46.57523 -17.23268 1.000 70.21884  ? 127  VAL   A H    1 
ATOM   287  H  HA   . VAL   A 1 20  ? 15.22154 -45.82428 -15.67046 1.000 85.03142  ? 127  VAL   A HA   1 
ATOM   288  H  HB   . VAL   A 1 20  ? 13.82223 -46.94775 -17.23744 1.000 72.62782  ? 127  VAL   A HB   1 
ATOM   289  H  HG11 . VAL   A 1 20  ? 13.84297 -45.27369 -18.84652 0.000 80.52984  ? 127  VAL   A HG11 1 
ATOM   290  H  HG12 . VAL   A 1 20  ? 14.03463 -44.63562 -17.40443 0.000 80.52984  ? 127  VAL   A HG12 1 
ATOM   291  H  HG13 . VAL   A 1 20  ? 15.28688 -44.81963 -18.36438 0.000 80.52984  ? 127  VAL   A HG13 1 
ATOM   292  H  HG21 . VAL   A 1 20  ? 14.66096 -47.59199 -19.29343 0.000 81.67536  ? 127  VAL   A HG21 1 
ATOM   293  H  HG22 . VAL   A 1 20  ? 16.12098 -47.14301 -18.85722 0.000 81.67536  ? 127  VAL   A HG22 1 
ATOM   294  H  HG23 . VAL   A 1 20  ? 15.42676 -48.38393 -18.14892 0.000 81.67536  ? 127  VAL   A HG23 1 
ATOM   295  N  N    . THR   A 1 21  ? 16.76408 -48.27943 -15.06361 1.000 71.73224  ? 128  THR   A N    1 
ATOM   296  C  CA   . THR   A 1 21  ? 16.92437 -49.59759 -14.46650 1.000 66.17387  ? 128  THR   A CA   1 
ATOM   297  C  C    . THR   A 1 21  ? 17.19550 -49.54235 -12.96869 1.000 63.54665  ? 128  THR   A C    1 
ATOM   298  O  O    . THR   A 1 21  ? 17.50474 -50.57837 -12.37077 1.000 64.29103  ? 128  THR   A O    1 
ATOM   299  C  CB   . THR   A 1 21  ? 18.06159 -50.35471 -15.15997 1.000 63.22468  ? 128  THR   A CB   1 
ATOM   300  O  OG1  . THR   A 1 21  ? 19.27757 -49.60052 -15.05722 1.000 67.54286  ? 128  THR   A OG1  1 
ATOM   301  C  CG2  . THR   A 1 21  ? 17.74489 -50.58042 -16.62253 1.000 70.60444  ? 128  THR   A CG2  1 
ATOM   302  H  H    . THR   A 1 21  ? 17.49519 -47.82744 -15.09143 1.000 86.09308  ? 128  THR   A H    1 
ATOM   303  H  HA   . THR   A 1 21  ? 16.09839 -50.08812 -14.60079 1.000 79.42304  ? 128  THR   A HA   1 
ATOM   304  H  HB   . THR   A 1 21  ? 18.17422 -51.21835 -14.73296 1.000 75.88401  ? 128  THR   A HB   1 
ATOM   305  H  HG1  . THR   A 1 21  ? 19.90274 -50.00974 -15.44101 1.000 81.06583  ? 128  THR   A HG1  1 
ATOM   306  H  HG21 . THR   A 1 21  ? 18.47421 -51.05576 -17.05038 1.000 84.73972  ? 128  THR   A HG21 1 
ATOM   307  H  HG22 . THR   A 1 21  ? 16.93353 -51.10490 -16.70918 1.000 84.73972  ? 128  THR   A HG22 1 
ATOM   308  H  HG23 . THR   A 1 21  ? 17.61867 -49.72904 -17.06987 1.000 84.73972  ? 128  THR   A HG23 1 
ATOM   309  N  N    . GLN   A 1 22  ? 17.09309 -48.36646 -12.34926 1.000 72.67799  ? 129  GLN   A N    1 
ATOM   310  C  CA   . GLN   A 1 22  ? 17.32754 -48.14162 -10.92386 1.000 81.13688  ? 129  GLN   A CA   1 
ATOM   311  C  C    . GLN   A 1 22  ? 18.80995 -48.20569 -10.55514 1.000 72.40325  ? 129  GLN   A C    1 
ATOM   312  O  O    . GLN   A 1 22  ? 19.14489 -48.09204 -9.36786  1.000 74.51477  ? 129  GLN   A O    1 
ATOM   313  C  CB   . GLN   A 1 22  ? 16.55443 -49.13483 -10.03941 1.000 72.29632  ? 129  GLN   A CB   1 
ATOM   314  C  CG   . GLN   A 1 22  ? 15.07691 -49.26082 -10.38395 0.000 84.53098  ? 129  GLN   A CG   1 
ATOM   315  C  CD   . GLN   A 1 22  ? 14.47167 -50.55681 -9.88092  0.000 87.11778  ? 129  GLN   A CD   1 
ATOM   316  O  OE1  . GLN   A 1 22  ? 14.67967 -50.94941 -8.73287  0.000 87.66293  ? 129  GLN   A OE1  1 
ATOM   317  N  NE2  . GLN   A 1 22  ? 13.72579 -51.23519 -10.74570 0.000 88.25263  ? 129  GLN   A NE2  1 
ATOM   318  H  H    . GLN   A 1 22  ? 16.87600 -47.64349 -12.76131 1.000 87.22798  ? 129  GLN   A H    1 
ATOM   319  H  HA   . GLN   A 1 22  ? 17.01143 -47.24935 -10.71211 1.000 97.37865  ? 129  GLN   A HA   1 
ATOM   320  H  HB2  . GLN   A 1 22  ? 16.95485 -50.01295 -10.13668 1.000 86.76998  ? 129  GLN   A HB2  1 
ATOM   321  H  HB3  . GLN   A 1 22  ? 16.61718 -48.84194 -9.11682  1.000 86.76998  ? 129  GLN   A HB3  1 
ATOM   322  H  HG2  . GLN   A 1 22  ? 14.59280 -48.52498 -9.97766  0.000 101.45157 ? 129  GLN   A HG2  1 
ATOM   323  H  HG3  . GLN   A 1 22  ? 14.97283 -49.23433 -11.34799 0.000 101.45157 ? 129  GLN   A HG3  1 
ATOM   324  H  HE21 . GLN   A 1 22  ? 13.60861 -50.93289 -11.54225 0.000 105.91756 ? 129  GLN   A HE21 1 
ATOM   325  H  HE22 . GLN   A 1 22  ? 13.36005 -51.97669 -10.50905 0.000 105.91756 ? 129  GLN   A HE22 1 
ATOM   326  N  N    . ARG   A 1 23  ? 19.70551 -48.38775 -11.51986 1.000 55.65412  ? 130  ARG   A N    1 
ATOM   327  C  CA   . ARG   A 1 23  ? 21.14474 -48.30885 -11.27087 1.000 54.34921  ? 130  ARG   A CA   1 
ATOM   328  C  C    . ARG   A 1 23  ? 21.67168 -46.93322 -11.68105 1.000 38.14469  ? 130  ARG   A C    1 
ATOM   329  O  O    . ARG   A 1 23  ? 22.47322 -46.78256 -12.60376 1.000 38.39876  ? 130  ARG   A O    1 
ATOM   330  C  CB   . ARG   A 1 23  ? 21.87544 -49.42833 -12.01065 1.000 52.21063  ? 130  ARG   A CB   1 
ATOM   331  C  CG   . ARG   A 1 23  ? 21.39370 -50.84551 -11.67647 1.000 61.49141  ? 130  ARG   A CG   1 
ATOM   332  C  CD   . ARG   A 1 23  ? 21.13953 -51.07970 -10.18085 1.000 60.17786  ? 130  ARG   A CD   1 
ATOM   333  N  NE   . ARG   A 1 23  ? 20.30864 -52.25660 -9.95627  0.000 59.68804  ? 130  ARG   A NE   1 
ATOM   334  C  CZ   . ARG   A 1 23  ? 20.75168 -53.50593 -9.97927  0.000 59.09948  ? 130  ARG   A CZ   1 
ATOM   335  N  NH1  . ARG   A 1 23  ? 22.02224 -53.78608 -10.22078 0.000 57.47332  ? 130  ARG   A NH1  1 
ATOM   336  N  NH2  . ARG   A 1 23  ? 19.89647 -54.49972 -9.75857  0.000 60.16380  ? 130  ARG   A NH2  1 
ATOM   337  H  H    . ARG   A 1 23  ? 19.50400 -48.56049 -12.33787 1.000 66.79933  ? 130  ARG   A H    1 
ATOM   338  H  HA   . ARG   A 1 23  ? 21.30637 -48.42843 -10.32193 1.000 65.23345  ? 130  ARG   A HA   1 
ATOM   339  H  HB2  . ARG   A 1 23  ? 21.75421 -49.29682 -12.96402 1.000 62.66715  ? 130  ARG   A HB2  1 
ATOM   340  H  HB3  . ARG   A 1 23  ? 22.81795 -49.38072 -11.78638 1.000 62.66715  ? 130  ARG   A HB3  1 
ATOM   341  H  HG2  . ARG   A 1 23  ? 20.56134 -51.01106 -12.14622 1.000 73.80409  ? 130  ARG   A HG2  1 
ATOM   342  H  HG3  . ARG   A 1 23  ? 22.06859 -51.48034 -11.96355 1.000 73.80409  ? 130  ARG   A HG3  1 
ATOM   343  H  HD2  . ARG   A 1 23  ? 21.98704 -51.21414 -9.72857  1.000 72.22783  ? 130  ARG   A HD2  1 
ATOM   344  H  HD3  . ARG   A 1 23  ? 20.68332 -50.30895 -9.80840  1.000 72.22783  ? 130  ARG   A HD3  1 
ATOM   345  H  HE   . ARG   A 1 23  ? 19.47266 -52.13160 -9.79780  0.000 71.64005  ? 130  ARG   A HE   1 
ATOM   346  H  HH11 . ARG   A 1 23  ? 22.58237 -53.15024 -10.36761 0.000 68.98237  ? 130  ARG   A HH11 1 
ATOM   347  H  HH12 . ARG   A 1 23  ? 22.28782 -54.60398 -10.23090 0.000 68.98237  ? 130  ARG   A HH12 1 
ATOM   348  H  HH21 . ARG   A 1 23  ? 19.06821 -54.32782 -9.60355  0.000 72.21096  ? 130  ARG   A HH21 1 
ATOM   349  H  HH22 . ARG   A 1 23  ? 20.17156 -55.31445 -9.77083  0.000 72.21096  ? 130  ARG   A HH22 1 
ATOM   350  N  N    . ASP   A 1 24  ? 21.17956 -45.90545 -10.99023 1.000 31.37227  ? 131  ASP   A N    1 
ATOM   351  C  CA   . ASP   A 1 24  ? 21.57172 -44.54131 -11.29775 1.000 27.84463  ? 131  ASP   A CA   1 
ATOM   352  C  C    . ASP   A 1 24  ? 21.52605 -43.71106 -10.01986 1.000 26.56512  ? 131  ASP   A C    1 
ATOM   353  O  O    . ASP   A 1 24  ? 21.18467 -44.20338 -8.93863  1.000 26.34048  ? 131  ASP   A O    1 
ATOM   354  C  CB   . ASP   A 1 24  ? 20.68909 -43.94111 -12.39610 1.000 29.27962  ? 131  ASP   A CB   1 
ATOM   355  C  CG   . ASP   A 1 24  ? 19.22731 -43.99219 -12.06330 1.000 38.31342  ? 131  ASP   A CG   1 
ATOM   356  O  OD1  . ASP   A 1 24  ? 18.83588 -43.33977 -11.07876 1.000 34.07789  ? 131  ASP   A OD1  1 
ATOM   357  O  OD2  . ASP   A 1 24  ? 18.46548 -44.65476 -12.80869 1.000 41.13917  ? 131  ASP   A OD2  1 
ATOM   358  H  H    . ASP   A 1 24  ? 20.61918 -45.97742 -10.34186 1.000 37.66112  ? 131  ASP   A H    1 
ATOM   359  H  HA   . ASP   A 1 24  ? 22.48751 -44.54850 -11.61740 1.000 33.42795  ? 131  ASP   A HA   1 
ATOM   360  H  HB2  . ASP   A 1 24  ? 20.93436 -43.01156 -12.52523 1.000 35.14993  ? 131  ASP   A HB2  1 
ATOM   361  H  HB3  . ASP   A 1 24  ? 20.82651 -44.43773 -13.21791 1.000 35.14993  ? 131  ASP   A HB3  1 
ATOM   362  N  N    . LEU   A 1 25  ? 21.89172 -42.43823 -10.15082 1.000 26.71010  ? 132  LEU   A N    1 
ATOM   363  C  CA   . LEU   A 1 25  ? 21.97757 -41.53257 -9.01171  1.000 24.27265  ? 132  LEU   A CA   1 
ATOM   364  C  C    . LEU   A 1 25  ? 20.65789 -40.81637 -8.72519  1.000 24.41065  ? 132  LEU   A C    1 
ATOM   365  O  O    . LEU   A 1 25  ? 20.62286 -39.91986 -7.87235  1.000 23.86026  ? 132  LEU   A O    1 
ATOM   366  C  CB   . LEU   A 1 25  ? 23.09599 -40.52157 -9.24976  1.000 25.58879  ? 132  LEU   A CB   1 
ATOM   367  C  CG   . LEU   A 1 25  ? 24.46202 -41.19146 -9.38507  1.000 23.83136  ? 132  LEU   A CG   1 
ATOM   368  C  CD1  . LEU   A 1 25  ? 25.49552 -40.24757 -9.96159  1.000 27.84137  ? 132  LEU   A CD1  1 
ATOM   369  C  CD2  . LEU   A 1 25  ? 24.92893 -41.70918 -8.02632  1.000 26.10753  ? 132  LEU   A CD2  1 
ATOM   370  H  H    . LEU   A 1 25  ? 22.09778 -42.07189 -10.90110 1.000 32.06651  ? 132  LEU   A H    1 
ATOM   371  H  HA   . LEU   A 1 25  ? 22.20203 -42.04134 -8.21693  1.000 29.14158  ? 132  LEU   A HA   1 
ATOM   372  H  HB2  . LEU   A 1 25  ? 22.91444 -40.03506 -10.06906 1.000 30.72094  ? 132  LEU   A HB2  1 
ATOM   373  H  HB3  . LEU   A 1 25  ? 23.13263 -39.90701 -8.50018  1.000 30.72094  ? 132  LEU   A HB3  1 
ATOM   374  H  HG   . LEU   A 1 25  ? 24.37479 -41.93761 -9.99870  1.000 28.61202  ? 132  LEU   A HG   1 
ATOM   375  H  HD11 . LEU   A 1 25  ? 26.34227 -40.71463 -10.03754 1.000 33.42404  ? 132  LEU   A HD11 1 
ATOM   376  H  HD12 . LEU   A 1 25  ? 25.20050 -39.95304 -10.83744 1.000 33.42404  ? 132  LEU   A HD12 1 
ATOM   377  H  HD13 . LEU   A 1 25  ? 25.59063 -39.48428 -9.37061  1.000 33.42404  ? 132  LEU   A HD13 1 
ATOM   378  H  HD21 . LEU   A 1 25  ? 25.81374 -42.09489 -8.12239  1.000 31.34343  ? 132  LEU   A HD21 1 
ATOM   379  H  HD22 . LEU   A 1 25  ? 24.95675 -40.96971 -7.39918  1.000 31.34343  ? 132  LEU   A HD22 1 
ATOM   380  H  HD23 . LEU   A 1 25  ? 24.30595 -42.38412 -7.71447  1.000 31.34343  ? 132  LEU   A HD23 1 
ATOM   381  N  N    . ASN   A 1 26  ? 19.58059 -41.17972 -9.42246  1.000 23.72178  ? 133  ASN   A N    1 
ATOM   382  C  CA   . ASN   A 1 26  ? 18.25174 -40.63583 -9.14935  1.000 27.34809  ? 133  ASN   A CA   1 
ATOM   383  C  C    . ASN   A 1 26  ? 18.25717 -39.11518 -9.27036  1.000 25.83827  ? 133  ASN   A C    1 
ATOM   384  O  O    . ASN   A 1 26  ? 17.62998 -38.39240 -8.48535  1.000 23.79430  ? 133  ASN   A O    1 
ATOM   385  C  CB   . ASN   A 1 26  ? 17.73450 -41.07068 -7.77506  1.000 26.98425  ? 133  ASN   A CB   1 
ATOM   386  C  CG   . ASN   A 1 26  ? 16.23063 -40.97111 -7.67864  1.000 30.77881  ? 133  ASN   A CG   1 
ATOM   387  O  OD1  . ASN   A 1 26  ? 15.53790 -41.16155 -8.67506  1.000 29.49726  ? 133  ASN   A OD1  1 
ATOM   388  N  ND2  . ASN   A 1 26  ? 15.71533 -40.66349 -6.48816  1.000 28.99053  ? 133  ASN   A ND2  1 
ATOM   389  H  H    . ASN   A 1 26  ? 19.59480 -41.74797 -10.06782 1.000 28.48053  ? 133  ASN   A H    1 
ATOM   390  H  HA   . ASN   A 1 26  ? 17.63706 -40.98628 -9.81286  1.000 32.83211  ? 133  ASN   A HA   1 
ATOM   391  H  HB2  . ASN   A 1 26  ? 17.98793 -41.99342 -7.61624  1.000 32.39549  ? 133  ASN   A HB2  1 
ATOM   392  H  HB3  . ASN   A 1 26  ? 18.12043 -40.49860 -7.09338  1.000 32.39549  ? 133  ASN   A HB3  1 
ATOM   393  H  HD21 . ASN   A 1 26  ? 14.86322 -40.59738 -6.39253  1.000 34.80303  ? 133  ASN   A HD21 1 
ATOM   394  H  HD22 . ASN   A 1 26  ? 16.23503 -40.53115 -5.81585  1.000 34.80303  ? 133  ASN   A HD22 1 
ATOM   395  N  N    . VAL   A 1 27  ? 18.92872 -38.63693 -10.31531 1.000 24.02566  ? 134  VAL   A N    1 
ATOM   396  C  CA   . VAL   A 1 27  ? 19.04570 -37.21036 -10.56484 1.000 25.10948  ? 134  VAL   A CA   1 
ATOM   397  C  C    . VAL   A 1 27  ? 17.81969 -36.67501 -11.29675 1.000 25.72845  ? 134  VAL   A C    1 
ATOM   398  O  O    . VAL   A 1 27  ? 17.38573 -35.54732 -11.04938 1.000 26.74546  ? 134  VAL   A O    1 
ATOM   399  C  CB   . VAL   A 1 27  ? 20.34822 -36.95983 -11.34025 1.000 29.19356  ? 134  VAL   A CB   1 
ATOM   400  C  CG1  . VAL   A 1 27  ? 20.39637 -35.57531 -11.87128 1.000 30.98461  ? 134  VAL   A CG1  1 
ATOM   401  C  CG2  . VAL   A 1 27  ? 21.53323 -37.20999 -10.44043 1.000 25.42392  ? 134  VAL   A CG2  1 
ATOM   402  H  H    . VAL   A 1 27  ? 19.32907 -39.12492 -10.89943 1.000 28.84519  ? 134  VAL   A H    1 
ATOM   403  H  HA   . VAL   A 1 27  ? 19.08757 -36.73369 -9.72108  1.000 30.14577  ? 134  VAL   A HA   1 
ATOM   404  H  HB   . VAL   A 1 27  ? 20.38428 -37.56902 -12.09423 1.000 35.04667  ? 134  VAL   A HB   1 
ATOM   405  H  HG11 . VAL   A 1 27  ? 21.28001 -35.40682 -12.23419 1.000 37.19593  ? 134  VAL   A HG11 1 
ATOM   406  H  HG12 . VAL   A 1 27  ? 19.72887 -35.48120 -12.56877 1.000 37.19593  ? 134  VAL   A HG12 1 
ATOM   407  H  HG13 . VAL   A 1 27  ? 20.21098 -34.95380 -11.15000 1.000 37.19593  ? 134  VAL   A HG13 1 
ATOM   408  H  HG21 . VAL   A 1 27  ? 22.34835 -37.11107 -10.95686 1.000 30.52310  ? 134  VAL   A HG21 1 
ATOM   409  H  HG22 . VAL   A 1 27  ? 21.52078 -36.56574 -9.71539  1.000 30.52310  ? 134  VAL   A HG22 1 
ATOM   410  H  HG23 . VAL   A 1 27  ? 21.47465 -38.11024 -10.08403 1.000 30.52310  ? 134  VAL   A HG23 1 
ATOM   411  N  N    . LYS   A 1 28  ? 17.22151 -37.46368 -12.20306 1.000 28.46344  ? 135  LYS   A N    1 
ATOM   412  C  CA   . LYS   A 1 28  ? 16.03633 -36.97212 -12.89854 1.000 27.94405  ? 135  LYS   A CA   1 
ATOM   413  C  C    . LYS   A 1 28  ? 14.94810 -36.59672 -11.90443 1.000 30.21614  ? 135  LYS   A C    1 
ATOM   414  O  O    . LYS   A 1 28  ? 14.19853 -35.63118 -12.11351 1.000 29.64026  ? 135  LYS   A O    1 
ATOM   415  C  CB   . LYS   A 1 28  ? 15.48639 -38.02049 -13.88122 1.000 33.64792  ? 135  LYS   A CB   1 
ATOM   416  C  CG   . LYS   A 1 28  ? 16.09719 -38.05526 -15.25184 1.000 45.91550  ? 135  LYS   A CG   1 
ATOM   417  C  CD   . LYS   A 1 28  ? 15.57792 -39.25599 -16.04548 0.000 44.04766  ? 135  LYS   A CD   1 
ATOM   418  C  CE   . LYS   A 1 28  ? 16.23281 -39.32310 -17.41310 0.000 46.65574  ? 135  LYS   A CE   1 
ATOM   419  N  NZ   . LYS   A 1 28  ? 15.82779 -40.51741 -18.21724 0.000 49.02504  ? 135  LYS   A NZ   1 
ATOM   420  H  H    . LYS   A 1 28  ? 17.47604 -38.25562 -12.42133 1.000 34.17052  ? 135  LYS   A H    1 
ATOM   421  H  HA   . LYS   A 1 28  ? 16.29600 -36.19128 -13.41210 1.000 33.54725  ? 135  LYS   A HA   1 
ATOM   422  H  HB2  . LYS   A 1 28  ? 15.62149 -38.89759 -13.48962 1.000 40.39190  ? 135  LYS   A HB2  1 
ATOM   423  H  HB3  . LYS   A 1 28  ? 14.53838 -37.85213 -13.99882 1.000 40.39190  ? 135  LYS   A HB3  1 
ATOM   424  H  HG2  . LYS   A 1 28  ? 15.86423 -37.24489 -15.73134 1.000 55.11300  ? 135  LYS   A HG2  1 
ATOM   425  H  HG3  . LYS   A 1 28  ? 17.06128 -38.13001 -15.17544 1.000 55.11300  ? 135  LYS   A HG3  1 
ATOM   426  H  HD2  . LYS   A 1 28  ? 15.78237 -40.07402 -15.56598 0.000 52.87159  ? 135  LYS   A HD2  1 
ATOM   427  H  HD3  . LYS   A 1 28  ? 14.61912 -39.17357 -16.16719 0.000 52.87159  ? 135  LYS   A HD3  1 
ATOM   428  H  HE2  . LYS   A 1 28  ? 15.98728 -38.53103 -17.91632 0.000 56.00128  ? 135  LYS   A HE2  1 
ATOM   429  H  HE3  . LYS   A 1 28  ? 17.19526 -39.35747 -17.29731 0.000 56.00128  ? 135  LYS   A HE3  1 
ATOM   430  H  HZ1  . LYS   A 1 28  ? 16.26786 -40.52704 -18.99077 0.000 58.84445  ? 135  LYS   A HZ1  1 
ATOM   431  H  HZ2  . LYS   A 1 28  ? 16.01454 -41.26350 -17.76938 0.000 58.84445  ? 135  LYS   A HZ2  1 
ATOM   432  H  HZ3  . LYS   A 1 28  ? 14.95367 -40.49088 -18.38254 0.000 58.84445  ? 135  LYS   A HZ3  1 
ATOM   433  N  N    . ALA   A 1 29  ? 14.83956 -37.35787 -10.81349 1.000 28.17207  ? 136  ALA   A N    1 
ATOM   434  C  CA   . ALA   A 1 29  ? 13.82004 -37.06425 -9.81583  1.000 33.51590  ? 136  ALA   A CA   1 
ATOM   435  C  C    . ALA   A 1 29  ? 14.02382 -35.67762 -9.21409  1.000 30.08065  ? 136  ALA   A C    1 
ATOM   436  O  O    . ALA   A 1 29  ? 13.05579 -34.94488 -8.97798  1.000 33.01964  ? 136  ALA   A O    1 
ATOM   437  C  CB   . ALA   A 1 29  ? 13.83735 -38.14393 -8.73968  1.000 28.52636  ? 136  ALA   A CB   1 
ATOM   438  H  H    . ALA   A 1 29  ? 15.33585 -38.03668 -10.63318 1.000 33.82088  ? 136  ALA   A H    1 
ATOM   439  H  HA   . ALA   A 1 29  ? 12.94448 -37.07323 -10.23323 1.000 40.23347  ? 136  ALA   A HA   1 
ATOM   440  H  HB1  . ALA   A 1 29  ? 13.17179 -37.93021 -8.06719  1.000 34.24603  ? 136  ALA   A HB1  1 
ATOM   441  H  HB2  . ALA   A 1 29  ? 13.63240 -38.99976 -9.14765  1.000 34.24603  ? 136  ALA   A HB2  1 
ATOM   442  H  HB3  . ALA   A 1 29  ? 14.71863 -38.17278 -8.33543  1.000 34.24603  ? 136  ALA   A HB3  1 
ATOM   443  N  N    . ALA   A 1 30  ? 15.27759 -35.27713 -9.01831  1.000 29.34979  ? 137  ALA   A N    1 
ATOM   444  C  CA   . ALA   A 1 30  ? 15.55513 -33.94685 -8.48025  1.000 30.42173  ? 137  ALA   A CA   1 
ATOM   445  C  C    . ALA   A 1 30  ? 15.27754 -32.86397 -9.51580  1.000 29.36182  ? 137  ALA   A C    1 
ATOM   446  O  O    . ALA   A 1 30  ? 14.67774 -31.82666 -9.20179  1.000 30.63708  ? 137  ALA   A O    1 
ATOM   447  C  CB   . ALA   A 1 30  ? 17.00767 -33.88128 -8.00262  1.000 26.01404  ? 137  ALA   A CB   1 
ATOM   448  H  H    . ALA   A 1 30  ? 15.97705 -35.74856 -9.18596  1.000 35.23414  ? 137  ALA   A H    1 
ATOM   449  H  HA   . ALA   A 1 30  ? 14.97685 -33.78300 -7.71891  1.000 36.52047  ? 137  ALA   A HA   1 
ATOM   450  H  HB1  . ALA   A 1 30  ? 17.17185 -33.00977 -7.60967  1.000 31.23124  ? 137  ALA   A HB1  1 
ATOM   451  H  HB2  . ALA   A 1 30  ? 17.15420 -34.57534 -7.34103  1.000 31.23124  ? 137  ALA   A HB2  1 
ATOM   452  H  HB3  . ALA   A 1 30  ? 17.59612 -34.01813 -8.76150  1.000 31.23124  ? 137  ALA   A HB3  1 
ATOM   453  N  N    . TRP   A 1 31  ? 15.69520 -33.08992 -10.76041 1.000 26.70798  ? 138  TRP   A N    1 
ATOM   454  C  CA   . TRP   A 1 31  ? 15.36579 -32.16007 -11.83280 1.000 27.73569  ? 138  TRP   A CA   1 
ATOM   455  C  C    . TRP   A 1 31  ? 13.86146 -31.96665 -11.94693 1.000 30.56358  ? 138  TRP   A C    1 
ATOM   456  O  O    . TRP   A 1 31  ? 13.37945 -30.84823 -12.17601 1.000 31.49304  ? 138  TRP   A O    1 
ATOM   457  C  CB   . TRP   A 1 31  ? 15.89211 -32.67773 -13.16403 1.000 29.28939  ? 138  TRP   A CB   1 
ATOM   458  C  CG   . TRP   A 1 31  ? 17.37939 -32.77164 -13.28854 1.000 26.96605  ? 138  TRP   A CG   1 
ATOM   459  C  CD1  . TRP   A 1 31  ? 18.32644 -32.16380 -12.50082 1.000 26.94325  ? 138  TRP   A CD1  1 
ATOM   460  C  CD2  . TRP   A 1 31  ? 18.09104 -33.54261 -14.24620 1.000 23.50898  ? 138  TRP   A CD2  1 
ATOM   461  N  NE1  . TRP   A 1 31  ? 19.58607 -32.51548 -12.92430 1.000 24.73535  ? 138  TRP   A NE1  1 
ATOM   462  C  CE2  . TRP   A 1 31  ? 19.46927 -33.35102 -14.00135 1.000 23.40960  ? 138  TRP   A CE2  1 
ATOM   463  C  CE3  . TRP   A 1 31  ? 17.70219 -34.37698 -15.29448 1.000 27.62913  ? 138  TRP   A CE3  1 
ATOM   464  C  CZ2  . TRP   A 1 31  ? 20.45089 -33.96640 -14.75914 1.000 24.99756  ? 138  TRP   A CZ2  1 
ATOM   465  C  CZ3  . TRP   A 1 31  ? 18.68895 -34.98990 -16.05628 1.000 25.41040  ? 138  TRP   A CZ3  1 
ATOM   466  C  CH2  . TRP   A 1 31  ? 20.04169 -34.77636 -15.79083 1.000 25.54244  ? 138  TRP   A CH2  1 
ATOM   467  H  H    . TRP   A 1 31  ? 16.16525 -33.76678 -11.00640 1.000 32.06397  ? 138  TRP   A H    1 
ATOM   468  H  HA   . TRP   A 1 31  ? 15.78824 -31.31007 -11.63297 1.000 33.29722  ? 138  TRP   A HA   1 
ATOM   469  H  HB2  . TRP   A 1 31  ? 15.53601 -33.56890 -13.30510 1.000 35.16166  ? 138  TRP   A HB2  1 
ATOM   470  H  HB3  . TRP   A 1 31  ? 15.58305 -32.08224 -13.86459 1.000 35.16166  ? 138  TRP   A HB3  1 
ATOM   471  H  HD1  . TRP   A 1 31  ? 18.14253 -31.59772 -11.78625 1.000 32.34629  ? 138  TRP   A HD1  1 
ATOM   472  H  HE1  . TRP   A 1 31  ? 20.32505 -32.25367 -12.57080 1.000 29.69682  ? 138  TRP   A HE1  1 
ATOM   473  H  HE3  . TRP   A 1 31  ? 16.80197 -34.51974 -15.47925 1.000 33.16935  ? 138  TRP   A HE3  1 
ATOM   474  H  HZ2  . TRP   A 1 31  ? 21.35352 -33.83644 -14.57672 1.000 30.01147  ? 138  TRP   A HZ2  1 
ATOM   475  H  HZ3  . TRP   A 1 31  ? 18.44353 -35.55221 -16.75520 1.000 30.50688  ? 138  TRP   A HZ3  1 
ATOM   476  H  HH2  . TRP   A 1 31  ? 20.68073 -35.19141 -16.32399 1.000 30.66532  ? 138  TRP   A HH2  1 
ATOM   477  N  N    . ALA   A 1 32  ? 13.10344 -33.05686 -11.81965 1.000 30.17453  ? 139  ALA   A N    1 
ATOM   478  C  CA   . ALA   A 1 32  ? 11.65264 -32.96680 -11.94412 1.000 35.02447  ? 139  ALA   A CA   1 
ATOM   479  C  C    . ALA   A 1 32  ? 11.02448 -32.24254 -10.75174 1.000 35.39210  ? 139  ALA   A C    1 
ATOM   480  O  O    . ALA   A 1 32  ? 9.92496  -31.68614 -10.89183 1.000 41.07167  ? 139  ALA   A O    1 
ATOM   481  C  CB   . ALA   A 1 32  ? 11.05391 -34.36659 -12.08943 1.000 35.52982  ? 139  ALA   A CB   1 
ATOM   482  H  H    . ALA   A 1 32  ? 13.40179 -33.84817 -11.66338 1.000 36.22383  ? 139  ALA   A H    1 
ATOM   483  H  HA   . ALA   A 1 32  ? 11.43106 -32.46841 -12.74625 1.000 42.04376  ? 139  ALA   A HA   1 
ATOM   484  H  HB1  . ALA   A 1 32  ? 10.09296 -34.28945 -12.19682 1.000 42.65017  ? 139  ALA   A HB1  1 
ATOM   485  H  HB2  . ALA   A 1 32  ? 11.44040 -34.79606 -12.86858 1.000 42.65017  ? 139  ALA   A HB2  1 
ATOM   486  H  HB3  . ALA   A 1 32  ? 11.25747 -34.88138 -11.29290 1.000 42.65017  ? 139  ALA   A HB3  1 
ATOM   487  N  N    . GLN   A 1 33  ? 11.68455 -32.24306 -9.59221  1.000 33.17455  ? 140  GLN   A N    1 
ATOM   488  C  CA   . GLN   A 1 33  ? 11.23878 -31.43389 -8.45690  1.000 37.03422  ? 140  GLN   A CA   1 
ATOM   489  C  C    . GLN   A 1 33  ? 11.58902 -29.95623 -8.64821  1.000 40.15138  ? 140  GLN   A C    1 
ATOM   490  O  O    . GLN   A 1 33  ? 11.25511 -29.13561 -7.78698  1.000 43.91010  ? 140  GLN   A O    1 
ATOM   491  C  CB   . GLN   A 1 33  ? 11.83749 -31.94400 -7.12907  1.000 44.92524  ? 140  GLN   A CB   1 
ATOM   492  C  CG   . GLN   A 1 33  ? 11.35788 -33.34547 -6.61191  1.000 44.54478  ? 140  GLN   A CG   1 
ATOM   493  C  CD   . GLN   A 1 33  ? 12.10575 -33.84020 -5.32228  1.000 57.23124  ? 140  GLN   A CD   1 
ATOM   494  O  OE1  . GLN   A 1 33  ? 12.88771 -34.80183 -5.36395  1.000 46.18382  ? 140  GLN   A OE1  1 
ATOM   495  N  NE2  . GLN   A 1 33  ? 11.84599 -33.18729 -4.18495  1.000 43.25898  ? 140  GLN   A NE2  1 
ATOM   496  H  H    . GLN   A 1 33  ? 12.39400 -32.70409 -9.43811  1.000 39.82386  ? 140  GLN   A H    1 
ATOM   497  H  HA   . GLN   A 1 33  ? 10.27670 -31.52454 -8.37276  1.000 44.45546  ? 140  GLN   A HA   1 
ATOM   498  H  HB2  . GLN   A 1 33  ? 12.79969 -31.99974 -7.23850  1.000 53.92468  ? 140  GLN   A HB2  1 
ATOM   499  H  HB3  . GLN   A 1 33  ? 11.61902 -31.30006 -6.43733  1.000 53.92468  ? 140  GLN   A HB3  1 
ATOM   500  H  HG2  . GLN   A 1 33  ? 10.41223 -33.29313 -6.40240  1.000 53.46813  ? 140  GLN   A HG2  1 
ATOM   501  H  HG3  . GLN   A 1 33  ? 11.50724 -34.00263 -7.30958  1.000 53.46813  ? 140  GLN   A HG3  1 
ATOM   502  H  HE21 . GLN   A 1 33  ? 11.29152 -32.52991 -4.18353  1.000 51.92517  ? 140  GLN   A HE21 1 
ATOM   503  H  HE22 . GLN   A 1 33  ? 12.23337 -33.42467 -3.45475  1.000 51.92517  ? 140  GLN   A HE22 1 
ATOM   504  N  N    . GLY   A 1 34  ? 12.24427 -29.60473 -9.75412  1.000 33.97058  ? 141  GLY   A N    1 
ATOM   505  C  CA   . GLY   A 1 34  ? 12.60229 -28.23331 -10.06891 1.000 34.03191  ? 141  GLY   A CA   1 
ATOM   506  C  C    . GLY   A 1 34  ? 14.02641 -27.82378 -9.73118  1.000 33.66941  ? 141  GLY   A C    1 
ATOM   507  O  O    . GLY   A 1 34  ? 14.34756 -26.63338 -9.82223  1.000 34.26158  ? 141  GLY   A O    1 
ATOM   508  H  H    . GLY   A 1 34  ? 12.49883 -30.16507 -10.35480 1.000 40.77909  ? 141  GLY   A H    1 
ATOM   509  H  HA2  . GLY   A 1 34  ? 12.47746 -28.09510 -11.02086 1.000 40.85269  ? 141  GLY   A HA2  1 
ATOM   510  H  HA3  . GLY   A 1 34  ? 12.00621 -27.64206 -9.58311  1.000 40.85269  ? 141  GLY   A HA3  1 
ATOM   511  N  N    . TYR   A 1 35  ? 14.89109 -28.75931 -9.34892  1.000 27.40793  ? 142  TYR   A N    1 
ATOM   512  C  CA   . TYR   A 1 35  ? 16.22252 -28.43310 -8.85068  1.000 28.31111  ? 142  TYR   A CA   1 
ATOM   513  C  C    . TYR   A 1 35  ? 17.26406 -28.81403 -9.89489  1.000 30.54175  ? 142  TYR   A C    1 
ATOM   514  O  O    . TYR   A 1 35  ? 17.42392 -29.99391 -10.21657 1.000 26.88748  ? 142  TYR   A O    1 
ATOM   515  C  CB   . TYR   A 1 35  ? 16.48978 -29.14452 -7.52292  1.000 29.55489  ? 142  TYR   A CB   1 
ATOM   516  C  CG   . TYR   A 1 35  ? 15.49655 -28.71205 -6.47160  1.000 25.99482  ? 142  TYR   A CG   1 
ATOM   517  C  CD1  . TYR   A 1 35  ? 15.53563 -27.42311 -5.95243  1.000 27.68863  ? 142  TYR   A CD1  1 
ATOM   518  C  CD2  . TYR   A 1 35  ? 14.50878 -29.57550 -6.02240  1.000 33.67293  ? 142  TYR   A CD2  1 
ATOM   519  C  CE1  . TYR   A 1 35  ? 14.62262 -27.01099 -5.02005  1.000 30.89961  ? 142  TYR   A CE1  1 
ATOM   520  C  CE2  . TYR   A 1 35  ? 13.59220 -29.17084 -5.07372  1.000 40.54351  ? 142  TYR   A CE2  1 
ATOM   521  C  CZ   . TYR   A 1 35  ? 13.65894 -27.88950 -4.57707  1.000 31.55402  ? 142  TYR   A CZ   1 
ATOM   522  O  OH   . TYR   A 1 35  ? 12.74999 -27.48025 -3.63990  1.000 37.22649  ? 142  TYR   A OH   1 
ATOM   523  H  H    . TYR   A 1 35  ? 14.72569 -29.60300 -9.36974  1.000 32.90391  ? 142  TYR   A H    1 
ATOM   524  H  HA   . TYR   A 1 35  ? 16.28818 -27.47602 -8.70714  1.000 33.98773  ? 142  TYR   A HA   1 
ATOM   525  H  HB2  . TYR   A 1 35  ? 16.40855 -30.10299 -7.64802  1.000 35.48026  ? 142  TYR   A HB2  1 
ATOM   526  H  HB3  . TYR   A 1 35  ? 17.38223 -28.92489 -7.21277  1.000 35.48026  ? 142  TYR   A HB3  1 
ATOM   527  H  HD1  . TYR   A 1 35  ? 16.19212 -26.83198 -6.24309  1.000 33.24075  ? 142  TYR   A HD1  1 
ATOM   528  H  HD2  . TYR   A 1 35  ? 14.46351 -30.43885 -6.36515  1.000 40.42191  ? 142  TYR   A HD2  1 
ATOM   529  H  HE1  . TYR   A 1 35  ? 14.65273 -26.14297 -4.68759  1.000 37.09392  ? 142  TYR   A HE1  1 
ATOM   530  H  HE2  . TYR   A 1 35  ? 12.93643 -29.75785 -4.77326  1.000 48.66661  ? 142  TYR   A HE2  1 
ATOM   531  H  HH   . TYR   A 1 35  ? 12.12601 -28.03956 -3.58142  1.000 44.68618  ? 142  TYR   A HH   1 
ATOM   532  N  N    . THR   A 1 36  ? 17.96236 -27.80584 -10.41609 1.000 28.54596  ? 143  THR   A N    1 
ATOM   533  C  CA   . THR   A 1 36  ? 18.95513 -27.98692 -11.46552 1.000 30.23046  ? 143  THR   A CA   1 
ATOM   534  C  C    . THR   A 1 36  ? 20.26407 -27.28206 -11.14328 1.000 28.51594  ? 143  THR   A C    1 
ATOM   535  O  O    . THR   A 1 36  ? 21.19840 -27.31840 -11.96374 1.000 27.91037  ? 143  THR   A O    1 
ATOM   536  C  CB   . THR   A 1 36  ? 18.41069 -27.45953 -12.80462 1.000 34.13957  ? 143  THR   A CB   1 
ATOM   537  O  OG1  . THR   A 1 36  ? 18.07023 -26.08008 -12.65233 1.000 40.39534  ? 143  THR   A OG1  1 
ATOM   538  C  CG2  . THR   A 1 36  ? 17.18023 -28.22960 -13.21913 1.000 31.14430  ? 143  THR   A CG2  1 
ATOM   539  H  H    . THR   A 1 36  ? 17.87473 -26.98649 -10.16997 1.000 34.26955  ? 143  THR   A H    1 
ATOM   540  H  HA   . THR   A 1 36  ? 19.13791 -28.93277 -11.57891 1.000 36.29094  ? 143  THR   A HA   1 
ATOM   541  H  HB   . THR   A 1 36  ? 19.08176 -27.56419 -13.49716 1.000 40.98188  ? 143  THR   A HB   1 
ATOM   542  H  HG1  . THR   A 1 36  ? 17.64271 -25.96682 -11.93820 1.000 48.48880  ? 143  THR   A HG1  1 
ATOM   543  H  HG21 . THR   A 1 36  ? 16.84426 -27.88893 -14.06292 1.000 37.38755  ? 143  THR   A HG21 1 
ATOM   544  H  HG22 . THR   A 1 36  ? 17.39636 -29.16952 -13.32279 1.000 37.38755  ? 143  THR   A HG22 1 
ATOM   545  H  HG23 . THR   A 1 36  ? 16.48881 -28.13806 -12.54499 1.000 37.38755  ? 143  THR   A HG23 1 
ATOM   546  N  N    . GLY   A 1 37  ? 20.36895 -26.66381 -9.97885  1.000 26.19734  ? 144  GLY   A N    1 
ATOM   547  C  CA   . GLY   A 1 37  ? 21.58708 -26.00062 -9.55247  1.000 26.84880  ? 144  GLY   A CA   1 
ATOM   548  C  C    . GLY   A 1 37  ? 21.58662 -24.49860 -9.74684  1.000 24.21072  ? 144  GLY   A C    1 
ATOM   549  O  O    . GLY   A 1 37  ? 22.62294 -23.86277 -9.51213  1.000 23.26861  ? 144  GLY   A O    1 
ATOM   550  H  H    . GLY   A 1 37  ? 19.73179 -26.61340 -9.40345  1.000 31.45120  ? 144  GLY   A H    1 
ATOM   551  H  HA2  . GLY   A 1 37  ? 21.72488 -26.17823 -8.60888  1.000 32.23296  ? 144  GLY   A HA2  1 
ATOM   552  H  HA3  . GLY   A 1 37  ? 22.33267 -26.36512 -10.05461 1.000 32.23296  ? 144  GLY   A HA3  1 
ATOM   553  N  N    A HIS   A 1 38  ? 20.47068 -23.91363 -10.17788 0.538 25.92469  ? 145  HIS   A N    1 
ATOM   554  N  N    B HIS   A 1 38  ? 20.46945 -23.91936 -10.19201 0.462 25.92972  ? 145  HIS   A N    1 
ATOM   555  C  CA   A HIS   A 1 38  ? 20.41776 -22.46982 -10.36366 0.538 27.47834  ? 145  HIS   A CA   1 
ATOM   556  C  CA   B HIS   A 1 38  ? 20.35614 -22.46998 -10.32201 0.462 27.49586  ? 145  HIS   A CA   1 
ATOM   557  C  C    A HIS   A 1 38  ? 20.86023 -21.76103 -9.09305  0.538 26.94927  ? 145  HIS   A C    1 
ATOM   558  C  C    B HIS   A 1 38  ? 20.87755 -21.78037 -9.06628  0.462 26.94615  ? 145  HIS   A C    1 
ATOM   559  O  O    A HIS   A 1 38  ? 20.38280 -22.06592 -7.99703  0.538 25.57182  ? 145  HIS   A O    1 
ATOM   560  O  O    B HIS   A 1 38  ? 20.47398 -22.11613 -7.95028  0.462 25.64338  ? 145  HIS   A O    1 
ATOM   561  C  CB   A HIS   A 1 38  ? 19.00535 -22.01478 -10.74358 0.538 28.11826  ? 145  HIS   A CB   1 
ATOM   562  C  CB   B HIS   A 1 38  ? 18.89069 -22.06899 -10.55894 0.462 28.19764  ? 145  HIS   A CB   1 
ATOM   563  C  CG   A HIS   A 1 38  ? 18.88860 -20.53458 -10.95641 0.538 32.72129  ? 145  HIS   A CG   1 
ATOM   564  C  CG   B HIS   A 1 38  ? 18.47948 -22.02833 -12.00252 0.462 30.35403  ? 145  HIS   A CG   1 
ATOM   565  N  ND1  A HIS   A 1 38  ? 19.38904 -19.90079 -12.07404 0.538 34.99968  ? 145  HIS   A ND1  1 
ATOM   566  N  ND1  B HIS   A 1 38  ? 19.01165 -21.13151 -12.90637 0.462 32.57794  ? 145  HIS   A ND1  1 
ATOM   567  C  CD2  A HIS   A 1 38  ? 18.34309 -19.56234 -10.18767 0.538 39.19289  ? 145  HIS   A CD2  1 
ATOM   568  C  CD2  B HIS   A 1 38  ? 17.56089 -22.74994 -12.68875 0.462 35.62460  ? 145  HIS   A CD2  1 
ATOM   569  C  CE1  A HIS   A 1 38  ? 19.14930 -18.60505 -11.98903 0.538 37.93094  ? 145  HIS   A CE1  1 
ATOM   570  C  CE1  B HIS   A 1 38  ? 18.45424 -21.31663 -14.09047 0.462 32.21445  ? 145  HIS   A CE1  1 
ATOM   571  N  NE2  A HIS   A 1 38  ? 18.51923 -18.37236 -10.85277 0.538 38.52307  ? 145  HIS   A NE2  1 
ATOM   572  N  NE2  B HIS   A 1 38  ? 17.56800 -22.29062 -13.98486 0.462 35.82518  ? 145  HIS   A NE2  1 
ATOM   573  H  H    A HIS   A 1 38  ? 19.74059 -24.32693 -10.36695 0.538 31.12403  ? 145  HIS   A H    1 
ATOM   574  H  H    B HIS   A 1 38  ? 19.76089 -24.34698 -10.42584 0.462 31.13005  ? 145  HIS   A H    1 
ATOM   575  H  HA   A HIS   A 1 38  ? 21.01154 -22.22838 -11.09170 0.538 32.98841  ? 145  HIS   A HA   1 
ATOM   576  H  HA   B HIS   A 1 38  ? 20.88105 -22.17964 -11.08430 0.462 33.00942  ? 145  HIS   A HA   1 
ATOM   577  H  HB2  A HIS   A 1 38  ? 18.74661 -22.45455 -11.56855 0.538 33.75630  ? 145  HIS   A HB2  1 
ATOM   578  H  HB2  B HIS   A 1 38  ? 18.31861 -22.71081 -10.10983 0.462 33.85156  ? 145  HIS   A HB2  1 
ATOM   579  H  HB3  A HIS   A 1 38  ? 18.39529 -22.26116 -10.03082 0.538 33.75630  ? 145  HIS   A HB3  1 
ATOM   580  H  HB3  B HIS   A 1 38  ? 18.74948 -21.18326 -10.18955 0.462 33.85156  ? 145  HIS   A HB3  1 
ATOM   581  H  HD2  A HIS   A 1 38  ? 17.92716 -19.67808 -9.36396  0.538 47.04586  ? 145  HIS   A HD2  1 
ATOM   582  H  HD2  B HIS   A 1 38  ? 17.02543 -23.42920 -12.34701 0.462 42.76392  ? 145  HIS   A HD2  1 
ATOM   583  H  HE1  A HIS   A 1 38  ? 19.38433 -17.96541 -12.62190 0.538 45.53152  ? 145  HIS   A HE1  1 
ATOM   584  H  HE1  B HIS   A 1 38  ? 18.65212 -20.84227 -14.86554 0.462 38.67173  ? 145  HIS   A HE1  1 
ATOM   585  N  N    . GLY   A 1 39  ? 21.77266 -20.80660 -9.25173  1.000 27.90183  ? 146  GLY   A N    1 
ATOM   586  C  CA   . GLY   A 1 39  ? 22.24155 -19.99543 -8.14459  1.000 25.04135  ? 146  GLY   A CA   1 
ATOM   587  C  C    . GLY   A 1 39  ? 23.38105 -20.57828 -7.34024  1.000 24.95455  ? 146  GLY   A C    1 
ATOM   588  O  O    . GLY   A 1 39  ? 23.88429 -19.89956 -6.43733  1.000 26.09872  ? 146  GLY   A O    1 
ATOM   589  H  H    A GLY   A 1 39  ? 22.13836 -20.61011 -10.00490 0.538 33.49659  ? 146  GLY   A H    1 
ATOM   590  H  H    B GLY   A 1 39  ? 22.11871 -20.60230 -10.01207 0.462 33.49659  ? 146  GLY   A H    1 
ATOM   591  H  HA2  . GLY   A 1 39  ? 22.53814 -19.14063 -8.49423  1.000 30.06402  ? 146  GLY   A HA2  1 
ATOM   592  H  HA3  . GLY   A 1 39  ? 21.50035 -19.84789 -7.53652  1.000 30.06402  ? 146  GLY   A HA3  1 
ATOM   593  N  N    . ILE   A 1 40  ? 23.78750 -21.80854 -7.60565  1.000 23.93758  ? 147  ILE   A N    1 
ATOM   594  C  CA   . ILE   A 1 40  ? 24.86634 -22.45868 -6.86754  1.000 22.29251  ? 147  ILE   A CA   1 
ATOM   595  C  C    . ILE   A 1 40  ? 26.15123 -22.34297 -7.67829  1.000 23.06008  ? 147  ILE   A C    1 
ATOM   596  O  O    . ILE   A 1 40  ? 26.13505 -22.34450 -8.91246  1.000 26.90812  ? 147  ILE   A O    1 
ATOM   597  C  CB   . ILE   A 1 40  ? 24.50664 -23.93373 -6.58113  1.000 23.92167  ? 147  ILE   A CB   1 
ATOM   598  C  CG1  . ILE   A 1 40  ? 23.11517 -24.02236 -5.91304  1.000 22.51235  ? 147  ILE   A CG1  1 
ATOM   599  C  CG2  . ILE   A 1 40  ? 25.59451 -24.59225 -5.72740  1.000 22.61733  ? 147  ILE   A CG2  1 
ATOM   600  C  CD1  . ILE   A 1 40  ? 22.98029 -23.22521 -4.64391  1.000 24.95350  ? 147  ILE   A CD1  1 
ATOM   601  H  H    . ILE   A 1 40  ? 23.44815 -22.30202 -8.22283  1.000 28.73950  ? 147  ILE   A H    1 
ATOM   602  H  HA   . ILE   A 1 40  ? 25.00939 -22.00644 -6.02142  1.000 26.76541  ? 147  ILE   A HA   1 
ATOM   603  H  HB   . ILE   A 1 40  ? 24.46145 -24.41796 -7.42041  1.000 28.72040  ? 147  ILE   A HB   1 
ATOM   604  H  HG12 . ILE   A 1 40  ? 22.45075 -23.69253 -6.53806  1.000 27.02921  ? 147  ILE   A HG12 1 
ATOM   605  H  HG13 . ILE   A 1 40  ? 22.93497 -24.95054 -5.69643  1.000 27.02921  ? 147  ILE   A HG13 1 
ATOM   606  H  HG21 . ILE   A 1 40  ? 25.30527 -25.48462 -5.48059  1.000 27.15519  ? 147  ILE   A HG21 1 
ATOM   607  H  HG22 . ILE   A 1 40  ? 26.41445 -24.64117 -6.24337  1.000 27.15519  ? 147  ILE   A HG22 1 
ATOM   608  H  HG23 . ILE   A 1 40  ? 25.73673 -24.05829 -4.93018  1.000 27.15519  ? 147  ILE   A HG23 1 
ATOM   609  H  HD11 . ILE   A 1 40  ? 22.10508 -23.38950 -4.25930  1.000 29.95860  ? 147  ILE   A HD11 1 
ATOM   610  H  HD12 . ILE   A 1 40  ? 23.67188 -23.50152 -4.02242  1.000 29.95860  ? 147  ILE   A HD12 1 
ATOM   611  H  HD13 . ILE   A 1 40  ? 23.07898 -22.28272 -4.85098  1.000 29.95860  ? 147  ILE   A HD13 1 
ATOM   612  N  N    . VAL   A 1 41  ? 27.27694 -22.24983 -6.97529  1.000 21.99176  ? 148  VAL   A N    1 
ATOM   613  C  CA   . VAL   A 1 41  ? 28.58477 -22.02285 -7.58194  1.000 22.35331  ? 148  VAL   A CA   1 
ATOM   614  C  C    . VAL   A 1 41  ? 29.50429 -23.13581 -7.11456  1.000 20.39011  ? 148  VAL   A C    1 
ATOM   615  O  O    . VAL   A 1 41  ? 29.68960 -23.31621 -5.90433  1.000 22.28869  ? 148  VAL   A O    1 
ATOM   616  C  CB   . VAL   A 1 41  ? 29.16120 -20.65296 -7.18597  1.000 20.52241  ? 148  VAL   A CB   1 
ATOM   617  C  CG1  . VAL   A 1 41  ? 30.57764 -20.47270 -7.73288  1.000 24.00636  ? 148  VAL   A CG1  1 
ATOM   618  C  CG2  . VAL   A 1 41  ? 28.23316 -19.51266 -7.62959  1.000 26.03191  ? 148  VAL   A CG2  1 
ATOM   619  H  H    . VAL   A 1 41  ? 27.30878 -22.31703 -6.11851  1.000 26.40450  ? 148  VAL   A H    1 
ATOM   620  H  HA   . VAL   A 1 41  ? 28.51168 -22.06331 -8.54834  1.000 26.83837  ? 148  VAL   A HA   1 
ATOM   621  H  HB   . VAL   A 1 41  ? 29.22024 -20.61418 -6.21854  1.000 24.64128  ? 148  VAL   A HB   1 
ATOM   622  H  HG11 . VAL   A 1 41  ? 30.87953 -19.57192 -7.53703  1.000 28.82203  ? 148  VAL   A HG11 1 
ATOM   623  H  HG12 . VAL   A 1 41  ? 31.16455 -21.11788 -7.30840  1.000 28.82203  ? 148  VAL   A HG12 1 
ATOM   624  H  HG13 . VAL   A 1 41  ? 30.56649 -20.61662 -8.69208  1.000 28.82203  ? 148  VAL   A HG13 1 
ATOM   625  H  HG21 . VAL   A 1 41  ? 28.59659 -18.66967 -7.31625  1.000 31.25269  ? 148  VAL   A HG21 1 
ATOM   626  H  HG22 . VAL   A 1 41  ? 28.17757 -19.50935 -8.59799  1.000 31.25269  ? 148  VAL   A HG22 1 
ATOM   627  H  HG23 . VAL   A 1 41  ? 27.35279 -19.65549 -7.24822  1.000 31.25269  ? 148  VAL   A HG23 1 
ATOM   628  N  N    . VAL   A 1 42  ? 30.08754 -23.86552 -8.06850  1.000 19.78826  ? 149  VAL   A N    1 
ATOM   629  C  CA   . VAL   A 1 42  ? 30.99265 -24.97693 -7.79951  1.000 19.72059  ? 149  VAL   A CA   1 
ATOM   630  C  C    . VAL   A 1 42  ? 32.34487 -24.67657 -8.42847  1.000 20.77801  ? 149  VAL   A C    1 
ATOM   631  O  O    . VAL   A 1 42  ? 32.41530 -24.14629 -9.54484  1.000 21.68094  ? 149  VAL   A O    1 
ATOM   632  C  CB   . VAL   A 1 42  ? 30.42694 -26.29614 -8.36736  1.000 20.70785  ? 149  VAL   A CB   1 
ATOM   633  C  CG1  . VAL   A 1 42  ? 31.37943 -27.47424 -8.06218  1.000 21.74997  ? 149  VAL   A CG1  1 
ATOM   634  C  CG2  . VAL   A 1 42  ? 29.02606 -26.53898 -7.81993  1.000 20.00470  ? 149  VAL   A CG2  1 
ATOM   635  H  H    . VAL   A 1 42  ? 29.96749 -23.72776 -8.90886  1.000 23.76031  ? 149  VAL   A H    1 
ATOM   636  H  HA   . VAL   A 1 42  ? 31.11450 -25.06535 -6.84126  1.000 23.67910  ? 149  VAL   A HA   1 
ATOM   637  H  HB   . VAL   A 1 42  ? 30.35841 -26.23234 -9.33283  1.000 24.86382  ? 149  VAL   A HB   1 
ATOM   638  H  HG11 . VAL   A 1 42  ? 30.98252 -28.29513 -8.39311  1.000 26.11436  ? 149  VAL   A HG11 1 
ATOM   639  H  HG12 . VAL   A 1 42  ? 32.22871 -27.31616 -8.50336  1.000 26.11436  ? 149  VAL   A HG12 1 
ATOM   640  H  HG13 . VAL   A 1 42  ? 31.51098 -27.53367 -7.10298  1.000 26.11436  ? 149  VAL   A HG13 1 
ATOM   641  H  HG21 . VAL   A 1 42  ? 28.71134 -27.40268 -8.12956  1.000 24.02004  ? 149  VAL   A HG21 1 
ATOM   642  H  HG22 . VAL   A 1 42  ? 29.05936 -26.52714 -6.85058  1.000 24.02004  ? 149  VAL   A HG22 1 
ATOM   643  H  HG23 . VAL   A 1 42  ? 28.43635 -25.83814 -8.13923  1.000 24.02004  ? 149  VAL   A HG23 1 
ATOM   644  N  N    . SER   A 1 43  ? 33.42646 -25.03646 -7.73192  1.000 20.33082  ? 150  SER   A N    1 
ATOM   645  C  CA   . SER   A 1 43  ? 34.76488 -24.90100 -8.29539  1.000 19.22589  ? 150  SER   A CA   1 
ATOM   646  C  C    . SER   A 1 43  ? 35.51734 -26.22502 -8.26521  1.000 21.96114  ? 150  SER   A C    1 
ATOM   647  O  O    . SER   A 1 43  ? 35.51849 -26.92694 -7.25126  1.000 19.64130  ? 150  SER   A O    1 
ATOM   648  C  CB   . SER   A 1 43  ? 35.58676 -23.84565 -7.53425  1.000 21.84358  ? 150  SER   A CB   1 
ATOM   649  O  OG   . SER   A 1 43  ? 36.82551 -23.61340 -8.18022  1.000 24.05577  ? 150  SER   A OG   1 
ATOM   650  H  H    . SER   A 1 43  ? 33.40609 -25.35965 -6.93521  1.000 24.41138  ? 150  SER   A H    1 
ATOM   651  H  HA   . SER   A 1 43  ? 34.67215 -24.63249 -9.22285  1.000 23.08547  ? 150  SER   A HA   1 
ATOM   652  H  HB2  . SER   A 1 43  ? 35.08539 -23.01583 -7.50409  1.000 26.22669  ? 150  SER   A HB2  1 
ATOM   653  H  HB3  . SER   A 1 43  ? 35.75466 -24.16474 -6.63375  1.000 26.22669  ? 150  SER   A HB3  1 
ATOM   654  H  HG   . SER   A 1 43  ? 36.69762 -23.23574 -8.91955  1.000 28.88132  ? 150  SER   A HG   1 
ATOM   655  N  N    . ILE   A 1 44  ? 36.17903 -26.53964 -9.38182  1.000 20.34071  ? 151  ILE   A N    1 
ATOM   656  C  CA   . ILE   A 1 44  ? 36.96085 -27.75743 -9.55998  1.000 19.81999  ? 151  ILE   A CA   1 
ATOM   657  C  C    . ILE   A 1 44  ? 38.42719 -27.44517 -9.27783  1.000 18.69972  ? 151  ILE   A C    1 
ATOM   658  O  O    . ILE   A 1 44  ? 39.04711 -26.65349 -9.99420  1.000 19.85062  ? 151  ILE   A O    1 
ATOM   659  C  CB   . ILE   A 1 44  ? 36.82346 -28.30697 -10.99220 1.000 22.13226  ? 151  ILE   A CB   1 
ATOM   660  C  CG1  . ILE   A 1 44  ? 35.36546 -28.53412 -11.40350 1.000 23.50830  ? 151  ILE   A CG1  1 
ATOM   661  C  CG2  . ILE   A 1 44  ? 37.63736 -29.59795 -11.14101 1.000 22.53104  ? 151  ILE   A CG2  1 
ATOM   662  C  CD1  . ILE   A 1 44  ? 34.57798 -29.45065 -10.51402 1.000 20.99765  ? 151  ILE   A CD1  1 
ATOM   663  H  H    . ILE   A 1 44  ? 36.18805 -26.03760 -10.08001 1.000 24.42325  ? 151  ILE   A H    1 
ATOM   664  H  HA   . ILE   A 1 44  ? 36.64678 -28.41783 -8.92271  1.000 23.79838  ? 151  ILE   A HA   1 
ATOM   665  H  HB   . ILE   A 1 44  ? 37.17643 -27.63026 -11.59084 1.000 26.57311  ? 151  ILE   A HB   1 
ATOM   666  H  HG12 . ILE   A 1 44  ? 34.91246 -27.67640 -11.40733 1.000 28.22436  ? 151  ILE   A HG12 1 
ATOM   667  H  HG13 . ILE   A 1 44  ? 35.35611 -28.91823 -12.29415 1.000 28.22436  ? 151  ILE   A HG13 1 
ATOM   668  H  HG21 . ILE   A 1 44  ? 37.47595 -29.97340 -12.02071 1.000 27.05164  ? 151  ILE   A HG21 1 
ATOM   669  H  HG22 . ILE   A 1 44  ? 38.57937 -29.39109 -11.03741 1.000 27.05164  ? 151  ILE   A HG22 1 
ATOM   670  H  HG23 . ILE   A 1 44  ? 37.35965 -30.22699 -10.45685 1.000 27.05164  ? 151  ILE   A HG23 1 
ATOM   671  H  HD11 . ILE   A 1 44  ? 33.67562 -29.52920 -10.86111 1.000 25.21158  ? 151  ILE   A HD11 1 
ATOM   672  H  HD12 . ILE   A 1 44  ? 35.00449 -30.32175 -10.50130 1.000 25.21158  ? 151  ILE   A HD12 1 
ATOM   673  H  HD13 . ILE   A 1 44  ? 34.55661 -29.07970 -9.61800  1.000 25.21158  ? 151  ILE   A HD13 1 
ATOM   674  N  N    A LEU   A 1 45  ? 38.98449 -28.06550 -8.24043  0.457 17.73205  ? 152  LEU   A N    1 
ATOM   675  N  N    B LEU   A 1 45  ? 38.99182 -28.05745 -8.23640  0.543 17.71317  ? 152  LEU   A N    1 
ATOM   676  C  CA   A LEU   A 1 45  ? 40.39857 -27.90620 -7.91075  0.457 17.64656  ? 152  LEU   A CA   1 
ATOM   677  C  CA   B LEU   A 1 45  ? 40.40631 -27.89189 -7.92520  0.543 17.60708  ? 152  LEU   A CA   1 
ATOM   678  C  C    A LEU   A 1 45  ? 41.18213 -28.96021 -8.68343  0.457 17.29289  ? 152  LEU   A C    1 
ATOM   679  C  C    B LEU   A 1 45  ? 41.18881 -28.95402 -8.68731  0.543 17.25556  ? 152  LEU   A C    1 
ATOM   680  O  O    A LEU   A 1 45  ? 41.16792 -30.14023 -8.33156  0.457 20.63469  ? 152  LEU   A O    1 
ATOM   681  O  O    B LEU   A 1 45  ? 41.17226 -30.13124 -8.32206  0.543 20.65681  ? 152  LEU   A O    1 
ATOM   682  C  CB   A LEU   A 1 45  ? 40.61390 -28.04040 -6.40441  0.457 18.73072  ? 152  LEU   A CB   1 
ATOM   683  C  CB   B LEU   A 1 45  ? 40.65304 -27.99306 -6.42050  0.543 18.70203  ? 152  LEU   A CB   1 
ATOM   684  C  CG   A LEU   A 1 45  ? 39.77630 -27.14544 -5.48070  0.457 20.41626  ? 152  LEU   A CG   1 
ATOM   685  C  CG   B LEU   A 1 45  ? 40.41922 -26.70629 -5.63102  0.543 19.38522  ? 152  LEU   A CG   1 
ATOM   686  C  CD1  A LEU   A 1 45  ? 40.33905 -27.18823 -4.06472  0.457 24.47325  ? 152  LEU   A CD1  1 
ATOM   687  C  CD1  B LEU   A 1 45  ? 39.06101 -26.13644 -5.88821  0.543 22.22717  ? 152  LEU   A CD1  1 
ATOM   688  C  CD2  A LEU   A 1 45  ? 39.74522 -25.73182 -5.98115  0.457 21.96117  ? 152  LEU   A CD2  1 
ATOM   689  C  CD2  B LEU   A 1 45  ? 40.58022 -27.00171 -4.14130  0.543 24.28216  ? 152  LEU   A CD2  1 
ATOM   690  H  H    A LEU   A 1 45  ? 38.55962 -28.58947 -7.70700  0.457 21.29286  ? 152  LEU   A H    1 
ATOM   691  H  H    B LEU   A 1 45  ? 38.57163 -28.57608 -7.69413  0.543 21.27020  ? 152  LEU   A H    1 
ATOM   692  H  HA   A LEU   A 1 45  ? 40.70304 -27.02799 -8.18813  0.457 21.19026  ? 152  LEU   A HA   1 
ATOM   693  H  HA   B LEU   A 1 45  ? 40.70186 -27.01502 -8.21612  0.543 21.14290  ? 152  LEU   A HA   1 
ATOM   694  H  HB2  A LEU   A 1 45  ? 40.41748 -28.95788 -6.15834  0.457 22.49126  ? 152  LEU   A HB2  1 
ATOM   695  H  HB2  B LEU   A 1 45  ? 40.05731 -28.66758 -6.05854  0.543 22.45683  ? 152  LEU   A HB2  1 
ATOM   696  H  HB3  A LEU   A 1 45  ? 41.54472 -27.83941 -6.21984  0.457 22.49126  ? 152  LEU   A HB3  1 
ATOM   697  H  HB3  B LEU   A 1 45  ? 41.57614 -28.25578 -6.27990  0.543 22.45683  ? 152  LEU   A HB3  1 
ATOM   698  H  HG   A LEU   A 1 45  ? 38.86419 -27.47528 -5.46786  0.457 24.51391  ? 152  LEU   A HG   1 
ATOM   699  H  HG   B LEU   A 1 45  ? 41.06810 -26.04254 -5.91261  0.543 23.27666  ? 152  LEU   A HG   1 
ATOM   700  H  HD11 A LEU   A 1 45  ? 39.85258 -26.55647 -3.51233  0.457 29.38230  ? 152  LEU   A HD11 1 
ATOM   701  H  HD11 B LEU   A 1 45  ? 38.90888 -25.39604 -5.28029  0.543 26.68700  ? 152  LEU   A HD11 1 
ATOM   702  H  HD12 A LEU   A 1 45  ? 40.23550 -28.08537 -3.71071  0.457 29.38230  ? 152  LEU   A HD12 1 
ATOM   703  H  HD12 B LEU   A 1 45  ? 39.01772 -25.82520 -6.80590  0.543 26.68700  ? 152  LEU   A HD12 1 
ATOM   704  H  HD13 A LEU   A 1 45  ? 41.27883 -26.94944 -4.09103  0.457 29.38230  ? 152  LEU   A HD13 1 
ATOM   705  H  HD13 B LEU   A 1 45  ? 38.39583 -26.82701 -5.74142  0.543 26.68700  ? 152  LEU   A HD13 1 
ATOM   706  H  HD21 A LEU   A 1 45  ? 39.39389 -25.15731 -5.28300  0.457 26.36780  ? 152  LEU   A HD21 1 
ATOM   707  H  HD21 B LEU   A 1 45  ? 40.43647 -26.18392 -3.63984  0.543 29.15298  ? 152  LEU   A HD21 1 
ATOM   708  H  HD22 A LEU   A 1 45  ? 40.64691 -25.45858 -6.21181  0.457 26.36780  ? 152  LEU   A HD22 1 
ATOM   709  H  HD22 B LEU   A 1 45  ? 39.92719 -27.66944 -3.87939  0.543 29.15298  ? 152  LEU   A HD22 1 
ATOM   710  H  HD23 A LEU   A 1 45  ? 39.17525 -25.68666 -6.76472  0.457 26.36780  ? 152  LEU   A HD23 1 
ATOM   711  H  HD23 B LEU   A 1 45  ? 41.47685 -27.33503 -3.98055  0.543 29.15298  ? 152  LEU   A HD23 1 
ATOM   712  N  N    . ASP   A 1 46  ? 41.87519 -28.54708 -9.75142  1.000 17.73473  ? 153  ASP   A N    1 
ATOM   713  C  CA   . ASP   A 1 46  ? 42.52384 -29.52509 -10.61910 1.000 17.24234  ? 153  ASP   A CA   1 
ATOM   714  C  C    . ASP   A 1 46  ? 43.56996 -28.88307 -11.51980 1.000 20.60634  ? 153  ASP   A C    1 
ATOM   715  O  O    . ASP   A 1 46  ? 44.31977 -28.01322 -11.07170 1.000 20.96444  ? 153  ASP   A O    1 
ATOM   716  C  CB   . ASP   A 1 46  ? 41.41799 -30.24945 -11.40868 1.000 19.56300  ? 153  ASP   A CB   1 
ATOM   717  C  CG   . ASP   A 1 46  ? 41.75917 -31.68925 -11.76568 1.000 22.76512  ? 153  ASP   A CG   1 
ATOM   718  O  OD1  . ASP   A 1 46  ? 42.74273 -31.90303 -12.49696 1.000 23.53191  ? 153  ASP   A OD1  1 
ATOM   719  O  OD2  . ASP   A 1 46  ? 41.00813 -32.60604 -11.35520 1.000 24.04713  ? 153  ASP   A OD2  1 
ATOM   720  H  H    A ASP   A 1 46  ? 41.97936 -27.72607 -9.98529  0.457 21.29607  ? 153  ASP   A H    1 
ATOM   721  H  H    B ASP   A 1 46  ? 41.97804 -27.72661 -9.98776  0.543 21.29607  ? 153  ASP   A H    1 
ATOM   722  H  HA   . ASP   A 1 46  ? 43.01874 -30.17850 -10.10043 1.000 20.70521  ? 153  ASP   A HA   1 
ATOM   723  H  HB2  . ASP   A 1 46  ? 40.60932 -30.26167 -10.87314 1.000 23.48999  ? 153  ASP   A HB2  1 
ATOM   724  H  HB3  . ASP   A 1 46  ? 41.26036 -29.76932 -12.23665 1.000 23.48999  ? 153  ASP   A HB3  1 
ATOM   725  N  N    . ASP   A 1 47  ? 43.64318 -29.30454 -12.78461 1.000 20.62700  ? 154  ASP   A N    1 
ATOM   726  C  CA   . ASP   A 1 47  ? 44.67529 -28.86181 -13.71043 1.000 20.62826  ? 154  ASP   A CA   1 
ATOM   727  C  C    . ASP   A 1 47  ? 44.20724 -27.73342 -14.62244 1.000 21.40768  ? 154  ASP   A C    1 
ATOM   728  O  O    . ASP   A 1 47  ? 44.91184 -27.39818 -15.57623 1.000 24.09084  ? 154  ASP   A O    1 
ATOM   729  C  CB   . ASP   A 1 47  ? 45.17389 -30.03715 -14.54979 1.000 23.05436  ? 154  ASP   A CB   1 
ATOM   730  C  CG   . ASP   A 1 47  ? 44.05769 -30.75187 -15.29497 1.000 18.89380  ? 154  ASP   A CG   1 
ATOM   731  O  OD1  . ASP   A 1 47  ? 42.94130 -30.20170 -15.40671 1.000 21.40051  ? 154  ASP   A OD1  1 
ATOM   732  O  OD2  . ASP   A 1 47  ? 44.29480 -31.89829 -15.74526 1.000 23.31942  ? 154  ASP   A OD2  1 
ATOM   733  H  H    . ASP   A 1 47  ? 43.08928 -29.86182 -13.13425 1.000 24.76680  ? 154  ASP   A H    1 
ATOM   734  H  HA   . ASP   A 1 47  ? 45.42388 -28.52867 -13.19126 1.000 24.76830  ? 154  ASP   A HA   1 
ATOM   735  H  HB2  . ASP   A 1 47  ? 45.80866 -29.70897 -15.20574 1.000 27.67962  ? 154  ASP   A HB2  1 
ATOM   736  H  HB3  . ASP   A 1 47  ? 45.60358 -30.68150 -13.96577 1.000 27.67962  ? 154  ASP   A HB3  1 
ATOM   737  N  N    . GLY   A 1 48  ? 43.07340 -27.11419 -14.31766 1.000 21.24978  ? 155  GLY   A N    1 
ATOM   738  C  CA   . GLY   A 1 48  ? 42.53200 -26.03148 -15.11405 1.000 22.85935  ? 155  GLY   A CA   1 
ATOM   739  C  C    . GLY   A 1 48  ? 41.18212 -26.39745 -15.70651 1.000 22.99865  ? 155  GLY   A C    1 
ATOM   740  O  O    . GLY   A 1 48  ? 40.69543 -27.51777 -15.58053 1.000 24.61164  ? 155  GLY   A O    1 
ATOM   741  H  H    . GLY   A 1 48  ? 42.58941 -27.31174 -13.63478 1.000 25.51413  ? 155  GLY   A H    1 
ATOM   742  H  HA2  . GLY   A 1 48  ? 42.42289 -25.24340 -14.55914 1.000 27.44562  ? 155  GLY   A HA2  1 
ATOM   743  H  HA3  . GLY   A 1 48  ? 43.14239 -25.82513 -15.83913 1.000 27.44562  ? 155  GLY   A HA3  1 
ATOM   744  N  N    . ILE   A 1 49  ? 40.55870 -25.40646 -16.33083 1.000 21.96305  ? 156  ILE   A N    1 
ATOM   745  C  CA   . ILE   A 1 49  ? 39.23956 -25.61275 -16.92665 1.000 20.60653  ? 156  ILE   A CA   1 
ATOM   746  C  C    . ILE   A 1 49  ? 39.19547 -24.89500 -18.26735 1.000 23.56676  ? 156  ILE   A C    1 
ATOM   747  O  O    . ILE   A 1 49  ? 39.59136 -23.73183 -18.37089 1.000 21.76463  ? 156  ILE   A O    1 
ATOM   748  C  CB   . ILE   A 1 49  ? 38.10998 -25.13277 -15.98894 1.000 21.80839  ? 156  ILE   A CB   1 
ATOM   749  C  CG1  . ILE   A 1 49  ? 36.75060 -25.30408 -16.66804 1.000 22.18515  ? 156  ILE   A CG1  1 
ATOM   750  C  CG2  . ILE   A 1 49  ? 38.30156 -23.67630 -15.60763 1.000 24.73797  ? 156  ILE   A CG2  1 
ATOM   751  C  CD1  . ILE   A 1 49  ? 35.55939 -25.00020 -15.75451 1.000 26.55148  ? 156  ILE   A CD1  1 
ATOM   752  H  H    . ILE   A 1 49  ? 40.87461 -24.61189 -16.42279 1.000 26.37005  ? 156  ILE   A H    1 
ATOM   753  H  HA   . ILE   A 1 49  ? 39.10213 -26.55746 -17.09852 1.000 24.74224  ? 156  ILE   A HA   1 
ATOM   754  H  HB   . ILE   A 1 49  ? 38.14320 -25.67514 -15.18543 1.000 26.18446  ? 156  ILE   A HB   1 
ATOM   755  H  HG12 . ILE   A 1 49  ? 36.70301 -24.70113 -17.42639 1.000 26.63657  ? 156  ILE   A HG12 1 
ATOM   756  H  HG13 . ILE   A 1 49  ? 36.66602 -26.22246 -16.96857 1.000 26.63657  ? 156  ILE   A HG13 1 
ATOM   757  H  HG21 . ILE   A 1 49  ? 37.65667 -23.44188 -14.92202 1.000 29.69996  ? 156  ILE   A HG21 1 
ATOM   758  H  HG22 . ILE   A 1 49  ? 39.20261 -23.55418 -15.26983 1.000 29.69996  ? 156  ILE   A HG22 1 
ATOM   759  H  HG23 . ILE   A 1 49  ? 38.16501 -23.12364 -16.39302 1.000 29.69996  ? 156  ILE   A HG23 1 
ATOM   760  H  HD11 . ILE   A 1 49  ? 34.74036 -25.25136 -16.20949 1.000 31.87617  ? 156  ILE   A HD11 1 
ATOM   761  H  HD12 . ILE   A 1 49  ? 35.65205 -25.51014 -14.93459 1.000 31.87617  ? 156  ILE   A HD12 1 
ATOM   762  H  HD13 . ILE   A 1 49  ? 35.54893 -24.05112 -15.55439 1.000 31.87617  ? 156  ILE   A HD13 1 
ATOM   763  N  N    . GLU   A 1 50  ? 38.75414 -25.60175 -19.29913 1.000 23.65153  ? 157  GLU   A N    1 
ATOM   764  C  CA   . GLU   A 1 50  ? 38.61581 -25.01079 -20.62875 1.000 21.45488  ? 157  GLU   A CA   1 
ATOM   765  C  C    . GLU   A 1 50  ? 37.34571 -24.17666 -20.62541 1.000 24.37077  ? 157  GLU   A C    1 
ATOM   766  O  O    . GLU   A 1 50  ? 36.24834 -24.66031 -20.91988 1.000 22.70303  ? 157  GLU   A O    1 
ATOM   767  C  CB   . GLU   A 1 50  ? 38.59331 -26.09834 -21.68805 1.000 22.04572  ? 157  GLU   A CB   1 
ATOM   768  C  CG   . GLU   A 1 50  ? 38.59591 -25.58149 -23.11447 1.000 25.75212  ? 157  GLU   A CG   1 
ATOM   769  C  CD   . GLU   A 1 50  ? 38.76607 -26.72210 -24.10119 1.000 27.02124  ? 157  GLU   A CD   1 
ATOM   770  O  OE1  . GLU   A 1 50  ? 37.78437 -27.45264 -24.33609 1.000 26.53355  ? 157  GLU   A OE1  1 
ATOM   771  O  OE2  . GLU   A 1 50  ? 39.89280 -26.90837 -24.60685 1.000 26.06032  ? 157  GLU   A OE2  1 
ATOM   772  H  H    . GLU   A 1 50  ? 38.52649 -26.43000 -19.25704 1.000 28.39623  ? 157  GLU   A H    1 
ATOM   773  H  HA   . GLU   A 1 50  ? 39.36472 -24.42529 -20.82171 1.000 25.76025  ? 157  GLU   A HA   1 
ATOM   774  H  HB2  . GLU   A 1 50  ? 39.37921 -26.65579 -21.57619 1.000 26.46925  ? 157  GLU   A HB2  1 
ATOM   775  H  HB3  . GLU   A 1 50  ? 37.79029 -26.62939 -21.56953 1.000 26.46925  ? 157  GLU   A HB3  1 
ATOM   776  H  HG2  . GLU   A 1 50  ? 37.75357 -25.13738 -23.29919 1.000 30.91693  ? 157  GLU   A HG2  1 
ATOM   777  H  HG3  . GLU   A 1 50  ? 39.33138 -24.96007 -23.23206 1.000 30.91693  ? 157  GLU   A HG3  1 
ATOM   778  N  N    . LYS   A 1 51  ? 37.50146 -22.88848 -20.29621 1.000 22.46313  ? 158  LYS   A N    1 
ATOM   779  C  CA   . LYS   A 1 51  ? 36.33490 -22.06529 -19.99148 1.000 26.15240  ? 158  LYS   A CA   1 
ATOM   780  C  C    . LYS   A 1 51  ? 35.52440 -21.74207 -21.23461 1.000 27.16203  ? 158  LYS   A C    1 
ATOM   781  O  O    . LYS   A 1 51  ? 34.34995 -21.37503 -21.11902 1.000 28.55995  ? 158  LYS   A O    1 
ATOM   782  C  CB   . LYS   A 1 51  ? 36.76732 -20.77498 -19.28053 1.000 28.17622  ? 158  LYS   A CB   1 
ATOM   783  C  CG   . LYS   A 1 51  ? 37.56317 -19.79348 -20.11447 1.000 34.73426  ? 158  LYS   A CG   1 
ATOM   784  C  CD   . LYS   A 1 51  ? 38.21793 -18.71488 -19.21330 1.000 31.07752  ? 158  LYS   A CD   1 
ATOM   785  C  CE   . LYS   A 1 51  ? 39.10644 -17.78588 -20.02697 1.000 33.86856  ? 158  LYS   A CE   1 
ATOM   786  N  NZ   . LYS   A 1 51  ? 40.35664 -18.46428 -20.45680 1.000 35.38640  ? 158  LYS   A NZ   1 
ATOM   787  H  H    . LYS   A 1 51  ? 38.25634 -22.47975 -20.24433 1.000 26.97016  ? 158  LYS   A H    1 
ATOM   788  H  HA   . LYS   A 1 51  ? 35.75729 -22.55099 -19.38208 1.000 31.39728  ? 158  LYS   A HA   1 
ATOM   789  H  HB2  . LYS   A 1 51  ? 35.96953 -20.31341 -18.97821 1.000 33.82585  ? 158  LYS   A HB2  1 
ATOM   790  H  HB3  . LYS   A 1 51  ? 37.31834 -21.01786 -18.52008 1.000 33.82585  ? 158  LYS   A HB3  1 
ATOM   791  H  HG2  . LYS   A 1 51  ? 38.26470 -20.26558 -20.58973 1.000 41.69551  ? 158  LYS   A HG2  1 
ATOM   792  H  HG3  . LYS   A 1 51  ? 36.97404 -19.35167 -20.74583 1.000 41.69551  ? 158  LYS   A HG3  1 
ATOM   793  H  HD2  . LYS   A 1 51  ? 37.52513 -18.18370 -18.79048 1.000 37.30742  ? 158  LYS   A HD2  1 
ATOM   794  H  HD3  . LYS   A 1 51  ? 38.76366 -19.14679 -18.53763 1.000 37.30742  ? 158  LYS   A HD3  1 
ATOM   795  H  HE2  . LYS   A 1 51  ? 38.62808 -17.49732 -20.81994 1.000 40.65667  ? 158  LYS   A HE2  1 
ATOM   796  H  HE3  . LYS   A 1 51  ? 39.34707 -17.01714 -19.48657 1.000 40.65667  ? 158  LYS   A HE3  1 
ATOM   797  H  HZ1  . LYS   A 1 51  ? 40.84589 -17.91319 -20.95584 1.000 42.47808  ? 158  LYS   A HZ1  1 
ATOM   798  H  HZ2  . LYS   A 1 51  ? 40.83154 -18.70723 -19.74438 1.000 42.47808  ? 158  LYS   A HZ2  1 
ATOM   799  H  HZ3  . LYS   A 1 51  ? 40.16081 -19.18933 -20.93435 1.000 42.47808  ? 158  LYS   A HZ3  1 
ATOM   800  N  N    . ASN   A 1 52  ? 36.11138 -21.91526 -22.40911 1.000 23.89543  ? 159  ASN   A N    1 
ATOM   801  C  CA   . ASN   A 1 52  ? 35.44410 -21.66471 -23.67294 1.000 27.94395  ? 159  ASN   A CA   1 
ATOM   802  C  C    . ASN   A 1 52  ? 34.88015 -22.93831 -24.27689 1.000 25.19016  ? 159  ASN   A C    1 
ATOM   803  O  O    . ASN   A 1 52  ? 34.46480 -22.91966 -25.43183 1.000 26.52646  ? 159  ASN   A O    1 
ATOM   804  C  CB   . ASN   A 1 52  ? 36.40709 -20.99409 -24.66663 1.000 30.58422  ? 159  ASN   A CB   1 
ATOM   805  C  CG   . ASN   A 1 52  ? 37.68641 -21.79218 -24.87961 1.000 35.89268  ? 159  ASN   A CG   1 
ATOM   806  O  OD1  . ASN   A 1 52  ? 38.21896 -22.38675 -23.94647 1.000 31.64058  ? 159  ASN   A OD1  1 
ATOM   807  N  ND2  . ASN   A 1 52  ? 38.18578 -21.79797 -26.10023 1.000 39.61189  ? 159  ASN   A ND2  1 
ATOM   808  H  H    . ASN   A 1 52  ? 36.92238 -22.18615 -22.50120 1.000 28.68892  ? 159  ASN   A H    1 
ATOM   809  H  HA   . ASN   A 1 52  ? 34.71093 -21.04825 -23.52017 1.000 33.54714  ? 159  ASN   A HA   1 
ATOM   810  H  HB2  . ASN   A 1 52  ? 35.96358 -20.90433 -25.52461 1.000 36.71546  ? 159  ASN   A HB2  1 
ATOM   811  H  HB3  . ASN   A 1 52  ? 36.65269 -20.11931 -24.32699 1.000 36.71546  ? 159  ASN   A HB3  1 
ATOM   812  H  HD21 . ASN   A 1 52  ? 38.90714 -22.23527 -26.26764 1.000 47.54866  ? 159  ASN   A HD21 1 
ATOM   813  H  HD22 . ASN   A 1 52  ? 37.79007 -21.36445 -26.72878 1.000 47.54866  ? 159  ASN   A HD22 1 
ATOM   814  N  N    . HIS   A 1 53  ? 34.86465 -24.04021 -23.53349 1.000 25.60933  ? 160  HIS   A N    1 
ATOM   815  C  CA   . HIS   A 1 53  ? 34.28361 -25.27277 -24.04962 1.000 24.19754  ? 160  HIS   A CA   1 
ATOM   816  C  C    . HIS   A 1 53  ? 32.81856 -25.02716 -24.39754 1.000 25.47674  ? 160  HIS   A C    1 
ATOM   817  O  O    . HIS   A 1 53  ? 32.08886 -24.43102 -23.59329 1.000 25.74885  ? 160  HIS   A O    1 
ATOM   818  C  CB   . HIS   A 1 53  ? 34.40033 -26.41182 -23.02867 1.000 21.99458  ? 160  HIS   A CB   1 
ATOM   819  C  CG   . HIS   A 1 53  ? 34.14447 -27.76285 -23.61222 1.000 24.68047  ? 160  HIS   A CG   1 
ATOM   820  N  ND1  . HIS   A 1 53  ? 32.90220 -28.15127 -24.05528 1.000 24.19903  ? 160  HIS   A ND1  1 
ATOM   821  C  CD2  . HIS   A 1 53  ? 34.97137 -28.80717 -23.85010 1.000 21.70717  ? 160  HIS   A CD2  1 
ATOM   822  C  CE1  . HIS   A 1 53  ? 32.96965 -29.37768 -24.53901 1.000 25.85109  ? 160  HIS   A CE1  1 
ATOM   823  N  NE2  . HIS   A 1 53  ? 34.21671 -29.79794 -24.42956 1.000 21.94947  ? 160  HIS   A NE2  1 
ATOM   824  H  H    . HIS   A 1 53  ? 35.18062 -24.09982 -22.73586 1.000 30.74559  ? 160  HIS   A H    1 
ATOM   825  H  HA   . HIS   A 1 53  ? 34.76286 -25.54613 -24.84743 1.000 29.05144  ? 160  HIS   A HA   1 
ATOM   826  H  HB2  . HIS   A 1 53  ? 35.29804 -26.41194 -22.66123 1.000 26.40789  ? 160  HIS   A HB2  1 
ATOM   827  H  HB3  . HIS   A 1 53  ? 33.75247 -26.26592 -22.32164 1.000 26.40789  ? 160  HIS   A HB3  1 
ATOM   828  H  HD2  . HIS   A 1 53  ? 35.88032 -28.84673 -23.65738 1.000 26.06299  ? 160  HIS   A HD2  1 
ATOM   829  H  HE1  . HIS   A 1 53  ? 32.26065 -29.86247 -24.89565 1.000 31.03571  ? 160  HIS   A HE1  1 
ATOM   830  N  N    A PRO   A 1 54  ? 32.35111 -25.44489 -25.57664 0.588 26.42109  ? 161  PRO   A N    1 
ATOM   831  N  N    B PRO   A 1 54  ? 32.34417 -25.48291 -25.56138 0.412 26.48932  ? 161  PRO   A N    1 
ATOM   832  C  CA   A PRO   A 1 54  ? 30.94906 -25.17635 -25.93481 0.588 28.47169  ? 161  PRO   A CA   1 
ATOM   833  C  CA   B PRO   A 1 54  ? 30.95054 -25.20155 -25.94350 0.412 28.44156  ? 161  PRO   A CA   1 
ATOM   834  C  C    A PRO   A 1 54  ? 29.93057 -25.69491 -24.92530 0.588 27.09097  ? 161  PRO   A C    1 
ATOM   835  C  C    B PRO   A 1 54  ? 29.91189 -25.74629 -24.97600 0.412 27.13140  ? 161  PRO   A C    1 
ATOM   836  O  O    A PRO   A 1 54  ? 28.81541 -25.16281 -24.87527 0.588 28.31715  ? 161  PRO   A O    1 
ATOM   837  O  O    B PRO   A 1 54  ? 28.76332 -25.28974 -25.01368 0.412 28.21980  ? 161  PRO   A O    1 
ATOM   838  C  CB   A PRO   A 1 54  ? 30.79274 -25.87542 -27.29233 0.588 29.05959  ? 161  PRO   A CB   1 
ATOM   839  C  CB   B PRO   A 1 54  ? 30.82341 -25.86347 -27.32379 0.412 29.07318  ? 161  PRO   A CB   1 
ATOM   840  C  CG   A PRO   A 1 54  ? 32.16838 -25.92522 -27.86416 0.588 28.79983  ? 161  PRO   A CG   1 
ATOM   841  C  CG   B PRO   A 1 54  ? 31.90313 -26.89040 -27.36290 0.412 27.74817  ? 161  PRO   A CG   1 
ATOM   842  C  CD   A PRO   A 1 54  ? 33.08855 -26.09438 -26.67516 0.588 28.10472  ? 161  PRO   A CD   1 
ATOM   843  C  CD   B PRO   A 1 54  ? 33.03788 -26.29209 -26.57843 0.412 28.07009  ? 161  PRO   A CD   1 
ATOM   844  H  HA   A PRO   A 1 54  ? 30.82192 -24.22092 -26.04384 0.588 34.18042  ? 161  PRO   A HA   1 
ATOM   845  H  HA   B PRO   A 1 54  ? 30.82768 -24.24308 -26.02800 0.412 34.14427  ? 161  PRO   A HA   1 
ATOM   846  H  HB2  A PRO   A 1 54  ? 30.43795 -26.76906 -27.16411 0.588 34.88590  ? 161  PRO   A HB2  1 
ATOM   847  H  HB2  B PRO   A 1 54  ? 29.94972 -26.27534 -27.41276 0.412 34.90221  ? 161  PRO   A HB2  1 
ATOM   848  H  HB3  A PRO   A 1 54  ? 30.19900 -25.36126 -27.86155 0.588 34.88590  ? 161  PRO   A HB3  1 
ATOM   849  H  HB3  B PRO   A 1 54  ? 30.95009 -25.20041 -28.02036 0.412 34.90221  ? 161  PRO   A HB3  1 
ATOM   850  H  HG2  A PRO   A 1 54  ? 32.24588 -26.67795 -28.47103 0.588 34.57419  ? 161  PRO   A HG2  1 
ATOM   851  H  HG2  B PRO   A 1 54  ? 31.59279 -27.71226 -26.95163 0.412 33.31220  ? 161  PRO   A HG2  1 
ATOM   852  H  HG3  A PRO   A 1 54  ? 32.35979 -25.09877 -28.33452 0.588 34.57419  ? 161  PRO   A HG3  1 
ATOM   853  H  HG3  B PRO   A 1 54  ? 32.16693 -27.05798 -28.28117 0.412 33.31220  ? 161  PRO   A HG3  1 
ATOM   854  H  HD2  A PRO   A 1 54  ? 33.23527 -27.03391 -26.48371 0.588 33.74006  ? 161  PRO   A HD2  1 
ATOM   855  H  HD2  B PRO   A 1 54  ? 33.57531 -26.98460 -26.16310 0.412 33.69850  ? 161  PRO   A HD2  1 
ATOM   856  H  HD3  A PRO   A 1 54  ? 33.93720 -25.65092 -26.83018 0.588 33.74006  ? 161  PRO   A HD3  1 
ATOM   857  H  HD3  B PRO   A 1 54  ? 33.59464 -25.73472 -27.14434 0.412 33.69850  ? 161  PRO   A HD3  1 
ATOM   858  N  N    . ASP   A 1 55  ? 30.26070 -26.71037 -24.12372 1.000 26.84764  ? 162  ASP   A N    1 
ATOM   859  C  CA   . ASP   A 1 55  ? 29.32553 -27.21894 -23.12238 1.000 26.82115  ? 162  ASP   A CA   1 
ATOM   860  C  C    . ASP   A 1 55  ? 29.59559 -26.67933 -21.72182 1.000 26.68024  ? 162  ASP   A C    1 
ATOM   861  O  O    . ASP   A 1 55  ? 28.89782 -27.07251 -20.77688 1.000 26.83801  ? 162  ASP   A O    1 
ATOM   862  C  CB   . ASP   A 1 55  ? 29.32701 -28.75231 -23.10074 1.000 26.42147  ? 162  ASP   A CB   1 
ATOM   863  C  CG   . ASP   A 1 55  ? 27.91880 -29.33935 -23.09822 1.000 24.83915  ? 162  ASP   A CG   1 
ATOM   864  O  OD1  . ASP   A 1 55  ? 26.95175 -28.66765 -23.56849 1.000 25.39556  ? 162  ASP   A OD1  1 
ATOM   865  O  OD2  . ASP   A 1 55  ? 27.76465 -30.49365 -22.64898 1.000 24.63707  ? 162  ASP   A OD2  1 
ATOM   866  H  H    A ASP   A 1 55  ? 31.01770 -27.11806 -24.14230 0.588 32.23156  ? 162  ASP   A H    1 
ATOM   867  H  H    B ASP   A 1 55  ? 31.03439 -27.08550 -24.10661 0.412 32.23156  ? 162  ASP   A H    1 
ATOM   868  H  HA   . ASP   A 1 55  ? 28.43304 -26.93802 -23.37822 1.000 32.19977  ? 162  ASP   A HA   1 
ATOM   869  H  HB2  . ASP   A 1 55  ? 29.78793 -29.07982 -23.88889 1.000 31.72015  ? 162  ASP   A HB2  1 
ATOM   870  H  HB3  . ASP   A 1 55  ? 29.78142 -29.05741 -22.29991 1.000 31.72015  ? 162  ASP   A HB3  1 
ATOM   871  N  N    . LEU   A 1 56  ? 30.57786 -25.78389 -21.56084 1.000 24.73616  ? 163  LEU   A N    1 
ATOM   872  C  CA   . LEU   A 1 56  ? 30.84784 -25.14157 -20.28212 1.000 23.28788  ? 163  LEU   A CA   1 
ATOM   873  C  C    . LEU   A 1 56  ? 30.67124 -23.62572 -20.30728 1.000 24.76149  ? 163  LEU   A C    1 
ATOM   874  O  O    . LEU   A 1 56  ? 30.30085 -23.04521 -19.29391 1.000 24.92622  ? 163  LEU   A O    1 
ATOM   875  C  CB   . LEU   A 1 56  ? 32.27463 -25.43962 -19.82497 1.000 21.29355  ? 163  LEU   A CB   1 
ATOM   876  C  CG   . LEU   A 1 56  ? 32.62536 -26.91454 -19.64178 1.000 25.42057  ? 163  LEU   A CG   1 
ATOM   877  C  CD1  . LEU   A 1 56  ? 34.08268 -27.01462 -19.22850 1.000 24.10686  ? 163  LEU   A CD1  1 
ATOM   878  C  CD2  . LEU   A 1 56  ? 31.73570 -27.56663 -18.62932 1.000 25.09887  ? 163  LEU   A CD2  1 
ATOM   879  H  H    . LEU   A 1 56  ? 31.10614 -25.53239 -22.19113 1.000 29.69778  ? 163  LEU   A H    1 
ATOM   880  H  HA   . LEU   A 1 56  ? 30.23490 -25.50767 -19.62548 1.000 27.95985  ? 163  LEU   A HA   1 
ATOM   881  H  HB2  . LEU   A 1 56  ? 32.88554 -25.07934 -20.48671 1.000 25.56665  ? 163  LEU   A HB2  1 
ATOM   882  H  HB3  . LEU   A 1 56  ? 32.41575 -25.00272 -18.97051 1.000 25.56665  ? 163  LEU   A HB3  1 
ATOM   883  H  HG   . LEU   A 1 56  ? 32.49060 -27.39227 -20.47515 1.000 30.51908  ? 163  LEU   A HG   1 
ATOM   884  H  HD11 . LEU   A 1 56  ? 34.30687 -27.94737 -19.08492 1.000 28.94263  ? 163  LEU   A HD11 1 
ATOM   885  H  HD12 . LEU   A 1 56  ? 34.63703 -26.64599 -19.93399 1.000 28.94263  ? 163  LEU   A HD12 1 
ATOM   886  H  HD13 . LEU   A 1 56  ? 34.21362 -26.51296 -18.40869 1.000 28.94263  ? 163  LEU   A HD13 1 
ATOM   887  H  HD21 . LEU   A 1 56  ? 32.05110 -28.46937 -18.46658 1.000 30.13303  ? 163  LEU   A HD21 1 
ATOM   888  H  HD22 . LEU   A 1 56  ? 31.76380 -27.05312 -17.80687 1.000 30.13303  ? 163  LEU   A HD22 1 
ATOM   889  H  HD23 . LEU   A 1 56  ? 30.82926 -27.59002 -18.97387 1.000 30.13303  ? 163  LEU   A HD23 1 
ATOM   890  N  N    . ALA   A 1 57  ? 30.90751 -22.97705 -21.44696 1.000 27.10742  ? 164  ALA   A N    1 
ATOM   891  C  CA   . ALA   A 1 57  ? 30.93509 -21.51585 -21.48449 1.000 23.48303  ? 164  ALA   A CA   1 
ATOM   892  C  C    . ALA   A 1 57  ? 29.68186 -20.88537 -20.89978 1.000 26.15526  ? 164  ALA   A C    1 
ATOM   893  O  O    . ALA   A 1 57  ? 29.75918 -19.85876 -20.21564 1.000 26.60925  ? 164  ALA   A O    1 
ATOM   894  C  CB   . ALA   A 1 57  ? 31.10352 -21.04649 -22.93021 1.000 26.63175  ? 164  ALA   A CB   1 
ATOM   895  H  H    . ALA   A 1 57  ? 31.05365 -23.35492 -22.20555 1.000 32.54329  ? 164  ALA   A H    1 
ATOM   896  H  HA   . ALA   A 1 57  ? 31.68971 -21.22245 -20.95030 1.000 28.19403  ? 164  ALA   A HA   1 
ATOM   897  H  HB1  . ALA   A 1 57  ? 31.13466 -20.07712 -22.94593 1.000 31.97249  ? 164  ALA   A HB1  1 
ATOM   898  H  HB2  . ALA   A 1 57  ? 31.92956 -21.40979 -23.28598 1.000 31.97249  ? 164  ALA   A HB2  1 
ATOM   899  H  HB3  . ALA   A 1 57  ? 30.35068 -21.36180 -23.45434 1.000 31.97249  ? 164  ALA   A HB3  1 
ATOM   900  N  N    . GLY   A 1 58  ? 28.51172 -21.45550 -21.18442 1.000 26.15622  ? 165  GLY   A N    1 
ATOM   901  C  CA   . GLY   A 1 58  ? 27.27438 -20.82906 -20.74103 1.000 27.89328  ? 165  GLY   A CA   1 
ATOM   902  C  C    . GLY   A 1 58  ? 27.09503 -20.82933 -19.23797 1.000 28.12233  ? 165  GLY   A C    1 
ATOM   903  O  O    . GLY   A 1 58  ? 26.30279 -20.03779 -18.71750 1.000 27.77969  ? 165  GLY   A O    1 
ATOM   904  H  H    . GLY   A 1 58  ? 28.41186 -22.18845 -21.62306 1.000 31.40186  ? 165  GLY   A H    1 
ATOM   905  H  HA2  . GLY   A 1 58  ? 27.26094 -19.90797 -21.04484 1.000 33.48633  ? 165  GLY   A HA2  1 
ATOM   906  H  HA3  . GLY   A 1 58  ? 26.52362 -21.30189 -21.13307 1.000 33.48633  ? 165  GLY   A HA3  1 
ATOM   907  N  N    . ASN   A 1 59  ? 27.79742 -21.70905 -18.53053 1.000 25.00262  ? 166  ASN   A N    1 
ATOM   908  C  CA   . ASN   A 1 59  ? 27.73267 -21.76978 -17.07738 1.000 24.91767  ? 166  ASN   A CA   1 
ATOM   909  C  C    . ASN   A 1 59  ? 29.03044 -21.32696 -16.42323 1.000 24.92967  ? 166  ASN   A C    1 
ATOM   910  O  O    . ASN   A 1 59  ? 29.12400 -21.33746 -15.18948 1.000 24.22352  ? 166  ASN   A O    1 
ATOM   911  C  CB   . ASN   A 1 59  ? 27.42322 -23.19397 -16.60750 1.000 24.05392  ? 166  ASN   A CB   1 
ATOM   912  C  CG   . ASN   A 1 59  ? 26.00295 -23.60825 -16.88775 1.000 28.32197  ? 166  ASN   A CG   1 
ATOM   913  O  OD1  . ASN   A 1 59  ? 25.11104 -22.77025 -17.02510 1.000 29.44354  ? 166  ASN   A OD1  1 
ATOM   914  N  ND2  . ASN   A 1 59  ? 25.77457 -24.91889 -16.93692 1.000 24.98678  ? 166  ASN   A ND2  1 
ATOM   915  H  H    . ASN   A 1 59  ? 28.32752 -22.29071 -18.87733 1.000 30.01754  ? 166  ASN   A H    1 
ATOM   916  H  HA   . ASN   A 1 59  ? 27.01173 -21.19036 -16.78510 1.000 29.91560  ? 166  ASN   A HA   1 
ATOM   917  H  HB2  . ASN   A 1 59  ? 28.01176 -23.81281 -17.06745 1.000 28.87909  ? 166  ASN   A HB2  1 
ATOM   918  H  HB3  . ASN   A 1 59  ? 27.56745 -23.24857 -15.64984 1.000 28.87909  ? 166  ASN   A HB3  1 
ATOM   919  H  HD21 . ASN   A 1 59  ? 24.98123 -25.21154 -17.09366 1.000 29.99854  ? 166  ASN   A HD21 1 
ATOM   920  H  HD22 . ASN   A 1 59  ? 26.42037 -25.47289 -16.81194 1.000 29.99854  ? 166  ASN   A HD22 1 
ATOM   921  N  N    . TYR   A 1 60  ? 30.03931 -20.96823 -17.21017 1.000 25.32340  ? 167  TYR   A N    1 
ATOM   922  C  CA   . TYR   A 1 60  ? 31.34015 -20.64478 -16.64603 1.000 23.41135  ? 167  TYR   A CA   1 
ATOM   923  C  C    . TYR   A 1 60  ? 31.27696 -19.39055 -15.78954 1.000 27.55768  ? 167  TYR   A C    1 
ATOM   924  O  O    . TYR   A 1 60  ? 30.64843 -18.39540 -16.15655 1.000 27.02915  ? 167  TYR   A O    1 
ATOM   925  C  CB   . TYR   A 1 60  ? 32.37884 -20.45046 -17.75144 1.000 25.05863  ? 167  TYR   A CB   1 
ATOM   926  C  CG   . TYR   A 1 60  ? 33.71447 -20.06924 -17.18599 1.000 25.75923  ? 167  TYR   A CG   1 
ATOM   927  C  CD1  . TYR   A 1 60  ? 34.46723 -21.00771 -16.49661 1.000 24.15777  ? 167  TYR   A CD1  1 
ATOM   928  C  CD2  . TYR   A 1 60  ? 34.21017 -18.77800 -17.29422 1.000 28.13126  ? 167  TYR   A CD2  1 
ATOM   929  C  CE1  . TYR   A 1 60  ? 35.67987 -20.67265 -15.92985 1.000 24.28787  ? 167  TYR   A CE1  1 
ATOM   930  C  CE2  . TYR   A 1 60  ? 35.44116 -18.43547 -16.74458 1.000 26.69072  ? 167  TYR   A CE2  1 
ATOM   931  C  CZ   . TYR   A 1 60  ? 36.16746 -19.39815 -16.06116 1.000 26.89279  ? 167  TYR   A CZ   1 
ATOM   932  O  OH   . TYR   A 1 60  ? 37.38505 -19.09343 -15.49706 1.000 28.26919  ? 167  TYR   A OH   1 
ATOM   933  H  H    . TYR   A 1 60  ? 29.99547 -20.90533 -18.06675 1.000 30.40248  ? 167  TYR   A H    1 
ATOM   934  H  HA   . TYR   A 1 60  ? 31.61898 -21.38497 -16.08454 1.000 28.10802  ? 167  TYR   A HA   1 
ATOM   935  H  HB2  . TYR   A 1 60  ? 32.48075 -21.27904 -18.24537 1.000 30.08475  ? 167  TYR   A HB2  1 
ATOM   936  H  HB3  . TYR   A 1 60  ? 32.08538 -19.74321 -18.34690 1.000 30.08475  ? 167  TYR   A HB3  1 
ATOM   937  H  HD1  . TYR   A 1 60  ? 34.14938 -21.87787 -16.41482 1.000 29.00372  ? 167  TYR   A HD1  1 
ATOM   938  H  HD2  . TYR   A 1 60  ? 33.71210 -18.13195 -17.74082 1.000 33.77191  ? 167  TYR   A HD2  1 
ATOM   939  H  HE1  . TYR   A 1 60  ? 36.16590 -21.31079 -15.45926 1.000 29.15984  ? 167  TYR   A HE1  1 
ATOM   940  H  HE2  . TYR   A 1 60  ? 35.77278 -17.57128 -16.83450 1.000 32.04326  ? 167  TYR   A HE2  1 
ATOM   941  H  HH   . TYR   A 1 60  ? 37.53861 -18.27099 -15.57194 1.000 33.93742  ? 167  TYR   A HH   1 
ATOM   942  N  N    . ASP   A 1 61  ? 31.95824 -19.43863 -14.65171 1.000 24.88755  ? 168  ASP   A N    1 
ATOM   943  C  CA   . ASP   A 1 61  ? 31.97395 -18.34396 -13.68738 1.000 25.55378  ? 168  ASP   A CA   1 
ATOM   944  C  C    . ASP   A 1 61  ? 33.40881 -17.95937 -13.37332 1.000 26.91250  ? 168  ASP   A C    1 
ATOM   945  O  O    . ASP   A 1 61  ? 34.09471 -18.69946 -12.64314 1.000 26.08947  ? 168  ASP   A O    1 
ATOM   946  C  CB   . ASP   A 1 61  ? 31.25413 -18.76717 -12.41010 1.000 25.66242  ? 168  ASP   A CB   1 
ATOM   947  C  CG   . ASP   A 1 61  ? 31.14613 -17.63846 -11.39651 1.000 28.55456  ? 168  ASP   A CG   1 
ATOM   948  O  OD1  . ASP   A 1 61  ? 31.62117 -16.50443 -11.66473 1.000 30.80222  ? 168  ASP   A OD1  1 
ATOM   949  O  OD2  . ASP   A 1 61  ? 30.56390 -17.90402 -10.34361 1.000 29.57948  ? 168  ASP   A OD2  1 
ATOM   950  H  H    . ASP   A 1 61  ? 32.43273 -20.11326 -14.40813 1.000 29.87945  ? 168  ASP   A H    1 
ATOM   951  H  HA   . ASP   A 1 61  ? 31.53239 -17.57092 -14.07250 1.000 30.67893  ? 168  ASP   A HA   1 
ATOM   952  H  HB2  . ASP   A 1 61  ? 30.35581 -19.05649 -12.63420 1.000 30.80930  ? 168  ASP   A HB2  1 
ATOM   953  H  HB3  . ASP   A 1 61  ? 31.74399 -19.49557 -11.99735 1.000 30.80930  ? 168  ASP   A HB3  1 
ATOM   954  N  N    . PRO   A 1 62  ? 33.89968 -16.81244 -13.85844 1.000 26.84130  ? 169  PRO   A N    1 
ATOM   955  C  CA   . PRO   A 1 62  ? 35.27074 -16.41418 -13.50490 1.000 25.73012  ? 169  PRO   A CA   1 
ATOM   956  C  C    . PRO   A 1 62  ? 35.47366 -16.22077 -12.01841 1.000 24.65530  ? 169  PRO   A C    1 
ATOM   957  O  O    . PRO   A 1 62  ? 36.60783 -16.33852 -11.53082 1.000 25.92076  ? 169  PRO   A O    1 
ATOM   958  C  CB   . PRO   A 1 62  ? 35.46022 -15.08234 -14.25978 1.000 30.40976  ? 169  PRO   A CB   1 
ATOM   959  C  CG   . PRO   A 1 62  ? 34.38393 -15.02182 -15.24646 1.000 36.29734  ? 169  PRO   A CG   1 
ATOM   960  C  CD   . PRO   A 1 62  ? 33.23796 -15.80326 -14.70069 1.000 30.70640  ? 169  PRO   A CD   1 
ATOM   961  H  HA   . PRO   A 1 62  ? 35.89744 -17.07416 -13.84040 1.000 30.89054  ? 169  PRO   A HA   1 
ATOM   962  H  HB2  . PRO   A 1 62  ? 35.39646 -14.34215 -13.63611 1.000 36.50610  ? 169  PRO   A HB2  1 
ATOM   963  H  HB3  . PRO   A 1 62  ? 36.32668 -15.07510 -14.69578 1.000 36.50610  ? 169  PRO   A HB3  1 
ATOM   964  H  HG2  . PRO   A 1 62  ? 34.12699 -14.09682 -15.38524 1.000 43.57120  ? 169  PRO   A HG2  1 
ATOM   965  H  HG3  . PRO   A 1 62  ? 34.69090 -15.40964 -16.08089 1.000 43.57120  ? 169  PRO   A HG3  1 
ATOM   966  H  HD2  . PRO   A 1 62  ? 32.65411 -15.23827 -14.17078 1.000 36.86207  ? 169  PRO   A HD2  1 
ATOM   967  H  HD3  . PRO   A 1 62  ? 32.73392 -16.22406 -15.41467 1.000 36.86207  ? 169  PRO   A HD3  1 
ATOM   968  N  N    . GLY   A 1 63  ? 34.40857 -15.88542 -11.28173 1.000 27.49886  ? 170  GLY   A N    1 
ATOM   969  C  CA   . GLY   A 1 63  ? 34.49046 -15.73211 -9.84288  1.000 26.46224  ? 170  GLY   A CA   1 
ATOM   970  C  C    . GLY   A 1 63  ? 34.66936 -17.02593 -9.08980  1.000 25.68624  ? 170  GLY   A C    1 
ATOM   971  O  O    . GLY   A 1 63  ? 34.93609 -16.99577 -7.88323  1.000 28.87907  ? 170  GLY   A O    1 
ATOM   972  H  H    . GLY   A 1 63  ? 33.62364 -15.74170 -11.60240 1.000 33.01302  ? 170  GLY   A H    1 
ATOM   973  H  HA2  . GLY   A 1 63  ? 35.24320 -15.15789 -9.63177  1.000 31.76908  ? 170  GLY   A HA2  1 
ATOM   974  H  HA3  . GLY   A 1 63  ? 33.67502 -15.31314 -9.52598  1.000 31.76908  ? 170  GLY   A HA3  1 
ATOM   975  N  N    . ALA   A 1 64  ? 34.52645 -18.15716 -9.76936  1.000 24.45324  ? 171  ALA   A N    1 
ATOM   976  C  CA   . ALA   A 1 64  ? 34.77515 -19.46478 -9.19058  1.000 26.78622  ? 171  ALA   A CA   1 
ATOM   977  C  C    . ALA   A 1 64  ? 36.11747 -20.02284 -9.63155  1.000 22.81160  ? 171  ALA   A C    1 
ATOM   978  O  O    . ALA   A 1 64  ? 36.36967 -21.22421 -9.47932  1.000 24.71189  ? 171  ALA   A O    1 
ATOM   979  C  CB   . ALA   A 1 64  ? 33.65611 -20.42646 -9.56587  1.000 26.18002  ? 171  ALA   A CB   1 
ATOM   980  H  H    . ALA   A 1 64  ? 34.27871 -18.19092 -10.59221 1.000 29.35828  ? 171  ALA   A H    1 
ATOM   981  H  HA   . ALA   A 1 64  ? 34.78143 -19.38532 -8.22386  1.000 32.15786  ? 171  ALA   A HA   1 
ATOM   982  H  HB1  . ALA   A 1 64  ? 33.86788 -21.30771 -9.22025  1.000 31.43042  ? 171  ALA   A HB1  1 
ATOM   983  H  HB2  . ALA   A 1 64  ? 32.82487 -20.11026 -9.17864  1.000 31.43042  ? 171  ALA   A HB2  1 
ATOM   984  H  HB3  . ALA   A 1 64  ? 33.57923 -20.45984 -10.53224 1.000 31.43042  ? 171  ALA   A HB3  1 
ATOM   985  N  N    . SER   A 1 65  ? 36.98876 -19.17106 -10.17575 1.000 22.45501  ? 172  SER   A N    1 
ATOM   986  C  CA   . SER   A 1 65  ? 38.18019 -19.64039 -10.86183 1.000 22.52687  ? 172  SER   A CA   1 
ATOM   987  C  C    . SER   A 1 65  ? 39.40771 -18.82775 -10.47565 1.000 22.97736  ? 172  SER   A C    1 
ATOM   988  O  O    . SER   A 1 65  ? 39.32117 -17.64396 -10.14598 1.000 24.65881  ? 172  SER   A O    1 
ATOM   989  C  CB   . SER   A 1 65  ? 38.00030 -19.55250 -12.38699 1.000 24.97075  ? 172  SER   A CB   1 
ATOM   990  O  OG   . SER   A 1 65  ? 36.90398 -20.33178 -12.82022 1.000 26.30315  ? 172  SER   A OG   1 
ATOM   991  H  H    . SER   A 1 65  ? 36.90637 -18.31521 -10.15756 1.000 26.96040  ? 172  SER   A H    1 
ATOM   992  H  HA   . SER   A 1 65  ? 38.34235 -20.55675 -10.58816 1.000 27.04663  ? 172  SER   A HA   1 
ATOM   993  H  HB2  . SER   A 1 65  ? 37.84389 -18.62703 -12.63185 1.000 29.97930  ? 172  SER   A HB2  1 
ATOM   994  H  HB3  . SER   A 1 65  ? 38.80636 -19.87788 -12.81746 1.000 29.97930  ? 172  SER   A HB3  1 
ATOM   995  H  HG   . SER   A 1 65  ? 36.87939 -20.35149 -13.65963 1.000 31.57818  ? 172  SER   A HG   1 
ATOM   996  N  N    . PHE   A 1 66  ? 40.56861 -19.46640 -10.60575 1.000 21.42717  ? 173  PHE   A N    1 
ATOM   997  C  CA   . PHE   A 1 66  ? 41.85586 -18.81113 -10.43121 1.000 22.81042  ? 173  PHE   A CA   1 
ATOM   998  C  C    . PHE   A 1 66  ? 42.93846 -19.75526 -10.93483 1.000 24.54425  ? 173  PHE   A C    1 
ATOM   999  O  O    . PHE   A 1 66  ? 42.73928 -20.97780 -11.02924 1.000 22.17913  ? 173  PHE   A O    1 
ATOM   1000 C  CB   . PHE   A 1 66  ? 42.12968 -18.42948 -8.95940  1.000 24.39265  ? 173  PHE   A CB   1 
ATOM   1001 C  CG   . PHE   A 1 66  ? 43.06029 -17.25615 -8.82161  1.000 25.64401  ? 173  PHE   A CG   1 
ATOM   1002 C  CD1  . PHE   A 1 66  ? 42.59524 -15.97223 -9.00912  1.000 27.43803  ? 173  PHE   A CD1  1 
ATOM   1003 C  CD2  . PHE   A 1 66  ? 44.40005 -17.43754 -8.54977  1.000 23.98852  ? 173  PHE   A CD2  1 
ATOM   1004 C  CE1  . PHE   A 1 66  ? 43.45769 -14.88306 -8.92419  1.000 29.83885  ? 173  PHE   A CE1  1 
ATOM   1005 C  CE2  . PHE   A 1 66  ? 45.25034 -16.35866 -8.45780  1.000 27.97213  ? 173  PHE   A CE2  1 
ATOM   1006 C  CZ   . PHE   A 1 66  ? 44.77681 -15.08340 -8.64975  1.000 30.75618  ? 173  PHE   A CZ   1 
ATOM   1007 H  H    . PHE   A 1 66  ? 40.63598 -20.30148 -10.79989 1.000 25.72700  ? 173  PHE   A H    1 
ATOM   1008 H  HA   . PHE   A 1 66  ? 41.86851 -17.99753 -10.95923 1.000 27.38690  ? 173  PHE   A HA   1 
ATOM   1009 H  HB2  . PHE   A 1 66  ? 41.29005 -18.19760 -8.53261  1.000 29.28558  ? 173  PHE   A HB2  1 
ATOM   1010 H  HB3  . PHE   A 1 66  ? 42.53353 -19.18681 -8.50744  1.000 29.28558  ? 173  PHE   A HB3  1 
ATOM   1011 H  HD1  . PHE   A 1 66  ? 41.69475 -15.83207 -9.19454  1.000 32.94003  ? 173  PHE   A HD1  1 
ATOM   1012 H  HD2  . PHE   A 1 66  ? 44.73256 -18.29739 -8.42732  1.000 28.80062  ? 173  PHE   A HD2  1 
ATOM   1013 H  HE1  . PHE   A 1 66  ? 43.13424 -14.02090 -9.05446  1.000 35.82101  ? 173  PHE   A HE1  1 
ATOM   1014 H  HE2  . PHE   A 1 66  ? 46.14997 -16.49386 -8.26473  1.000 33.58095  ? 173  PHE   A HE2  1 
ATOM   1015 H  HZ   . PHE   A 1 66  ? 45.35596 -14.35801 -8.59241  1.000 36.92181  ? 173  PHE   A HZ   1 
ATOM   1016 N  N    . ASP   A 1 67  ? 44.09231 -19.17667 -11.24738 1.000 23.14504  ? 174  ASP   A N    1 
ATOM   1017 C  CA   . ASP   A 1 67  ? 45.27213 -19.94037 -11.63463 1.000 22.82369  ? 174  ASP   A CA   1 
ATOM   1018 C  C    . ASP   A 1 67  ? 46.34457 -19.74020 -10.57430 1.000 24.23827  ? 174  ASP   A C    1 
ATOM   1019 O  O    . ASP   A 1 67  ? 47.09247 -18.75687 -10.60607 1.000 24.51577  ? 174  ASP   A O    1 
ATOM   1020 C  CB   . ASP   A 1 67  ? 45.74251 -19.50280 -13.01257 1.000 22.20505  ? 174  ASP   A CB   1 
ATOM   1021 C  CG   . ASP   A 1 67  ? 46.92644 -20.30005 -13.51687 1.000 23.90114  ? 174  ASP   A CG   1 
ATOM   1022 O  OD1  . ASP   A 1 67  ? 47.56592 -21.03560 -12.73238 1.000 24.77914  ? 174  ASP   A OD1  1 
ATOM   1023 O  OD2  . ASP   A 1 67  ? 47.22746 -20.14917 -14.71952 1.000 22.91566  ? 174  ASP   A OD2  1 
ATOM   1024 H  H    . ASP   A 1 67  ? 44.21821 -18.32595 -11.24217 1.000 27.78844  ? 174  ASP   A H    1 
ATOM   1025 H  HA   . ASP   A 1 67  ? 45.06044 -20.88665 -11.66012 1.000 27.40282  ? 174  ASP   A HA   1 
ATOM   1026 H  HB2  . ASP   A 1 67  ? 45.01523 -19.61649 -13.64426 1.000 26.66045  ? 174  ASP   A HB2  1 
ATOM   1027 H  HB3  . ASP   A 1 67  ? 46.00554 -18.56995 -12.97386 1.000 26.66045  ? 174  ASP   A HB3  1 
ATOM   1028 N  N    . VAL   A 1 68  ? 46.41413 -20.68049 -9.63292  1.000 24.18915  ? 175  VAL   A N    1 
ATOM   1029 C  CA   . VAL   A 1 68  ? 47.40309 -20.60145 -8.57517  1.000 22.10107  ? 175  VAL   A CA   1 
ATOM   1030 C  C    . VAL   A 1 68  ? 48.77418 -21.05286 -9.05269  1.000 25.39609  ? 175  VAL   A C    1 
ATOM   1031 O  O    . VAL   A 1 68  ? 49.78711 -20.66953 -8.45626  1.000 29.29287  ? 175  VAL   A O    1 
ATOM   1032 C  CB   . VAL   A 1 68  ? 46.92431 -21.41874 -7.36109  1.000 23.97057  ? 175  VAL   A CB   1 
ATOM   1033 C  CG1  . VAL   A 1 68  ? 47.92755 -21.37807 -6.28237  1.000 30.94409  ? 175  VAL   A CG1  1 
ATOM   1034 C  CG2  . VAL   A 1 68  ? 45.59827 -20.85483 -6.85094  1.000 27.67309  ? 175  VAL   A CG2  1 
ATOM   1035 H  H    . VAL   A 1 68  ? 45.90061 -21.36893 -9.58873  1.000 29.04137  ? 175  VAL   A H    1 
ATOM   1036 H  HA   . VAL   A 1 68  ? 47.50290 -19.68013 -8.28861  1.000 26.53568  ? 175  VAL   A HA   1 
ATOM   1037 H  HB   . VAL   A 1 68  ? 46.79902 -22.34203 -7.63077  1.000 28.77908  ? 175  VAL   A HB   1 
ATOM   1038 H  HG11 . VAL   A 1 68  ? 47.57167 -21.83257 -5.50283  1.000 37.14731  ? 175  VAL   A HG11 1 
ATOM   1039 H  HG12 . VAL   A 1 68  ? 48.73470 -21.82294 -6.58484  1.000 37.14731  ? 175  VAL   A HG12 1 
ATOM   1040 H  HG13 . VAL   A 1 68  ? 48.12123 -20.45257 -6.06595  1.000 37.14731  ? 175  VAL   A HG13 1 
ATOM   1041 H  HG21 . VAL   A 1 68  ? 45.31772 -21.36208 -6.07319  1.000 33.22210  ? 175  VAL   A HG21 1 
ATOM   1042 H  HG22 . VAL   A 1 68  ? 45.72269 -19.92324 -6.61101  1.000 33.22210  ? 175  VAL   A HG22 1 
ATOM   1043 H  HG23 . VAL   A 1 68  ? 44.93253 -20.92965 -7.55243  1.000 33.22210  ? 175  VAL   A HG23 1 
ATOM   1044 N  N    . ASN   A 1 69  ? 48.85012 -21.83559 -10.12536 1.000 22.25373  ? 176  ASN   A N    1 
ATOM   1045 C  CA   . ASN   A 1 69  ? 50.15069 -22.27444 -10.62212 1.000 21.95211  ? 176  ASN   A CA   1 
ATOM   1046 C  C    . ASN   A 1 69  ? 50.92411 -21.12097 -11.25990 1.000 29.23635  ? 176  ASN   A C    1 
ATOM   1047 O  O    . ASN   A 1 69  ? 52.13749 -20.99666 -11.05946 1.000 27.25908  ? 176  ASN   A O    1 
ATOM   1048 C  CB   . ASN   A 1 69  ? 49.97592 -23.39648 -11.64690 1.000 24.05452  ? 176  ASN   A CB   1 
ATOM   1049 C  CG   . ASN   A 1 69  ? 49.46241 -24.69146 -11.02067 1.000 22.27183  ? 176  ASN   A CG   1 
ATOM   1050 O  OD1  . ASN   A 1 69  ? 48.55819 -25.33680 -11.56796 1.000 23.63649  ? 176  ASN   A OD1  1 
ATOM   1051 N  ND2  . ASN   A 1 69  ? 50.06028 -25.09254 -9.89579  1.000 22.14443  ? 176  ASN   A ND2  1 
ATOM   1052 H  H    A ASN   A 1 69  ? 48.17637 -22.12220 -10.57650 0.460 26.71887  ? 176  ASN   A H    1 
ATOM   1053 H  H    B ASN   A 1 69  ? 48.17637 -22.12220 -10.57650 0.540 26.71887  ? 176  ASN   A H    1 
ATOM   1054 H  HA   . ASN   A 1 69  ? 50.66065 -22.61456 -9.87035  1.000 26.35693  ? 176  ASN   A HA   1 
ATOM   1055 H  HB2  . ASN   A 1 69  ? 49.33648 -23.11399 -12.31937 1.000 28.87982  ? 176  ASN   A HB2  1 
ATOM   1056 H  HB3  . ASN   A 1 69  ? 50.83289 -23.58265 -12.06144 1.000 28.87982  ? 176  ASN   A HB3  1 
ATOM   1057 H  HD21 . ASN   A 1 69  ? 49.80471 -25.81603 -9.50740  1.000 26.58772  ? 176  ASN   A HD21 1 
ATOM   1058 H  HD22 . ASN   A 1 69  ? 50.70084 -24.62733 -9.55984  1.000 26.58772  ? 176  ASN   A HD22 1 
ATOM   1059 N  N    . ASP   A 1 70  ? 50.24750 -20.28416 -12.04520 1.000 25.87687  ? 177  ASP   A N    1 
ATOM   1060 C  CA   . ASP   A 1 70  ? 50.89015 -19.14570 -12.69659 1.000 28.41088  ? 177  ASP   A CA   1 
ATOM   1061 C  C    . ASP   A 1 70  ? 50.51533 -17.81489 -12.06874 1.000 30.28245  ? 177  ASP   A C    1 
ATOM   1062 O  O    . ASP   A 1 70  ? 50.97017 -16.77227 -12.54843 1.000 27.88794  ? 177  ASP   A O    1 
ATOM   1063 C  CB   . ASP   A 1 70  ? 50.54637 -19.10245 -14.19363 1.000 28.40862  ? 177  ASP   A CB   1 
ATOM   1064 C  CG   . ASP   A 1 70  ? 51.33560 -20.11221 -15.01167 1.000 30.89831  ? 177  ASP   A CG   1 
ATOM   1065 O  OD1  . ASP   A 1 70  ? 52.36676 -20.61374 -14.52230 1.000 40.14015  ? 177  ASP   A OD1  1 
ATOM   1066 O  OD2  . ASP   A 1 70  ? 50.92676 -20.38642 -16.16585 1.000 33.40426  ? 177  ASP   A OD2  1 
ATOM   1067 H  H    . ASP   A 1 70  ? 49.40793 -20.35625 -12.21706 1.000 31.06664  ? 177  ASP   A H    1 
ATOM   1068 H  HA   . ASP   A 1 70  ? 51.84946 -19.26469 -12.61614 1.000 34.10745  ? 177  ASP   A HA   1 
ATOM   1069 H  HB2  . ASP   A 1 70  ? 49.60296 -19.29779 -14.30647 1.000 34.10474  ? 177  ASP   A HB2  1 
ATOM   1070 H  HB3  . ASP   A 1 70  ? 50.74541 -18.21759 -14.53761 1.000 34.10474  ? 177  ASP   A HB3  1 
ATOM   1071 N  N    . GLN   A 1 71  ? 49.67617 -17.81610 -11.03532 1.000 27.09345  ? 178  GLN   A N    1 
ATOM   1072 C  CA   . GLN   A 1 71  ? 49.33410 -16.60699 -10.28324 1.000 29.65391  ? 178  GLN   A CA   1 
ATOM   1073 C  C    . GLN   A 1 71  ? 48.64688 -15.57924 -11.19041 1.000 32.64248  ? 178  GLN   A C    1 
ATOM   1074 O  O    . GLN   A 1 71  ? 49.12726 -14.46434 -11.41823 1.000 29.32477  ? 178  GLN   A O    1 
ATOM   1075 C  CB   . GLN   A 1 71  ? 50.58219 -16.02569 -9.60008  1.000 30.60843  ? 178  GLN   A CB   1 
ATOM   1076 C  CG   . GLN   A 1 71  ? 51.34728 -17.04042 -8.73114  1.000 39.59530  ? 178  GLN   A CG   1 
ATOM   1077 C  CD   . GLN   A 1 71  ? 52.20149 -16.38876 -7.65549  1.000 41.20408  ? 178  GLN   A CD   1 
ATOM   1078 O  OE1  . GLN   A 1 71  ? 53.01405 -15.50794 -7.94016  0.000 37.56194  ? 178  GLN   A OE1  1 
ATOM   1079 N  NE2  . GLN   A 1 71  ? 52.01386 -16.81407 -6.41295  0.000 36.54696  ? 178  GLN   A NE2  1 
ATOM   1080 H  H    . GLN   A 1 71  ? 49.28161 -18.52182 -10.74226 1.000 32.52653  ? 178  GLN   A H    1 
ATOM   1081 H  HA   . GLN   A 1 71  ? 48.69925 -16.83922 -9.58758  1.000 35.59909  ? 178  GLN   A HA   1 
ATOM   1082 H  HB2  . GLN   A 1 71  ? 51.19034 -15.70457 -10.28414 1.000 36.74451  ? 178  GLN   A HB2  1 
ATOM   1083 H  HB3  . GLN   A 1 71  ? 50.31005 -15.29185 -9.02709  1.000 36.74451  ? 178  GLN   A HB3  1 
ATOM   1084 H  HG2  . GLN   A 1 71  ? 50.70775 -17.62218 -8.29130  1.000 47.52875  ? 178  GLN   A HG2  1 
ATOM   1085 H  HG3  . GLN   A 1 71  ? 51.93354 -17.56251 -9.30089  1.000 47.52875  ? 178  GLN   A HG3  1 
ATOM   1086 H  HE21 . GLN   A 1 71  ? 51.43310 -17.42746 -6.25150  0.000 43.87075  ? 178  GLN   A HE21 1 
ATOM   1087 H  HE22 . GLN   A 1 71  ? 52.47299 -16.47638 -5.76893  0.000 43.87075  ? 178  GLN   A HE22 1 
ATOM   1088 N  N    . ASP   A 1 72  ? 47.49389 -15.97704 -11.70987 1.000 27.13783  ? 179  ASP   A N    1 
ATOM   1089 C  CA   . ASP   A 1 72  ? 46.66977 -15.10057 -12.53306 1.000 25.69330  ? 179  ASP   A CA   1 
ATOM   1090 C  C    . ASP   A 1 72  ? 45.23599 -15.59409 -12.43786 1.000 26.74203  ? 179  ASP   A C    1 
ATOM   1091 O  O    . ASP   A 1 72  ? 44.97524 -16.65238 -11.84879 1.000 25.28334  ? 179  ASP   A O    1 
ATOM   1092 C  CB   . ASP   A 1 72  ? 47.16230 -15.03815 -13.99773 1.000 27.12371  ? 179  ASP   A CB   1 
ATOM   1093 C  CG   . ASP   A 1 72  ? 46.97287 -16.35019 -14.77657 1.000 30.25684  ? 179  ASP   A CG   1 
ATOM   1094 O  OD1  . ASP   A 1 72  ? 45.82923 -16.79155 -15.01198 1.000 29.72784  ? 179  ASP   A OD1  1 
ATOM   1095 O  OD2  . ASP   A 1 72  ? 47.99041 -16.91078 -15.22227 1.000 29.18617  ? 179  ASP   A OD2  1 
ATOM   1096 H  H    A ASP   A 1 72  ? 47.16083 -16.76214 -11.59901 0.550 32.57979  ? 179  ASP   A H    1 
ATOM   1097 H  H    B ASP   A 1 72  ? 47.16083 -16.76214 -11.59901 0.450 32.57979  ? 179  ASP   A H    1 
ATOM   1098 H  HA   . ASP   A 1 72  ? 46.70656 -14.19663 -12.18315 1.000 30.84636  ? 179  ASP   A HA   1 
ATOM   1099 H  HB2  . ASP   A 1 72  ? 46.66839 -14.34508 -14.46315 1.000 32.56285  ? 179  ASP   A HB2  1 
ATOM   1100 H  HB3  . ASP   A 1 72  ? 48.10938 -14.82853 -13.99919 1.000 32.56285  ? 179  ASP   A HB3  1 
ATOM   1101 N  N    . PRO   A 1 73  ? 44.27076 -14.83818 -12.96333 1.000 28.02931  ? 180  PRO   A N    1 
ATOM   1102 C  CA   . PRO   A 1 73  ? 42.86244 -15.21011 -12.73803 1.000 31.19695  ? 180  PRO   A CA   1 
ATOM   1103 C  C    . PRO   A 1 73  ? 42.33334 -16.25786 -13.68870 1.000 26.72781  ? 180  PRO   A C    1 
ATOM   1104 O  O    . PRO   A 1 73  ? 41.24282 -16.78562 -13.43990 1.000 27.50188  ? 180  PRO   A O    1 
ATOM   1105 C  CB   . PRO   A 1 73  ? 42.09949 -13.88466 -12.94807 1.000 35.26040  ? 180  PRO   A CB   1 
ATOM   1106 C  CG   . PRO   A 1 73  ? 43.12817 -12.84195 -13.10244 1.000 33.34487  ? 180  PRO   A CG   1 
ATOM   1107 C  CD   . PRO   A 1 73  ? 44.38218 -13.49901 -13.55184 1.000 31.52236  ? 180  PRO   A CD   1 
ATOM   1108 H  HA   . PRO   A 1 73  ? 42.75374 -15.51067 -11.82220 1.000 37.45074  ? 180  PRO   A HA   1 
ATOM   1109 H  HB2  . PRO   A 1 73  ? 41.55164 -13.94710 -13.74611 1.000 42.32687  ? 180  PRO   A HB2  1 
ATOM   1110 H  HB3  . PRO   A 1 73  ? 41.54117 -13.70426 -12.17565 1.000 42.32687  ? 180  PRO   A HB3  1 
ATOM   1111 H  HG2  . PRO   A 1 73  ? 42.83140 -12.19711 -13.76352 1.000 40.02823  ? 180  PRO   A HG2  1 
ATOM   1112 H  HG3  . PRO   A 1 73  ? 43.26666 -12.40229 -12.24897 1.000 40.02823  ? 180  PRO   A HG3  1 
ATOM   1113 H  HD2  . PRO   A 1 73  ? 44.42228 -13.54670 -14.51984 1.000 37.84123  ? 180  PRO   A HD2  1 
ATOM   1114 H  HD3  . PRO   A 1 73  ? 45.16102 -13.03260 -13.21011 1.000 37.84123  ? 180  PRO   A HD3  1 
ATOM   1115 N  N    . ASP   A 1 74  ? 43.08068 -16.56879 -14.74738 1.000 25.62721  ? 181  ASP   A N    1 
ATOM   1116 C  CA   . ASP   A 1 74  ? 42.60075 -17.32250 -15.89394 1.000 26.70135  ? 181  ASP   A CA   1 
ATOM   1117 C  C    . ASP   A 1 74  ? 43.03012 -18.77941 -15.78745 1.000 28.55092  ? 181  ASP   A C    1 
ATOM   1118 O  O    . ASP   A 1 74  ? 44.22216 -19.07739 -15.95548 1.000 25.13106  ? 181  ASP   A O    1 
ATOM   1119 C  CB   . ASP   A 1 74  ? 43.15110 -16.68969 -17.17181 1.000 28.35577  ? 181  ASP   A CB   1 
ATOM   1120 C  CG   . ASP   A 1 74  ? 42.68199 -17.38467 -18.42465 1.000 32.34821  ? 181  ASP   A CG   1 
ATOM   1121 O  OD1  . ASP   A 1 74  ? 42.00665 -18.43397 -18.32725 1.000 28.74023  ? 181  ASP   A OD1  1 
ATOM   1122 O  OD2  . ASP   A 1 74  ? 43.00936 -16.87902 -19.52353 1.000 33.63815  ? 181  ASP   A OD2  1 
ATOM   1123 H  H    . ASP   A 1 74  ? 43.90666 -16.34233 -14.82529 1.000 30.76705  ? 181  ASP   A H    1 
ATOM   1124 H  HA   . ASP   A 1 74  ? 41.63096 -17.31117 -15.91094 1.000 32.05602  ? 181  ASP   A HA   1 
ATOM   1125 H  HB2  . ASP   A 1 74  ? 42.85994 -15.76548 -17.21617 1.000 34.04131  ? 181  ASP   A HB2  1 
ATOM   1126 H  HB3  . ASP   A 1 74  ? 44.11998 -16.73170 -17.15198 1.000 34.04131  ? 181  ASP   A HB3  1 
ATOM   1127 N  N    . PRO   A 1 75  ? 42.09778 -19.73114 -15.53103 1.000 24.51934  ? 182  PRO   A N    1 
ATOM   1128 C  CA   . PRO   A 1 75  ? 42.49167 -21.12488 -15.28813 1.000 24.68766  ? 182  PRO   A CA   1 
ATOM   1129 C  C    . PRO   A 1 75  ? 42.59846 -21.98192 -16.53727 1.000 23.21124  ? 182  PRO   A C    1 
ATOM   1130 O  O    . PRO   A 1 75  ? 42.56662 -23.22642 -16.44585 1.000 22.82575  ? 182  PRO   A O    1 
ATOM   1131 C  CB   . PRO   A 1 75  ? 41.34287 -21.63186 -14.41559 1.000 22.08025  ? 182  PRO   A CB   1 
ATOM   1132 C  CG   . PRO   A 1 75  ? 40.16794 -20.96831 -15.09964 1.000 26.39739  ? 182  PRO   A CG   1 
ATOM   1133 C  CD   . PRO   A 1 75  ? 40.64707 -19.55798 -15.35107 1.000 24.51954  ? 182  PRO   A CD   1 
ATOM   1134 H  HA   . PRO   A 1 75  ? 43.34348 -21.13814 -14.82429 1.000 29.63958  ? 182  PRO   A HA   1 
ATOM   1135 H  HB2  . PRO   A 1 75  ? 41.28261 -22.59950 -14.44624 1.000 26.51069  ? 182  PRO   A HB2  1 
ATOM   1136 H  HB3  . PRO   A 1 75  ? 41.44475 -21.33471 -13.49786 1.000 26.51069  ? 182  PRO   A HB3  1 
ATOM   1137 H  HG2  . PRO   A 1 75  ? 39.96347 -21.42317 -15.93163 1.000 31.69127  ? 182  PRO   A HG2  1 
ATOM   1138 H  HG3  . PRO   A 1 75  ? 39.39212 -20.97696 -14.51746 1.000 31.69127  ? 182  PRO   A HG3  1 
ATOM   1139 H  HD2  . PRO   A 1 75  ? 40.23977 -19.19085 -16.15121 1.000 29.43784  ? 182  PRO   A HD2  1 
ATOM   1140 H  HD3  . PRO   A 1 75  ? 40.45777 -18.98665 -14.59038 1.000 29.43784  ? 182  PRO   A HD3  1 
ATOM   1141 N  N    . GLN   A 1 76  ? 42.70335 -21.34223 -17.69865 1.000 23.43400  ? 183  GLN   A N    1 
ATOM   1142 C  CA   . GLN   A 1 76  ? 42.75480 -22.10810 -18.93850 1.000 24.09725  ? 183  GLN   A CA   1 
ATOM   1143 C  C    . GLN   A 1 76  ? 43.86928 -23.14902 -18.85267 1.000 23.55034  ? 183  GLN   A C    1 
ATOM   1144 O  O    . GLN   A 1 76  ? 44.98220 -22.83167 -18.39919 1.000 23.47357  ? 183  GLN   A O    1 
ATOM   1145 C  CB   . GLN   A 1 76  ? 42.99263 -21.19011 -20.13833 1.000 26.41347  ? 183  GLN   A CB   1 
ATOM   1146 C  CG   . GLN   A 1 76  ? 42.70722 -21.86204 -21.48976 1.000 27.21311  ? 183  GLN   A CG   1 
ATOM   1147 C  CD   . GLN   A 1 76  ? 41.21945 -21.93275 -21.82042 1.000 28.39694  ? 183  GLN   A CD   1 
ATOM   1148 O  OE1  . GLN   A 1 76  ? 40.39184 -21.30786 -21.16476 1.000 33.74257  ? 183  GLN   A OE1  1 
ATOM   1149 N  NE2  . GLN   A 1 76  ? 40.87765 -22.71416 -22.82472 1.000 29.31818  ? 183  GLN   A NE2  1 
ATOM   1150 H  H    . GLN   A 1 76  ? 42.74541 -20.48852 -17.79364 1.000 28.13520  ? 183  GLN   A H    1 
ATOM   1151 H  HA   . GLN   A 1 76  ? 41.90678 -22.55997 -19.07109 1.000 28.93110  ? 183  GLN   A HA   1 
ATOM   1152 H  HB2  . GLN   A 1 76  ? 42.41066 -20.41790 -20.06154 1.000 31.71055  ? 183  GLN   A HB2  1 
ATOM   1153 H  HB3  . GLN   A 1 76  ? 43.92059 -20.90763 -20.13693 1.000 31.71055  ? 183  GLN   A HB3  1 
ATOM   1154 H  HG2  . GLN   A 1 76  ? 43.14533 -21.35590 -22.19175 1.000 32.67013  ? 183  GLN   A HG2  1 
ATOM   1155 H  HG3  . GLN   A 1 76  ? 43.05199 -22.76848 -21.46972 1.000 32.67013  ? 183  GLN   A HG3  1 
ATOM   1156 H  HE21 . GLN   A 1 76  ? 41.48120 -23.15049 -23.25477 1.000 35.19622  ? 183  GLN   A HE21 1 
ATOM   1157 H  HE22 . GLN   A 1 76  ? 40.05101 -22.78786 -23.05019 1.000 35.19622  ? 183  GLN   A HE22 1 
ATOM   1158 N  N    . PRO   A 1 77  ? 43.62129 -24.38602 -19.28309 1.000 23.72424  ? 184  PRO   A N    1 
ATOM   1159 C  CA   . PRO   A 1 77  ? 44.66594 -25.41608 -19.21097 1.000 24.24616  ? 184  PRO   A CA   1 
ATOM   1160 C  C    . PRO   A 1 77  ? 45.81846 -25.14639 -20.16332 1.000 25.56201  ? 184  PRO   A C    1 
ATOM   1161 O  O    . PRO   A 1 77  ? 45.69305 -24.46350 -21.18504 1.000 27.21776  ? 184  PRO   A O    1 
ATOM   1162 C  CB   . PRO   A 1 77  ? 43.94226 -26.71090 -19.60711 1.000 23.42637  ? 184  PRO   A CB   1 
ATOM   1163 C  CG   . PRO   A 1 77  ? 42.45975 -26.39735 -19.53272 1.000 27.72368  ? 184  PRO   A CG   1 
ATOM   1164 C  CD   . PRO   A 1 77  ? 42.33890 -24.92131 -19.76621 1.000 25.27007  ? 184  PRO   A CD   1 
ATOM   1165 H  HA   . PRO   A 1 77  ? 44.99691 -25.47862 -18.30133 1.000 29.10979  ? 184  PRO   A HA   1 
ATOM   1166 H  HB2  . PRO   A 1 77  ? 44.19548 -26.96379 -20.50868 1.000 28.12604  ? 184  PRO   A HB2  1 
ATOM   1167 H  HB3  . PRO   A 1 77  ? 44.17570 -27.41855 -18.98611 1.000 28.12604  ? 184  PRO   A HB3  1 
ATOM   1168 H  HG2  . PRO   A 1 77  ? 41.98600 -26.89326 -20.21868 1.000 33.28281  ? 184  PRO   A HG2  1 
ATOM   1169 H  HG3  . PRO   A 1 77  ? 42.11897 -26.63523 -18.65626 1.000 33.28281  ? 184  PRO   A HG3  1 
ATOM   1170 H  HD2  . PRO   A 1 77  ? 42.22082 -24.73118 -20.71003 1.000 30.33848  ? 184  PRO   A HD2  1 
ATOM   1171 H  HD3  . PRO   A 1 77  ? 41.59933 -24.55244 -19.25840 1.000 30.33848  ? 184  PRO   A HD3  1 
ATOM   1172 N  N    . ARG   A 1 78  ? 46.95789 -25.72446 -19.80419 1.000 23.60100  ? 185  ARG   A N    1 
ATOM   1173 C  CA   . ARG   A 1 78  ? 48.12657 -25.76439 -20.66993 1.000 26.07235  ? 185  ARG   A CA   1 
ATOM   1174 C  C    . ARG   A 1 78  ? 47.96435 -26.90874 -21.66311 1.000 22.28821  ? 185  ARG   A C    1 
ATOM   1175 O  O    . ARG   A 1 78  ? 47.85381 -28.07104 -21.26854 1.000 25.15980  ? 185  ARG   A O    1 
ATOM   1176 C  CB   . ARG   A 1 78  ? 49.37586 -25.93970 -19.80261 1.000 24.08511  ? 185  ARG   A CB   1 
ATOM   1177 C  CG   . ARG   A 1 78  ? 50.67590 -26.03994 -20.54911 1.000 26.20610  ? 185  ARG   A CG   1 
ATOM   1178 C  CD   . ARG   A 1 78  ? 51.84733 -25.97773 -19.60982 1.000 29.34428  ? 185  ARG   A CD   1 
ATOM   1179 N  NE   . ARG   A 1 78  ? 51.81045 -27.11287 -18.69808 1.000 25.40511  ? 185  ARG   A NE   1 
ATOM   1180 C  CZ   . ARG   A 1 78  ? 52.34495 -28.30089 -18.95317 1.000 27.19917  ? 185  ARG   A CZ   1 
ATOM   1181 N  NH1  . ARG   A 1 78  ? 53.08512 -28.50937 -20.03117 1.000 30.17375  ? 185  ARG   A NH1  1 
ATOM   1182 N  NH2  . ARG   A 1 78  ? 52.11642 -29.31084 -18.10927 1.000 26.74356  ? 185  ARG   A NH2  1 
ATOM   1183 H  H    . ARG   A 1 78  ? 47.08188 -26.10983 -19.04544 1.000 28.33560  ? 185  ARG   A H    1 
ATOM   1184 H  HA   . ARG   A 1 78  ? 48.21763 -24.94287 -21.17758 1.000 31.30122  ? 185  ARG   A HA   1 
ATOM   1185 H  HB2  . ARG   A 1 78  ? 49.44321 -25.17648 -19.20775 1.000 28.91653  ? 185  ARG   A HB2  1 
ATOM   1186 H  HB3  . ARG   A 1 78  ? 49.27634 -26.75489 -19.28641 1.000 28.91653  ? 185  ARG   A HB3  1 
ATOM   1187 H  HG2  . ARG   A 1 78  ? 50.70996 -26.88414 -21.02562 1.000 31.46171  ? 185  ARG   A HG2  1 
ATOM   1188 H  HG3  . ARG   A 1 78  ? 50.74598 -25.30246 -21.17530 1.000 31.46171  ? 185  ARG   A HG3  1 
ATOM   1189 H  HD2  . ARG   A 1 78  ? 52.67450 -26.01031 -20.11541 1.000 35.22753  ? 185  ARG   A HD2  1 
ATOM   1190 H  HD3  . ARG   A 1 78  ? 51.80775 -25.15921 -19.09082 1.000 35.22753  ? 185  ARG   A HD3  1 
ATOM   1191 H  HE   . ARG   A 1 78  ? 51.41493 -27.00608 -17.94193 1.000 30.50052  ? 185  ARG   A HE   1 
ATOM   1192 H  HH11 . ARG   A 1 78  ? 53.22885 -27.86721 -20.58486 1.000 36.22289  ? 185  ARG   A HH11 1 
ATOM   1193 H  HH12 . ARG   A 1 78  ? 53.42211 -29.28693 -20.17760 1.000 36.22289  ? 185  ARG   A HH12 1 
ATOM   1194 H  HH21 . ARG   A 1 78  ? 51.62872 -29.18654 -17.41192 1.000 32.10667  ? 185  ARG   A HH21 1 
ATOM   1195 H  HH22 . ARG   A 1 78  ? 52.45699 -30.08536 -18.26331 1.000 32.10667  ? 185  ARG   A HH22 1 
ATOM   1196 N  N    . TYR   A 1 79  ? 47.94971 -26.58384 -22.95438 1.000 22.73419  ? 186  TYR   A N    1 
ATOM   1197 C  CA   . TYR   A 1 79  ? 47.71593 -27.56686 -24.00445 1.000 25.93636  ? 186  TYR   A CA   1 
ATOM   1198 C  C    . TYR   A 1 79  ? 49.03054 -28.21974 -24.39074 1.000 24.15419  ? 186  TYR   A C    1 
ATOM   1199 O  O    . TYR   A 1 79  ? 50.02866 -27.52913 -24.60017 1.000 29.66874  ? 186  TYR   A O    1 
ATOM   1200 C  CB   . TYR   A 1 79  ? 47.07281 -26.90730 -25.22478 1.000 25.64352  ? 186  TYR   A CB   1 
ATOM   1201 C  CG   . TYR   A 1 79  ? 45.66456 -26.45447 -24.94749 1.000 26.91246  ? 186  TYR   A CG   1 
ATOM   1202 C  CD1  . TYR   A 1 79  ? 45.41630 -25.18515 -24.45335 1.000 27.37168  ? 186  TYR   A CD1  1 
ATOM   1203 C  CD2  . TYR   A 1 79  ? 44.58597 -27.31327 -25.14044 1.000 26.62066  ? 186  TYR   A CD2  1 
ATOM   1204 C  CE1  . TYR   A 1 79  ? 44.14004 -24.76167 -24.17875 1.000 27.54131  ? 186  TYR   A CE1  1 
ATOM   1205 C  CE2  . TYR   A 1 79  ? 43.29666 -26.89982 -24.87582 1.000 26.42514  ? 186  TYR   A CE2  1 
ATOM   1206 C  CZ   . TYR   A 1 79  ? 43.08348 -25.61582 -24.37666 1.000 25.83396  ? 186  TYR   A CZ   1 
ATOM   1207 O  OH   . TYR   A 1 79  ? 41.80473 -25.18796 -24.09835 1.000 30.88112  ? 186  TYR   A OH   1 
ATOM   1208 H  H    . TYR   A 1 79  ? 48.07497 -25.78626 -23.25065 1.000 27.29542  ? 186  TYR   A H    1 
ATOM   1209 H  HA   . TYR   A 1 79  ? 47.11392 -28.25426 -23.67895 1.000 31.13802  ? 186  TYR   A HA   1 
ATOM   1210 H  HB2  . TYR   A 1 79  ? 47.59601 -26.13134 -25.47984 1.000 30.78661  ? 186  TYR   A HB2  1 
ATOM   1211 H  HB3  . TYR   A 1 79  ? 47.04780 -27.54521 -25.95509 1.000 30.78661  ? 186  TYR   A HB3  1 
ATOM   1212 H  HD1  . TYR   A 1 79  ? 46.12953 -24.60723 -24.30434 1.000 32.86041  ? 186  TYR   A HD1  1 
ATOM   1213 H  HD2  . TYR   A 1 79  ? 44.73650 -28.17662 -25.45167 1.000 31.95919  ? 186  TYR   A HD2  1 
ATOM   1214 H  HE1  . TYR   A 1 79  ? 43.99165 -23.90060 -23.86026 1.000 33.06396  ? 186  TYR   A HE1  1 
ATOM   1215 H  HE2  . TYR   A 1 79  ? 42.57856 -27.47070 -25.02857 1.000 31.72456  ? 186  TYR   A HE2  1 
ATOM   1216 H  HH   . TYR   A 1 79  ? 41.25416 -25.79975 -24.26624 1.000 37.07174  ? 186  TYR   A HH   1 
ATOM   1217 N  N    . THR   A 1 80  ? 49.02593 -29.55372 -24.42584 1.000 27.85066  ? 187  THR   A N    1 
ATOM   1218 C  CA   . THR   A 1 80  ? 50.19204 -30.36671 -24.74613 1.000 29.95577  ? 187  THR   A CA   1 
ATOM   1219 C  C    . THR   A 1 80  ? 49.74989 -31.49312 -25.67750 1.000 34.94650  ? 187  THR   A C    1 
ATOM   1220 O  O    . THR   A 1 80  ? 48.56421 -31.82315 -25.75390 1.000 30.24156  ? 187  THR   A O    1 
ATOM   1221 C  CB   . THR   A 1 80  ? 50.82962 -30.98044 -23.49237 1.000 30.50663  ? 187  THR   A CB   1 
ATOM   1222 O  OG1  . THR   A 1 80  ? 49.89616 -31.87456 -22.86211 1.000 35.75249  ? 187  THR   A OG1  1 
ATOM   1223 C  CG2  . THR   A 1 80  ? 51.18150 -29.89728 -22.44663 1.000 27.51173  ? 187  THR   A CG2  1 
ATOM   1224 H  H    . THR   A 1 80  ? 48.32793 -30.02803 -24.26026 1.000 33.43518  ? 187  THR   A H    1 
ATOM   1225 H  HA   . THR   A 1 80  ? 50.85452 -29.81336 -25.18865 1.000 35.96132  ? 187  THR   A HA   1 
ATOM   1226 H  HB   . THR   A 1 80  ? 51.63717 -31.44354 -23.76495 1.000 36.62235  ? 187  THR   A HB   1 
ATOM   1227 H  HG1  . THR   A 1 80  ? 50.30636 -32.52016 -22.51492 1.000 42.91738  ? 187  THR   A HG1  1 
ATOM   1228 H  HG21 . THR   A 1 80  ? 51.59813 -30.30670 -21.67223 1.000 33.02847  ? 187  THR   A HG21 1 
ATOM   1229 H  HG22 . THR   A 1 80  ? 51.79607 -29.25255 -22.83072 1.000 33.02847  ? 187  THR   A HG22 1 
ATOM   1230 H  HG23 . THR   A 1 80  ? 50.37681 -29.43536 -22.16380 1.000 33.02847  ? 187  THR   A HG23 1 
ATOM   1231 N  N    A GLN   A 1 81  ? 50.74099 -32.08427 -26.36013 0.532 33.96335  ? 188  GLN   A N    1 
ATOM   1232 N  N    B GLN   A 1 81  ? 50.70287 -32.10526 -26.38744 0.468 33.98051  ? 188  GLN   A N    1 
ATOM   1233 C  CA   A GLN   A 1 81  ? 50.48769 -33.17637 -27.29516 0.532 33.53044  ? 188  GLN   A CA   1 
ATOM   1234 C  CA   B GLN   A 1 81  ? 50.30378 -33.14344 -27.33673 0.468 33.46770  ? 188  GLN   A CA   1 
ATOM   1235 C  C    A GLN   A 1 81  ? 49.77763 -34.34751 -26.63544 0.532 30.57909  ? 188  GLN   A C    1 
ATOM   1236 C  C    B GLN   A 1 81  ? 49.79379 -34.40881 -26.65521 0.468 30.64640  ? 188  GLN   A C    1 
ATOM   1237 O  O    A GLN   A 1 81  ? 49.01453 -35.06471 -27.29180 0.532 29.44496  ? 188  GLN   A O    1 
ATOM   1238 O  O    B GLN   A 1 81  ? 49.16310 -35.23905 -27.31888 0.468 29.66068  ? 188  GLN   A O    1 
ATOM   1239 C  CB   A GLN   A 1 81  ? 51.80999 -33.66977 -27.88862 0.532 36.26584  ? 188  GLN   A CB   1 
ATOM   1240 C  CB   B GLN   A 1 81  ? 51.45362 -33.50546 -28.28510 0.468 35.78039  ? 188  GLN   A CB   1 
ATOM   1241 C  CG   A GLN   A 1 81  ? 52.43808 -32.77032 -28.94067 0.532 42.92499  ? 188  GLN   A CG   1 
ATOM   1242 C  CG   B GLN   A 1 81  ? 52.82375 -33.71827 -27.65020 0.468 39.53528  ? 188  GLN   A CG   1 
ATOM   1243 C  CD   A GLN   A 1 81  ? 53.63414 -33.43076 -29.60041 0.532 42.59544  ? 188  GLN   A CD   1 
ATOM   1244 C  CD   B GLN   A 1 81  ? 53.90088 -33.92152 -28.70968 0.468 42.36108  ? 188  GLN   A CD   1 
ATOM   1245 O  OE1  A GLN   A 1 81  ? 54.58881 -33.82426 -28.92775 0.532 49.31260  ? 188  GLN   A OE1  1 
ATOM   1246 O  OE1  B GLN   A 1 81  ? 53.62216 -33.86990 -29.91525 0.468 41.77853  ? 188  GLN   A OE1  1 
ATOM   1247 N  NE2  A GLN   A 1 81  ? 53.57431 -33.58343 -30.91509 0.532 35.03164  ? 188  GLN   A NE2  1 
ATOM   1248 N  NE2  B GLN   A 1 81  ? 55.13156 -34.15094 -28.26798 0.468 42.39593  ? 188  GLN   A NE2  1 
ATOM   1249 H  H    A GLN   A 1 81  ? 51.57089 -31.86781 -26.29680 0.532 40.77042  ? 188  GLN   A H    1 
ATOM   1250 H  H    B GLN   A 1 81  ? 51.54635 -31.94453 -26.33929 0.468 40.79100  ? 188  GLN   A H    1 
ATOM   1251 H  HA   A GLN   A 1 81  ? 49.92190 -32.83561 -28.00556 0.532 40.25092  ? 188  GLN   A HA   1 
ATOM   1252 H  HA   B GLN   A 1 81  ? 49.58397 -32.77702 -27.87385 0.468 40.17564  ? 188  GLN   A HA   1 
ATOM   1253 H  HB2  A GLN   A 1 81  ? 52.45204 -33.76026 -27.16717 0.532 43.53340  ? 188  GLN   A HB2  1 
ATOM   1254 H  HB2  B GLN   A 1 81  ? 51.22023 -34.33032 -28.73901 0.468 42.95087  ? 188  GLN   A HB2  1 
ATOM   1255 H  HB3  A GLN   A 1 81  ? 51.65378 -34.53237 -28.30385 0.532 43.53340  ? 188  GLN   A HB3  1 
ATOM   1256 H  HB3  B GLN   A 1 81  ? 51.54846 -32.78722 -28.93011 0.468 42.95087  ? 188  GLN   A HB3  1 
ATOM   1257 H  HG2  A GLN   A 1 81  ? 51.78164 -32.57366 -29.62719 0.532 51.52439  ? 188  GLN   A HG2  1 
ATOM   1258 H  HG2  B GLN   A 1 81  ? 53.05768 -32.93925 -27.12170 0.468 47.45673  ? 188  GLN   A HG2  1 
ATOM   1259 H  HG3  A GLN   A 1 81  ? 52.73680 -31.94792 -28.52197 0.532 51.52439  ? 188  GLN   A HG3  1 
ATOM   1260 H  HG3  B GLN   A 1 81  ? 52.79749 -34.50655 -27.08555 0.468 47.45673  ? 188  GLN   A HG3  1 
ATOM   1261 H  HE21 A GLN   A 1 81  ? 52.88214 -33.31353 -31.34827 0.532 42.05236  ? 188  GLN   A HE21 1 
ATOM   1262 H  HE21 B GLN   A 1 81  ? 55.28682 -34.17855 -27.42256 0.468 50.88951  ? 188  GLN   A HE21 1 
ATOM   1263 H  HE22 A GLN   A 1 81  ? 54.22766 -33.95244 -31.33531 0.532 42.05236  ? 188  GLN   A HE22 1 
ATOM   1264 H  HE22 B GLN   A 1 81  ? 55.77357 -34.27196 -28.82724 0.468 50.88951  ? 188  GLN   A HE22 1 
ATOM   1265 N  N    . MET   A 1 82  ? 50.05441 -34.59305 -25.36518 1.000 31.19105  ? 189  MET   A N    1 
ATOM   1266 C  CA   . MET   A 1 82  ? 49.46298 -35.71426 -24.65549 1.000 35.17279  ? 189  MET   A CA   1 
ATOM   1267 C  C    . MET   A 1 82  ? 48.17467 -35.35501 -23.94307 1.000 30.48725  ? 189  MET   A C    1 
ATOM   1268 O  O    . MET   A 1 82  ? 47.60951 -36.21902 -23.26609 1.000 30.28550  ? 189  MET   A O    1 
ATOM   1269 C  CB   . MET   A 1 82  ? 50.45464 -36.29023 -23.64738 1.000 46.28606  ? 189  MET   A CB   1 
ATOM   1270 C  CG   . MET   A 1 82  ? 51.32303 -37.38046 -24.25469 1.000 58.22885  ? 189  MET   A CG   1 
ATOM   1271 S  SD   . MET   A 1 82  ? 51.27356 -38.86609 -23.25535 1.000 77.82805  ? 189  MET   A SD   1 
ATOM   1272 C  CE   . MET   A 1 82  ? 52.10069 -38.23614 -21.79840 0.000 57.55934  ? 189  MET   A CE   1 
ATOM   1273 H  H    A MET   A 1 82  ? 50.58861 -34.11855 -24.88656 0.532 37.44366  ? 189  MET   A H    1 
ATOM   1274 H  H    B MET   A 1 82  ? 50.56301 -34.08855 -24.88937 0.468 37.44366  ? 189  MET   A H    1 
ATOM   1275 H  HA   . MET   A 1 82  ? 49.27089 -36.40772 -25.30595 1.000 42.22174  ? 189  MET   A HA   1 
ATOM   1276 H  HB2  . MET   A 1 82  ? 51.03594 -35.58050 -23.33230 1.000 55.55766  ? 189  MET   A HB2  1 
ATOM   1277 H  HB3  . MET   A 1 82  ? 49.96476 -36.67297 -22.90278 1.000 55.55766  ? 189  MET   A HB3  1 
ATOM   1278 H  HG2  . MET   A 1 82  ? 50.99771 -37.59575 -25.14279 1.000 69.88901  ? 189  MET   A HG2  1 
ATOM   1279 H  HG3  . MET   A 1 82  ? 52.24157 -37.07256 -24.30345 1.000 69.88901  ? 189  MET   A HG3  1 
ATOM   1280 H  HE1  . MET   A 1 82  ? 52.29567 -38.97544 -21.20148 0.000 69.08560  ? 189  MET   A HE1  1 
ATOM   1281 H  HE2  . MET   A 1 82  ? 52.92520 -37.80121 -22.06657 0.000 69.08560  ? 189  MET   A HE2  1 
ATOM   1282 H  HE3  . MET   A 1 82  ? 51.51900 -37.59834 -21.35597 0.000 69.08560  ? 189  MET   A HE3  1 
ATOM   1283 N  N    . ASN   A 1 83  ? 47.70581 -34.11315 -24.07031 1.000 30.35456  ? 190  ASN   A N    1 
ATOM   1284 C  CA   . ASN   A 1 83  ? 46.45760 -33.68755 -23.43953 1.000 31.49238  ? 190  ASN   A CA   1 
ATOM   1285 C  C    . ASN   A 1 83  ? 46.45740 -33.99328 -21.95001 1.000 29.75866  ? 190  ASN   A C    1 
ATOM   1286 O  O    . ASN   A 1 83  ? 45.44946 -34.41837 -21.38679 1.000 28.62208  ? 190  ASN   A O    1 
ATOM   1287 C  CB   . ASN   A 1 83  ? 45.26967 -34.33679 -24.13579 1.000 33.10935  ? 190  ASN   A CB   1 
ATOM   1288 C  CG   . ASN   A 1 83  ? 45.13946 -33.87502 -25.55017 1.000 35.37149  ? 190  ASN   A CG   1 
ATOM   1289 O  OD1  . ASN   A 1 83  ? 45.29677 -32.68142 -25.83818 1.000 34.25869  ? 190  ASN   A OD1  1 
ATOM   1290 N  ND2  . ASN   A 1 83  ? 44.89223 -34.80648 -26.45805 1.000 35.49494  ? 190  ASN   A ND2  1 
ATOM   1291 H  H    . ASN   A 1 83  ? 48.09647 -33.49363 -24.52107 1.000 36.43986  ? 190  ASN   A H    1 
ATOM   1292 H  HA   . ASN   A 1 83  ? 46.37515 -32.72511 -23.52793 1.000 37.80525  ? 190  ASN   A HA   1 
ATOM   1293 H  HB2  . ASN   A 1 83  ? 45.38760 -35.29959 -24.13943 1.000 39.74561  ? 190  ASN   A HB2  1 
ATOM   1294 H  HB3  . ASN   A 1 83  ? 44.45513 -34.10410 -23.66326 1.000 39.74561  ? 190  ASN   A HB3  1 
ATOM   1295 H  HD21 . ASN   A 1 83  ? 44.80901 -34.58875 -27.28586 1.000 42.60832  ? 190  ASN   A HD21 1 
ATOM   1296 H  HD22 . ASN   A 1 83  ? 44.81486 -35.62923 -26.21995 1.000 42.60832  ? 190  ASN   A HD22 1 
ATOM   1297 N  N    . ASP   A 1 84  ? 47.59304 -33.69023 -21.30944 1.000 29.86065  ? 191  ASP   A N    1 
ATOM   1298 C  CA   . ASP   A 1 84  ? 47.80328 -33.94083 -19.88493 1.000 31.97859  ? 191  ASP   A CA   1 
ATOM   1299 C  C    . ASP   A 1 84  ? 46.79545 -33.22342 -18.99464 1.000 34.41960  ? 191  ASP   A C    1 
ATOM   1300 O  O    . ASP   A 1 84  ? 46.40075 -33.74112 -17.94092 1.000 34.60553  ? 191  ASP   A O    1 
ATOM   1301 C  CB   . ASP   A 1 84  ? 49.19801 -33.45833 -19.47325 1.000 43.61752  ? 191  ASP   A CB   1 
ATOM   1302 C  CG   . ASP   A 1 84  ? 50.29517 -34.12396 -20.22484 1.000 51.22021  ? 191  ASP   A CG   1 
ATOM   1303 O  OD1  . ASP   A 1 84  ? 50.76119 -33.53942 -21.22536 1.000 50.73895  ? 191  ASP   A OD1  1 
ATOM   1304 O  OD2  . ASP   A 1 84  ? 50.70059 -35.22567 -19.80125 1.000 55.20536  ? 191  ASP   A OD2  1 
ATOM   1305 H  H    . ASP   A 1 84  ? 48.27483 -33.32881 -21.68909 1.000 35.84718  ? 191  ASP   A H    1 
ATOM   1306 H  HA   . ASP   A 1 84  ? 47.71085 -34.89779 -19.75621 1.000 38.38871  ? 191  ASP   A HA   1 
ATOM   1307 H  HB2  . ASP   A 1 84  ? 49.26129 -32.50427 -19.63652 1.000 52.35542  ? 191  ASP   A HB2  1 
ATOM   1308 H  HB3  . ASP   A 1 84  ? 49.32855 -33.64286 -18.52995 1.000 52.35542  ? 191  ASP   A HB3  1 
ATOM   1309 N  N    . ASN   A 1 85  ? 46.44750 -31.99891 -19.34628 1.000 24.48761  ? 192  ASN   A N    1 
ATOM   1310 C  CA   . ASN   A 1 85  ? 45.72592 -31.09510 -18.45979 1.000 20.00397  ? 192  ASN   A CA   1 
ATOM   1311 C  C    . ASN   A 1 85  ? 44.25654 -31.02709 -18.80786 1.000 22.66592  ? 192  ASN   A C    1 
ATOM   1312 O  O    . ASN   A 1 85  ? 43.64428 -29.96976 -18.82890 1.000 23.79508  ? 192  ASN   A O    1 
ATOM   1313 C  CB   . ASN   A 1 85  ? 46.37328 -29.72310 -18.50112 1.000 20.98406  ? 192  ASN   A CB   1 
ATOM   1314 C  CG   . ASN   A 1 85  ? 47.78038 -29.75699 -17.96837 1.000 25.03546  ? 192  ASN   A CG   1 
ATOM   1315 O  OD1  . ASN   A 1 85  ? 48.00162 -30.10909 -16.80268 1.000 24.29363  ? 192  ASN   A OD1  1 
ATOM   1316 N  ND2  . ASN   A 1 85  ? 48.74666 -29.46115 -18.81964 1.000 24.27279  ? 192  ASN   A ND2  1 
ATOM   1317 H  H    . ASN   A 1 85  ? 46.62167 -31.65533 -20.11519 1.000 29.39953  ? 192  ASN   A H    1 
ATOM   1318 H  HA   . ASN   A 1 85  ? 45.78563 -31.42884 -17.55097 1.000 24.01916  ? 192  ASN   A HA   1 
ATOM   1319 H  HB2  . ASN   A 1 85  ? 46.40242 -29.41011 -19.41877 1.000 25.19526  ? 192  ASN   A HB2  1 
ATOM   1320 H  HB3  . ASN   A 1 85  ? 45.85632 -29.10843 -17.95721 1.000 25.19526  ? 192  ASN   A HB3  1 
ATOM   1321 H  HD21 . ASN   A 1 85  ? 49.56622 -29.46785 -18.55912 1.000 29.14174  ? 192  ASN   A HD21 1 
ATOM   1322 H  HD22 . ASN   A 1 85  ? 48.55602 -29.26191 -19.63423 1.000 29.14174  ? 192  ASN   A HD22 1 
ATOM   1323 N  N    . ARG   A 1 86  ? 43.66580 -32.19343 -19.03821 1.000 21.64840  ? 193  ARG   A N    1 
ATOM   1324 C  CA   . ARG   A 1 86  ? 42.27303 -32.27860 -19.44295 1.000 23.49124  ? 193  ARG   A CA   1 
ATOM   1325 C  C    . ARG   A 1 86  ? 41.35367 -32.61458 -18.28754 1.000 20.42563  ? 193  ARG   A C    1 
ATOM   1326 O  O    . ARG   A 1 86  ? 40.12580 -32.56317 -18.44017 1.000 21.09565  ? 193  ARG   A O    1 
ATOM   1327 C  CB   . ARG   A 1 86  ? 42.11504 -33.34760 -20.51731 1.000 21.56839  ? 193  ARG   A CB   1 
ATOM   1328 C  CG   . ARG   A 1 86  ? 42.35206 -34.73383 -19.97682 1.000 21.24469  ? 193  ARG   A CG   1 
ATOM   1329 C  CD   . ARG   A 1 86  ? 42.43467 -35.71288 -21.11684 1.000 24.46637  ? 193  ARG   A CD   1 
ATOM   1330 N  NE   . ARG   A 1 86  ? 42.55697 -37.06542 -20.60965 1.000 26.50070  ? 193  ARG   A NE   1 
ATOM   1331 C  CZ   . ARG   A 1 86  ? 42.69922 -38.14064 -21.37069 1.000 28.03082  ? 193  ARG   A CZ   1 
ATOM   1332 N  NH1  . ARG   A 1 86  ? 42.72686 -38.05603 -22.70032 1.000 27.66251  ? 193  ARG   A NH1  1 
ATOM   1333 N  NH2  . ARG   A 1 86  ? 42.81244 -39.32915 -20.78311 1.000 29.87419  ? 193  ARG   A NH2  1 
ATOM   1334 H  H    . ARG   A 1 86  ? 44.05649 -32.95611 -18.96550 1.000 25.99247  ? 193  ARG   A H    1 
ATOM   1335 H  HA   . ARG   A 1 86  ? 41.99830 -31.42625 -19.81568 1.000 28.20388  ? 193  ARG   A HA   1 
ATOM   1336 H  HB2  . ARG   A 1 86  ? 41.21319 -33.31082 -20.87257 1.000 25.89646  ? 193  ARG   A HB2  1 
ATOM   1337 H  HB3  . ARG   A 1 86  ? 42.75750 -33.18438 -21.22548 1.000 25.89646  ? 193  ARG   A HB3  1 
ATOM   1338 H  HG2  . ARG   A 1 86  ? 43.18740 -34.75601 -19.48427 1.000 25.50803  ? 193  ARG   A HG2  1 
ATOM   1339 H  HG3  . ARG   A 1 86  ? 41.61804 -34.99025 -19.39685 1.000 25.50803  ? 193  ARG   A HG3  1 
ATOM   1340 H  HD2  . ARG   A 1 86  ? 41.62969 -35.65497 -21.65494 1.000 29.37404  ? 193  ARG   A HD2  1 
ATOM   1341 H  HD3  . ARG   A 1 86  ? 43.21259 -35.51417 -21.66114 1.000 29.37404  ? 193  ARG   A HD3  1 
ATOM   1342 H  HE   . ARG   A 1 86  ? 42.53576 -37.17746 -19.75725 1.000 31.81524  ? 193  ARG   A HE   1 
ATOM   1343 H  HH11 . ARG   A 1 86  ? 42.65142 -37.29013 -23.08411 1.000 33.20941  ? 193  ARG   A HH11 1 
ATOM   1344 H  HH12 . ARG   A 1 86  ? 42.82015 -38.76733 -23.17460 1.000 33.20941  ? 193  ARG   A HH12 1 
ATOM   1345 H  HH21 . ARG   A 1 86  ? 42.79257 -39.38843 -19.92539 1.000 35.86342  ? 193  ARG   A HH21 1 
ATOM   1346 H  HH22 . ARG   A 1 86  ? 42.90549 -40.03801 -21.26109 1.000 35.86342  ? 193  ARG   A HH22 1 
ATOM   1347 N  N    . HIS   A 1 87  ? 41.90583 -32.95310 -17.13055 1.000 20.14177  ? 194  HIS   A N    1 
ATOM   1348 C  CA   . HIS   A 1 87  ? 41.07123 -33.58540 -16.12788 1.000 18.90249  ? 194  HIS   A CA   1 
ATOM   1349 C  C    . HIS   A 1 87  ? 40.07954 -32.61051 -15.50163 1.000 19.44218  ? 194  HIS   A C    1 
ATOM   1350 O  O    . HIS   A 1 87  ? 38.92466 -32.96661 -15.27161 1.000 18.94553  ? 194  HIS   A O    1 
ATOM   1351 C  CB   . HIS   A 1 87  ? 41.92450 -34.23692 -15.05026 1.000 19.52099  ? 194  HIS   A CB   1 
ATOM   1352 C  CG   . HIS   A 1 87  ? 41.14619 -35.17487 -14.19815 1.000 20.20785  ? 194  HIS   A CG   1 
ATOM   1353 N  ND1  . HIS   A 1 87  ? 40.59572 -34.79077 -12.99205 1.000 19.80720  ? 194  HIS   A ND1  1 
ATOM   1354 C  CD2  . HIS   A 1 87  ? 40.77784 -36.46158 -14.39404 1.000 21.36555  ? 194  HIS   A CD2  1 
ATOM   1355 C  CE1  . HIS   A 1 87  ? 39.94129 -35.81474 -12.47327 1.000 21.74471  ? 194  HIS   A CE1  1 
ATOM   1356 N  NE2  . HIS   A 1 87  ? 40.04008 -36.84104 -13.29582 1.000 19.98339  ? 194  HIS   A NE2  1 
ATOM   1357 H  H    . HIS   A 1 87  ? 42.72859 -32.83179 -16.91157 1.000 24.18452  ? 194  HIS   A H    1 
ATOM   1358 H  HA   . HIS   A 1 87  ? 40.56078 -34.28169 -16.57007 1.000 22.69739  ? 194  HIS   A HA   1 
ATOM   1359 H  HB2  . HIS   A 1 87  ? 42.64068 -34.73674 -15.47237 1.000 23.43958  ? 194  HIS   A HB2  1 
ATOM   1360 H  HB3  . HIS   A 1 87  ? 42.29429 -33.54623 -14.47833 1.000 23.43958  ? 194  HIS   A HB3  1 
ATOM   1361 H  HD2  . HIS   A 1 87  ? 40.98404 -36.98980 -15.13117 1.000 25.65305  ? 194  HIS   A HD2  1 
ATOM   1362 H  HE1  . HIS   A 1 87  ? 39.48623 -35.81221 -11.66221 1.000 26.10804  ? 194  HIS   A HE1  1 
ATOM   1363 N  N    . GLY   A 1 88  ? 40.49465 -31.37317 -15.23627 1.000 19.17792  ? 195  GLY   A N    1 
ATOM   1364 C  CA   . GLY   A 1 88  ? 39.56647 -30.41474 -14.67007 1.000 20.07131  ? 195  GLY   A CA   1 
ATOM   1365 C  C    . GLY   A 1 88  ? 38.39874 -30.11404 -15.58600 1.000 21.34722  ? 195  GLY   A C    1 
ATOM   1366 O  O    . GLY   A 1 88  ? 37.27982 -29.88088 -15.11386 1.000 20.40032  ? 195  GLY   A O    1 
ATOM   1367 H  H    . GLY   A 1 88  ? 41.28974 -31.07528 -15.37300 1.000 23.02790  ? 195  GLY   A H    1 
ATOM   1368 H  HA2  . GLY   A 1 88  ? 39.21605 -30.76460 -13.83598 1.000 24.09997  ? 195  GLY   A HA2  1 
ATOM   1369 H  HA3  . GLY   A 1 88  ? 40.03474 -29.58409 -14.49218 1.000 24.09997  ? 195  GLY   A HA3  1 
ATOM   1370 N  N    . THR   A 1 89  ? 38.63941 -30.12797 -16.89977 1.000 20.76055  ? 196  THR   A N    1 
ATOM   1371 C  CA   . THR   A 1 89  ? 37.57032 -29.91193 -17.85978 1.000 19.74114  ? 196  THR   A CA   1 
ATOM   1372 C  C    . THR   A 1 89  ? 36.57337 -31.05830 -17.83349 1.000 17.66301  ? 196  THR   A C    1 
ATOM   1373 O  O    . THR   A 1 89  ? 35.35721 -30.82930 -17.89256 1.000 21.49383  ? 196  THR   A O    1 
ATOM   1374 C  CB   . THR   A 1 89  ? 38.17573 -29.72626 -19.24921 1.000 21.15552  ? 196  THR   A CB   1 
ATOM   1375 O  OG1  . THR   A 1 89  ? 38.97283 -28.53319 -19.24550 1.000 23.51494  ? 196  THR   A OG1  1 
ATOM   1376 C  CG2  . THR   A 1 89  ? 37.09711 -29.59897 -20.31534 1.000 21.78925  ? 196  THR   A CG2  1 
ATOM   1377 H  H    . THR   A 1 89  ? 39.41149 -30.26020 -17.25476 1.000 24.92706  ? 196  THR   A H    1 
ATOM   1378 H  HA   . THR   A 1 89  ? 37.08327 -29.10354 -17.63572 1.000 23.70376  ? 196  THR   A HA   1 
ATOM   1379 H  HB   . THR   A 1 89  ? 38.71761 -30.49979 -19.47039 1.000 25.40102  ? 196  THR   A HB   1 
ATOM   1380 H  HG1  . THR   A 1 89  ? 39.69193 -28.66939 -18.83327 1.000 28.23232  ? 196  THR   A HG1  1 
ATOM   1381 H  HG21 . THR   A 1 89  ? 37.50461 -29.46134 -21.18477 1.000 26.16150  ? 196  THR   A HG21 1 
ATOM   1382 H  HG22 . THR   A 1 89  ? 36.56120 -30.40701 -20.34322 1.000 26.16150  ? 196  THR   A HG22 1 
ATOM   1383 H  HG23 . THR   A 1 89  ? 36.52015 -28.84533 -20.11524 1.000 26.16150  ? 196  THR   A HG23 1 
ATOM   1384 N  N    . ARG   A 1 90  ? 37.06824 -32.29469 -17.75067 1.000 19.55983  ? 197  ARG   A N    1 
ATOM   1385 C  CA   . ARG   A 1 90  ? 36.18957 -33.44676 -17.58221 1.000 17.52936  ? 197  ARG   A CA   1 
ATOM   1386 C  C    . ARG   A 1 90  ? 35.34740 -33.32278 -16.31442 1.000 20.33516  ? 197  ARG   A C    1 
ATOM   1387 O  O    . ARG   A 1 90  ? 34.13182 -33.55740 -16.33458 1.000 21.45678  ? 197  ARG   A O    1 
ATOM   1388 C  CB   . ARG   A 1 90  ? 37.02008 -34.72827 -17.56797 1.000 18.75527  ? 197  ARG   A CB   1 
ATOM   1389 C  CG   . ARG   A 1 90  ? 37.72314 -34.96841 -18.90932 1.000 21.44685  ? 197  ARG   A CG   1 
ATOM   1390 C  CD   . ARG   A 1 90  ? 38.53883 -36.26402 -18.91390 1.000 21.64728  ? 197  ARG   A CD   1 
ATOM   1391 N  NE   . ARG   A 1 90  ? 38.99048 -36.55999 -20.26452 1.000 21.22967  ? 197  ARG   A NE   1 
ATOM   1392 C  CZ   . ARG   A 1 90  ? 39.20180 -37.78475 -20.72167 1.000 24.47466  ? 197  ARG   A CZ   1 
ATOM   1393 N  NH1  . ARG   A 1 90  ? 39.13282 -38.83763 -19.92929 1.000 23.92818  ? 197  ARG   A NH1  1 
ATOM   1394 N  NH2  . ARG   A 1 90  ? 39.43018 -37.95916 -22.01977 1.000 22.13749  ? 197  ARG   A NH2  1 
ATOM   1395 H  H    . ARG   A 1 90  ? 37.90471 -32.49074 -17.78918 1.000 23.48620  ? 197  ARG   A H    1 
ATOM   1396 H  HA   . ARG   A 1 90  ? 35.57864 -33.49133 -18.33433 1.000 21.04963  ? 197  ARG   A HA   1 
ATOM   1397 H  HB2  . ARG   A 1 90  ? 37.69769 -34.66165 -16.87710 1.000 22.52072  ? 197  ARG   A HB2  1 
ATOM   1398 H  HB3  . ARG   A 1 90  ? 36.43812 -35.48365 -17.39013 1.000 22.52072  ? 197  ARG   A HB3  1 
ATOM   1399 H  HG2  . ARG   A 1 90  ? 37.05674 -35.02924 -19.61153 1.000 25.75062  ? 197  ARG   A HG2  1 
ATOM   1400 H  HG3  . ARG   A 1 90  ? 38.32744 -34.23108 -19.08839 1.000 25.75062  ? 197  ARG   A HG3  1 
ATOM   1401 H  HD2  . ARG   A 1 90  ? 39.31483 -36.16411 -18.34054 1.000 25.99113  ? 197  ARG   A HD2  1 
ATOM   1402 H  HD3  . ARG   A 1 90  ? 37.98783 -36.99863 -18.60142 1.000 25.99113  ? 197  ARG   A HD3  1 
ATOM   1403 H  HE   . ARG   A 1 90  ? 39.12858 -35.89994 -20.79825 1.000 25.49000  ? 197  ARG   A HE   1 
ATOM   1404 H  HH11 . ARG   A 1 90  ? 38.94713 -38.73697 -19.09564 1.000 28.72821  ? 197  ARG   A HH11 1 
ATOM   1405 H  HH12 . ARG   A 1 90  ? 39.27356 -39.62449 -20.24652 1.000 28.72821  ? 197  ARG   A HH12 1 
ATOM   1406 H  HH21 . ARG   A 1 90  ? 39.43918 -37.28181 -22.54960 1.000 26.57938  ? 197  ARG   A HH21 1 
ATOM   1407 H  HH22 . ARG   A 1 90  ? 39.56891 -38.74931 -22.32961 1.000 26.57938  ? 197  ARG   A HH22 1 
ATOM   1408 N  N    . CYS   A 1 91  ? 35.97001 -32.94485 -15.20146 1.000 19.08442  ? 198  CYS   A N    1 
ATOM   1409 C  CA   . CYS   A 1 91  ? 35.23864 -32.83761 -13.93813 1.000 18.32634  ? 198  CYS   A CA   1 
ATOM   1410 C  C    . CYS   A 1 91  ? 34.21100 -31.71107 -13.98942 1.000 20.44709  ? 198  CYS   A C    1 
ATOM   1411 O  O    . CYS   A 1 91  ? 33.08380 -31.86945 -13.50728 1.000 19.42890  ? 198  CYS   A O    1 
ATOM   1412 C  CB   . CYS   A 1 91  ? 36.22012 -32.61916 -12.78851 1.000 19.88499  ? 198  CYS   A CB   1 
ATOM   1413 S  SG   . CYS   A 1 91  ? 37.26393 -34.05821 -12.49897 1.000 21.24840  ? 198  CYS   A SG   1 
ATOM   1414 H  H    . CYS   A 1 91  ? 36.80515 -32.74659 -15.14823 1.000 22.91570  ? 198  CYS   A H    1 
ATOM   1415 H  HA   . CYS   A 1 91  ? 34.76403 -33.66796 -13.77640 1.000 22.00600  ? 198  CYS   A HA   1 
ATOM   1416 H  HB2  . CYS   A 1 91  ? 36.79437 -31.86659 -13.00009 1.000 23.87639  ? 198  CYS   A HB2  1 
ATOM   1417 H  HB3  . CYS   A 1 91  ? 35.72209 -32.43832 -11.97600 1.000 23.87639  ? 198  CYS   A HB3  1 
ATOM   1418 H  HG   . CYS   A 1 91  ? 38.33220 -33.69089 -12.09415 1.000 25.51247  ? 198  CYS   A HG   1 
ATOM   1419 N  N    . ALA   A 1 92  ? 34.57642 -30.57365 -14.58696 1.000 19.29915  ? 199  ALA   A N    1 
ATOM   1420 C  CA   . ALA   A 1 92  ? 33.65581 -29.44262 -14.66000 1.000 20.07933  ? 199  ALA   A CA   1 
ATOM   1421 C  C    . ALA   A 1 92  ? 32.36760 -29.83368 -15.37161 1.000 20.98993  ? 199  ALA   A C    1 
ATOM   1422 O  O    . ALA   A 1 92  ? 31.26658 -29.47248 -14.93505 1.000 21.62420  ? 199  ALA   A O    1 
ATOM   1423 C  CB   . ALA   A 1 92  ? 34.32208 -28.27238 -15.38141 1.000 19.98507  ? 199  ALA   A CB   1 
ATOM   1424 H  H    . ALA   A 1 92  ? 35.34218 -30.43438 -14.95276 1.000 23.17338  ? 199  ALA   A H    1 
ATOM   1425 H  HA   . ALA   A 1 92  ? 33.43515 -29.15872 -13.75910 1.000 24.10960  ? 199  ALA   A HA   1 
ATOM   1426 H  HB1  . ALA   A 1 92  ? 33.71415 -27.51654 -15.38554 1.000 23.99648  ? 199  ALA   A HB1  1 
ATOM   1427 H  HB2  . ALA   A 1 92  ? 35.13902 -28.03726 -14.91425 1.000 23.99648  ? 199  ALA   A HB2  1 
ATOM   1428 H  HB3  . ALA   A 1 92  ? 34.52628 -28.53762 -16.29182 1.000 23.99648  ? 199  ALA   A HB3  1 
ATOM   1429 N  N    . GLY   A 1 93  ? 32.48816 -30.58201 -16.46830 1.000 21.39250  ? 200  GLY   A N    1 
ATOM   1430 C  CA   . GLY   A 1 93  ? 31.31133 -30.99088 -17.20379 1.000 20.85496  ? 200  GLY   A CA   1 
ATOM   1431 C  C    . GLY   A 1 93  ? 30.43265 -31.96614 -16.45227 1.000 19.05966  ? 200  GLY   A C    1 
ATOM   1432 O  O    . GLY   A 1 93  ? 29.20695 -31.94821 -16.60882 1.000 20.94270  ? 200  GLY   A O    1 
ATOM   1433 H  H    . GLY   A 1 93  ? 33.23273 -30.85911 -16.79761 1.000 25.68539  ? 200  GLY   A H    1 
ATOM   1434 H  HA2  . GLY   A 1 93  ? 30.78009 -30.20614 -17.41084 1.000 25.04035  ? 200  GLY   A HA2  1 
ATOM   1435 H  HA3  . GLY   A 1 93  ? 31.58773 -31.41273 -18.03236 1.000 25.04035  ? 200  GLY   A HA3  1 
ATOM   1436 N  N    . GLU   A 1 94  ? 31.03173 -32.80249 -15.60123 1.000 20.76986  ? 201  GLU   A N    1 
ATOM   1437 C  CA   . GLU   A 1 94  ? 30.24183 -33.69772 -14.77241 1.000 19.43605  ? 201  GLU   A CA   1 
ATOM   1438 C  C    . GLU   A 1 94  ? 29.30709 -32.91053 -13.86706 1.000 20.53164  ? 201  GLU   A C    1 
ATOM   1439 O  O    . GLU   A 1 94  ? 28.16415 -33.31564 -13.62784 1.000 21.11843  ? 201  GLU   A O    1 
ATOM   1440 C  CB   . GLU   A 1 94  ? 31.16516 -34.54857 -13.91302 1.000 18.78697  ? 201  GLU   A CB   1 
ATOM   1441 C  CG   . GLU   A 1 94  ? 32.00782 -35.57821 -14.64614 1.000 22.17853  ? 201  GLU   A CG   1 
ATOM   1442 C  CD   . GLU   A 1 94  ? 32.76154 -36.40640 -13.63914 1.000 21.82215  ? 201  GLU   A CD   1 
ATOM   1443 O  OE1  . GLU   A 1 94  ? 32.14864 -37.36607 -13.11182 1.000 21.10722  ? 201  GLU   A OE1  1 
ATOM   1444 O  OE2  . GLU   A 1 94  ? 33.92279 -36.05741 -13.31775 1.000 20.67848  ? 201  GLU   A OE2  1 
ATOM   1445 H  H    . GLU   A 1 94  ? 31.88202 -32.86685 -15.48959 1.000 24.93822  ? 201  GLU   A H    1 
ATOM   1446 H  HA   . GLU   A 1 94  ? 29.71768 -34.27656 -15.34783 1.000 23.33766  ? 201  GLU   A HA   1 
ATOM   1447 H  HB2  . GLU   A 1 94  ? 31.77785 -33.95594 -13.45008 1.000 22.55876  ? 201  GLU   A HB2  1 
ATOM   1448 H  HB3  . GLU   A 1 94  ? 30.62084 -35.03047 -13.27084 1.000 22.55876  ? 201  GLU   A HB3  1 
ATOM   1449 H  HG2  . GLU   A 1 94  ? 31.43536 -36.16144 -15.16867 1.000 26.62863  ? 201  GLU   A HG2  1 
ATOM   1450 H  HG3  . GLU   A 1 94  ? 32.64406 -35.13131 -15.22613 1.000 26.62863  ? 201  GLU   A HG3  1 
ATOM   1451 N  N    . VAL   A 1 95  ? 29.80862 -31.80409 -13.32363 1.000 19.56053  ? 202  VAL   A N    1 
ATOM   1452 C  CA   . VAL   A 1 95  ? 29.01679 -30.96527 -12.43631 1.000 19.16316  ? 202  VAL   A CA   1 
ATOM   1453 C  C    . VAL   A 1 95  ? 27.98892 -30.17402 -13.23174 1.000 21.42823  ? 202  VAL   A C    1 
ATOM   1454 O  O    . VAL   A 1 95  ? 26.81066 -30.11419 -12.86090 1.000 21.50116  ? 202  VAL   A O    1 
ATOM   1455 C  CB   . VAL   A 1 95  ? 29.92601 -30.01821 -11.63667 1.000 21.18846  ? 202  VAL   A CB   1 
ATOM   1456 C  CG1  . VAL   A 1 95  ? 29.09092 -29.10459 -10.73770 1.000 22.34645  ? 202  VAL   A CG1  1 
ATOM   1457 C  CG2  . VAL   A 1 95  ? 30.94775 -30.80170 -10.81660 1.000 21.37966  ? 202  VAL   A CG2  1 
ATOM   1458 H  H    . VAL   A 1 95  ? 30.60867 -31.51695 -13.45427 1.000 23.48704  ? 202  VAL   A H    1 
ATOM   1459 H  HA   . VAL   A 1 95  ? 28.54899 -31.54338 -11.81353 1.000 23.01019  ? 202  VAL   A HA   1 
ATOM   1460 H  HB   . VAL   A 1 95  ? 30.41643 -29.46105 -12.26114 1.000 25.44054  ? 202  VAL   A HB   1 
ATOM   1461 H  HG11 . VAL   A 1 95  ? 29.68696 -28.55645 -10.20368 1.000 26.83014  ? 202  VAL   A HG11 1 
ATOM   1462 H  HG12 . VAL   A 1 95  ? 28.53155 -28.53996 -11.29375 1.000 26.83014  ? 202  VAL   A HG12 1 
ATOM   1463 H  HG13 . VAL   A 1 95  ? 28.53707 -29.65155 -10.15893 1.000 26.83014  ? 202  VAL   A HG13 1 
ATOM   1464 H  HG21 . VAL   A 1 95  ? 31.44743 -30.18350 -10.26068 1.000 25.66999  ? 202  VAL   A HG21 1 
ATOM   1465 H  HG22 . VAL   A 1 95  ? 30.48026 -31.44369 -10.25965 1.000 25.66999  ? 202  VAL   A HG22 1 
ATOM   1466 H  HG23 . VAL   A 1 95  ? 31.54967 -31.26416 -11.42052 1.000 25.66999  ? 202  VAL   A HG23 1 
ATOM   1467 N  N    . ALA   A 1 96  ? 28.42930 -29.51163 -14.31257 1.000 20.61350  ? 203  ALA   A N    1 
ATOM   1468 C  CA   . ALA   A 1 96  ? 27.63945 -28.39192 -14.80825 1.000 21.71729  ? 203  ALA   A CA   1 
ATOM   1469 C  C    . ALA   A 1 96  ? 27.69821 -28.20259 -16.31073 1.000 23.10272  ? 203  ALA   A C    1 
ATOM   1470 O  O    . ALA   A 1 96  ? 27.52874 -27.07661 -16.78662 1.000 25.00133  ? 203  ALA   A O    1 
ATOM   1471 C  CB   . ALA   A 1 96  ? 28.08969 -27.08799 -14.13768 1.000 26.42292  ? 203  ALA   A CB   1 
ATOM   1472 H  H    . ALA   A 1 96  ? 29.14815 -29.68779 -14.75055 1.000 24.75060  ? 203  ALA   A H    1 
ATOM   1473 H  HA   . ALA   A 1 96  ? 26.71453 -28.58446 -14.58834 1.000 26.07515  ? 203  ALA   A HA   1 
ATOM   1474 H  HB1  . ALA   A 1 96  ? 27.57834 -26.35056 -14.50594 1.000 31.72190  ? 203  ALA   A HB1  1 
ATOM   1475 H  HB2  . ALA   A 1 96  ? 27.93408 -27.15399 -13.18252 1.000 31.72190  ? 203  ALA   A HB2  1 
ATOM   1476 H  HB3  . ALA   A 1 96  ? 29.03474 -26.95402 -14.31038 1.000 31.72190  ? 203  ALA   A HB3  1 
ATOM   1477 N  N    . ALA   A 1 97  ? 27.93357 -29.25708 -17.08088 1.000 23.12250  ? 204  ALA   A N    1 
ATOM   1478 C  CA   . ALA   A 1 97  ? 27.78090 -29.11213 -18.52359 1.000 21.66266  ? 204  ALA   A CA   1 
ATOM   1479 C  C    . ALA   A 1 97  ? 26.37812 -28.60515 -18.85733 1.000 23.76737  ? 204  ALA   A C    1 
ATOM   1480 O  O    . ALA   A 1 97  ? 25.38818 -29.02503 -18.25577 1.000 23.81175  ? 204  ALA   A O    1 
ATOM   1481 C  CB   . ALA   A 1 97  ? 28.03572 -30.43652 -19.23365 1.000 22.94089  ? 204  ALA   A CB   1 
ATOM   1482 H  H    . ALA   A 1 97  ? 28.17299 -30.03589 -16.80569 1.000 27.76139  ? 204  ALA   A H    1 
ATOM   1483 H  HA   . ALA   A 1 97  ? 28.43325 -28.47160 -18.84769 1.000 26.00959  ? 204  ALA   A HA   1 
ATOM   1484 H  HB1  . ALA   A 1 97  ? 27.93841 -30.30601 -20.18989 1.000 27.54346  ? 204  ALA   A HB1  1 
ATOM   1485 H  HB2  . ALA   A 1 97  ? 28.93581 -30.73567 -19.03054 1.000 27.54346  ? 204  ALA   A HB2  1 
ATOM   1486 H  HB3  . ALA   A 1 97  ? 27.39134 -31.09110 -18.92188 1.000 27.54346  ? 204  ALA   A HB3  1 
ATOM   1487 N  N    . VAL   A 1 98  ? 26.31243 -27.71481 -19.85097 1.000 23.94304  ? 205  VAL   A N    1 
ATOM   1488 C  CA   . VAL   A 1 98  ? 25.06780 -27.08364 -20.26395 1.000 23.78149  ? 205  VAL   A CA   1 
ATOM   1489 C  C    . VAL   A 1 98  ? 24.12498 -28.12774 -20.84464 1.000 25.07054  ? 205  VAL   A C    1 
ATOM   1490 O  O    . VAL   A 1 98  ? 24.55799 -29.08118 -21.51525 1.000 26.36577  ? 205  VAL   A O    1 
ATOM   1491 C  CB   . VAL   A 1 98  ? 25.37166 -25.97611 -21.29116 1.000 26.15722  ? 205  VAL   A CB   1 
ATOM   1492 C  CG1  . VAL   A 1 98  ? 24.09284 -25.43289 -21.89144 1.000 27.02940  ? 205  VAL   A CG1  1 
ATOM   1493 C  CG2  . VAL   A 1 98  ? 26.17746 -24.86871 -20.62924 1.000 26.53775  ? 205  VAL   A CG2  1 
ATOM   1494 H  H    . VAL   A 1 98  ? 26.99237 -27.45616 -20.30965 1.000 28.74604  ? 205  VAL   A H    1 
ATOM   1495 H  HA   . VAL   A 1 98  ? 24.63437 -26.68731 -19.49197 1.000 28.55219  ? 205  VAL   A HA   1 
ATOM   1496 H  HB   . VAL   A 1 98  ? 25.89705 -26.34758 -22.01703 1.000 31.40306  ? 205  VAL   A HB   1 
ATOM   1497 H  HG11 . VAL   A 1 98  ? 24.30706 -24.67624 -22.45933 1.000 32.44967  ? 205  VAL   A HG11 1 
ATOM   1498 H  HG12 . VAL   A 1 98  ? 23.66886 -26.13031 -22.41560 1.000 32.44967  ? 205  VAL   A HG12 1 
ATOM   1499 H  HG13 . VAL   A 1 98  ? 23.50213 -25.15207 -21.17513 1.000 32.44967  ? 205  VAL   A HG13 1 
ATOM   1500 H  HG21 . VAL   A 1 98  ? 26.30912 -24.14964 -21.26682 1.000 31.85970  ? 205  VAL   A HG21 1 
ATOM   1501 H  HG22 . VAL   A 1 98  ? 25.68959 -24.54126 -19.85745 1.000 31.85970  ? 205  VAL   A HG22 1 
ATOM   1502 H  HG23 . VAL   A 1 98  ? 27.03553 -25.22549 -20.35119 1.000 31.85970  ? 205  VAL   A HG23 1 
ATOM   1503 N  N    . ALA   A 1 99  ? 22.82960 -27.95490 -20.58688 1.000 25.21694  ? 206  ALA   A N    1 
ATOM   1504 C  CA   . ALA   A 1 99  ? 21.80445 -28.88811 -21.02803 1.000 24.05458  ? 206  ALA   A CA   1 
ATOM   1505 C  C    . ALA   A 1 99  ? 21.04366 -28.32697 -22.22712 1.000 29.48082  ? 206  ALA   A C    1 
ATOM   1506 O  O    . ALA   A 1 99  ? 20.93346 -27.11267 -22.39527 1.000 27.02922  ? 206  ALA   A O    1 
ATOM   1507 C  CB   . ALA   A 1 99  ? 20.81862 -29.19777 -19.89880 1.000 29.03836  ? 206  ALA   A CB   1 
ATOM   1508 H  H    . ALA   A 1 99  ? 22.51547 -27.28631 -20.14652 1.000 30.27472  ? 206  ALA   A H    1 
ATOM   1509 H  HA   . ALA   A 1 99  ? 22.23113 -29.71640 -21.29782 1.000 28.87990  ? 206  ALA   A HA   1 
ATOM   1510 H  HB1  . ALA   A 1 99  ? 20.11712 -29.77366 -20.24107 1.000 34.86043  ? 206  ALA   A HB1  1 
ATOM   1511 H  HB2  . ALA   A 1 99  ? 21.29218 -29.64475 -19.17988 1.000 34.86043  ? 206  ALA   A HB2  1 
ATOM   1512 H  HB3  . ALA   A 1 99  ? 20.43637 -28.36656 -19.57651 1.000 34.86043  ? 206  ALA   A HB3  1 
ATOM   1513 N  N    . ASN   A 1 100 ? 20.53064 -29.23565 -23.06171 1.000 27.96736  ? 207  ASN   A N    1 
ATOM   1514 C  CA   . ASN   A 1 100 ? 19.59418 -28.90544 -24.14979 1.000 28.34155  ? 207  ASN   A CA   1 
ATOM   1515 C  C    . ASN   A 1 100 ? 20.20441 -27.95776 -25.18040 1.000 33.59412  ? 207  ASN   A C    1 
ATOM   1516 O  O    . ASN   A 1 100 ? 19.52383 -27.09036 -25.73852 1.000 31.58009  ? 207  ASN   A O    1 
ATOM   1517 C  CB   . ASN   A 1 100 ? 18.30907 -28.32191 -23.56997 1.000 32.55920  ? 207  ASN   A CB   1 
ATOM   1518 C  CG   . ASN   A 1 100 ? 17.57376 -29.30887 -22.69657 1.000 29.01562  ? 207  ASN   A CG   1 
ATOM   1519 O  OD1  . ASN   A 1 100 ? 17.19295 -30.38879 -23.14805 1.000 33.43558  ? 207  ASN   A OD1  1 
ATOM   1520 N  ND2  . ASN   A 1 100 ? 17.34691 -28.93673 -21.44682 1.000 33.47285  ? 207  ASN   A ND2  1 
ATOM   1521 H  H    . ASN   A 1 100 ? 20.71272 -30.07511 -23.01986 1.000 33.57523  ? 207  ASN   A H    1 
ATOM   1522 H  HA   . ASN   A 1 100 ? 19.38600 -29.72262 -24.62914 1.000 34.02426  ? 207  ASN   A HA   1 
ATOM   1523 H  HB2  . ASN   A 1 100 ? 18.52762 -27.54599 -23.03046 1.000 39.08543  ? 207  ASN   A HB2  1 
ATOM   1524 H  HB3  . ASN   A 1 100 ? 17.72038 -28.06535 -24.29696 1.000 39.08543  ? 207  ASN   A HB3  1 
ATOM   1525 H  HD21 . ASN   A 1 100 ? 16.93138 -29.46441 -20.90971 1.000 40.18182  ? 207  ASN   A HD21 1 
ATOM   1526 H  HD22 . ASN   A 1 100 ? 17.61504 -28.16724 -21.17189 1.000 40.18182  ? 207  ASN   A HD22 1 
ATOM   1527 N  N    . ASN   A 1 101 ? 21.49643 -28.13986 -25.46114 1.000 27.91441  ? 208  ASN   A N    1 
ATOM   1528 C  CA   . ASN   A 1 101 ? 22.22731 -27.27963 -26.38342 1.000 31.55105  ? 208  ASN   A CA   1 
ATOM   1529 C  C    . ASN   A 1 101 ? 22.86943 -28.06112 -27.52687 1.000 28.56477  ? 208  ASN   A C    1 
ATOM   1530 O  O    . ASN   A 1 101 ? 23.73528 -27.52404 -28.21940 1.000 29.55057  ? 208  ASN   A O    1 
ATOM   1531 C  CB   . ASN   A 1 101 ? 23.29315 -26.47772 -25.62159 1.000 29.06768  ? 208  ASN   A CB   1 
ATOM   1532 C  CG   . ASN   A 1 101 ? 24.42697 -27.34501 -25.11253 1.000 29.78490  ? 208  ASN   A CG   1 
ATOM   1533 O  OD1  . ASN   A 1 101 ? 24.25772 -28.54299 -24.87290 1.000 25.34047  ? 208  ASN   A OD1  1 
ATOM   1534 N  ND2  . ASN   A 1 101 ? 25.59948 -26.74794 -24.97100 1.000 26.65484  ? 208  ASN   A ND2  1 
ATOM   1535 H  H    . ASN   A 1 101 ? 21.97713 -28.76721 -25.12207 1.000 33.51169  ? 208  ASN   A H    1 
ATOM   1536 H  HA   . ASN   A 1 101 ? 21.60667 -26.64803 -26.77938 1.000 37.87566  ? 208  ASN   A HA   1 
ATOM   1537 H  HB2  . ASN   A 1 101 ? 23.66997 -25.80936 -26.21505 1.000 34.89561  ? 208  ASN   A HB2  1 
ATOM   1538 H  HB3  . ASN   A 1 101 ? 22.87862 -26.04715 -24.85761 1.000 34.89561  ? 208  ASN   A HB3  1 
ATOM   1539 H  HD21 . ASN   A 1 101 ? 26.27729 -27.19362 -24.68543 1.000 32.00021  ? 208  ASN   A HD21 1 
ATOM   1540 H  HD22 . ASN   A 1 101 ? 25.68364 -25.91425 -25.16459 1.000 32.00021  ? 208  ASN   A HD22 1 
ATOM   1541 N  N    . GLY   A 1 102 ? 22.49996 -29.32608 -27.71320 1.000 27.48881  ? 209  GLY   A N    1 
ATOM   1542 C  CA   . GLY   A 1 102 ? 23.00296 -30.12567 -28.81212 1.000 30.57356  ? 209  GLY   A CA   1 
ATOM   1543 C  C    . GLY   A 1 102 ? 24.44987 -30.54446 -28.71850 1.000 27.84637  ? 209  GLY   A C    1 
ATOM   1544 O  O    . GLY   A 1 102 ? 24.99577 -31.03609 -29.71025 1.000 29.50069  ? 209  GLY   A O    1 
ATOM   1545 H  H    . GLY   A 1 102 ? 21.94881 -29.74753 -27.20506 1.000 33.00097  ? 209  GLY   A H    1 
ATOM   1546 H  HA2  . GLY   A 1 102 ? 22.46965 -30.93371 -28.87166 1.000 36.70266  ? 209  GLY   A HA2  1 
ATOM   1547 H  HA3  . GLY   A 1 102 ? 22.89967 -29.61798 -29.63218 1.000 36.70266  ? 209  GLY   A HA3  1 
ATOM   1548 N  N    . VAL   A 1 103 ? 25.07982 -30.39349 -27.55889 1.000 26.99993  ? 210  VAL   A N    1 
ATOM   1549 C  CA   . VAL   A 1 103 ? 26.50374 -30.65560 -27.36661 1.000 28.39862  ? 210  VAL   A CA   1 
ATOM   1550 C  C    . VAL   A 1 103 ? 26.66053 -31.65810 -26.23063 1.000 28.11364  ? 210  VAL   A C    1 
ATOM   1551 O  O    . VAL   A 1 103 ? 26.05913 -31.48403 -25.16613 1.000 25.64006  ? 210  VAL   A O    1 
ATOM   1552 C  CB   . VAL   A 1 103 ? 27.27487 -29.36089 -27.04166 1.000 30.64146  ? 210  VAL   A CB   1 
ATOM   1553 C  CG1  . VAL   A 1 103 ? 28.72741 -29.65667 -26.74306 1.000 30.96969  ? 210  VAL   A CG1  1 
ATOM   1554 C  CG2  . VAL   A 1 103 ? 27.15744 -28.35713 -28.20931 1.000 30.80816  ? 210  VAL   A CG2  1 
ATOM   1555 H  H    . VAL   A 1 103 ? 24.68867 -30.12975 -26.83983 1.000 32.41431  ? 210  VAL   A H    1 
ATOM   1556 H  HA   . VAL   A 1 103 ? 26.86757 -31.04535 -28.17692 1.000 34.09273  ? 210  VAL   A HA   1 
ATOM   1557 H  HB   . VAL   A 1 103 ? 26.88375 -28.95921 -26.25010 1.000 36.78414  ? 210  VAL   A HB   1 
ATOM   1558 H  HG11 . VAL   A 1 103 ? 29.20370 -28.81911 -26.63107 1.000 37.17802  ? 210  VAL   A HG11 1 
ATOM   1559 H  HG12 . VAL   A 1 103 ? 28.78210 -30.17983 -25.92807 1.000 37.17802  ? 210  VAL   A HG12 1 
ATOM   1560 H  HG13 . VAL   A 1 103 ? 29.10651 -30.15639 -27.48297 1.000 37.17802  ? 210  VAL   A HG13 1 
ATOM   1561 H  HG21 . VAL   A 1 103 ? 27.65110 -27.55279 -27.98518 1.000 36.98419  ? 210  VAL   A HG21 1 
ATOM   1562 H  HG22 . VAL   A 1 103 ? 27.52745 -28.75989 -29.01042 1.000 36.98419  ? 210  VAL   A HG22 1 
ATOM   1563 H  HG23 . VAL   A 1 103 ? 26.22172 -28.14289 -28.34870 1.000 36.98419  ? 210  VAL   A HG23 1 
ATOM   1564 N  N    A CYS   A 1 104 ? 27.43273 -32.72400 -26.48164 0.524 26.21094  ? 211  CYS   A N    1 
ATOM   1565 N  N    B CYS   A 1 104 ? 27.47591 -32.69252 -26.46127 0.476 26.25260  ? 211  CYS   A N    1 
ATOM   1566 C  CA   A CYS   A 1 104 ? 27.82029 -33.72821 -25.48423 0.524 25.48396  ? 211  CYS   A CA   1 
ATOM   1567 C  CA   B CYS   A 1 104 ? 27.85094 -33.68320 -25.45168 0.476 25.47029  ? 211  CYS   A CA   1 
ATOM   1568 C  C    A CYS   A 1 104 ? 26.63418 -34.12209 -24.60361 0.524 26.77982  ? 211  CYS   A C    1 
ATOM   1569 C  C    B CYS   A 1 104 ? 26.64936 -34.10390 -24.60518 0.476 26.76780  ? 211  CYS   A C    1 
ATOM   1570 O  O    A CYS   A 1 104 ? 25.55975 -34.45018 -25.12841 0.524 25.91098  ? 211  CYS   A O    1 
ATOM   1571 O  O    B CYS   A 1 104 ? 25.58581 -34.42861 -25.15227 0.476 25.94402  ? 211  CYS   A O    1 
ATOM   1572 C  CB   A CYS   A 1 104 ? 29.01581 -33.20112 -24.67847 0.524 26.18358  ? 211  CYS   A CB   1 
ATOM   1573 C  CB   B CYS   A 1 104 ? 28.99033 -33.14377 -24.57545 0.476 26.26129  ? 211  CYS   A CB   1 
ATOM   1574 S  SG   A CYS   A 1 104 ? 30.09889 -34.43602 -23.83013 0.524 24.29730  ? 211  CYS   A SG   1 
ATOM   1575 S  SG   B CYS   A 1 104 ? 30.55935 -32.74760 -25.42710 0.476 31.49695  ? 211  CYS   A SG   1 
ATOM   1576 H  H    A CYS   A 1 104 ? 27.75975 -32.89536 -27.25836 0.524 31.46753  ? 211  CYS   A H    1 
ATOM   1577 H  H    B CYS   A 1 104 ? 27.83879 -32.84761 -27.22539 0.476 31.51751  ? 211  CYS   A H    1 
ATOM   1578 H  HA   A CYS   A 1 104 ? 28.10238 -34.54844 -25.91845 0.524 30.59514  ? 211  CYS   A HA   1 
ATOM   1579 H  HA   B CYS   A 1 104 ? 28.17262 -34.48221 -25.89778 0.476 30.57874  ? 211  CYS   A HA   1 
ATOM   1580 H  HB2  A CYS   A 1 104 ? 29.58470 -32.70254 -25.28567 0.524 31.43469  ? 211  CYS   A HB2  1 
ATOM   1581 H  HB2  B CYS   A 1 104 ? 28.68303 -32.32722 -24.15153 0.476 31.52795  ? 211  CYS   A HB2  1 
ATOM   1582 H  HB3  A CYS   A 1 104 ? 28.67095 -32.61288 -23.98858 0.524 31.43469  ? 211  CYS   A HB3  1 
ATOM   1583 H  HB3  B CYS   A 1 104 ? 29.19341 -33.81128 -23.90159 0.476 31.52795  ? 211  CYS   A HB3  1 
ATOM   1584 N  N    . GLY   A 1 105 ? 26.80695 -34.12330 -23.27919 1.000 22.63089  ? 212  GLY   A N    1 
ATOM   1585 C  CA   . GLY   A 1 105 ? 25.71420 -34.49961 -22.40255 1.000 24.11598  ? 212  GLY   A CA   1 
ATOM   1586 C  C    . GLY   A 1 105 ? 25.31502 -33.34614 -21.51313 1.000 25.05614  ? 212  GLY   A C    1 
ATOM   1587 O  O    . GLY   A 1 105 ? 25.31623 -32.19803 -21.96851 1.000 26.14839  ? 212  GLY   A O    1 
ATOM   1588 H  H    A GLY   A 1 105 ? 27.53760 -33.91267 -22.87746 0.524 27.17146  ? 212  GLY   A H    1 
ATOM   1589 H  H    B GLY   A 1 105 ? 27.53676 -33.92237 -22.87102 0.476 27.17146  ? 212  GLY   A H    1 
ATOM   1590 H  HA2  . GLY   A 1 105 ? 24.94660 -34.76504 -22.93287 1.000 28.95356  ? 212  GLY   A HA2  1 
ATOM   1591 H  HA3  . GLY   A 1 105 ? 25.98528 -35.24504 -21.84420 1.000 28.95356  ? 212  GLY   A HA3  1 
ATOM   1592 N  N    . VAL   A 1 106 ? 25.01842 -33.62339 -20.23533 1.000 25.71092  ? 213  VAL   A N    1 
ATOM   1593 C  CA   . VAL   A 1 106 ? 24.64526 -32.58610 -19.28018 1.000 21.72896  ? 213  VAL   A CA   1 
ATOM   1594 C  C    . VAL   A 1 106 ? 25.38124 -32.80302 -17.97276 1.000 22.69410  ? 213  VAL   A C    1 
ATOM   1595 O  O    . VAL   A 1 106 ? 25.77495 -33.91958 -17.63428 1.000 23.98705  ? 213  VAL   A O    1 
ATOM   1596 C  CB   . VAL   A 1 106 ? 23.13650 -32.54192 -18.98419 1.000 24.11027  ? 213  VAL   A CB   1 
ATOM   1597 C  CG1  . VAL   A 1 106 ? 22.36487 -32.47576 -20.28504 1.000 24.40066  ? 213  VAL   A CG1  1 
ATOM   1598 C  CG2  . VAL   A 1 106 ? 22.69937 -33.72789 -18.16787 1.000 26.13249  ? 213  VAL   A CG2  1 
ATOM   1599 H  H    . VAL   A 1 106 ? 25.02828 -34.41552 -19.90060 1.000 30.86749  ? 213  VAL   A H    1 
ATOM   1600 H  HA   . VAL   A 1 106 ? 24.91709 -31.73718 -19.66272 1.000 26.08914  ? 213  VAL   A HA   1 
ATOM   1601 H  HB   . VAL   A 1 106 ? 22.94426 -31.74841 -18.46047 1.000 28.94672  ? 213  VAL   A HB   1 
ATOM   1602 H  HG11 . VAL   A 1 106 ? 21.43725 -32.26827 -20.09178 1.000 29.29519  ? 213  VAL   A HG11 1 
ATOM   1603 H  HG12 . VAL   A 1 106 ? 22.74897 -31.78322 -20.84519 1.000 29.29519  ? 213  VAL   A HG12 1 
ATOM   1604 H  HG13 . VAL   A 1 106 ? 22.42553 -33.33439 -20.73223 1.000 29.29519  ? 213  VAL   A HG13 1 
ATOM   1605 H  HG21 . VAL   A 1 106 ? 21.73032 -33.74390 -18.12797 1.000 31.37338  ? 213  VAL   A HG21 1 
ATOM   1606 H  HG22 . VAL   A 1 106 ? 23.02656 -34.53852 -18.58827 1.000 31.37338  ? 213  VAL   A HG22 1 
ATOM   1607 H  HG23 . VAL   A 1 106 ? 23.06598 -33.64799 -17.27338 1.000 31.37338  ? 213  VAL   A HG23 1 
ATOM   1608 N  N    . GLY   A 1 107 ? 25.52219 -31.71803 -17.22414 1.000 21.20078  ? 214  GLY   A N    1 
ATOM   1609 C  CA   . GLY   A 1 107 ? 25.95527 -31.82568 -15.84430 1.000 20.54750  ? 214  GLY   A CA   1 
ATOM   1610 C  C    . GLY   A 1 107 ? 24.83630 -32.30704 -14.93468 1.000 21.69064  ? 214  GLY   A C    1 
ATOM   1611 O  O    . GLY   A 1 107 ? 23.65209 -32.21313 -15.25953 1.000 22.78350  ? 214  GLY   A O    1 
ATOM   1612 H  H    . GLY   A 1 107 ? 25.37404 -30.91399 -17.49096 1.000 25.45533  ? 214  GLY   A H    1 
ATOM   1613 H  HA2  . GLY   A 1 107 ? 26.69187 -32.45403 -15.78519 1.000 24.67139  ? 214  GLY   A HA2  1 
ATOM   1614 H  HA3  . GLY   A 1 107 ? 26.25465 -30.95777 -15.53123 1.000 24.67139  ? 214  GLY   A HA3  1 
ATOM   1615 N  N    . VAL   A 1 108 ? 25.23666 -32.82456 -13.76487 1.000 21.58413  ? 215  VAL   A N    1 
ATOM   1616 C  CA   . VAL   A 1 108 ? 24.25468 -33.12899 -12.72945 1.000 20.90786  ? 215  VAL   A CA   1 
ATOM   1617 C  C    . VAL   A 1 108 ? 23.48126 -31.86820 -12.36087 1.000 22.01872  ? 215  VAL   A C    1 
ATOM   1618 O  O    . VAL   A 1 108 ? 22.25630 -31.89047 -12.20183 1.000 24.02934  ? 215  VAL   A O    1 
ATOM   1619 C  CB   . VAL   A 1 108 ? 24.94782 -33.73124 -11.49356 1.000 20.63643  ? 215  VAL   A CB   1 
ATOM   1620 C  CG1  . VAL   A 1 108 ? 23.99163 -33.77472 -10.30172 1.000 22.58255  ? 215  VAL   A CG1  1 
ATOM   1621 C  CG2  . VAL   A 1 108 ? 25.50877 -35.10859 -11.80761 1.000 23.21777  ? 215  VAL   A CG2  1 
ATOM   1622 H  H    . VAL   A 1 108 ? 26.05155 -33.00264 -13.55549 1.000 25.91535  ? 215  VAL   A H    1 
ATOM   1623 H  HA   . VAL   A 1 108 ? 23.63191 -33.78623 -13.07743 1.000 25.10382  ? 215  VAL   A HA   1 
ATOM   1624 H  HB   . VAL   A 1 108 ? 25.69392 -33.16278 -11.24641 1.000 24.77811  ? 215  VAL   A HB   1 
ATOM   1625 H  HG11 . VAL   A 1 108 ? 24.39035 -34.30784 -9.59624  1.000 27.11346  ? 215  VAL   A HG11 1 
ATOM   1626 H  HG12 . VAL   A 1 108 ? 23.83856 -32.87023 -9.98650  1.000 27.11346  ? 215  VAL   A HG12 1 
ATOM   1627 H  HG13 . VAL   A 1 108 ? 23.15335 -34.17303 -10.58375 1.000 27.11346  ? 215  VAL   A HG13 1 
ATOM   1628 H  HG21 . VAL   A 1 108 ? 26.00482 -35.43040 -11.03867 1.000 27.87572  ? 215  VAL   A HG21 1 
ATOM   1629 H  HG22 . VAL   A 1 108 ? 24.77455 -35.71145 -12.00353 1.000 27.87572  ? 215  VAL   A HG22 1 
ATOM   1630 H  HG23 . VAL   A 1 108 ? 26.09657 -35.04242 -12.57638 1.000 27.87572  ? 215  VAL   A HG23 1 
ATOM   1631 N  N    . ALA   A 1 109 ? 24.18546 -30.74821 -12.23576 1.000 22.71395  ? 216  ALA   A N    1 
ATOM   1632 C  CA   . ALA   A 1 109 ? 23.60217 -29.46047 -11.87389 1.000 22.98291  ? 216  ALA   A CA   1 
ATOM   1633 C  C    . ALA   A 1 109 ? 23.77730 -28.53683 -13.06372 1.000 20.10152  ? 216  ALA   A C    1 
ATOM   1634 O  O    . ALA   A 1 109 ? 24.62054 -27.63942 -13.04350 1.000 23.29762  ? 216  ALA   A O    1 
ATOM   1635 C  CB   . ALA   A 1 109 ? 24.26343 -28.89244 -10.61647 1.000 21.83159  ? 216  ALA   A CB   1 
ATOM   1636 H  H    . ALA   A 1 109 ? 25.03544 -30.70787 -12.36032 1.000 27.27113  ? 216  ALA   A H    1 
ATOM   1637 H  HA   . ALA   A 1 109 ? 22.65661 -29.56819 -11.68623 1.000 27.59389  ? 216  ALA   A HA   1 
ATOM   1638 H  HB1  . ALA   A 1 109 ? 23.88903 -28.01710 -10.43073 1.000 26.21230  ? 216  ALA   A HB1  1 
ATOM   1639 H  HB2  . ALA   A 1 109 ? 24.09208 -29.49024 -9.87204  1.000 26.21230  ? 216  ALA   A HB2  1 
ATOM   1640 H  HB3  . ALA   A 1 109 ? 25.21864 -28.81827 -10.76804 1.000 26.21230  ? 216  ALA   A HB3  1 
ATOM   1641 N  N    . TYR   A 1 110 ? 23.00714 -28.80177 -14.12132 1.000 23.12511  ? 217  TYR   A N    1 
ATOM   1642 C  CA   . TYR   A 1 110 ? 23.30106 -28.20528 -15.40832 1.000 24.18431  ? 217  TYR   A CA   1 
ATOM   1643 C  C    . TYR   A 1 110 ? 22.91843 -26.74153 -15.49229 1.000 26.00498  ? 217  TYR   A C    1 
ATOM   1644 O  O    . TYR   A 1 110 ? 23.19940 -26.11158 -16.52134 1.000 26.44819  ? 217  TYR   A O    1 
ATOM   1645 C  CB   . TYR   A 1 110 ? 22.62921 -29.00441 -16.52637 1.000 25.74885  ? 217  TYR   A CB   1 
ATOM   1646 C  CG   . TYR   A 1 110 ? 21.13729 -29.22818 -16.42995 1.000 24.08260  ? 217  TYR   A CG   1 
ATOM   1647 C  CD1  . TYR   A 1 110 ? 20.23820 -28.17951 -16.63356 1.000 28.18896  ? 217  TYR   A CD1  1 
ATOM   1648 C  CD2  . TYR   A 1 110 ? 20.62273 -30.50768 -16.26014 1.000 25.19203  ? 217  TYR   A CD2  1 
ATOM   1649 C  CE1  . TYR   A 1 110 ? 18.86332 -28.40218 -16.60185 1.000 32.99227  ? 217  TYR   A CE1  1 
ATOM   1650 C  CE2  . TYR   A 1 110 ? 19.23833 -30.73625 -16.23008 1.000 30.88639  ? 217  TYR   A CE2  1 
ATOM   1651 C  CZ   . TYR   A 1 110 ? 18.37719 -29.68124 -16.40515 1.000 36.79339  ? 217  TYR   A CZ   1 
ATOM   1652 O  OH   . TYR   A 1 110 ? 17.01660 -29.90842 -16.38636 1.000 39.35588  ? 217  TYR   A OH   1 
ATOM   1653 H  H    . TYR   A 1 110 ? 22.31945 -29.31809 -14.11094 1.000 27.76452  ? 217  TYR   A H    1 
ATOM   1654 H  HA   . TYR   A 1 110 ? 24.25812 -28.25313 -15.55877 1.000 29.03557  ? 217  TYR   A HA   1 
ATOM   1655 H  HB2  . TYR   A 1 110 ? 22.78813 -28.53735 -17.36154 1.000 30.91302  ? 217  TYR   A HB2  1 
ATOM   1656 H  HB3  . TYR   A 1 110 ? 23.04202 -29.88178 -16.55317 1.000 30.91302  ? 217  TYR   A HB3  1 
ATOM   1657 H  HD1  . TYR   A 1 110 ? 20.56108 -27.32192 -16.79228 1.000 33.84115  ? 217  TYR   A HD1  1 
ATOM   1658 H  HD2  . TYR   A 1 110 ? 21.20623 -31.22553 -16.16469 1.000 30.24483  ? 217  TYR   A HD2  1 
ATOM   1659 H  HE1  . TYR   A 1 110 ? 18.27364 -27.69164 -16.71280 1.000 39.60512  ? 217  TYR   A HE1  1 
ATOM   1660 H  HE2  . TYR   A 1 110 ? 18.90727 -31.59442 -16.09283 1.000 37.07806  ? 217  TYR   A HE2  1 
ATOM   1661 H  HH   . TYR   A 1 110 ? 16.86028 -30.72608 -16.49855 1.000 47.24145  ? 217  TYR   A HH   1 
ATOM   1662 N  N    . ASN   A 1 111 ? 22.35458 -26.16722 -14.42919 1.000 25.53491  ? 218  ASN   A N    1 
ATOM   1663 C  CA   . ASN   A 1 111 ? 22.17391 -24.72096 -14.35291 1.000 25.41146  ? 218  ASN   A CA   1 
ATOM   1664 C  C    . ASN   A 1 111 ? 23.02013 -24.06844 -13.26731 1.000 25.61008  ? 218  ASN   A C    1 
ATOM   1665 O  O    . ASN   A 1 111 ? 22.83198 -22.87929 -12.97753 1.000 26.99936  ? 218  ASN   A O    1 
ATOM   1666 C  CB   . ASN   A 1 111 ? 20.70757 -24.37576 -14.12586 1.000 28.21094  ? 218  ASN   A CB   1 
ATOM   1667 C  CG   . ASN   A 1 111 ? 19.88820 -24.50045 -15.38471 1.000 28.25109  ? 218  ASN   A CG   1 
ATOM   1668 O  OD1  . ASN   A 1 111 ? 20.34475 -24.14693 -16.47201 1.000 30.36635  ? 218  ASN   A OD1  1 
ATOM   1669 N  ND2  . ASN   A 1 111 ? 18.69637 -25.03857 -15.25670 1.000 34.69606  ? 218  ASN   A ND2  1 
ATOM   1670 H  H    . ASN   A 1 111 ? 22.06925 -26.59609 -13.74053 1.000 30.65629  ? 218  ASN   A H    1 
ATOM   1671 H  HA   . ASN   A 1 111 ? 22.44627 -24.34849 -15.20612 1.000 30.50814  ? 218  ASN   A HA   1 
ATOM   1672 H  HB2  . ASN   A 1 111 ? 20.33760 -24.98059 -13.46389 1.000 33.86753  ? 218  ASN   A HB2  1 
ATOM   1673 H  HB3  . ASN   A 1 111 ? 20.64157 -23.46020 -13.81235 1.000 33.86753  ? 218  ASN   A HB3  1 
ATOM   1674 H  HD21 . ASN   A 1 111 ? 18.19034 -25.13167 -15.94581 1.000 41.64967  ? 218  ASN   A HD21 1 
ATOM   1675 H  HD22 . ASN   A 1 111 ? 18.42232 -25.29770 -14.48382 1.000 41.64967  ? 218  ASN   A HD22 1 
ATOM   1676 N  N    . ALA   A 1 112 ? 23.91363 -24.81653 -12.63287 1.000 22.57516  ? 219  ALA   A N    1 
ATOM   1677 C  CA   . ALA   A 1 112 ? 24.85024 -24.21275 -11.69562 1.000 21.84941  ? 219  ALA   A CA   1 
ATOM   1678 C  C    . ALA   A 1 112 ? 25.93160 -23.45331 -12.46177 1.000 24.66237  ? 219  ALA   A C    1 
ATOM   1679 O  O    . ALA   A 1 112 ? 26.10032 -23.61238 -13.67330 1.000 26.83287  ? 219  ALA   A O    1 
ATOM   1680 C  CB   . ALA   A 1 112 ? 25.48075 -25.28770 -10.81395 1.000 23.95420  ? 219  ALA   A CB   1 
ATOM   1681 H  H    . ALA   A 1 112 ? 23.99762 -25.66730 -12.72629 1.000 27.10459  ? 219  ALA   A H    1 
ATOM   1682 H  HA   . ALA   A 1 112 ? 24.38790 -23.58699 -11.11634 1.000 26.23369  ? 219  ALA   A HA   1 
ATOM   1683 H  HB1  . ALA   A 1 112 ? 26.07515 -24.86374 -10.17533 1.000 28.75944  ? 219  ALA   A HB1  1 
ATOM   1684 H  HB2  . ALA   A 1 112 ? 24.77769 -25.76437 -10.34554 1.000 28.75944  ? 219  ALA   A HB2  1 
ATOM   1685 H  HB3  . ALA   A 1 112 ? 25.98069 -25.90213 -11.37380 1.000 28.75944  ? 219  ALA   A HB3  1 
ATOM   1686 N  N    . ARG   A 1 113 ? 26.64650 -22.60024 -11.74628 1.000 24.30285  ? 220  ARG   A N    1 
ATOM   1687 C  CA   . ARG   A 1 113 ? 27.81615 -21.92273 -12.27861 1.000 24.68327  ? 220  ARG   A CA   1 
ATOM   1688 C  C    . ARG   A 1 113 ? 29.05044 -22.72198 -11.87852 1.000 22.20506  ? 220  ARG   A C    1 
ATOM   1689 O  O    . ARG   A 1 113 ? 29.08755 -23.32554 -10.79598 1.000 23.47515  ? 220  ARG   A O    1 
ATOM   1690 C  CB   . ARG   A 1 113 ? 27.88174 -20.47994 -11.77969 1.000 29.38653  ? 220  ARG   A CB   1 
ATOM   1691 C  CG   . ARG   A 1 113 ? 27.04921 -19.49615 -12.68642 1.000 38.06742  ? 220  ARG   A CG   1 
ATOM   1692 C  CD   . ARG   A 1 113 ? 27.25435 -18.03981 -12.28483 1.000 45.31524  ? 220  ARG   A CD   1 
ATOM   1693 N  NE   . ARG   A 1 113 ? 26.77665 -17.80063 -10.92729 1.000 49.87380  ? 220  ARG   A NE   1 
ATOM   1694 C  CZ   . ARG   A 1 113 ? 26.98201 -16.68759 -10.23077 1.000 49.36226  ? 220  ARG   A CZ   1 
ATOM   1695 N  NH1  . ARG   A 1 113 ? 27.71294 -15.69201 -10.71196 1.000 52.69500  ? 220  ARG   A NH1  1 
ATOM   1696 N  NH2  . ARG   A 1 113 ? 26.43776 -16.57212 -9.02054  1.000 47.50616  ? 220  ARG   A NH2  1 
ATOM   1697 H  H    . ARG   A 1 113 ? 26.46971 -22.39260 -10.93067 1.000 29.17781  ? 220  ARG   A H    1 
ATOM   1698 H  HA   . ARG   A 1 113 ? 27.78798 -21.87354 -13.24695 1.000 29.63432  ? 220  ARG   A HA   1 
ATOM   1699 H  HB2  . ARG   A 1 113 ? 27.52269 -20.43859 -10.87953 1.000 35.27823  ? 220  ARG   A HB2  1 
ATOM   1700 H  HB3  . ARG   A 1 113 ? 28.80573 -20.18478 -11.78219 1.000 35.27823  ? 220  ARG   A HB3  1 
ATOM   1701 H  HG2  . ARG   A 1 113 ? 27.32910 -19.59818 -13.60954 1.000 45.69530  ? 220  ARG   A HG2  1 
ATOM   1702 H  HG3  . ARG   A 1 113 ? 26.10560 -19.70397 -12.60095 1.000 45.69530  ? 220  ARG   A HG3  1 
ATOM   1703 H  HD2  . ARG   A 1 113 ? 28.19956 -17.82484 -12.32039 1.000 54.39269  ? 220  ARG   A HD2  1 
ATOM   1704 H  HD3  . ARG   A 1 113 ? 26.76038 -17.46499 -12.89021 1.000 54.39269  ? 220  ARG   A HD3  1 
ATOM   1705 H  HE   . ARG   A 1 113 ? 26.32738 -18.42850 -10.54842 1.000 59.86295  ? 220  ARG   A HE   1 
ATOM   1706 H  HH11 . ARG   A 1 113 ? 28.06760 -15.75725 -11.49271 1.000 63.24839  ? 220  ARG   A HH11 1 
ATOM   1707 H  HH12 . ARG   A 1 113 ? 27.83251 -14.98083 -10.24342 1.000 63.24839  ? 220  ARG   A HH12 1 
ATOM   1708 H  HH21 . ARG   A 1 113 ? 25.96133 -17.21254 -8.70043  1.000 57.02178  ? 220  ARG   A HH21 1 
ATOM   1709 H  HH22 . ARG   A 1 113 ? 26.56279 -15.85714 -8.55926  1.000 57.02178  ? 220  ARG   A HH22 1 
ATOM   1710 N  N    . ILE   A 1 114 ? 30.03471 -22.76353 -12.77224 1.000 21.66635  ? 221  ILE   A N    1 
ATOM   1711 C  CA   . ILE   A 1 114 ? 31.16574 -23.68340 -12.66067 1.000 21.23386  ? 221  ILE   A CA   1 
ATOM   1712 C  C    . ILE   A 1 114 ? 32.45064 -22.92395 -12.93985 1.000 23.22570  ? 221  ILE   A C    1 
ATOM   1713 O  O    . ILE   A 1 114 ? 32.53681 -22.16025 -13.90973 1.000 24.01882  ? 221  ILE   A O    1 
ATOM   1714 C  CB   . ILE   A 1 114 ? 31.01515 -24.89249 -13.61138 1.000 22.29357  ? 221  ILE   A CB   1 
ATOM   1715 C  CG1  . ILE   A 1 114 ? 32.08821 -25.94512 -13.33130 1.000 22.18475  ? 221  ILE   A CG1  1 
ATOM   1716 C  CG2  . ILE   A 1 114 ? 31.07827 -24.48988 -15.06535 1.000 23.47915  ? 221  ILE   A CG2  1 
ATOM   1717 C  CD1  . ILE   A 1 114 ? 31.92543 -26.60620 -11.94329 1.000 22.48477  ? 221  ILE   A CD1  1 
ATOM   1718 H  H    A ILE   A 1 114 ? 30.07092 -22.25803 -13.46704 0.660 26.01401  ? 221  ILE   A H    1 
ATOM   1719 H  H    B ILE   A 1 114 ? 30.07092 -22.25803 -13.46704 0.340 26.01401  ? 221  ILE   A H    1 
ATOM   1720 H  HA   . ILE   A 1 114 ? 31.21642 -24.01660 -11.75110 1.000 25.49503  ? 221  ILE   A HA   1 
ATOM   1721 H  HB   . ILE   A 1 114 ? 30.13761 -25.26713 -13.43687 1.000 26.76667  ? 221  ILE   A HB   1 
ATOM   1722 H  HG12 . ILE   A 1 114 ? 32.03165 -26.64119 -14.00449 1.000 26.63610  ? 221  ILE   A HG12 1 
ATOM   1723 H  HG13 . ILE   A 1 114 ? 32.96102 -25.52310 -13.36297 1.000 26.63610  ? 221  ILE   A HG13 1 
ATOM   1724 H  HG21 . ILE   A 1 114 ? 30.86383 -25.25933 -15.61569 1.000 28.18938  ? 221  ILE   A HG21 1 
ATOM   1725 H  HG22 . ILE   A 1 114 ? 30.43658 -23.78012 -15.22464 1.000 28.18938  ? 221  ILE   A HG22 1 
ATOM   1726 H  HG23 . ILE   A 1 114 ? 31.97400 -24.17760 -15.26797 1.000 28.18938  ? 221  ILE   A HG23 1 
ATOM   1727 H  HD11 . ILE   A 1 114 ? 32.58626 -27.31001 -11.84925 1.000 26.99612  ? 221  ILE   A HD11 1 
ATOM   1728 H  HD12 . ILE   A 1 114 ? 32.05755 -25.93445 -11.25611 1.000 26.99612  ? 221  ILE   A HD12 1 
ATOM   1729 H  HD13 . ILE   A 1 114 ? 31.03272 -26.97924 -11.87391 1.000 26.99612  ? 221  ILE   A HD13 1 
ATOM   1730 N  N    . GLY   A 1 115 ? 33.44341 -23.10667 -12.07035 1.000 22.38319  ? 222  GLY   A N    1 
ATOM   1731 C  CA   . GLY   A 1 115 ? 34.77746 -22.60499 -12.31098 1.000 22.38113  ? 222  GLY   A CA   1 
ATOM   1732 C  C    . GLY   A 1 115 ? 35.80877 -23.67438 -11.97979 1.000 21.13966  ? 222  GLY   A C    1 
ATOM   1733 O  O    . GLY   A 1 115 ? 35.47106 -24.80328 -11.63034 1.000 21.64038  ? 222  GLY   A O    1 
ATOM   1734 H  H    . GLY   A 1 115 ? 33.35958 -23.52589 -11.32414 1.000 26.87423  ? 222  GLY   A H    1 
ATOM   1735 H  HA2  . GLY   A 1 115 ? 34.87240 -22.35428 -13.24320 1.000 26.87176  ? 222  GLY   A HA2  1 
ATOM   1736 H  HA3  . GLY   A 1 115 ? 34.94214 -21.82651 -11.75624 1.000 26.87176  ? 222  GLY   A HA3  1 
ATOM   1737 N  N    . GLY   A 1 116 ? 37.06154 -23.29163 -12.12513 1.000 22.18109  ? 223  GLY   A N    1 
ATOM   1738 C  CA   . GLY   A 1 116 ? 38.14400 -24.20450 -11.81364 1.000 22.37998  ? 223  GLY   A CA   1 
ATOM   1739 C  C    . GLY   A 1 116 ? 39.31488 -23.43842 -11.26208 1.000 23.40428  ? 223  GLY   A C    1 
ATOM   1740 O  O    . GLY   A 1 116 ? 39.57262 -22.28948 -11.65013 1.000 23.22322  ? 223  GLY   A O    1 
ATOM   1741 H  H    . GLY   A 1 116 ? 37.31059 -22.51572 -12.39997 1.000 26.63171  ? 223  GLY   A H    1 
ATOM   1742 H  HA2  . GLY   A 1 116 ? 37.85143 -24.85268 -11.15397 1.000 26.87037  ? 223  GLY   A HA2  1 
ATOM   1743 H  HA3  . GLY   A 1 116 ? 38.42284 -24.67379 -12.61546 1.000 26.87037  ? 223  GLY   A HA3  1 
ATOM   1744 N  N    . VAL   A 1 117 ? 40.04738 -24.09267 -10.36717 1.000 21.25969  ? 224  VAL   A N    1 
ATOM   1745 C  CA   . VAL   A 1 117 ? 41.32474 -23.60121 -9.89705  1.000 20.91569  ? 224  VAL   A CA   1 
ATOM   1746 C  C    . VAL   A 1 117 ? 42.39841 -24.42299 -10.58236 1.000 20.16345  ? 224  VAL   A C    1 
ATOM   1747 O  O    . VAL   A 1 117 ? 42.44957 -25.64918 -10.41934 1.000 20.84274  ? 224  VAL   A O    1 
ATOM   1748 C  CB   . VAL   A 1 117 ? 41.46170 -23.69861 -8.37221  1.000 21.47847  ? 224  VAL   A CB   1 
ATOM   1749 C  CG1  . VAL   A 1 117 ? 42.79866 -23.09583 -7.94336  1.000 21.50763  ? 224  VAL   A CG1  1 
ATOM   1750 C  CG2  . VAL   A 1 117 ? 40.30254 -23.03928 -7.66382  1.000 25.88213  ? 224  VAL   A CG2  1 
ATOM   1751 H  H    . VAL   A 1 117 ? 39.81468 -24.84091 -10.01277 1.000 25.52602  ? 224  VAL   A H    1 
ATOM   1752 H  HA   . VAL   A 1 117 ? 41.41772 -22.66763 -10.14340 1.000 25.11323  ? 224  VAL   A HA   1 
ATOM   1753 H  HB   . VAL   A 1 117 ? 41.44349 -24.63242 -8.11037  1.000 25.78856  ? 224  VAL   A HB   1 
ATOM   1754 H  HG11 . VAL   A 1 117 ? 42.84048 -23.07742 -6.97443  1.000 25.82355  ? 224  VAL   A HG11 1 
ATOM   1755 H  HG12 . VAL   A 1 117 ? 43.51878 -23.64220 -8.29520  1.000 25.82355  ? 224  VAL   A HG12 1 
ATOM   1756 H  HG13 . VAL   A 1 117 ? 42.86568 -22.19411 -8.29453  1.000 25.82355  ? 224  VAL   A HG13 1 
ATOM   1757 H  HG21 . VAL   A 1 117 ? 40.43108 -23.11944 -6.70572  1.000 31.07295  ? 224  VAL   A HG21 1 
ATOM   1758 H  HG22 . VAL   A 1 117 ? 40.26950 -22.10321 -7.91595  1.000 31.07295  ? 224  VAL   A HG22 1 
ATOM   1759 H  HG23 . VAL   A 1 117 ? 39.47979 -23.48153 -7.92532  1.000 31.07295  ? 224  VAL   A HG23 1 
ATOM   1760 N  N    . ARG   A 1 118 ? 43.23592 -23.75545 -11.37282 1.000 20.19852  ? 225  ARG   A N    1 
ATOM   1761 C  CA   . ARG   A 1 118 ? 44.40968 -24.38819 -11.94713 1.000 19.27972  ? 225  ARG   A CA   1 
ATOM   1762 C  C    . ARG   A 1 118 ? 45.46814 -24.41253 -10.85412 1.000 19.67308  ? 225  ARG   A C    1 
ATOM   1763 O  O    . ARG   A 1 118 ? 46.11344 -23.40892 -10.57302 1.000 22.02037  ? 225  ARG   A O    1 
ATOM   1764 C  CB   . ARG   A 1 118 ? 44.85973 -23.64300 -13.19976 1.000 21.81476  ? 225  ARG   A CB   1 
ATOM   1765 C  CG   . ARG   A 1 118 ? 46.05638 -24.26123 -13.89717 1.000 22.34029  ? 225  ARG   A CG   1 
ATOM   1766 C  CD   . ARG   A 1 118 ? 46.33259 -23.56714 -15.24540 1.000 22.61703  ? 225  ARG   A CD   1 
ATOM   1767 N  NE   . ARG   A 1 118 ? 47.50847 -24.14198 -15.88354 1.000 22.29681  ? 225  ARG   A NE   1 
ATOM   1768 C  CZ   . ARG   A 1 118 ? 48.72260 -23.61286 -15.88947 1.000 26.41937  ? 225  ARG   A CZ   1 
ATOM   1769 N  NH1  . ARG   A 1 118 ? 48.95187 -22.39023 -15.43802 1.000 27.66243  ? 225  ARG   A NH1  1 
ATOM   1770 N  NH2  . ARG   A 1 118 ? 49.74075 -24.33101 -16.36130 1.000 24.97086  ? 225  ARG   A NH2  1 
ATOM   1771 H  H    . ARG   A 1 118 ? 43.14125 -22.92882 -11.59037 1.000 24.25262  ? 225  ARG   A H    1 
ATOM   1772 H  HA   . ARG   A 1 118 ? 44.22363 -25.30083 -12.21801 1.000 23.15006  ? 225  ARG   A HA   1 
ATOM   1773 H  HB2  . ARG   A 1 118 ? 44.12505 -23.62965 -13.83299 1.000 26.19210  ? 225  ARG   A HB2  1 
ATOM   1774 H  HB3  . ARG   A 1 118 ? 45.10017 -22.73668 -12.95142 1.000 26.19210  ? 225  ARG   A HB3  1 
ATOM   1775 H  HG2  . ARG   A 1 118 ? 46.84199 -24.16523 -13.33637 1.000 26.82274  ? 225  ARG   A HG2  1 
ATOM   1776 H  HG3  . ARG   A 1 118 ? 45.88200 -25.20038 -14.06595 1.000 26.82274  ? 225  ARG   A HG3  1 
ATOM   1777 H  HD2  . ARG   A 1 118 ? 45.57134 -23.68700 -15.83449 1.000 27.15483  ? 225  ARG   A HD2  1 
ATOM   1778 H  HD3  . ARG   A 1 118 ? 46.49203 -22.62183 -15.09750 1.000 27.15483  ? 225  ARG   A HD3  1 
ATOM   1779 H  HE   . ARG   A 1 118 ? 47.40545 -24.89133 -16.29276 1.000 26.77057  ? 225  ARG   A HE   1 
ATOM   1780 H  HH11 . ARG   A 1 118 ? 48.30324 -21.91688 -15.13008 1.000 33.20931  ? 225  ARG   A HH11 1 
ATOM   1781 H  HH12 . ARG   A 1 118 ? 49.74950 -22.06902 -15.45256 1.000 33.20931  ? 225  ARG   A HH12 1 
ATOM   1782 H  HH21 . ARG   A 1 118 ? 49.60493 -25.12716 -16.65676 1.000 29.97943  ? 225  ARG   A HH21 1 
ATOM   1783 H  HH22 . ARG   A 1 118 ? 50.53378 -23.99843 -16.37041 1.000 29.97943  ? 225  ARG   A HH22 1 
ATOM   1784 N  N    A MET   A 1 119 ? 45.62524 -25.56672 -10.22098 0.450 19.38929  ? 226  MET   A N    1 
ATOM   1785 N  N    B MET   A 1 119 ? 45.64470 -25.57099 -10.22717 0.550 19.35951  ? 226  MET   A N    1 
ATOM   1786 C  CA   A MET   A 1 119 ? 46.56142 -25.72745 -9.12065  0.450 19.59237  ? 226  MET   A CA   1 
ATOM   1787 C  CA   B MET   A 1 119 ? 46.60042 -25.69523 -9.13294  0.550 19.54739  ? 226  MET   A CA   1 
ATOM   1788 C  C    A MET   A 1 119 ? 47.48149 -26.92628 -9.27062  0.450 20.79567  ? 226  MET   A C    1 
ATOM   1789 C  C    B MET   A 1 119 ? 47.39488 -26.99484 -9.14992  0.550 21.00729  ? 226  MET   A C    1 
ATOM   1790 O  O    A MET   A 1 119 ? 48.55043 -26.93764 -8.65138  0.450 21.35967  ? 226  MET   A O    1 
ATOM   1791 O  O    B MET   A 1 119 ? 48.30175 -27.14413 -8.32125  0.550 19.31931  ? 226  MET   A O    1 
ATOM   1792 C  CB   A MET   A 1 119 ? 45.79695 -25.86232 -7.79105  0.450 21.87934  ? 226  MET   A CB   1 
ATOM   1793 C  CB   B MET   A 1 119 ? 45.86953 -25.54013 -7.77678  0.550 22.03174  ? 226  MET   A CB   1 
ATOM   1794 C  CG   A MET   A 1 119 ? 44.94906 -27.13077 -7.70670  0.450 23.79333  ? 226  MET   A CG   1 
ATOM   1795 C  CG   B MET   A 1 119 ? 44.58372 -26.35710 -7.60130  0.550 20.85506  ? 226  MET   A CG   1 
ATOM   1796 S  SD   A MET   A 1 119 ? 44.16031 -27.36506 -6.10884  0.450 24.42903  ? 226  MET   A SD   1 
ATOM   1797 S  SD   B MET   A 1 119 ? 44.85628 -28.07945 -7.15935  0.550 19.58582  ? 226  MET   A SD   1 
ATOM   1798 C  CE   A MET   A 1 119 ? 45.61464 -27.55874 -5.07845  0.450 23.17541  ? 226  MET   A CE   1 
ATOM   1799 C  CE   B MET   A 1 119 ? 45.65648 -27.85921 -5.56681  0.550 23.26672  ? 226  MET   A CE   1 
ATOM   1800 H  H    A MET   A 1 119 ? 45.19268 -26.28446 -10.41425 0.450 23.28154  ? 226  MET   A H    1 
ATOM   1801 H  H    B MET   A 1 119 ? 45.22470 -26.29735 -10.41586 0.550 23.24581  ? 226  MET   A H    1 
ATOM   1802 H  HA   A MET   A 1 119 ? 47.10939 -24.92907 -9.06392  0.450 23.52524  ? 226  MET   A HA   1 
ATOM   1803 H  HA   B MET   A 1 119 ? 47.24159 -24.96960 -9.19001  0.550 23.47126  ? 226  MET   A HA   1 
ATOM   1804 H  HB2  A MET   A 1 119 ? 46.43675 -25.88255 -7.06225  0.450 26.26960  ? 226  MET   A HB2  1 
ATOM   1805 H  HB2  B MET   A 1 119 ? 46.47869 -25.81205 -7.07260  0.550 26.45249  ? 226  MET   A HB2  1 
ATOM   1806 H  HB3  A MET   A 1 119 ? 45.20455 -25.10072 -7.69142  0.450 26.26960  ? 226  MET   A HB3  1 
ATOM   1807 H  HB3  B MET   A 1 119 ? 45.63139 -24.60623 -7.66715  0.550 26.45249  ? 226  MET   A HB3  1 
ATOM   1808 H  HG2  A MET   A 1 119 ? 44.25045 -27.08514 -8.37809  0.450 28.56639  ? 226  MET   A HG2  1 
ATOM   1809 H  HG2  B MET   A 1 119 ? 44.05359 -25.95357 -6.89630  0.550 25.04047  ? 226  MET   A HG2  1 
ATOM   1810 H  HG3  A MET   A 1 119 ? 45.51808 -27.89882 -7.87167  0.450 28.56639  ? 226  MET   A HG3  1 
ATOM   1811 H  HG3  B MET   A 1 119 ? 44.09076 -26.34291 -8.43657  0.550 25.04047  ? 226  MET   A HG3  1 
ATOM   1812 H  HE1  A MET   A 1 119 ? 45.33449 -27.72237 -4.16431  0.450 27.82488  ? 226  MET   A HE1  1 
ATOM   1813 H  HE1  B MET   A 1 119 ? 45.74306 -28.72332 -5.13470  0.550 27.93446  ? 226  MET   A HE1  1 
ATOM   1814 H  HE2  A MET   A 1 119 ? 46.13489 -28.30973 -5.40442  0.450 27.82488  ? 226  MET   A HE2  1 
ATOM   1815 H  HE2  B MET   A 1 119 ? 46.53379 -27.46931 -5.70544  0.550 27.93446  ? 226  MET   A HE2  1 
ATOM   1816 H  HE3  A MET   A 1 119 ? 46.14306 -26.74648 -5.12211  0.450 27.82488  ? 226  MET   A HE3  1 
ATOM   1817 H  HE3  B MET   A 1 119 ? 45.11475 -27.26881 -5.02014  0.550 27.93446  ? 226  MET   A HE3  1 
ATOM   1818 N  N    . LEU   A 1 120 ? 47.10866 -27.93648 -10.04598 1.000 17.76317  ? 227  LEU   A N    1 
ATOM   1819 C  CA   . LEU   A 1 120 ? 47.90007 -29.16126 -10.13054 1.000 21.55713  ? 227  LEU   A CA   1 
ATOM   1820 C  C    . LEU   A 1 120 ? 48.99066 -29.11909 -11.19300 1.000 27.04694  ? 227  LEU   A C    1 
ATOM   1821 O  O    . LEU   A 1 120 ? 49.83219 -30.02629 -11.23330 1.000 25.39998  ? 227  LEU   A O    1 
ATOM   1822 C  CB   . LEU   A 1 120 ? 46.99504 -30.36435 -10.39598 1.000 20.82519  ? 227  LEU   A CB   1 
ATOM   1823 C  CG   . LEU   A 1 120 ? 45.99250 -30.67092 -9.28686  1.000 24.04579  ? 227  LEU   A CG   1 
ATOM   1824 C  CD1  . LEU   A 1 120 ? 45.20032 -31.94491 -9.61992  1.000 27.55032  ? 227  LEU   A CD1  1 
ATOM   1825 C  CD2  . LEU   A 1 120 ? 46.67715 -30.81719 -7.92790  1.000 23.59075  ? 227  LEU   A CD2  1 
ATOM   1826 H  H    A LEU   A 1 120 ? 46.40071 -27.93879 -10.53425 0.674 21.33020  ? 227  LEU   A H    1 
ATOM   1827 H  H    B LEU   A 1 120 ? 46.46399 -27.88930 -10.61323 0.326 21.33020  ? 227  LEU   A H    1 
ATOM   1828 H  HA   . LEU   A 1 120 ? 48.33377 -29.29217 -9.27283  1.000 25.88295  ? 227  LEU   A HA   1 
ATOM   1829 H  HB2  . LEU   A 1 120 ? 46.49057 -30.19569 -11.20713 1.000 25.00462  ? 227  LEU   A HB2  1 
ATOM   1830 H  HB3  . LEU   A 1 120 ? 47.55359 -31.14919 -10.50982 1.000 25.00462  ? 227  LEU   A HB3  1 
ATOM   1831 H  HG   . LEU   A 1 120 ? 45.37627 -29.92455 -9.22285  1.000 28.86935  ? 227  LEU   A HG   1 
ATOM   1832 H  HD11 . LEU   A 1 120 ? 44.60051 -32.14517 -8.88437  1.000 33.07478  ? 227  LEU   A HD11 1 
ATOM   1833 H  HD12 . LEU   A 1 120 ? 44.69034 -31.79653 -10.43159 1.000 33.07478  ? 227  LEU   A HD12 1 
ATOM   1834 H  HD13 . LEU   A 1 120 ? 45.82170 -32.67845 -9.74913  1.000 33.07478  ? 227  LEU   A HD13 1 
ATOM   1835 H  HD21 . LEU   A 1 120 ? 46.01692 -31.08227 -7.26856  1.000 28.32330  ? 227  LEU   A HD21 1 
ATOM   1836 H  HD22 . LEU   A 1 120 ? 47.36886 -31.49399 -7.99398  1.000 28.32330  ? 227  LEU   A HD22 1 
ATOM   1837 H  HD23 . LEU   A 1 120 ? 47.06998 -29.96595 -7.67894  1.000 28.32330  ? 227  LEU   A HD23 1 
ATOM   1838 N  N    . ASP   A 1 121 ? 49.02303 -28.09692 -12.03655 1.000 20.55949  ? 228  ASP   A N    1 
ATOM   1839 C  CA   . ASP   A 1 121 ? 49.97940 -28.07430 -13.14684 1.000 21.21634  ? 228  ASP   A CA   1 
ATOM   1840 C  C    . ASP   A 1 121 ? 51.19952 -27.24503 -12.75794 1.000 25.93482  ? 228  ASP   A C    1 
ATOM   1841 O  O    . ASP   A 1 121 ? 51.46436 -26.17328 -13.28035 1.000 25.26857  ? 228  ASP   A O    1 
ATOM   1842 C  CB   . ASP   A 1 121 ? 49.30448 -27.55377 -14.40212 1.000 22.20148  ? 228  ASP   A CB   1 
ATOM   1843 C  CG   . ASP   A 1 121 ? 50.16416 -27.73342 -15.63703 1.000 26.52119  ? 228  ASP   A CG   1 
ATOM   1844 O  OD1  . ASP   A 1 121 ? 51.16660 -28.49534 -15.57723 1.000 24.40445  ? 228  ASP   A OD1  1 
ATOM   1845 O  OD2  . ASP   A 1 121 ? 49.82470 -27.10150 -16.65666 1.000 23.30100  ? 228  ASP   A OD2  1 
ATOM   1846 H  H    . ASP   A 1 121 ? 48.50872 -27.40912 -11.99179 1.000 24.68578  ? 228  ASP   A H    1 
ATOM   1847 H  HA   . ASP   A 1 121 ? 50.28379 -28.97812 -13.32390 1.000 25.47400  ? 228  ASP   A HA   1 
ATOM   1848 H  HB2  . ASP   A 1 121 ? 48.47451 -28.03657 -14.53979 1.000 26.65617  ? 228  ASP   A HB2  1 
ATOM   1849 H  HB3  . ASP   A 1 121 ? 49.12368 -26.60670 -14.29590 1.000 26.65617  ? 228  ASP   A HB3  1 
ATOM   1850 N  N    . GLY   A 1 122 ? 51.94511 -27.79947 -11.81606 1.000 24.50550  ? 229  GLY   A N    1 
ATOM   1851 C  CA   . GLY   A 1 122 ? 53.02942 -27.10149 -11.16412 1.000 26.33195  ? 229  GLY   A CA   1 
ATOM   1852 C  C    . GLY   A 1 122 ? 53.27225 -27.74559 -9.81573  1.000 26.48706  ? 229  GLY   A C    1 
ATOM   1853 O  O    . GLY   A 1 122 ? 52.59676 -28.69967 -9.42313  1.000 24.24873  ? 229  GLY   A O    1 
ATOM   1854 H  H    . GLY   A 1 122 ? 51.83764 -28.60337 -11.53008 1.000 29.42099  ? 229  GLY   A H    1 
ATOM   1855 H  HA2  . GLY   A 1 122 ? 53.83679 -27.15966 -11.69859 1.000 31.61274  ? 229  GLY   A HA2  1 
ATOM   1856 H  HA3  . GLY   A 1 122 ? 52.80081 -26.16730 -11.03798 1.000 31.61274  ? 229  GLY   A HA3  1 
ATOM   1857 N  N    . GLU   A 1 123 ? 54.24366 -27.18745 -9.10046  1.000 25.72761  ? 230  GLU   A N    1 
ATOM   1858 C  CA   . GLU   A 1 123 ? 54.58353 -27.73026 -7.79415  1.000 27.71269  ? 230  GLU   A CA   1 
ATOM   1859 C  C    . GLU   A 1 123 ? 53.46770 -27.39890 -6.81508  1.000 23.97067  ? 230  GLU   A C    1 
ATOM   1860 O  O    . GLU   A 1 123 ? 53.09159 -26.23510 -6.66188  1.000 26.61857  ? 230  GLU   A O    1 
ATOM   1861 C  CB   . GLU   A 1 123 ? 55.91771 -27.15304 -7.31916  1.000 32.57677  ? 230  GLU   A CB   1 
ATOM   1862 C  CG   . GLU   A 1 123 ? 56.41101 -27.73614 -6.01042  1.000 38.26840  ? 230  GLU   A CG   1 
ATOM   1863 C  CD   . GLU   A 1 123 ? 57.46744 -26.85822 -5.31761  1.000 50.91063  ? 230  GLU   A CD   1 
ATOM   1864 O  OE1  . GLU   A 1 123 ? 57.52663 -25.63034 -5.58357  1.000 54.03549  ? 230  GLU   A OE1  1 
ATOM   1865 O  OE2  . GLU   A 1 123 ? 58.23497 -27.40672 -4.50120  1.000 61.48860  ? 230  GLU   A OE2  1 
ATOM   1866 H  H    . GLU   A 1 123 ? 54.71051 -26.50792 -9.34521  1.000 30.88753  ? 230  GLU   A H    1 
ATOM   1867 H  HA   . GLU   A 1 123 ? 54.68137 -28.69425 -7.83952  1.000 33.26963  ? 230  GLU   A HA   1 
ATOM   1868 H  HB2  . GLU   A 1 123 ? 56.59130 -27.33120 -7.99403  1.000 39.10652  ? 230  GLU   A HB2  1 
ATOM   1869 H  HB3  . GLU   A 1 123 ? 55.81622 -26.19623 -7.19620  1.000 39.10652  ? 230  GLU   A HB3  1 
ATOM   1870 H  HG2  . GLU   A 1 123 ? 55.65901 -27.83162 -5.40521  1.000 45.93647  ? 230  GLU   A HG2  1 
ATOM   1871 H  HG3  . GLU   A 1 123 ? 56.81022 -28.60319 -6.18290  1.000 45.93647  ? 230  GLU   A HG3  1 
ATOM   1872 N  N    . VAL   A 1 124 ? 52.93671 -28.42104 -6.15951  1.000 21.82990  ? 231  VAL   A N    1 
ATOM   1873 C  CA   . VAL   A 1 124 ? 51.83405 -28.26818 -5.22586  1.000 23.75656  ? 231  VAL   A CA   1 
ATOM   1874 C  C    . VAL   A 1 124 ? 52.45111 -28.15207 -3.84092  1.000 23.27589  ? 231  VAL   A C    1 
ATOM   1875 O  O    . VAL   A 1 124 ? 52.84993 -29.14748 -3.22958  1.000 25.69034  ? 231  VAL   A O    1 
ATOM   1876 C  CB   . VAL   A 1 124 ? 50.83737 -29.42021 -5.31522  1.000 21.75354  ? 231  VAL   A CB   1 
ATOM   1877 C  CG1  . VAL   A 1 124 ? 49.73969 -29.23583 -4.28811  1.000 21.80648  ? 231  VAL   A CG1  1 
ATOM   1878 C  CG2  . VAL   A 1 124 ? 50.25374 -29.48606 -6.71069  1.000 22.11978  ? 231  VAL   A CG2  1 
ATOM   1879 H  H    . VAL   A 1 124 ? 53.20617 -29.23356 -6.24197  1.000 26.21028  ? 231  VAL   A H    1 
ATOM   1880 H  HA   . VAL   A 1 124 ? 51.35681 -27.44734 -5.42426  1.000 28.52227  ? 231  VAL   A HA   1 
ATOM   1881 H  HB   . VAL   A 1 124 ? 51.28979 -30.25818 -5.13073  1.000 26.11864  ? 231  VAL   A HB   1 
ATOM   1882 H  HG11 . VAL   A 1 124 ? 49.05749 -29.91056 -4.43038  1.000 26.18217  ? 231  VAL   A HG11 1 
ATOM   1883 H  HG12 . VAL   A 1 124 ? 50.11874 -29.33075 -3.40029  1.000 26.18217  ? 231  VAL   A HG12 1 
ATOM   1884 H  HG13 . VAL   A 1 124 ? 49.35619 -28.35084 -4.39115  1.000 26.18217  ? 231  VAL   A HG13 1 
ATOM   1885 H  HG21 . VAL   A 1 124 ? 49.64137 -30.23659 -6.76179  1.000 26.55813  ? 231  VAL   A HG21 1 
ATOM   1886 H  HG22 . VAL   A 1 124 ? 49.78016 -28.65967 -6.89426  1.000 26.55813  ? 231  VAL   A HG22 1 
ATOM   1887 H  HG23 . VAL   A 1 124 ? 50.97447 -29.60314 -7.34923  1.000 26.55813  ? 231  VAL   A HG23 1 
ATOM   1888 N  N    . THR   A 1 125 ? 52.50549 -26.92517 -3.34680  1.000 19.91727  ? 232  THR   A N    1 
ATOM   1889 C  CA   . THR   A 1 125 ? 52.96877 -26.60895 -2.00650  1.000 18.48159  ? 232  THR   A CA   1 
ATOM   1890 C  C    . THR   A 1 125 ? 51.77477 -26.42620 -1.08702  1.000 20.21637  ? 232  THR   A C    1 
ATOM   1891 O  O    . THR   A 1 125 ? 50.63875 -26.28193 -1.53256  1.000 19.68200  ? 232  THR   A O    1 
ATOM   1892 C  CB   . THR   A 1 125 ? 53.78238 -25.31499 -2.00703  1.000 23.37106  ? 232  THR   A CB   1 
ATOM   1893 O  OG1  . THR   A 1 125 ? 52.91479 -24.26151 -2.42808  1.000 20.97414  ? 232  THR   A OG1  1 
ATOM   1894 C  CG2  . THR   A 1 125 ? 54.97920 -25.40028 -2.93974  1.000 25.78292  ? 232  THR   A CG2  1 
ATOM   1895 H  H    . THR   A 1 125 ? 52.26833 -26.22701 -3.78944  1.000 23.91511  ? 232  THR   A H    1 
ATOM   1896 H  HA   . THR   A 1 125 ? 53.52883 -27.33427 -1.68844  1.000 22.19230  ? 232  THR   A HA   1 
ATOM   1897 H  HB   . THR   A 1 125 ? 54.13530 -25.14157 -1.12031  1.000 28.05967  ? 232  THR   A HB   1 
ATOM   1898 H  HG1  . THR   A 1 125 ? 53.36692 -23.59454 -2.66544  1.000 25.18336  ? 232  THR   A HG1  1 
ATOM   1899 H  HG21 . THR   A 1 125 ? 55.47413 -24.56625 -2.92149  1.000 30.95389  ? 232  THR   A HG21 1 
ATOM   1900 H  HG22 . THR   A 1 125 ? 55.56603 -26.12073 -2.66141  1.000 30.95389  ? 232  THR   A HG22 1 
ATOM   1901 H  HG23 . THR   A 1 125 ? 54.68122 -25.56971 -3.84716  1.000 30.95389  ? 232  THR   A HG23 1 
ATOM   1902 N  N    . ASP   A 1 126 ? 52.06703 -26.33318 0.21058   1.000 19.43853  ? 233  ASP   A N    1 
ATOM   1903 C  CA   . ASP   A 1 126 ? 51.05326 -25.99453 1.19760   1.000 18.19944  ? 233  ASP   A CA   1 
ATOM   1904 C  C    . ASP   A 1 126 ? 50.38008 -24.67904 0.84570   1.000 18.30881  ? 233  ASP   A C    1 
ATOM   1905 O  O    . ASP   A 1 126 ? 49.15094 -24.56923 0.91568   1.000 18.94256  ? 233  ASP   A O    1 
ATOM   1906 C  CB   . ASP   A 1 126 ? 51.72182 -25.93794 2.58566   1.000 18.63963  ? 233  ASP   A CB   1 
ATOM   1907 C  CG   . ASP   A 1 126 ? 50.75367 -25.68840 3.73950   1.000 20.48435  ? 233  ASP   A CG   1 
ATOM   1908 O  OD1  . ASP   A 1 126 ? 49.61745 -26.20907 3.73472   1.000 19.42980  ? 233  ASP   A OD1  1 
ATOM   1909 O  OD2  . ASP   A 1 126 ? 51.19897 -25.01627 4.70204   1.000 20.06693  ? 233  ASP   A OD2  1 
ATOM   1910 H  H    . ASP   A 1 126 ? 52.84907 -26.46248 0.54418   1.000 23.34063  ? 233  ASP   A H    1 
ATOM   1911 H  HA   . ASP   A 1 126 ? 50.36037 -26.67291 1.22213   1.000 21.85372  ? 233  ASP   A HA   1 
ATOM   1912 H  HB2  . ASP   A 1 126 ? 52.16400 -26.78517 2.75173   1.000 22.38195  ? 233  ASP   A HB2  1 
ATOM   1913 H  HB3  . ASP   A 1 126 ? 52.37221 -25.21830 2.58756   1.000 22.38195  ? 233  ASP   A HB3  1 
ATOM   1914 N  N    . ALA   A 1 127 ? 51.17030 -23.67378 0.45446   1.000 18.85891  ? 234  ALA   A N    1 
ATOM   1915 C  CA   . ALA   A 1 127 ? 50.59602 -22.37745 0.09493   1.000 19.28922  ? 234  ALA   A CA   1 
ATOM   1916 C  C    . ALA   A 1 127 ? 49.66806 -22.48394 -1.11438  1.000 19.45176  ? 234  ALA   A C    1 
ATOM   1917 O  O    . ALA   A 1 127 ? 48.57294 -21.91282 -1.11092  1.000 19.40804  ? 234  ALA   A O    1 
ATOM   1918 C  CB   . ALA   A 1 127 ? 51.70675 -21.36433 -0.16259  1.000 20.42412  ? 234  ALA   A CB   1 
ATOM   1919 H  H    . ALA   A 1 127 ? 52.02681 -23.71663 0.39013   1.000 22.64509  ? 234  ALA   A H    1 
ATOM   1920 H  HA   . ALA   A 1 127 ? 50.06616 -22.05871 0.84230   1.000 23.16146  ? 234  ALA   A HA   1 
ATOM   1921 H  HB1  . ALA   A 1 127 ? 51.30854 -20.49982 -0.34954  1.000 24.52334  ? 234  ALA   A HB1  1 
ATOM   1922 H  HB2  . ALA   A 1 127 ? 52.26969 -21.30582 0.62517   1.000 24.52334  ? 234  ALA   A HB2  1 
ATOM   1923 H  HB3  . ALA   A 1 127 ? 52.23195 -21.65807 -0.92338  1.000 24.52334  ? 234  ALA   A HB3  1 
ATOM   1924 N  N    . VAL   A 1 128 ? 50.06181 -23.24933 -2.13268  1.000 18.67598  ? 235  VAL   A N    1 
ATOM   1925 C  CA   . VAL   A 1 128 ? 49.20428 -23.46461 -3.30107  1.000 19.00023  ? 235  VAL   A CA   1 
ATOM   1926 C  C    . VAL   A 1 128 ? 47.88231 -24.09284 -2.87477  1.000 18.74473  ? 235  VAL   A C    1 
ATOM   1927 O  O    . VAL   A 1 128 ? 46.79951 -23.67338 -3.30792  1.000 19.61108  ? 235  VAL   A O    1 
ATOM   1928 C  CB   . VAL   A 1 128 ? 49.94057 -24.33782 -4.34003  1.000 19.21584  ? 235  VAL   A CB   1 
ATOM   1929 C  CG1  . VAL   A 1 128 ? 48.96334 -24.97566 -5.33669  1.000 21.98622  ? 235  VAL   A CG1  1 
ATOM   1930 C  CG2  . VAL   A 1 128 ? 51.00516 -23.53610 -5.07278  1.000 22.10852  ? 235  VAL   A CG2  1 
ATOM   1931 H  H    . VAL   A 1 128 ? 50.81886 -23.65529 -2.17346  1.000 22.42557  ? 235  VAL   A H    1 
ATOM   1932 H  HA   . VAL   A 1 128 ? 49.00692 -22.60770 -3.71051  1.000 22.81467  ? 235  VAL   A HA   1 
ATOM   1933 H  HB   . VAL   A 1 128 ? 50.38093 -25.05705 -3.86076  1.000 23.07340  ? 235  VAL   A HB   1 
ATOM   1934 H  HG11 . VAL   A 1 128 ? 49.46791 -25.37070 -6.06488  1.000 26.39786  ? 235  VAL   A HG11 1 
ATOM   1935 H  HG12 . VAL   A 1 128 ? 48.44934 -25.66038 -4.88077  1.000 26.39786  ? 235  VAL   A HG12 1 
ATOM   1936 H  HG13 . VAL   A 1 128 ? 48.36949 -24.28967 -5.67970  1.000 26.39786  ? 235  VAL   A HG13 1 
ATOM   1937 H  HG21 . VAL   A 1 128 ? 51.41976 -24.10077 -5.74371  1.000 26.54461  ? 235  VAL   A HG21 1 
ATOM   1938 H  HG22 . VAL   A 1 128 ? 50.58754 -22.77031 -5.49712  1.000 26.54461  ? 235  VAL   A HG22 1 
ATOM   1939 H  HG23 . VAL   A 1 128 ? 51.67135 -23.23778 -4.43395  1.000 26.54461  ? 235  VAL   A HG23 1 
ATOM   1940 N  N    . GLU   A 1 129 ? 47.95331 -25.12867 -2.03638  1.000 17.92019  ? 236  GLU   A N    1 
ATOM   1941 C  CA   . GLU   A 1 129 ? 46.73717 -25.77690 -1.55201  1.000 17.15391  ? 236  GLU   A CA   1 
ATOM   1942 C  C    . GLU   A 1 129 ? 45.85091 -24.79882 -0.81246  1.000 16.84872  ? 236  GLU   A C    1 
ATOM   1943 O  O    . GLU   A 1 129 ? 44.62947 -24.77145 -1.01004  1.000 18.41931  ? 236  GLU   A O    1 
ATOM   1944 C  CB   . GLU   A 1 129 ? 47.10590 -26.94043 -0.64120  1.000 19.40844  ? 236  GLU   A CB   1 
ATOM   1945 C  CG   . GLU   A 1 129 ? 47.86239 -28.00689 -1.37797  1.000 17.88739  ? 236  GLU   A CG   1 
ATOM   1946 C  CD   . GLU   A 1 129 ? 48.15081 -29.21724 -0.51327  1.000 18.79969  ? 236  GLU   A CD   1 
ATOM   1947 O  OE1  . GLU   A 1 129 ? 47.63336 -29.28613 0.62195   1.000 19.31879  ? 236  GLU   A OE1  1 
ATOM   1948 O  OE2  . GLU   A 1 129 ? 48.91293 -30.09058 -0.97248  1.000 21.18061  ? 236  GLU   A OE2  1 
ATOM   1949 H  H    . GLU   A 1 129 ? 48.68375 -25.47019 -1.73734  1.000 21.51862  ? 236  GLU   A H    1 
ATOM   1950 H  HA   . GLU   A 1 129 ? 46.24236 -26.11909 -2.31292  1.000 20.59909  ? 236  GLU   A HA   1 
ATOM   1951 H  HB2  . GLU   A 1 129 ? 47.66466 -26.61525 0.08196   1.000 23.30452  ? 236  GLU   A HB2  1 
ATOM   1952 H  HB3  . GLU   A 1 129 ? 46.29537 -27.33463 -0.28268  1.000 23.30452  ? 236  GLU   A HB3  1 
ATOM   1953 H  HG2  . GLU   A 1 129 ? 47.33731 -28.29935 -2.13933  1.000 21.47926  ? 236  GLU   A HG2  1 
ATOM   1954 H  HG3  . GLU   A 1 129 ? 48.70982 -27.64361 -1.67928  1.000 21.47926  ? 236  GLU   A HG3  1 
ATOM   1955 N  N    . ALA   A 1 130 ? 46.44980 -24.00354 0.06911   1.000 17.52823  ? 237  ALA   A N    1 
ATOM   1956 C  CA   . ALA   A 1 130 ? 45.66554 -23.10966 0.91313   1.000 17.69000  ? 237  ALA   A CA   1 
ATOM   1957 C  C    . ALA   A 1 130 ? 44.99114 -22.02495 0.08343   1.000 18.98442  ? 237  ALA   A C    1 
ATOM   1958 O  O    . ALA   A 1 130 ? 43.83380 -21.65675 0.34529   1.000 19.49087  ? 237  ALA   A O    1 
ATOM   1959 C  CB   . ALA   A 1 130 ? 46.55675 -22.47402 1.98437   1.000 19.85619  ? 237  ALA   A CB   1 
ATOM   1960 H  H    . ALA   A 1 130 ? 47.29920 -23.96234 0.19724   1.000 21.04827  ? 237  ALA   A H    1 
ATOM   1961 H  HA   . ALA   A 1 130 ? 44.97887 -23.62920 1.35976   1.000 21.24240  ? 237  ALA   A HA   1 
ATOM   1962 H  HB1  . ALA   A 1 130 ? 46.01179 -21.90856 2.55374   1.000 23.84183  ? 237  ALA   A HB1  1 
ATOM   1963 H  HB2  . ALA   A 1 130 ? 46.96699 -23.17716 2.51182   1.000 23.84183  ? 237  ALA   A HB2  1 
ATOM   1964 H  HB3  . ALA   A 1 130 ? 47.24273 -21.94316 1.55020   1.000 23.84183  ? 237  ALA   A HB3  1 
ATOM   1965 N  N    . ARG   A 1 131 ? 45.70149 -21.49997 -0.91350  1.000 18.51929  ? 238  ARG   A N    1 
ATOM   1966 C  CA   . ARG   A 1 131 ? 45.12502 -20.46652 -1.76127  1.000 21.23736  ? 238  ARG   A CA   1 
ATOM   1967 C  C    . ARG   A 1 131 ? 44.02622 -21.01612 -2.65467  1.000 19.49002  ? 238  ARG   A C    1 
ATOM   1968 O  O    . ARG   A 1 131 ? 43.14092 -20.24823 -3.05494  1.000 23.03677  ? 238  ARG   A O    1 
ATOM   1969 C  CB   . ARG   A 1 131 ? 46.23426 -19.80309 -2.56075  1.000 20.20785  ? 238  ARG   A CB   1 
ATOM   1970 C  CG   . ARG   A 1 131 ? 47.09898 -18.87672 -1.66941  1.000 24.68177  ? 238  ARG   A CG   1 
ATOM   1971 C  CD   . ARG   A 1 131 ? 48.24559 -18.19149 -2.36108  1.000 37.66311  ? 238  ARG   A CD   1 
ATOM   1972 N  NE   . ARG   A 1 131 ? 47.82401 -17.39546 -3.50307  1.000 34.54250  ? 238  ARG   A NE   1 
ATOM   1973 C  CZ   . ARG   A 1 131 ? 47.17505 -16.23530 -3.43105  1.000 46.39122  ? 238  ARG   A CZ   1 
ATOM   1974 N  NH1  . ARG   A 1 131 ? 46.73651 -15.75215 -2.28271  1.000 50.76107  ? 238  ARG   A NH1  1 
ATOM   1975 N  NH2  . ARG   A 1 131 ? 46.95796 -15.54039 -4.54656  1.000 43.11893  ? 238  ARG   A NH2  1 
ATOM   1976 H  H    . ARG   A 1 131 ? 46.50722 -21.72298 -1.11515  1.000 22.23755  ? 238  ARG   A H    1 
ATOM   1977 H  HA   . ARG   A 1 131 ? 44.71474 -19.77407 -1.21991  1.000 25.49922  ? 238  ARG   A HA   1 
ATOM   1978 H  HB2  . ARG   A 1 131 ? 46.80898 -20.48633 -2.93991  1.000 24.26382  ? 238  ARG   A HB2  1 
ATOM   1979 H  HB3  . ARG   A 1 131 ? 45.84312 -19.26806 -3.26903  1.000 24.26382  ? 238  ARG   A HB3  1 
ATOM   1980 H  HG2  . ARG   A 1 131 ? 46.52727 -18.18273 -1.30549  1.000 29.63252  ? 238  ARG   A HG2  1 
ATOM   1981 H  HG3  . ARG   A 1 131 ? 47.47417 -19.40852 -0.95016  1.000 29.63252  ? 238  ARG   A HG3  1 
ATOM   1982 H  HD2  . ARG   A 1 131 ? 48.68658 -17.60041 -1.73096  1.000 45.21013  ? 238  ARG   A HD2  1 
ATOM   1983 H  HD3  . ARG   A 1 131 ? 48.86948 -18.86296 -2.67855  1.000 45.21013  ? 238  ARG   A HD3  1 
ATOM   1984 H  HE   . ARG   A 1 131 ? 48.00851 -17.69811 -4.28663  1.000 41.46540  ? 238  ARG   A HE   1 
ATOM   1985 H  HH11 . ARG   A 1 131 ? 46.86752 -16.18969 -1.55401  1.000 60.92767  ? 238  ARG   A HH11 1 
ATOM   1986 H  HH12 . ARG   A 1 131 ? 46.31994 -15.00001 -2.26368  1.000 60.92767  ? 238  ARG   A HH12 1 
ATOM   1987 H  HH21 . ARG   A 1 131 ? 47.23604 -15.84235 -5.30226  1.000 51.75711  ? 238  ARG   A HH21 1 
ATOM   1988 H  HH22 . ARG   A 1 131 ? 46.53973 -14.78977 -4.51104  1.000 51.75711  ? 238  ARG   A HH22 1 
ATOM   1989 N  N    . SER   A 1 132 ? 44.03688 -22.32685 -2.92225  1.000 19.81876  ? 239  SER   A N    1 
ATOM   1990 C  CA   . SER   A 1 132 ? 43.00418 -22.96172 -3.73173  1.000 18.06427  ? 239  SER   A CA   1 
ATOM   1991 C  C    . SER   A 1 132 ? 41.76093 -23.26889 -2.90617  1.000 20.99030  ? 239  SER   A C    1 
ATOM   1992 O  O    . SER   A 1 132 ? 40.63994 -22.94424 -3.31250  1.000 21.12308  ? 239  SER   A O    1 
ATOM   1993 C  CB   . SER   A 1 132 ? 43.54914 -24.24664 -4.35514  1.000 18.18311  ? 239  SER   A CB   1 
ATOM   1994 O  OG   . SER   A 1 132 ? 44.70574 -23.96895 -5.10729  1.000 20.52219  ? 239  SER   A OG   1 
ATOM   1995 H  H    . SER   A 1 132 ? 44.63929 -22.87289 -2.64201  1.000 23.79691  ? 239  SER   A H    1 
ATOM   1996 H  HA   . SER   A 1 132 ? 42.75279 -22.35496 -4.44556  1.000 21.69152  ? 239  SER   A HA   1 
ATOM   1997 H  HB2  . SER   A 1 132 ? 43.77138 -24.87364 -3.64919  1.000 21.83413  ? 239  SER   A HB2  1 
ATOM   1998 H  HB3  . SER   A 1 132 ? 42.87447 -24.62876 -4.93798  1.000 21.83413  ? 239  SER   A HB3  1 
ATOM   1999 H  HG   . SER   A 1 132 ? 45.35032 -23.80660 -4.59371  1.000 24.64103  ? 239  SER   A HG   1 
ATOM   2000 N  N    . LEU   A 1 133 ? 41.94791 -23.92128 -1.75688  1.000 18.47953  ? 240  LEU   A N    1 
ATOM   2001 C  CA   . LEU   A 1 133 ? 40.84342 -24.21239 -0.85408  1.000 18.71023  ? 240  LEU   A CA   1 
ATOM   2002 C  C    . LEU   A 1 133 ? 40.16743 -22.94770 -0.37499  1.000 20.49657  ? 240  LEU   A C    1 
ATOM   2003 O  O    . LEU   A 1 133 ? 38.96497 -22.95687 -0.09278  1.000 20.10540  ? 240  LEU   A O    1 
ATOM   2004 C  CB   . LEU   A 1 133 ? 41.36043 -25.01431 0.33621   1.000 18.17946  ? 240  LEU   A CB   1 
ATOM   2005 C  CG   . LEU   A 1 133 ? 41.88351 -26.40684 0.02442   1.000 19.47808  ? 240  LEU   A CG   1 
ATOM   2006 C  CD1  . LEU   A 1 133 ? 42.71036 -26.92801 1.18195   1.000 20.58714  ? 240  LEU   A CD1  1 
ATOM   2007 C  CD2  . LEU   A 1 133 ? 40.72395 -27.33692 -0.28977  1.000 19.73572  ? 240  LEU   A CD2  1 
ATOM   2008 H  H    . LEU   A 1 133 ? 42.70970 -24.20648 -1.47770  1.000 22.18983  ? 240  LEU   A H    1 
ATOM   2009 H  HA   . LEU   A 1 133 ? 40.18159 -24.74441 -1.32296  1.000 22.46668  ? 240  LEU   A HA   1 
ATOM   2010 H  HB2  . LEU   A 1 133 ? 42.08856 -24.51813 0.74183   1.000 21.82975  ? 240  LEU   A HB2  1 
ATOM   2011 H  HB3  . LEU   A 1 133 ? 40.63401 -25.11580 0.97096   1.000 21.82975  ? 240  LEU   A HB3  1 
ATOM   2012 H  HG   . LEU   A 1 133 ? 42.45979 -26.37562 -0.75521  1.000 23.38809  ? 240  LEU   A HG   1 
ATOM   2013 H  HD11 . LEU   A 1 133 ? 43.04504 -27.81067 0.95879   1.000 24.71896  ? 240  LEU   A HD11 1 
ATOM   2014 H  HD12 . LEU   A 1 133 ? 43.45209 -26.32270 1.33796   1.000 24.71896  ? 240  LEU   A HD12 1 
ATOM   2015 H  HD13 . LEU   A 1 133 ? 42.15103 -26.97657 1.97295   1.000 24.71896  ? 240  LEU   A HD13 1 
ATOM   2016 H  HD21 . LEU   A 1 133 ? 41.06879 -28.23004 -0.44574  1.000 23.69725  ? 240  LEU   A HD21 1 
ATOM   2017 H  HD22 . LEU   A 1 133 ? 40.11274 -27.34520 0.46340   1.000 23.69725  ? 240  LEU   A HD22 1 
ATOM   2018 H  HD23 . LEU   A 1 133 ? 40.26725 -27.01550 -1.08287  1.000 23.69725  ? 240  LEU   A HD23 1 
ATOM   2019 N  N    . GLY   A 1 134 ? 40.92202 -21.85866 -0.27213  1.000 21.51919  ? 241  GLY   A N    1 
ATOM   2020 C  CA   . GLY   A 1 134 ? 40.39770 -20.60882 0.22443   1.000 21.80274  ? 241  GLY   A CA   1 
ATOM   2021 C  C    . GLY   A 1 134 ? 39.99723 -19.61261 -0.83762  1.000 21.60622  ? 241  GLY   A C    1 
ATOM   2022 O  O    . GLY   A 1 134 ? 39.80668 -18.43311 -0.53177  1.000 22.50001  ? 241  GLY   A O    1 
ATOM   2023 H  H    . GLY   A 1 134 ? 41.75357 -21.82434 -0.48881  1.000 25.83743  ? 241  GLY   A H    1 
ATOM   2024 H  HA2  . GLY   A 1 134 ? 39.61324 -20.79440 0.76395   1.000 26.17768  ? 241  GLY   A HA2  1 
ATOM   2025 H  HA3  . GLY   A 1 134 ? 41.07203 -20.18935 0.78141   1.000 26.17768  ? 241  GLY   A HA3  1 
ATOM   2026 N  N    . LEU   A 1 135 ? 39.85984 -20.05677 -2.08566  1.000 21.86712  ? 242  LEU   A N    1 
ATOM   2027 C  CA   . LEU   A 1 135 ? 39.45963 -19.15693 -3.15603  1.000 23.99449  ? 242  LEU   A CA   1 
ATOM   2028 C  C    . LEU   A 1 135 ? 38.03858 -18.65933 -2.93468  1.000 24.72925  ? 242  LEU   A C    1 
ATOM   2029 O  O    . LEU   A 1 135 ? 37.11053 -19.45881 -2.81708  1.000 22.41918  ? 242  LEU   A O    1 
ATOM   2030 C  CB   . LEU   A 1 135 ? 39.54929 -19.86399 -4.50293  1.000 22.55070  ? 242  LEU   A CB   1 
ATOM   2031 C  CG   . LEU   A 1 135 ? 39.11056 -19.00324 -5.68471  1.000 23.20285  ? 242  LEU   A CG   1 
ATOM   2032 C  CD1  . LEU   A 1 135 ? 40.04166 -17.80484 -5.87137  1.000 24.94661  ? 242  LEU   A CD1  1 
ATOM   2033 C  CD2  . LEU   A 1 135 ? 39.00063 -19.82426 -6.97070  1.000 23.77283  ? 242  LEU   A CD2  1 
ATOM   2034 H  H    . LEU   A 1 135 ? 39.99228 -20.86953 -2.33362  1.000 26.25494  ? 242  LEU   A H    1 
ATOM   2035 H  HA   . LEU   A 1 135 ? 40.05981 -18.39491 -3.15602  1.000 28.80778  ? 242  LEU   A HA   1 
ATOM   2036 H  HB2  . LEU   A 1 135 ? 40.47041 -20.12753 -4.65450  1.000 27.07524  ? 242  LEU   A HB2  1 
ATOM   2037 H  HB3  . LEU   A 1 135 ? 38.97920 -20.64845 -4.48031  1.000 27.07524  ? 242  LEU   A HB3  1 
ATOM   2038 H  HG   . LEU   A 1 135 ? 38.22496 -18.65796 -5.49135  1.000 27.85782  ? 242  LEU   A HG   1 
ATOM   2039 H  HD11 . LEU   A 1 135 ? 39.76265 -17.30733 -6.65594  1.000 29.95033  ? 242  LEU   A HD11 1 
ATOM   2040 H  HD12 . LEU   A 1 135 ? 39.98969 -17.23908 -5.08517  1.000 29.95033  ? 242  LEU   A HD12 1 
ATOM   2041 H  HD13 . LEU   A 1 135 ? 40.94956 -18.12557 -5.98866  1.000 29.95033  ? 242  LEU   A HD13 1 
ATOM   2042 H  HD21 . LEU   A 1 135 ? 38.63176 -19.26478 -7.67200  1.000 28.54179  ? 242  LEU   A HD21 1 
ATOM   2043 H  HD22 . LEU   A 1 135 ? 39.88432 -20.13334 -7.22456  1.000 28.54179  ? 242  LEU   A HD22 1 
ATOM   2044 H  HD23 . LEU   A 1 135 ? 38.41770 -20.58315 -6.81201  1.000 28.54179  ? 242  LEU   A HD23 1 
ATOM   2045 N  N    . ASN   A 1 136 ? 37.86622 -17.34138 -2.90748  1.000 22.09320  ? 243  ASN   A N    1 
ATOM   2046 C  CA   . ASN   A 1 136 ? 36.57199 -16.67464 -2.96505  1.000 22.40208  ? 243  ASN   A CA   1 
ATOM   2047 C  C    . ASN   A 1 136 ? 35.49160 -17.41779 -2.17296  1.000 25.32973  ? 243  ASN   A C    1 
ATOM   2048 O  O    . ASN   A 1 136 ? 34.46404 -17.80202 -2.70389  1.000 24.31313  ? 243  ASN   A O    1 
ATOM   2049 C  CB   . ASN   A 1 136 ? 36.12336 -16.49611 -4.41549  1.000 22.71728  ? 243  ASN   A CB   1 
ATOM   2050 C  CG   . ASN   A 1 136 ? 37.17258 -15.79395 -5.27748  1.000 29.13188  ? 243  ASN   A CG   1 
ATOM   2051 O  OD1  . ASN   A 1 136 ? 38.08037 -15.13952 -4.76745  1.000 31.92120  ? 243  ASN   A OD1  1 
ATOM   2052 N  ND2  . ASN   A 1 136 ? 37.03711 -15.92089 -6.60090  1.000 31.08657  ? 243  ASN   A ND2  1 
ATOM   2053 H  H    . ASN   A 1 136 ? 38.52049 -16.78589 -2.85306  1.000 26.52624  ? 243  ASN   A H    1 
ATOM   2054 H  HA   . ASN   A 1 136 ? 36.67392 -15.80234 -2.55322  1.000 26.89689  ? 243  ASN   A HA   1 
ATOM   2055 H  HB2  . ASN   A 1 136 ? 35.95213 -17.36870 -4.80298  1.000 27.27513  ? 243  ASN   A HB2  1 
ATOM   2056 H  HB3  . ASN   A 1 136 ? 35.31447 -15.96103 -4.43249  1.000 27.27513  ? 243  ASN   A HB3  1 
ATOM   2057 H  HD21 . ASN   A 1 136 ? 37.60194 -15.54452 -7.12902  1.000 37.31828  ? 243  ASN   A HD21 1 
ATOM   2058 H  HD22 . ASN   A 1 136 ? 36.38511 -16.37895 -6.92443  1.000 37.31828  ? 243  ASN   A HD22 1 
ATOM   2059 N  N    . PRO   A 1 137 ? 35.70543 -17.60442 -0.85428  1.000 24.52710  ? 244  PRO   A N    1 
ATOM   2060 C  CA   . PRO   A 1 137 ? 34.84669 -18.49694 -0.07405  1.000 24.51448  ? 244  PRO   A CA   1 
ATOM   2061 C  C    . PRO   A 1 137 ? 33.48317 -17.92267 0.25700   1.000 24.48910  ? 244  PRO   A C    1 
ATOM   2062 O  O    . PRO   A 1 137 ? 32.65046 -18.64384 0.82016   1.000 24.58279  ? 244  PRO   A O    1 
ATOM   2063 C  CB   . PRO   A 1 137 ? 35.66197 -18.72272 1.19378   1.000 25.21383  ? 244  PRO   A CB   1 
ATOM   2064 C  CG   . PRO   A 1 137 ? 36.46865 -17.46739 1.33620   1.000 30.29428  ? 244  PRO   A CG   1 
ATOM   2065 C  CD   . PRO   A 1 137 ? 36.82535 -17.07328 -0.06069  1.000 25.06230  ? 244  PRO   A CD   1 
ATOM   2066 H  HA   . PRO   A 1 137 ? 34.72878 -19.33981 -0.53942  1.000 29.43177  ? 244  PRO   A HA   1 
ATOM   2067 H  HB2  . PRO   A 1 137 ? 35.07120 -18.84780 1.95289   1.000 30.27099  ? 244  PRO   A HB2  1 
ATOM   2068 H  HB3  . PRO   A 1 137 ? 36.23546 -19.49790 1.08843   1.000 30.27099  ? 244  PRO   A HB3  1 
ATOM   2069 H  HG2  . PRO   A 1 137 ? 35.93592 -16.77936 1.76481   1.000 36.36753  ? 244  PRO   A HG2  1 
ATOM   2070 H  HG3  . PRO   A 1 137 ? 37.26548 -17.64457 1.86020   1.000 36.36753  ? 244  PRO   A HG3  1 
ATOM   2071 H  HD2  . PRO   A 1 137 ? 36.88148 -16.10851 -0.14420  1.000 30.08916  ? 244  PRO   A HD2  1 
ATOM   2072 H  HD3  . PRO   A 1 137 ? 37.66389 -17.47903 -0.33108  1.000 30.08916  ? 244  PRO   A HD3  1 
ATOM   2073 N  N    . ASN   A 1 138 ? 33.21488 -16.66525 -0.07109  1.000 25.73862  ? 245  ASN   A N    1 
ATOM   2074 C  CA   . ASN   A 1 138 ? 31.86375 -16.15120 0.02208   1.000 26.86920  ? 245  ASN   A CA   1 
ATOM   2075 C  C    . ASN   A 1 138 ? 31.17679 -16.07067 -1.31712  1.000 27.56742  ? 245  ASN   A C    1 
ATOM   2076 O  O    . ASN   A 1 138 ? 30.06535 -15.54659 -1.40144  1.000 29.72024  ? 245  ASN   A O    1 
ATOM   2077 C  CB   . ASN   A 1 138 ? 31.89849 -14.81998 0.72684   1.000 28.50074  ? 245  ASN   A CB   1 
ATOM   2078 C  CG   . ASN   A 1 138 ? 32.24923 -15.01117 2.18840   1.000 33.36776  ? 245  ASN   A CG   1 
ATOM   2079 O  OD1  . ASN   A 1 138 ? 31.56847 -15.76680 2.89867   1.000 37.04155  ? 245  ASN   A OD1  1 
ATOM   2080 N  ND2  . ASN   A 1 138 ? 33.36194 -14.43855 2.61195   1.000 42.93243  ? 245  ASN   A ND2  1 
ATOM   2081 H  H    . ASN   A 1 138 ? 33.79810 -16.09725 -0.34826  1.000 30.90074  ? 245  ASN   A H    1 
ATOM   2082 H  HA   . ASN   A 1 138 ? 31.31712 -16.74631 0.55870   1.000 32.25744  ? 245  ASN   A HA   1 
ATOM   2083 H  HB2  . ASN   A 1 138 ? 32.57011 -14.25208 0.31780   1.000 34.21528  ? 245  ASN   A HB2  1 
ATOM   2084 H  HB3  . ASN   A 1 138 ? 31.02712 -14.39776 0.66904   1.000 34.21528  ? 245  ASN   A HB3  1 
ATOM   2085 H  HD21 . ASN   A 1 138 ? 33.60144 -14.51984 3.43392   1.000 51.53331  ? 245  ASN   A HD21 1 
ATOM   2086 H  HD22 . ASN   A 1 138 ? 33.84677 -13.98451 2.06570   1.000 51.53331  ? 245  ASN   A HD22 1 
ATOM   2087 N  N    . HIS   A 1 139 ? 31.79554 -16.60995 -2.35762  1.000 25.66979  ? 246  HIS   A N    1 
ATOM   2088 C  CA   . HIS   A 1 139 ? 31.15802 -16.73603 -3.65661  1.000 21.71511  ? 246  HIS   A CA   1 
ATOM   2089 C  C    . HIS   A 1 139 ? 30.99128 -18.19210 -4.06255  1.000 25.28813  ? 246  HIS   A C    1 
ATOM   2090 O  O    . HIS   A 1 139 ? 29.90606 -18.58839 -4.50936  1.000 25.67438  ? 246  HIS   A O    1 
ATOM   2091 C  CB   . HIS   A 1 139 ? 31.98175 -15.98627 -4.71434  1.000 25.07857  ? 246  HIS   A CB   1 
ATOM   2092 C  CG   . HIS   A 1 139 ? 31.37306 -16.05064 -6.07571  1.000 28.87179  ? 246  HIS   A CG   1 
ATOM   2093 N  ND1  . HIS   A 1 139 ? 30.24764 -15.33300 -6.41489  1.000 28.23830  ? 246  HIS   A ND1  1 
ATOM   2094 C  CD2  . HIS   A 1 139 ? 31.69172 -16.79318 -7.16037  1.000 27.70645  ? 246  HIS   A CD2  1 
ATOM   2095 C  CE1  . HIS   A 1 139 ? 29.91180 -15.61398 -7.66249  1.000 31.05322  ? 246  HIS   A CE1  1 
ATOM   2096 N  NE2  . HIS   A 1 139 ? 30.77462 -16.49594 -8.14020  1.000 30.05602  ? 246  HIS   A NE2  1 
ATOM   2097 H  H    . HIS   A 1 139 ? 32.59922 -16.91519 -2.33451  1.000 30.81815  ? 246  HIS   A H    1 
ATOM   2098 H  HA   . HIS   A 1 139 ? 30.27798 -16.32947 -3.62313  1.000 26.07253  ? 246  HIS   A HA   1 
ATOM   2099 H  HB2  . HIS   A 1 139 ? 32.04782 -15.05277 -4.45919  1.000 30.10867  ? 246  HIS   A HB2  1 
ATOM   2100 H  HB3  . HIS   A 1 139 ? 32.86673 -16.38046 -4.76257  1.000 30.10867  ? 246  HIS   A HB3  1 
ATOM   2101 H  HD2  . HIS   A 1 139 ? 32.39914 -17.39282 -7.23020  1.000 33.26213  ? 246  HIS   A HD2  1 
ATOM   2102 H  HE1  . HIS   A 1 139 ? 29.19093 -15.25273 -8.12590  1.000 37.27826  ? 246  HIS   A HE1  1 
ATOM   2103 N  N    . ILE   A 1 140 ? 32.04500 -18.99109 -3.92322  1.000 24.72889  ? 247  ILE   A N    1 
ATOM   2104 C  CA   . ILE   A 1 140 ? 32.00029 -20.41636 -4.22208  1.000 20.05462  ? 247  ILE   A CA   1 
ATOM   2105 C  C    . ILE   A 1 140 ? 31.29301 -21.13182 -3.07725  1.000 22.82784  ? 247  ILE   A C    1 
ATOM   2106 O  O    . ILE   A 1 140 ? 31.62098 -20.91995 -1.91062  1.000 23.40641  ? 247  ILE   A O    1 
ATOM   2107 C  CB   . ILE   A 1 140 ? 33.42664 -20.96846 -4.41143  1.000 20.73062  ? 247  ILE   A CB   1 
ATOM   2108 C  CG1  . ILE   A 1 140 ? 34.11248 -20.30578 -5.61689  1.000 24.48244  ? 247  ILE   A CG1  1 
ATOM   2109 C  CG2  . ILE   A 1 140 ? 33.38526 -22.51315 -4.51058  1.000 21.33492  ? 247  ILE   A CG2  1 
ATOM   2110 C  CD1  . ILE   A 1 140 ? 35.62168 -20.56172 -5.69683  1.000 25.08845  ? 247  ILE   A CD1  1 
ATOM   2111 H  H    . ILE   A 1 140 ? 32.81580 -18.72450 -3.65044  1.000 29.68907  ? 247  ILE   A H    1 
ATOM   2112 H  HA   . ILE   A 1 140 ? 31.49849 -20.56111 -5.03948  1.000 24.07994  ? 247  ILE   A HA   1 
ATOM   2113 H  HB   . ILE   A 1 140 ? 33.96474 -20.74384 -3.63625  1.000 24.89113  ? 247  ILE   A HB   1 
ATOM   2114 H  HG12 . ILE   A 1 140 ? 33.71175 -20.65030 -6.43029  1.000 29.39332  ? 247  ILE   A HG12 1 
ATOM   2115 H  HG13 . ILE   A 1 140 ? 33.97884 -19.34662 -5.56167  1.000 29.39332  ? 247  ILE   A HG13 1 
ATOM   2116 H  HG21 . ILE   A 1 140 ? 34.28207 -22.84304 -4.67730  1.000 25.61629  ? 247  ILE   A HG21 1 
ATOM   2117 H  HG22 . ILE   A 1 140 ? 33.04993 -22.87436 -3.67513  1.000 25.61629  ? 247  ILE   A HG22 1 
ATOM   2118 H  HG23 . ILE   A 1 140 ? 32.79845 -22.76718 -5.23998  1.000 25.61629  ? 247  ILE   A HG23 1 
ATOM   2119 H  HD11 . ILE   A 1 140 ? 35.97967 -20.10021 -6.47128  1.000 30.12054  ? 247  ILE   A HD11 1 
ATOM   2120 H  HD12 . ILE   A 1 140 ? 36.04192 -20.22738 -4.88904  1.000 30.12054  ? 247  ILE   A HD12 1 
ATOM   2121 H  HD13 . ILE   A 1 140 ? 35.77626 -21.51574 -5.77959  1.000 30.12054  ? 247  ILE   A HD13 1 
ATOM   2122 N  N    . HIS   A 1 141 ? 30.34971 -22.01465 -3.40977  1.000 19.25620  ? 248  HIS   A N    1 
ATOM   2123 C  CA   . HIS   A 1 141 ? 29.63474 -22.77023 -2.40113  1.000 19.89709  ? 248  HIS   A CA   1 
ATOM   2124 C  C    . HIS   A 1 141 ? 30.28740 -24.10465 -2.13661  1.000 21.40021  ? 248  HIS   A C    1 
ATOM   2125 O  O    . HIS   A 1 141 ? 30.39451 -24.52597 -0.98204  1.000 20.27698  ? 248  HIS   A O    1 
ATOM   2126 C  CB   . HIS   A 1 141 ? 28.19742 -23.03403 -2.83097  1.000 20.24710  ? 248  HIS   A CB   1 
ATOM   2127 C  CG   . HIS   A 1 141 ? 27.39174 -21.78846 -3.01099  1.000 22.41958  ? 248  HIS   A CG   1 
ATOM   2128 N  ND1  . HIS   A 1 141 ? 26.96459 -21.36544 -4.24394  1.000 24.34810  ? 248  HIS   A ND1  1 
ATOM   2129 C  CD2  . HIS   A 1 141 ? 26.92923 -20.87752 -2.12003  1.000 29.15877  ? 248  HIS   A CD2  1 
ATOM   2130 C  CE1  . HIS   A 1 141 ? 26.28048 -20.24569 -4.11438  1.000 25.10876  ? 248  HIS   A CE1  1 
ATOM   2131 N  NE2  . HIS   A 1 141 ? 26.24202 -19.92569 -2.83523  1.000 25.62935  ? 248  HIS   A NE2  1 
ATOM   2132 H  H    . HIS   A 1 141 ? 30.10999 -22.18942 -4.21698  1.000 23.12183  ? 248  HIS   A H    1 
ATOM   2133 H  HA   . HIS   A 1 141 ? 29.62103 -22.23964 -1.58923  1.000 23.89090  ? 248  HIS   A HA   1 
ATOM   2134 H  HB2  . HIS   A 1 141 ? 28.20581 -23.50754 -3.67750  1.000 24.31091  ? 248  HIS   A HB2  1 
ATOM   2135 H  HB3  . HIS   A 1 141 ? 27.76214 -23.57420 -2.15299  1.000 24.31091  ? 248  HIS   A HB3  1 
ATOM   2136 H  HD2  . HIS   A 1 141 ? 27.05344 -20.89349 -1.19850  1.000 35.00492  ? 248  HIS   A HD2  1 
ATOM   2137 H  HE1  . HIS   A 1 141 ? 25.89101 -19.76319 -4.80750  1.000 30.14491  ? 248  HIS   A HE1  1 
ATOM   2138 N  N    . ILE   A 1 142 ? 30.73280 -24.76037 -3.20579  1.000 19.15504  ? 249  ILE   A N    1 
ATOM   2139 C  CA   . ILE   A 1 142 ? 31.16391 -26.14956 -3.19301  1.000 18.87580  ? 249  ILE   A CA   1 
ATOM   2140 C  C    . ILE   A 1 142 ? 32.46880 -26.25396 -3.96448  1.000 19.14472  ? 249  ILE   A C    1 
ATOM   2141 O  O    . ILE   A 1 142 ? 32.56690 -25.75794 -5.09433  1.000 20.31276  ? 249  ILE   A O    1 
ATOM   2142 C  CB   . ILE   A 1 142 ? 30.10530 -27.05767 -3.84321  1.000 18.61170  ? 249  ILE   A CB   1 
ATOM   2143 C  CG1  . ILE   A 1 142 ? 28.77412 -26.99089 -3.08713  1.000 19.98207  ? 249  ILE   A CG1  1 
ATOM   2144 C  CG2  . ILE   A 1 142 ? 30.59634 -28.49141 -3.94816  1.000 19.76535  ? 249  ILE   A CG2  1 
ATOM   2145 C  CD1  . ILE   A 1 142 ? 27.56273 -27.34321 -3.99091  1.000 21.62321  ? 249  ILE   A CD1  1 
ATOM   2146 H  H    . ILE   A 1 142 ? 30.79611 -24.40190 -3.98495  1.000 23.00045  ? 249  ILE   A H    1 
ATOM   2147 H  HA   . ILE   A 1 142 ? 31.31960 -26.43373 -2.27873  1.000 22.66536  ? 249  ILE   A HA   1 
ATOM   2148 H  HB   . ILE   A 1 142 ? 29.95526 -26.72537 -4.74207  1.000 22.34844  ? 249  ILE   A HB   1 
ATOM   2149 H  HG12 . ILE   A 1 142 ? 28.79537 -27.62234 -2.35111  1.000 23.99288  ? 249  ILE   A HG12 1 
ATOM   2150 H  HG13 . ILE   A 1 142 ? 28.64648 -26.09090 -2.74854  1.000 23.99288  ? 249  ILE   A HG13 1 
ATOM   2151 H  HG21 . ILE   A 1 142 ? 29.85651 -29.05999 -4.21326  1.000 23.73281  ? 249  ILE   A HG21 1 
ATOM   2152 H  HG22 . ILE   A 1 142 ? 31.30203 -28.53572 -4.61219  1.000 23.73281  ? 249  ILE   A HG22 1 
ATOM   2153 H  HG23 . ILE   A 1 142 ? 30.93670 -28.77267 -3.08448  1.000 23.73281  ? 249  ILE   A HG23 1 
ATOM   2154 H  HD11 . ILE   A 1 142 ? 26.75024 -27.29404 -3.46332  1.000 25.96224  ? 249  ILE   A HD11 1 
ATOM   2155 H  HD12 . ILE   A 1 142 ? 27.52028 -26.70891 -4.72355  1.000 25.96224  ? 249  ILE   A HD12 1 
ATOM   2156 H  HD13 . ILE   A 1 142 ? 27.67814 -28.24176 -4.33759  1.000 25.96224  ? 249  ILE   A HD13 1 
ATOM   2157 N  N    . TYR   A 1 143 ? 33.44558 -26.91806 -3.36027  1.000 18.56010  ? 250  TYR   A N    1 
ATOM   2158 C  CA   . TYR   A 1 143 ? 34.73458 -27.21534 -3.95575  1.000 19.37999  ? 250  TYR   A CA   1 
ATOM   2159 C  C    . TYR   A 1 143 ? 34.81299 -28.71128 -4.20026  1.000 21.11914  ? 250  TYR   A C    1 
ATOM   2160 O  O    . TYR   A 1 143 ? 34.44653 -29.49953 -3.32605  1.000 22.09880  ? 250  TYR   A O    1 
ATOM   2161 C  CB   . TYR   A 1 143 ? 35.87168 -26.81775 -3.02452  1.000 18.92070  ? 250  TYR   A CB   1 
ATOM   2162 C  CG   . TYR   A 1 143 ? 35.87019 -25.35962 -2.63359  1.000 19.10780  ? 250  TYR   A CG   1 
ATOM   2163 C  CD1  . TYR   A 1 143 ? 35.00908 -24.89254 -1.64294  1.000 21.22644  ? 250  TYR   A CD1  1 
ATOM   2164 C  CD2  . TYR   A 1 143 ? 36.73188 -24.45533 -3.23089  1.000 24.58491  ? 250  TYR   A CD2  1 
ATOM   2165 C  CE1  . TYR   A 1 143 ? 34.99828 -23.57509 -1.27559  1.000 23.26728  ? 250  TYR   A CE1  1 
ATOM   2166 C  CE2  . TYR   A 1 143 ? 36.73332 -23.11181 -2.86455  1.000 22.83236  ? 250  TYR   A CE2  1 
ATOM   2167 C  CZ   . TYR   A 1 143 ? 35.85638 -22.68542 -1.87537  1.000 23.66259  ? 250  TYR   A CZ   1 
ATOM   2168 O  OH   . TYR   A 1 143 ? 35.82169 -21.37301 -1.48324  1.000 23.03379  ? 250  TYR   A OH   1 
ATOM   2169 H  H    . TYR   A 1 143 ? 33.37848 -27.22288 -2.55890  1.000 22.28652  ? 250  TYR   A H    1 
ATOM   2170 H  HA   . TYR   A 1 143 ? 34.83396 -26.73193 -4.79082  1.000 23.27039  ? 250  TYR   A HA   1 
ATOM   2171 H  HB2  . TYR   A 1 143 ? 35.80311 -27.34068 -2.21043  1.000 22.71924  ? 250  TYR   A HB2  1 
ATOM   2172 H  HB3  . TYR   A 1 143 ? 36.71451 -27.00269 -3.46762  1.000 22.71924  ? 250  TYR   A HB3  1 
ATOM   2173 H  HD1  . TYR   A 1 143 ? 34.43065 -25.48784 -1.22349  1.000 25.48613  ? 250  TYR   A HD1  1 
ATOM   2174 H  HD2  . TYR   A 1 143 ? 37.31996 -24.75031 -3.88820  1.000 29.51628  ? 250  TYR   A HD2  1 
ATOM   2175 H  HE1  . TYR   A 1 143 ? 34.40916 -23.28106 -0.61879  1.000 27.93513  ? 250  TYR   A HE1  1 
ATOM   2176 H  HE2  . TYR   A 1 143 ? 37.31160 -22.51028 -3.27522  1.000 27.41322  ? 250  TYR   A HE2  1 
ATOM   2177 H  HH   . TYR   A 1 143 ? 36.37334 -20.92474 -1.93083  1.000 27.65494  ? 250  TYR   A HH   1 
ATOM   2178 N  N    . SER   A 1 144 ? 35.30657 -29.10211 -5.37195  1.000 19.17752  ? 251  SER   A N    1 
ATOM   2179 C  CA   . SER   A 1 144 ? 35.44116 -30.50984 -5.73045  1.000 18.34593  ? 251  SER   A CA   1 
ATOM   2180 C  C    . SER   A 1 144 ? 36.91051 -30.79052 -5.97380  1.000 19.29662  ? 251  SER   A C    1 
ATOM   2181 O  O    . SER   A 1 144 ? 37.54969 -30.11341 -6.79138  1.000 19.98772  ? 251  SER   A O    1 
ATOM   2182 C  CB   . SER   A 1 144 ? 34.62710 -30.84991 -6.97940  1.000 19.64466  ? 251  SER   A CB   1 
ATOM   2183 O  OG   . SER   A 1 144 ? 34.66167 -32.24851 -7.23452  1.000 22.39494  ? 251  SER   A OG   1 
ATOM   2184 H  H    . SER   A 1 144 ? 35.57417 -28.56114 -5.98460  1.000 23.02742  ? 251  SER   A H    1 
ATOM   2185 H  HA   . SER   A 1 144 ? 35.12175 -31.06363 -5.00093  1.000 22.02951  ? 251  SER   A HA   1 
ATOM   2186 H  HB2  . SER   A 1 144 ? 33.70685 -30.57580 -6.84186  1.000 23.58799  ? 251  SER   A HB2  1 
ATOM   2187 H  HB3  . SER   A 1 144 ? 35.00310 -30.37992 -7.74008  1.000 23.58799  ? 251  SER   A HB3  1 
ATOM   2188 H  HG   . SER   A 1 144 ? 35.43054 -32.47596 -7.48490  1.000 26.88832  ? 251  SER   A HG   1 
ATOM   2189 N  N    . ALA   A 1 145 ? 37.44388 -31.77787 -5.26681  1.000 18.28730  ? 252  ALA   A N    1 
ATOM   2190 C  CA   . ALA   A 1 145 ? 38.84320 -32.15102 -5.40124  1.000 16.29972  ? 252  ALA   A CA   1 
ATOM   2191 C  C    . ALA   A 1 145 ? 38.95793 -33.65074 -5.58371  1.000 20.07388  ? 252  ALA   A C    1 
ATOM   2192 O  O    . ALA   A 1 145 ? 38.46474 -34.42391 -4.75626  1.000 17.79297  ? 252  ALA   A O    1 
ATOM   2193 C  CB   . ALA   A 1 145 ? 39.64915 -31.70321 -4.17181  1.000 19.45174  ? 252  ALA   A CB   1 
ATOM   2194 H  H    . ALA   A 1 145 ? 37.00906 -32.25174 -4.69586  1.000 21.95915  ? 252  ALA   A H    1 
ATOM   2195 H  HA   . ALA   A 1 145 ? 39.21431 -31.72650 -6.19052  1.000 19.57406  ? 252  ALA   A HA   1 
ATOM   2196 H  HB1  . ALA   A 1 145 ? 40.55512 -32.04138 -4.24779  1.000 23.35648  ? 252  ALA   A HB1  1 
ATOM   2197 H  HB2  . ALA   A 1 145 ? 39.65973 -30.73390 -4.13706  1.000 23.35648  ? 252  ALA   A HB2  1 
ATOM   2198 H  HB3  . ALA   A 1 145 ? 39.22948 -32.05829 -3.37262  1.000 23.35648  ? 252  ALA   A HB3  1 
ATOM   2199 N  N    . SER   A 1 146 ? 39.64154 -34.06105 -6.64253  1.000 18.20975  ? 253  SER   A N    1 
ATOM   2200 C  CA   . SER   A 1 146 ? 39.66598 -35.46249 -7.02436  1.000 17.13521  ? 253  SER   A CA   1 
ATOM   2201 C  C    . SER   A 1 146 ? 40.97001 -36.16318 -6.67608  1.000 17.93977  ? 253  SER   A C    1 
ATOM   2202 O  O    . SER   A 1 146 ? 41.11255 -37.35048 -6.98023  1.000 21.17989  ? 253  SER   A O    1 
ATOM   2203 C  CB   . SER   A 1 146 ? 39.40317 -35.57296 -8.52056  1.000 20.52032  ? 253  SER   A CB   1 
ATOM   2204 O  OG   . SER   A 1 146 ? 38.02965 -35.35100 -8.74324  1.000 22.12683  ? 253  SER   A OG   1 
ATOM   2205 H  H    . SER   A 1 146 ? 40.09952 -33.54472 -7.15562  1.000 21.86610  ? 253  SER   A H    1 
ATOM   2206 H  HA   . SER   A 1 146 ? 38.96171 -35.93050 -6.54909  1.000 20.57664  ? 253  SER   A HA   1 
ATOM   2207 H  HB2  . SER   A 1 146 ? 39.92267 -34.90404 -8.99338  1.000 24.63877  ? 253  SER   A HB2  1 
ATOM   2208 H  HB3  . SER   A 1 146 ? 39.64468 -36.46010 -8.82967  1.000 24.63877  ? 253  SER   A HB3  1
[truncated: 1,019,250 more chars]
