# Supplementary material for: Design, Synthesis, and Characterization of Dichlorobiphenyl-Derived Inhibitors of the Proprotein Convertase Furin
Source: J Med Chem. 2025 Nov 30;68(23):25157–70. doi: 10.1021/acs.jmedchem.5c02157 (PMC12703725; doi:10.1021/acs.jmedchem.5c02157)
Supplement: Supplementary file 4 [file jm5c02157_si_004.cif]

data_9QWG
# 
_entry.id   9QWG 
# 
_audit_conform.dict_name       mmcif_pdbx.dic 
_audit_conform.dict_version    5.403 
_audit_conform.dict_location   http://mmcif.pdb.org/dictionaries/ascii/mmcif_pdbx.dic 
# 
loop_
_database_2.database_id 
_database_2.database_code 
_database_2.pdbx_database_accession 
_database_2.pdbx_DOI 
PDB   9QWG         pdb_00009qwg 10.2210/pdb9qwg/pdb 
WWPDB D_1292146800 ?            ?                   
# 
_pdbx_database_status.status_code                     AUTH 
_pdbx_database_status.status_code_sf                  AUTH 
_pdbx_database_status.status_code_mr                  ? 
_pdbx_database_status.entry_id                        9QWG 
_pdbx_database_status.recvd_initial_deposition_date   2025-04-14 
_pdbx_database_status.SG_entry                        N 
_pdbx_database_status.deposit_site                    PDBE 
_pdbx_database_status.process_site                    PDBE 
_pdbx_database_status.status_code_cs                  ? 
_pdbx_database_status.status_code_nmr_data            ? 
_pdbx_database_status.methods_development_category    ? 
_pdbx_database_status.pdb_format_compatible           N 
# 
_pdbx_contact_author.id                 2 
_pdbx_contact_author.email              sven.dahms@plus.ac.at 
_pdbx_contact_author.name_first         Sven 
_pdbx_contact_author.name_last          Dahms 
_pdbx_contact_author.name_mi            O. 
_pdbx_contact_author.role               'principal investigator/group leader' 
_pdbx_contact_author.identifier_ORCID   0000-0002-0915-7579 
# 
loop_
_audit_author.name 
_audit_author.pdbx_ordinal 
_audit_author.identifier_ORCID 
'Dahms, S.O.'      1 0000-0002-0915-7579 
'Brandstetter, H.' 2 0000-0002-6089-3045 
# 
_citation.abstract                  ? 
_citation.abstract_id_CAS           ? 
_citation.book_id_ISBN              ? 
_citation.book_publisher            ? 
_citation.book_publisher_city       ? 
_citation.book_title                ? 
_citation.coordinate_linkage        ? 
_citation.country                   ? 
_citation.database_id_Medline       ? 
_citation.details                   ? 
_citation.id                        primary 
_citation.journal_abbrev            'To Be Published' 
_citation.journal_id_ASTM           ? 
_citation.journal_id_CSD            0353 
_citation.journal_id_ISSN           ? 
_citation.journal_full              ? 
_citation.journal_issue             ? 
_citation.journal_volume            ? 
_citation.language                  ? 
_citation.page_first                ? 
_citation.page_last                 ? 
_citation.title                     'Targeting the cryptic binding pocket of furin with biphenyl-based inhibitors.' 
_citation.year                      ? 
_citation.database_id_CSD           ? 
_citation.pdbx_database_id_DOI      ? 
_citation.pdbx_database_id_PubMed   ? 
_citation.pdbx_database_id_patent   ? 
_citation.unpublished_flag          ? 
# 
loop_
_citation_author.citation_id 
_citation_author.name 
_citation_author.ordinal 
_citation_author.identifier_ORCID 
primary 'Dahms, S.O.'     1 ? 
primary 'Brandsttter, H.' 2 ? 
# 
loop_
_entity.id 
_entity.type 
_entity.src_method 
_entity.pdbx_description 
_entity.formula_weight 
_entity.pdbx_number_of_molecules 
_entity.pdbx_ec 
_entity.pdbx_mutation 
_entity.pdbx_fragment 
_entity.details 
1 polymer     man Furin 52112.312 1   3.4.21.75 ? ? ? 
2 non-polymer syn 
;methyl 2-[1-[[3-[3,5-bis(chloranyl)phenyl]-5-[[4-(2-methoxy-2-oxidanylidene-ethyl)piperidin-1-yl]methyl]phenyl]methyl]piperidin-4-yl]ethanoate
;
561.540   1   ?         ? ? ? 
3 non-polymer syn 'CALCIUM ION' 40.078    3   ?         ? ? ? 
4 non-polymer syn 'SODIUM ION' 22.990    4   ?         ? ? ? 
5 non-polymer syn 'CHLORIDE ION' 35.453    1   ?         ? ? ? 
6 non-polymer syn 'DIMETHYL SULFOXIDE' 78.133    6   ?         ? ? ? 
7 non-polymer syn 2-acetamido-2-deoxy-beta-D-glucopyranose 221.208   1   ?         ? ? ? 
8 water       nat water 18.015    459 ?         ? ? ? 
# 
_entity_name_com.entity_id   1 
_entity_name_com.name        'Dibasic-processing enzyme,Paired basic amino acid residue-cleaving enzyme,PACE' 
# 
_entity_poly.entity_id                      1 
_entity_poly.type                           'polypeptide(L)' 
_entity_poly.nstd_linkage                   no 
_entity_poly.nstd_monomer                   no 
_entity_poly.pdbx_seq_one_letter_code       
;DVYQEPTDPKFPQQWYLSGVTQRDLNVKAAWAQGYTGHGIVVSILDDGIEKNHPDLAGNYDPGASFDVNDQDPDPQPRYT
QMNDNRHGTRCAGEVAAVANNGVCGVGVAYNARIGGVRMLDGEVTDAVEARSLGLNPNHIHIYSASWGPEDDGKTVDGPA
RLAEEAFFRGVSQGRGGLGSIFVWASGNGGREHDSCNCDGYTNSIYTLSISSATQFGNVPWYSEACSSTLATTYSSGNQN
EKQIVTTDLRQKCTESHTGTSASAPLAAGIIALTLEANKNLTWRDMQHLVVQTSKPAHLNANDWATNGVGRKVSHSYGYG
LLDAGAMVALAQNWTTVAPQRKCIIDILTEPKDIGKRLEVRKTVTACLGEPNHITRLEHAQARLTLSYNRRGDLAIHLVS
PMGTRSTLLAARPHDYSADGFNDWAFMTTHSWDEDPSGEWVLEIENTSEANNYGTLTKFTLVLYGTASGSLVPRGSHHHH
;
_entity_poly.pdbx_seq_one_letter_code_can   
;DVYQEPTDPKFPQQWYLSGVTQRDLNVKAAWAQGYTGHGIVVSILDDGIEKNHPDLAGNYDPGASFDVNDQDPDPQPRYT
QMNDNRHGTRCAGEVAAVANNGVCGVGVAYNARIGGVRMLDGEVTDAVEARSLGLNPNHIHIYSASWGPEDDGKTVDGPA
RLAEEAFFRGVSQGRGGLGSIFVWASGNGGREHDSCNCDGYTNSIYTLSISSATQFGNVPWYSEACSSTLATTYSSGNQN
EKQIVTTDLRQKCTESHTGTSASAPLAAGIIALTLEANKNLTWRDMQHLVVQTSKPAHLNANDWATNGVGRKVSHSYGYG
LLDAGAMVALAQNWTTVAPQRKCIIDILTEPKDIGKRLEVRKTVTACLGEPNHITRLEHAQARLTLSYNRRGDLAIHLVS
PMGTRSTLLAARPHDYSADGFNDWAFMTTHSWDEDPSGEWVLEIENTSEANNYGTLTKFTLVLYGTASGSLVPRGSHHHH
;
_entity_poly.pdbx_strand_id                 A 
_entity_poly.pdbx_target_identifier         ? 
# 
loop_
_pdbx_entity_nonpoly.entity_id 
_pdbx_entity_nonpoly.name 
_pdbx_entity_nonpoly.comp_id 
2 
;methyl 2-[1-[[3-[3,5-bis(chloranyl)phenyl]-5-[[4-(2-methoxy-2-oxidanylidene-ethyl)piperidin-1-yl]methyl]phenyl]methyl]piperidin-4-yl]ethanoate
;
A1JA4 
3 'CALCIUM ION' CA    
4 'SODIUM ION' NA    
5 'CHLORIDE ION' CL    
6 'DIMETHYL SULFOXIDE' DMS   
7 2-acetamido-2-deoxy-beta-D-glucopyranose NAG   
8 water HOH   
# 
loop_
_entity_poly_seq.entity_id 
_entity_poly_seq.num 
_entity_poly_seq.mon_id 
_entity_poly_seq.hetero 
1 1   ASP n 
1 2   VAL n 
1 3   TYR n 
1 4   GLN n 
1 5   GLU n 
1 6   PRO n 
1 7   THR n 
1 8   ASP n 
1 9   PRO n 
1 10  LYS n 
1 11  PHE n 
1 12  PRO n 
1 13  GLN n 
1 14  GLN n 
1 15  TRP n 
1 16  TYR n 
1 17  LEU n 
1 18  SER n 
1 19  GLY n 
1 20  VAL n 
1 21  THR n 
1 22  GLN n 
1 23  ARG n 
1 24  ASP n 
1 25  LEU n 
1 26  ASN n 
1 27  VAL n 
1 28  LYS n 
1 29  ALA n 
1 30  ALA n 
1 31  TRP n 
1 32  ALA n 
1 33  GLN n 
1 34  GLY n 
1 35  TYR n 
1 36  THR n 
1 37  GLY n 
1 38  HIS n 
1 39  GLY n 
1 40  ILE n 
1 41  VAL n 
1 42  VAL n 
1 43  SER n 
1 44  ILE n 
1 45  LEU n 
1 46  ASP n 
1 47  ASP n 
1 48  GLY n 
1 49  ILE n 
1 50  GLU n 
1 51  LYS n 
1 52  ASN n 
1 53  HIS n 
1 54  PRO n 
1 55  ASP n 
1 56  LEU n 
1 57  ALA n 
1 58  GLY n 
1 59  ASN n 
1 60  TYR n 
1 61  ASP n 
1 62  PRO n 
1 63  GLY n 
1 64  ALA n 
1 65  SER n 
1 66  PHE n 
1 67  ASP n 
1 68  VAL n 
1 69  ASN n 
1 70  ASP n 
1 71  GLN n 
1 72  ASP n 
1 73  PRO n 
1 74  ASP n 
1 75  PRO n 
1 76  GLN n 
1 77  PRO n 
1 78  ARG n 
1 79  TYR n 
1 80  THR n 
1 81  GLN n 
1 82  MET n 
1 83  ASN n 
1 84  ASP n 
1 85  ASN n 
1 86  ARG n 
1 87  HIS n 
1 88  GLY n 
1 89  THR n 
1 90  ARG n 
1 91  CYS n 
1 92  ALA n 
1 93  GLY n 
1 94  GLU n 
1 95  VAL n 
1 96  ALA n 
1 97  ALA n 
1 98  VAL n 
1 99  ALA n 
1 100 ASN n 
1 101 ASN n 
1 102 GLY n 
1 103 VAL n 
1 104 CYS n 
1 105 GLY n 
1 106 VAL n 
1 107 GLY n 
1 108 VAL n 
1 109 ALA n 
1 110 TYR n 
1 111 ASN n 
1 112 ALA n 
1 113 ARG n 
1 114 ILE n 
1 115 GLY n 
1 116 GLY n 
1 117 VAL n 
1 118 ARG n 
1 119 MET n 
1 120 LEU n 
1 121 ASP n 
1 122 GLY n 
1 123 GLU n 
1 124 VAL n 
1 125 THR n 
1 126 ASP n 
1 127 ALA n 
1 128 VAL n 
1 129 GLU n 
1 130 ALA n 
1 131 ARG n 
1 132 SER n 
1 133 LEU n 
1 134 GLY n 
1 135 LEU n 
1 136 ASN n 
1 137 PRO n 
1 138 ASN n 
1 139 HIS n 
1 140 ILE n 
1 141 HIS n 
1 142 ILE n 
1 143 TYR n 
1 144 SER n 
1 145 ALA n 
1 146 SER n 
1 147 TRP n 
1 148 GLY n 
1 149 PRO n 
1 150 GLU n 
1 151 ASP n 
1 152 ASP n 
1 153 GLY n 
1 154 LYS n 
1 155 THR n 
1 156 VAL n 
1 157 ASP n 
1 158 GLY n 
1 159 PRO n 
1 160 ALA n 
1 161 ARG n 
1 162 LEU n 
1 163 ALA n 
1 164 GLU n 
1 165 GLU n 
1 166 ALA n 
1 167 PHE n 
1 168 PHE n 
1 169 ARG n 
1 170 GLY n 
1 171 VAL n 
1 172 SER n 
1 173 GLN n 
1 174 GLY n 
1 175 ARG n 
1 176 GLY n 
1 177 GLY n 
1 178 LEU n 
1 179 GLY n 
1 180 SER n 
1 181 ILE n 
1 182 PHE n 
1 183 VAL n 
1 184 TRP n 
1 185 ALA n 
1 186 SER n 
1 187 GLY n 
1 188 ASN n 
1 189 GLY n 
1 190 GLY n 
1 191 ARG n 
1 192 GLU n 
1 193 HIS n 
1 194 ASP n 
1 195 SER n 
1 196 CYS n 
1 197 ASN n 
1 198 CYS n 
1 199 ASP n 
1 200 GLY n 
1 201 TYR n 
1 202 THR n 
1 203 ASN n 
1 204 SER n 
1 205 ILE n 
1 206 TYR n 
1 207 THR n 
1 208 LEU n 
1 209 SER n 
1 210 ILE n 
1 211 SER n 
1 212 SER n 
1 213 ALA n 
1 214 THR n 
1 215 GLN n 
1 216 PHE n 
1 217 GLY n 
1 218 ASN n 
1 219 VAL n 
1 220 PRO n 
1 221 TRP n 
1 222 TYR n 
1 223 SER n 
1 224 GLU n 
1 225 ALA n 
1 226 CYS n 
1 227 SER n 
1 228 SER n 
1 229 THR n 
1 230 LEU n 
1 231 ALA n 
1 232 THR n 
1 233 THR n 
1 234 TYR n 
1 235 SER n 
1 236 SER n 
1 237 GLY n 
1 238 ASN n 
1 239 GLN n 
1 240 ASN n 
1 241 GLU n 
1 242 LYS n 
1 243 GLN n 
1 244 ILE n 
1 245 VAL n 
1 246 THR n 
1 247 THR n 
1 248 ASP n 
1 249 LEU n 
1 250 ARG n 
1 251 GLN n 
1 252 LYS n 
1 253 CYS n 
1 254 THR n 
1 255 GLU n 
1 256 SER n 
1 257 HIS n 
1 258 THR n 
1 259 GLY n 
1 260 THR n 
1 261 SER n 
1 262 ALA n 
1 263 SER n 
1 264 ALA n 
1 265 PRO n 
1 266 LEU n 
1 267 ALA n 
1 268 ALA n 
1 269 GLY n 
1 270 ILE n 
1 271 ILE n 
1 272 ALA n 
1 273 LEU n 
1 274 THR n 
1 275 LEU n 
1 276 GLU n 
1 277 ALA n 
1 278 ASN n 
1 279 LYS n 
1 280 ASN n 
1 281 LEU n 
1 282 THR n 
1 283 TRP n 
1 284 ARG n 
1 285 ASP n 
1 286 MET n 
1 287 GLN n 
1 288 HIS n 
1 289 LEU n 
1 290 VAL n 
1 291 VAL n 
1 292 GLN n 
1 293 THR n 
1 294 SER n 
1 295 LYS n 
1 296 PRO n 
1 297 ALA n 
1 298 HIS n 
1 299 LEU n 
1 300 ASN n 
1 301 ALA n 
1 302 ASN n 
1 303 ASP n 
1 304 TRP n 
1 305 ALA n 
1 306 THR n 
1 307 ASN n 
1 308 GLY n 
1 309 VAL n 
1 310 GLY n 
1 311 ARG n 
1 312 LYS n 
1 313 VAL n 
1 314 SER n 
1 315 HIS n 
1 316 SER n 
1 317 TYR n 
1 318 GLY n 
1 319 TYR n 
1 320 GLY n 
1 321 LEU n 
1 322 LEU n 
1 323 ASP n 
1 324 ALA n 
1 325 GLY n 
1 326 ALA n 
1 327 MET n 
1 328 VAL n 
1 329 ALA n 
1 330 LEU n 
1 331 ALA n 
1 332 GLN n 
1 333 ASN n 
1 334 TRP n 
1 335 THR n 
1 336 THR n 
1 337 VAL n 
1 338 ALA n 
1 339 PRO n 
1 340 GLN n 
1 341 ARG n 
1 342 LYS n 
1 343 CYS n 
1 344 ILE n 
1 345 ILE n 
1 346 ASP n 
1 347 ILE n 
1 348 LEU n 
1 349 THR n 
1 350 GLU n 
1 351 PRO n 
1 352 LYS n 
1 353 ASP n 
1 354 ILE n 
1 355 GLY n 
1 356 LYS n 
1 357 ARG n 
1 358 LEU n 
1 359 GLU n 
1 360 VAL n 
1 361 ARG n 
1 362 LYS n 
1 363 THR n 
1 364 VAL n 
1 365 THR n 
1 366 ALA n 
1 367 CYS n 
1 368 LEU n 
1 369 GLY n 
1 370 GLU n 
1 371 PRO n 
1 372 ASN n 
1 373 HIS n 
1 374 ILE n 
1 375 THR n 
1 376 ARG n 
1 377 LEU n 
1 378 GLU n 
1 379 HIS n 
1 380 ALA n 
1 381 GLN n 
1 382 ALA n 
1 383 ARG n 
1 384 LEU n 
1 385 THR n 
1 386 LEU n 
1 387 SER n 
1 388 TYR n 
1 389 ASN n 
1 390 ARG n 
1 391 ARG n 
1 392 GLY n 
1 393 ASP n 
1 394 LEU n 
1 395 ALA n 
1 396 ILE n 
1 397 HIS n 
1 398 LEU n 
1 399 VAL n 
1 400 SER n 
1 401 PRO n 
1 402 MET n 
1 403 GLY n 
1 404 THR n 
1 405 ARG n 
1 406 SER n 
1 407 THR n 
1 408 LEU n 
1 409 LEU n 
1 410 ALA n 
1 411 ALA n 
1 412 ARG n 
1 413 PRO n 
1 414 HIS n 
1 415 ASP n 
1 416 TYR n 
1 417 SER n 
1 418 ALA n 
1 419 ASP n 
1 420 GLY n 
1 421 PHE n 
1 422 ASN n 
1 423 ASP n 
1 424 TRP n 
1 425 ALA n 
1 426 PHE n 
1 427 MET n 
1 428 THR n 
1 429 THR n 
1 430 HIS n 
1 431 SER n 
1 432 TRP n 
1 433 ASP n 
1 434 GLU n 
1 435 ASP n 
1 436 PRO n 
1 437 SER n 
1 438 GLY n 
1 439 GLU n 
1 440 TRP n 
1 441 VAL n 
1 442 LEU n 
1 443 GLU n 
1 444 ILE n 
1 445 GLU n 
1 446 ASN n 
1 447 THR n 
1 448 SER n 
1 449 GLU n 
1 450 ALA n 
1 451 ASN n 
1 452 ASN n 
1 453 TYR n 
1 454 GLY n 
1 455 THR n 
1 456 LEU n 
1 457 THR n 
1 458 LYS n 
1 459 PHE n 
1 460 THR n 
1 461 LEU n 
1 462 VAL n 
1 463 LEU n 
1 464 TYR n 
1 465 GLY n 
1 466 THR n 
1 467 ALA n 
1 468 SER n 
1 469 GLY n 
1 470 SER n 
1 471 LEU n 
1 472 VAL n 
1 473 PRO n 
1 474 ARG n 
1 475 GLY n 
1 476 SER n 
1 477 HIS n 
1 478 HIS n 
1 479 HIS n 
1 480 HIS n 
# 
_entity_src_gen.entity_id                          1 
_entity_src_gen.pdbx_src_id                        1 
_entity_src_gen.pdbx_alt_source_flag               sample 
_entity_src_gen.pdbx_seq_type                      'Biological sequence' 
_entity_src_gen.pdbx_beg_seq_num                   1 
_entity_src_gen.pdbx_end_seq_num                   480 
_entity_src_gen.gene_src_common_name               human 
_entity_src_gen.gene_src_genus                     ? 
_entity_src_gen.pdbx_gene_src_gene                 'FURIN, FUR, PACE, PCSK3' 
_entity_src_gen.gene_src_species                   ? 
_entity_src_gen.gene_src_strain                    ? 
_entity_src_gen.gene_src_tissue                    ? 
_entity_src_gen.gene_src_tissue_fraction           ? 
_entity_src_gen.gene_src_details                   ? 
_entity_src_gen.pdbx_gene_src_fragment             ? 
_entity_src_gen.pdbx_gene_src_scientific_name      'Homo sapiens' 
_entity_src_gen.pdbx_gene_src_ncbi_taxonomy_id     9606 
_entity_src_gen.pdbx_gene_src_variant              ? 
_entity_src_gen.pdbx_gene_src_cell_line            ? 
_entity_src_gen.pdbx_gene_src_atcc                 ? 
_entity_src_gen.pdbx_gene_src_organ                ? 
_entity_src_gen.pdbx_gene_src_organelle            ? 
_entity_src_gen.pdbx_gene_src_cell                 ? 
_entity_src_gen.pdbx_gene_src_cellular_location    ? 
_entity_src_gen.host_org_common_name               ? 
_entity_src_gen.pdbx_host_org_scientific_name      'Homo sapiens' 
_entity_src_gen.pdbx_host_org_ncbi_taxonomy_id     9606 
_entity_src_gen.host_org_genus                     ? 
_entity_src_gen.pdbx_host_org_gene                 ? 
_entity_src_gen.pdbx_host_org_organ                ? 
_entity_src_gen.host_org_species                   ? 
_entity_src_gen.pdbx_host_org_tissue               ? 
_entity_src_gen.pdbx_host_org_tissue_fraction      ? 
_entity_src_gen.pdbx_host_org_strain               ? 
_entity_src_gen.pdbx_host_org_variant              ? 
_entity_src_gen.pdbx_host_org_cell_line            ? 
_entity_src_gen.pdbx_host_org_atcc                 ? 
_entity_src_gen.pdbx_host_org_culture_collection   ? 
_entity_src_gen.pdbx_host_org_cell                 ? 
_entity_src_gen.pdbx_host_org_organelle            ? 
_entity_src_gen.pdbx_host_org_cellular_location    ? 
_entity_src_gen.pdbx_host_org_vector_type          ? 
_entity_src_gen.pdbx_host_org_vector               ? 
_entity_src_gen.host_org_details                   ? 
_entity_src_gen.expression_system_id               ? 
_entity_src_gen.plasmid_name                       ? 
_entity_src_gen.plasmid_details                    ? 
_entity_src_gen.pdbx_description                   ? 
# 
loop_
_chem_comp.id 
_chem_comp.type 
_chem_comp.mon_nstd_flag 
_chem_comp.name 
_chem_comp.pdbx_synonyms 
_chem_comp.formula 
_chem_comp.formula_weight 
A1JA4 non-polymer                  . 
;methyl 2-[1-[[3-[3,5-bis(chloranyl)phenyl]-5-[[4-(2-methoxy-2-oxidanylidene-ethyl)piperidin-1-yl]methyl]phenyl]methyl]piperidin-4-yl]ethanoate
;
? 'C30 H38 Cl2 N2 O4' 561.540 
ALA   'L-peptide linking'          y ALANINE ? 'C3 H7 N O2'        89.093  
ARG   'L-peptide linking'          y ARGININE ? 'C6 H15 N4 O2 1'    175.209 
ASN   'L-peptide linking'          y ASPARAGINE ? 'C4 H8 N2 O3'       132.118 
ASP   'L-peptide linking'          y 'ASPARTIC ACID' ? 'C4 H7 N O4'        133.103 
CA    non-polymer                  . 'CALCIUM ION' ? 'Ca 2'              40.078  
CL    non-polymer                  . 'CHLORIDE ION' ? 'Cl -1'             35.453  
CYS   'L-peptide linking'          y CYSTEINE ? 'C3 H7 N O2 S'      121.158 
DMS   non-polymer                  . 'DIMETHYL SULFOXIDE' ? 'C2 H6 O S'         78.133  
GLN   'L-peptide linking'          y GLUTAMINE ? 'C5 H10 N2 O3'      146.144 
GLU   'L-peptide linking'          y 'GLUTAMIC ACID' ? 'C5 H9 N O4'        147.129 
GLY   'peptide linking'            y GLYCINE ? 'C2 H5 N O2'        75.067  
HIS   'L-peptide linking'          y HISTIDINE ? 'C6 H10 N3 O2 1'    156.162 
HOH   non-polymer                  . WATER ? 'H2 O'              18.015  
ILE   'L-peptide linking'          y ISOLEUCINE ? 'C6 H13 N O2'       131.173 
LEU   'L-peptide linking'          y LEUCINE ? 'C6 H13 N O2'       131.173 
LYS   'L-peptide linking'          y LYSINE ? 'C6 H15 N2 O2 1'    147.195 
MET   'L-peptide linking'          y METHIONINE ? 'C5 H11 N O2 S'     149.211 
NA    non-polymer                  . 'SODIUM ION' ? 'Na 1'              22.990  
NAG   'D-saccharide, beta linking' . 2-acetamido-2-deoxy-beta-D-glucopyranose 
;N-acetyl-beta-D-glucosamine; 2-acetamido-2-deoxy-beta-D-glucose; 2-acetamido-2-deoxy-D-glucose; 2-acetamido-2-deoxy-glucose; N-ACETYL-D-GLUCOSAMINE
;
'C8 H15 N O6'       221.208 
PHE   'L-peptide linking'          y PHENYLALANINE ? 'C9 H11 N O2'       165.189 
PRO   'L-peptide linking'          y PROLINE ? 'C5 H9 N O2'        115.130 
SER   'L-peptide linking'          y SERINE ? 'C3 H7 N O3'        105.093 
THR   'L-peptide linking'          y THREONINE ? 'C4 H9 N O3'        119.119 
TRP   'L-peptide linking'          y TRYPTOPHAN ? 'C11 H12 N2 O2'     204.225 
TYR   'L-peptide linking'          y TYROSINE ? 'C9 H11 N O3'       181.189 
VAL   'L-peptide linking'          y VALINE ? 'C5 H11 N O2'       117.146 
# 
loop_
_pdbx_chem_comp_identifier.comp_id 
_pdbx_chem_comp_identifier.type 
_pdbx_chem_comp_identifier.program 
_pdbx_chem_comp_identifier.program_version 
_pdbx_chem_comp_identifier.identifier 
NAG 'CONDENSED IUPAC CARBOHYDRATE SYMBOL' GMML     1.0 DGlcpNAcb                      
NAG 'COMMON NAME'                         GMML     1.0 N-acetyl-b-D-glucopyranosamine 
NAG 'IUPAC CARBOHYDRATE SYMBOL'           PDB-CARE 1.0 b-D-GlcpNAc                    
NAG 'SNFG CARBOHYDRATE SYMBOL'            GMML     1.0 GlcNAc                         
# 
loop_
_pdbx_poly_seq_scheme.asym_id 
_pdbx_poly_seq_scheme.entity_id 
_pdbx_poly_seq_scheme.seq_id 
_pdbx_poly_seq_scheme.mon_id 
_pdbx_poly_seq_scheme.ndb_seq_num 
_pdbx_poly_seq_scheme.pdb_seq_num 
_pdbx_poly_seq_scheme.auth_seq_num 
_pdbx_poly_seq_scheme.pdb_mon_id 
_pdbx_poly_seq_scheme.auth_mon_id 
_pdbx_poly_seq_scheme.pdb_strand_id 
_pdbx_poly_seq_scheme.pdb_ins_code 
_pdbx_poly_seq_scheme.hetero 
A 1 1   ASP 1   108 ?   ?   ?   A . n 
A 1 2   VAL 2   109 ?   ?   ?   A . n 
A 1 3   TYR 3   110 110 TYR TYR A . n 
A 1 4   GLN 4   111 111 GLN GLN A . n 
A 1 5   GLU 5   112 112 GLU GLU A . n 
A 1 6   PRO 6   113 113 PRO PRO A . n 
A 1 7   THR 7   114 114 THR THR A . n 
A 1 8   ASP 8   115 115 ASP ASP A . n 
A 1 9   PRO 9   116 116 PRO PRO A . n 
A 1 10  LYS 10  117 117 LYS LYS A . n 
A 1 11  PHE 11  118 118 PHE PHE A . n 
A 1 12  PRO 12  119 119 PRO PRO A . n 
A 1 13  GLN 13  120 120 GLN GLN A . n 
A 1 14  GLN 14  121 121 GLN GLN A . n 
A 1 15  TRP 15  122 122 TRP TRP A . n 
A 1 16  TYR 16  123 123 TYR TYR A . n 
A 1 17  LEU 17  124 124 LEU LEU A . n 
A 1 18  SER 18  125 125 SER SER A . n 
A 1 19  GLY 19  126 126 GLY GLY A . n 
A 1 20  VAL 20  127 127 VAL VAL A . n 
A 1 21  THR 21  128 128 THR THR A . n 
A 1 22  GLN 22  129 129 GLN GLN A . n 
A 1 23  ARG 23  130 130 ARG ARG A . n 
A 1 24  ASP 24  131 131 ASP ASP A . n 
A 1 25  LEU 25  132 132 LEU LEU A . n 
A 1 26  ASN 26  133 133 ASN ASN A . n 
A 1 27  VAL 27  134 134 VAL VAL A . n 
A 1 28  LYS 28  135 135 LYS LYS A . n 
A 1 29  ALA 29  136 136 ALA ALA A . n 
A 1 30  ALA 30  137 137 ALA ALA A . n 
A 1 31  TRP 31  138 138 TRP TRP A . n 
A 1 32  ALA 32  139 139 ALA ALA A . n 
A 1 33  GLN 33  140 140 GLN GLN A . n 
A 1 34  GLY 34  141 141 GLY GLY A . n 
A 1 35  TYR 35  142 142 TYR TYR A . n 
A 1 36  THR 36  143 143 THR THR A . n 
A 1 37  GLY 37  144 144 GLY GLY A . n 
A 1 38  HIS 38  145 145 HIS HIS A . n 
A 1 39  GLY 39  146 146 GLY GLY A . n 
A 1 40  ILE 40  147 147 ILE ILE A . n 
A 1 41  VAL 41  148 148 VAL VAL A . n 
A 1 42  VAL 42  149 149 VAL VAL A . n 
A 1 43  SER 43  150 150 SER SER A . n 
A 1 44  ILE 44  151 151 ILE ILE A . n 
A 1 45  LEU 45  152 152 LEU LEU A . n 
A 1 46  ASP 46  153 153 ASP ASP A . n 
A 1 47  ASP 47  154 154 ASP ASP A . n 
A 1 48  GLY 48  155 155 GLY GLY A . n 
A 1 49  ILE 49  156 156 ILE ILE A . n 
A 1 50  GLU 50  157 157 GLU GLU A . n 
A 1 51  LYS 51  158 158 LYS LYS A . n 
A 1 52  ASN 52  159 159 ASN ASN A . n 
A 1 53  HIS 53  160 160 HIS HIS A . n 
A 1 54  PRO 54  161 161 PRO PRO A . n 
A 1 55  ASP 55  162 162 ASP ASP A . n 
A 1 56  LEU 56  163 163 LEU LEU A . n 
A 1 57  ALA 57  164 164 ALA ALA A . n 
A 1 58  GLY 58  165 165 GLY GLY A . n 
A 1 59  ASN 59  166 166 ASN ASN A . n 
A 1 60  TYR 60  167 167 TYR TYR A . n 
A 1 61  ASP 61  168 168 ASP ASP A . n 
A 1 62  PRO 62  169 169 PRO PRO A . n 
A 1 63  GLY 63  170 170 GLY GLY A . n 
A 1 64  ALA 64  171 171 ALA ALA A . n 
A 1 65  SER 65  172 172 SER SER A . n 
A 1 66  PHE 66  173 173 PHE PHE A . n 
A 1 67  ASP 67  174 174 ASP ASP A . n 
A 1 68  VAL 68  175 175 VAL VAL A . n 
A 1 69  ASN 69  176 176 ASN ASN A . n 
A 1 70  ASP 70  177 177 ASP ASP A . n 
A 1 71  GLN 71  178 178 GLN GLN A . n 
A 1 72  ASP 72  179 179 ASP ASP A . n 
A 1 73  PRO 73  180 180 PRO PRO A . n 
A 1 74  ASP 74  181 181 ASP ASP A . n 
A 1 75  PRO 75  182 182 PRO PRO A . n 
A 1 76  GLN 76  183 183 GLN GLN A . n 
A 1 77  PRO 77  184 184 PRO PRO A . n 
A 1 78  ARG 78  185 185 ARG ARG A . n 
A 1 79  TYR 79  186 186 TYR TYR A . n 
A 1 80  THR 80  187 187 THR THR A . n 
A 1 81  GLN 81  188 188 GLN GLN A . n 
A 1 82  MET 82  189 189 MET MET A . n 
A 1 83  ASN 83  190 190 ASN ASN A . n 
A 1 84  ASP 84  191 191 ASP ASP A . n 
A 1 85  ASN 85  192 192 ASN ASN A . n 
A 1 86  ARG 86  193 193 ARG ARG A . n 
A 1 87  HIS 87  194 194 HIS HIS A . n 
A 1 88  GLY 88  195 195 GLY GLY A . n 
A 1 89  THR 89  196 196 THR THR A . n 
A 1 90  ARG 90  197 197 ARG ARG A . n 
A 1 91  CYS 91  198 198 CYS CYS A . n 
A 1 92  ALA 92  199 199 ALA ALA A . n 
A 1 93  GLY 93  200 200 GLY GLY A . n 
A 1 94  GLU 94  201 201 GLU GLU A . n 
A 1 95  VAL 95  202 202 VAL VAL A . n 
A 1 96  ALA 96  203 203 ALA ALA A . n 
A 1 97  ALA 97  204 204 ALA ALA A . n 
A 1 98  VAL 98  205 205 VAL VAL A . n 
A 1 99  ALA 99  206 206 ALA ALA A . n 
A 1 100 ASN 100 207 207 ASN ASN A . n 
A 1 101 ASN 101 208 208 ASN ASN A . n 
A 1 102 GLY 102 209 209 GLY GLY A . n 
A 1 103 VAL 103 210 210 VAL VAL A . n 
A 1 104 CYS 104 211 211 CYS CYS A . n 
A 1 105 GLY 105 212 212 GLY GLY A . n 
A 1 106 VAL 106 213 213 VAL VAL A . n 
A 1 107 GLY 107 214 214 GLY GLY A . n 
A 1 108 VAL 108 215 215 VAL VAL A . n 
A 1 109 ALA 109 216 216 ALA ALA A . n 
A 1 110 TYR 110 217 217 TYR TYR A . n 
A 1 111 ASN 111 218 218 ASN ASN A . n 
A 1 112 ALA 112 219 219 ALA ALA A . n 
A 1 113 ARG 113 220 220 ARG ARG A . n 
A 1 114 ILE 114 221 221 ILE ILE A . n 
A 1 115 GLY 115 222 222 GLY GLY A . n 
A 1 116 GLY 116 223 223 GLY GLY A . n 
A 1 117 VAL 117 224 224 VAL VAL A . n 
A 1 118 ARG 118 225 225 ARG ARG A . n 
A 1 119 MET 119 226 226 MET MET A . n 
A 1 120 LEU 120 227 227 LEU LEU A . n 
A 1 121 ASP 121 228 228 ASP ASP A . n 
A 1 122 GLY 122 229 229 GLY GLY A . n 
A 1 123 GLU 123 230 230 GLU GLU A . n 
A 1 124 VAL 124 231 231 VAL VAL A . n 
A 1 125 THR 125 232 232 THR THR A . n 
A 1 126 ASP 126 233 233 ASP ASP A . n 
A 1 127 ALA 127 234 234 ALA ALA A . n 
A 1 128 VAL 128 235 235 VAL VAL A . n 
A 1 129 GLU 129 236 236 GLU GLU A . n 
A 1 130 ALA 130 237 237 ALA ALA A . n 
A 1 131 ARG 131 238 238 ARG ARG A . n 
A 1 132 SER 132 239 239 SER SER A . n 
A 1 133 LEU 133 240 240 LEU LEU A . n 
A 1 134 GLY 134 241 241 GLY GLY A . n 
A 1 135 LEU 135 242 242 LEU LEU A . n 
A 1 136 ASN 136 243 243 ASN ASN A . n 
A 1 137 PRO 137 244 244 PRO PRO A . n 
A 1 138 ASN 138 245 245 ASN ASN A . n 
A 1 139 HIS 139 246 246 HIS HIS A . n 
A 1 140 ILE 140 247 247 ILE ILE A . n 
A 1 141 HIS 141 248 248 HIS HIS A . n 
A 1 142 ILE 142 249 249 ILE ILE A . n 
A 1 143 TYR 143 250 250 TYR TYR A . n 
A 1 144 SER 144 251 251 SER SER A . n 
A 1 145 ALA 145 252 252 ALA ALA A . n 
A 1 146 SER 146 253 253 SER SER A . n 
A 1 147 TRP 147 254 254 TRP TRP A . n 
A 1 148 GLY 148 255 255 GLY GLY A . n 
A 1 149 PRO 149 256 256 PRO PRO A . n 
A 1 150 GLU 150 257 257 GLU GLU A . n 
A 1 151 ASP 151 258 258 ASP ASP A . n 
A 1 152 ASP 152 259 259 ASP ASP A . n 
A 1 153 GLY 153 260 260 GLY GLY A . n 
A 1 154 LYS 154 261 261 LYS LYS A . n 
A 1 155 THR 155 262 262 THR THR A . n 
A 1 156 VAL 156 263 263 VAL VAL A . n 
A 1 157 ASP 157 264 264 ASP ASP A . n 
A 1 158 GLY 158 265 265 GLY GLY A . n 
A 1 159 PRO 159 266 266 PRO PRO A . n 
A 1 160 ALA 160 267 267 ALA ALA A . n 
A 1 161 ARG 161 268 268 ARG ARG A . n 
A 1 162 LEU 162 269 269 LEU LEU A . n 
A 1 163 ALA 163 270 270 ALA ALA A . n 
A 1 164 GLU 164 271 271 GLU GLU A . n 
A 1 165 GLU 165 272 272 GLU GLU A . n 
A 1 166 ALA 166 273 273 ALA ALA A . n 
A 1 167 PHE 167 274 274 PHE PHE A . n 
A 1 168 PHE 168 275 275 PHE PHE A . n 
A 1 169 ARG 169 276 276 ARG ARG A . n 
A 1 170 GLY 170 277 277 GLY GLY A . n 
A 1 171 VAL 171 278 278 VAL VAL A . n 
A 1 172 SER 172 279 279 SER SER A . n 
A 1 173 GLN 173 280 280 GLN GLN A . n 
A 1 174 GLY 174 281 281 GLY GLY A . n 
A 1 175 ARG 175 282 282 ARG ARG A . n 
A 1 176 GLY 176 283 283 GLY GLY A . n 
A 1 177 GLY 177 284 284 GLY GLY A . n 
A 1 178 LEU 178 285 285 LEU LEU A . n 
A 1 179 GLY 179 286 286 GLY GLY A . n 
A 1 180 SER 180 287 287 SER SER A . n 
A 1 181 ILE 181 288 288 ILE ILE A . n 
A 1 182 PHE 182 289 289 PHE PHE A . n 
A 1 183 VAL 183 290 290 VAL VAL A . n 
A 1 184 TRP 184 291 291 TRP TRP A . n 
A 1 185 ALA 185 292 292 ALA ALA A . n 
A 1 186 SER 186 293 293 SER SER A . n 
A 1 187 GLY 187 294 294 GLY GLY A . n 
A 1 188 ASN 188 295 295 ASN ASN A . n 
A 1 189 GLY 189 296 296 GLY GLY A . n 
A 1 190 GLY 190 297 297 GLY GLY A . n 
A 1 191 ARG 191 298 298 ARG ARG A . n 
A 1 192 GLU 192 299 299 GLU GLU A . n 
A 1 193 HIS 193 300 300 HIS HIS A . n 
A 1 194 ASP 194 301 301 ASP ASP A . n 
A 1 195 SER 195 302 302 SER SER A . n 
A 1 196 CYS 196 303 303 CYS CYS A . n 
A 1 197 ASN 197 304 304 ASN ASN A . n 
A 1 198 CYS 198 305 305 CYS CYS A . n 
A 1 199 ASP 199 306 306 ASP ASP A . n 
A 1 200 GLY 200 307 307 GLY GLY A . n 
A 1 201 TYR 201 308 308 TYR TYR A . n 
A 1 202 THR 202 309 309 THR THR A . n 
A 1 203 ASN 203 310 310 ASN ASN A . n 
A 1 204 SER 204 311 311 SER SER A . n 
A 1 205 ILE 205 312 312 ILE ILE A . n 
A 1 206 TYR 206 313 313 TYR TYR A . n 
A 1 207 THR 207 314 314 THR THR A . n 
A 1 208 LEU 208 315 315 LEU LEU A . n 
A 1 209 SER 209 316 316 SER SER A . n 
A 1 210 ILE 210 317 317 ILE ILE A . n 
A 1 211 SER 211 318 318 SER SER A . n 
A 1 212 SER 212 319 319 SER SER A . n 
A 1 213 ALA 213 320 320 ALA ALA A . n 
A 1 214 THR 214 321 321 THR THR A . n 
A 1 215 GLN 215 322 322 GLN GLN A . n 
A 1 216 PHE 216 323 323 PHE PHE A . n 
A 1 217 GLY 217 324 324 GLY GLY A . n 
A 1 218 ASN 218 325 325 ASN ASN A . n 
A 1 219 VAL 219 326 326 VAL VAL A . n 
A 1 220 PRO 220 327 327 PRO PRO A . n 
A 1 221 TRP 221 328 328 TRP TRP A . n 
A 1 222 TYR 222 329 329 TYR TYR A . n 
A 1 223 SER 223 330 330 SER SER A . n 
A 1 224 GLU 224 331 331 GLU GLU A . n 
A 1 225 ALA 225 332 332 ALA ALA A . n 
A 1 226 CYS 226 333 333 CYS CYS A . n 
A 1 227 SER 227 334 334 SER SER A . n 
A 1 228 SER 228 335 335 SER SER A . n 
A 1 229 THR 229 336 336 THR THR A . n 
A 1 230 LEU 230 337 337 LEU LEU A . n 
A 1 231 ALA 231 338 338 ALA ALA A . n 
A 1 232 THR 232 339 339 THR THR A . n 
A 1 233 THR 233 340 340 THR THR A . n 
A 1 234 TYR 234 341 341 TYR TYR A . n 
A 1 235 SER 235 342 342 SER SER A . n 
A 1 236 SER 236 343 343 SER SER A . n 
A 1 237 GLY 237 344 344 GLY GLY A . n 
A 1 238 ASN 238 345 345 ASN ASN A . n 
A 1 239 GLN 239 346 346 GLN GLN A . n 
A 1 240 ASN 240 347 347 ASN ASN A . n 
A 1 241 GLU 241 348 348 GLU GLU A . n 
A 1 242 LYS 242 349 349 LYS LYS A . n 
A 1 243 GLN 243 350 350 GLN GLN A . n 
A 1 244 ILE 244 351 351 ILE ILE A . n 
A 1 245 VAL 245 352 352 VAL VAL A . n 
A 1 246 THR 246 353 353 THR THR A . n 
A 1 247 THR 247 354 354 THR THR A . n 
A 1 248 ASP 248 355 355 ASP ASP A . n 
A 1 249 LEU 249 356 356 LEU LEU A . n 
A 1 250 ARG 250 357 357 ARG ARG A . n 
A 1 251 GLN 251 358 358 GLN GLN A . n 
A 1 252 LYS 252 359 359 LYS LYS A . n 
A 1 253 CYS 253 360 360 CYS CYS A . n 
A 1 254 THR 254 361 361 THR THR A . n 
A 1 255 GLU 255 362 362 GLU GLU A . n 
A 1 256 SER 256 363 363 SER SER A . n 
A 1 257 HIS 257 364 364 HIS HIS A . n 
A 1 258 THR 258 365 365 THR THR A . n 
A 1 259 GLY 259 366 366 GLY GLY A . n 
A 1 260 THR 260 367 367 THR THR A . n 
A 1 261 SER 261 368 368 SER SER A . n 
A 1 262 ALA 262 369 369 ALA ALA A . n 
A 1 263 SER 263 370 370 SER SER A . n 
A 1 264 ALA 264 371 371 ALA ALA A . n 
A 1 265 PRO 265 372 372 PRO PRO A . n 
A 1 266 LEU 266 373 373 LEU LEU A . n 
A 1 267 ALA 267 374 374 ALA ALA A . n 
A 1 268 ALA 268 375 375 ALA ALA A . n 
A 1 269 GLY 269 376 376 GLY GLY A . n 
A 1 270 ILE 270 377 377 ILE ILE A . n 
A 1 271 ILE 271 378 378 ILE ILE A . n 
A 1 272 ALA 272 379 379 ALA ALA A . n 
A 1 273 LEU 273 380 380 LEU LEU A . n 
A 1 274 THR 274 381 381 THR THR A . n 
A 1 275 LEU 275 382 382 LEU LEU A . n 
A 1 276 GLU 276 383 383 GLU GLU A . n 
A 1 277 ALA 277 384 384 ALA ALA A . n 
A 1 278 ASN 278 385 385 ASN ASN A . n 
A 1 279 LYS 279 386 386 LYS LYS A . n 
A 1 280 ASN 280 387 387 ASN ASN A . n 
A 1 281 LEU 281 388 388 LEU LEU A . n 
A 1 282 THR 282 389 389 THR THR A . n 
A 1 283 TRP 283 390 390 TRP TRP A . n 
A 1 284 ARG 284 391 391 ARG ARG A . n 
A 1 285 ASP 285 392 392 ASP ASP A . n 
A 1 286 MET 286 393 393 MET MET A . n 
A 1 287 GLN 287 394 394 GLN GLN A . n 
A 1 288 HIS 288 395 395 HIS HIS A . n 
A 1 289 LEU 289 396 396 LEU LEU A . n 
A 1 290 VAL 290 397 397 VAL VAL A . n 
A 1 291 VAL 291 398 398 VAL VAL A . n 
A 1 292 GLN 292 399 399 GLN GLN A . n 
A 1 293 THR 293 400 400 THR THR A . n 
A 1 294 SER 294 401 401 SER SER A . n 
A 1 295 LYS 295 402 402 LYS LYS A . n 
A 1 296 PRO 296 403 403 PRO PRO A . n 
A 1 297 ALA 297 404 404 ALA ALA A . n 
A 1 298 HIS 298 405 405 HIS HIS A . n 
A 1 299 LEU 299 406 406 LEU LEU A . n 
A 1 300 ASN 300 407 407 ASN ASN A . n 
A 1 301 ALA 301 408 408 ALA ALA A . n 
A 1 302 ASN 302 409 409 ASN ASN A . n 
A 1 303 ASP 303 410 410 ASP ASP A . n 
A 1 304 TRP 304 411 411 TRP TRP A . n 
A 1 305 ALA 305 412 412 ALA ALA A . n 
A 1 306 THR 306 413 413 THR THR A . n 
A 1 307 ASN 307 414 414 ASN ASN A . n 
A 1 308 GLY 308 415 415 GLY GLY A . n 
A 1 309 VAL 309 416 416 VAL VAL A . n 
A 1 310 GLY 310 417 417 GLY GLY A . n 
A 1 311 ARG 311 418 418 ARG ARG A . n 
A 1 312 LYS 312 419 419 LYS LYS A . n 
A 1 313 VAL 313 420 420 VAL VAL A . n 
A 1 314 SER 314 421 421 SER SER A . n 
A 1 315 HIS 315 422 422 HIS HIS A . n 
A 1 316 SER 316 423 423 SER SER A . n 
A 1 317 TYR 317 424 424 TYR TYR A . n 
A 1 318 GLY 318 425 425 GLY GLY A . n 
A 1 319 TYR 319 426 426 TYR TYR A . n 
A 1 320 GLY 320 427 427 GLY GLY A . n 
A 1 321 LEU 321 428 428 LEU LEU A . n 
A 1 322 LEU 322 429 429 LEU LEU A . n 
A 1 323 ASP 323 430 430 ASP ASP A . n 
A 1 324 ALA 324 431 431 ALA ALA A . n 
A 1 325 GLY 325 432 432 GLY GLY A . n 
A 1 326 ALA 326 433 433 ALA ALA A . n 
A 1 327 MET 327 434 434 MET MET A . n 
A 1 328 VAL 328 435 435 VAL VAL A . n 
A 1 329 ALA 329 436 436 ALA ALA A . n 
A 1 330 LEU 330 437 437 LEU LEU A . n 
A 1 331 ALA 331 438 438 ALA ALA A . n 
A 1 332 GLN 332 439 439 GLN GLN A . n 
A 1 333 ASN 333 440 440 ASN ASN A . n 
A 1 334 TRP 334 441 441 TRP TRP A . n 
A 1 335 THR 335 442 442 THR THR A . n 
A 1 336 THR 336 443 443 THR THR A . n 
A 1 337 VAL 337 444 444 VAL VAL A . n 
A 1 338 ALA 338 445 445 ALA ALA A . n 
A 1 339 PRO 339 446 446 PRO PRO A . n 
A 1 340 GLN 340 447 447 GLN GLN A . n 
A 1 341 ARG 341 448 448 ARG ARG A . n 
A 1 342 LYS 342 449 449 LYS LYS A . n 
A 1 343 CYS 343 450 450 CYS CYS A . n 
A 1 344 ILE 344 451 451 ILE ILE A . n 
A 1 345 ILE 345 452 452 ILE ILE A . n 
A 1 346 ASP 346 453 453 ASP ASP A . n 
A 1 347 ILE 347 454 454 ILE ILE A . n 
A 1 348 LEU 348 455 455 LEU LEU A . n 
A 1 349 THR 349 456 456 THR THR A . n 
A 1 350 GLU 350 457 457 GLU GLU A . n 
A 1 351 PRO 351 458 458 PRO PRO A . n 
A 1 352 LYS 352 459 459 LYS LYS A . n 
A 1 353 ASP 353 460 460 ASP ASP A . n 
A 1 354 ILE 354 461 461 ILE ILE A . n 
A 1 355 GLY 355 462 462 GLY GLY A . n 
A 1 356 LYS 356 463 463 LYS LYS A . n 
A 1 357 ARG 357 464 464 ARG ARG A . n 
A 1 358 LEU 358 465 465 LEU LEU A . n 
A 1 359 GLU 359 466 466 GLU GLU A . n 
A 1 360 VAL 360 467 467 VAL VAL A . n 
A 1 361 ARG 361 468 468 ARG ARG A . n 
A 1 362 LYS 362 469 469 LYS LYS A . n 
A 1 363 THR 363 470 470 THR THR A . n 
A 1 364 VAL 364 471 471 VAL VAL A . n 
A 1 365 THR 365 472 472 THR THR A . n 
A 1 366 ALA 366 473 473 ALA ALA A . n 
A 1 367 CYS 367 474 474 CYS CYS A . n 
A 1 368 LEU 368 475 475 LEU LEU A . n 
A 1 369 GLY 369 476 476 GLY GLY A . n 
A 1 370 GLU 370 477 477 GLU GLU A . n 
A 1 371 PRO 371 478 478 PRO PRO A . n 
A 1 372 ASN 372 479 479 ASN ASN A . n 
A 1 373 HIS 373 480 480 HIS HIS A . n 
A 1 374 ILE 374 481 481 ILE ILE A . n 
A 1 375 THR 375 482 482 THR THR A . n 
A 1 376 ARG 376 483 483 ARG ARG A . n 
A 1 377 LEU 377 484 484 LEU LEU A . n 
A 1 378 GLU 378 485 485 GLU GLU A . n 
A 1 379 HIS 379 486 486 HIS HIS A . n 
A 1 380 ALA 380 487 487 ALA ALA A . n 
A 1 381 GLN 381 488 488 GLN GLN A . n 
A 1 382 ALA 382 489 489 ALA ALA A . n 
A 1 383 ARG 383 490 490 ARG ARG A . n 
A 1 384 LEU 384 491 491 LEU LEU A . n 
A 1 385 THR 385 492 492 THR THR A . n 
A 1 386 LEU 386 493 493 LEU LEU A . n 
A 1 387 SER 387 494 494 SER SER A . n 
A 1 388 TYR 388 495 495 TYR TYR A . n 
A 1 389 ASN 389 496 496 ASN ASN A . n 
A 1 390 ARG 390 497 497 ARG ARG A . n 
A 1 391 ARG 391 498 498 ARG ARG A . n 
A 1 392 GLY 392 499 499 GLY GLY A . n 
A 1 393 ASP 393 500 500 ASP ASP A . n 
A 1 394 LEU 394 501 501 LEU LEU A . n 
A 1 395 ALA 395 502 502 ALA ALA A . n 
A 1 396 ILE 396 503 503 ILE ILE A . n 
A 1 397 HIS 397 504 504 HIS HIS A . n 
A 1 398 LEU 398 505 505 LEU LEU A . n 
A 1 399 VAL 399 506 506 VAL VAL A . n 
A 1 400 SER 400 507 507 SER SER A . n 
A 1 401 PRO 401 508 508 PRO PRO A . n 
A 1 402 MET 402 509 509 MET MET A . n 
A 1 403 GLY 403 510 510 GLY GLY A . n 
A 1 404 THR 404 511 511 THR THR A . n 
A 1 405 ARG 405 512 512 ARG ARG A . n 
A 1 406 SER 406 513 513 SER SER A . n 
A 1 407 THR 407 514 514 THR THR A . n 
A 1 408 LEU 408 515 515 LEU LEU A . n 
A 1 409 LEU 409 516 516 LEU LEU A . n 
A 1 410 ALA 410 517 517 ALA ALA A . n 
A 1 411 ALA 411 518 518 ALA ALA A . n 
A 1 412 ARG 412 519 519 ARG ARG A . n 
A 1 413 PRO 413 520 520 PRO PRO A . n 
A 1 414 HIS 414 521 521 HIS HIS A . n 
A 1 415 ASP 415 522 522 ASP ASP A . n 
A 1 416 TYR 416 523 523 TYR TYR A . n 
A 1 417 SER 417 524 524 SER SER A . n 
A 1 418 ALA 418 525 525 ALA ALA A . n 
A 1 419 ASP 419 526 526 ASP ASP A . n 
A 1 420 GLY 420 527 527 GLY GLY A . n 
A 1 421 PHE 421 528 528 PHE PHE A . n 
A 1 422 ASN 422 529 529 ASN ASN A . n 
A 1 423 ASP 423 530 530 ASP ASP A . n 
A 1 424 TRP 424 531 531 TRP TRP A . n 
A 1 425 ALA 425 532 532 ALA ALA A . n 
A 1 426 PHE 426 533 533 PHE PHE A . n 
A 1 427 MET 427 534 534 MET MET A . n 
A 1 428 THR 428 535 535 THR THR A . n 
A 1 429 THR 429 536 536 THR THR A . n 
A 1 430 HIS 430 537 537 HIS HIS A . n 
A 1 431 SER 431 538 538 SER SER A . n 
A 1 432 TRP 432 539 539 TRP TRP A . n 
A 1 433 ASP 433 540 540 ASP ASP A . n 
A 1 434 GLU 434 541 541 GLU GLU A . n 
A 1 435 ASP 435 542 542 ASP ASP A . n 
A 1 436 PRO 436 543 543 PRO PRO A . n 
A 1 437 SER 437 544 544 SER SER A . n 
A 1 438 GLY 438 545 545 GLY GLY A . n 
A 1 439 GLU 439 546 546 GLU GLU A . n 
A 1 440 TRP 440 547 547 TRP TRP A . n 
A 1 441 VAL 441 548 548 VAL VAL A . n 
A 1 442 LEU 442 549 549 LEU LEU A . n 
A 1 443 GLU 443 550 550 GLU GLU A . n 
A 1 444 ILE 444 551 551 ILE ILE A . n 
A 1 445 GLU 445 552 552 GLU GLU A . n 
A 1 446 ASN 446 553 553 ASN ASN A . n 
A 1 447 THR 447 554 554 THR THR A . n 
A 1 448 SER 448 555 555 SER SER A . n 
A 1 449 GLU 449 556 556 GLU GLU A . n 
A 1 450 ALA 450 557 557 ALA ALA A . n 
A 1 451 ASN 451 558 558 ASN ASN A . n 
A 1 452 ASN 452 559 559 ASN ASN A . n 
A 1 453 TYR 453 560 560 TYR TYR A . n 
A 1 454 GLY 454 561 561 GLY GLY A . n 
A 1 455 THR 455 562 562 THR THR A . n 
A 1 456 LEU 456 563 563 LEU LEU A . n 
A 1 457 THR 457 564 564 THR THR A . n 
A 1 458 LYS 458 565 565 LYS LYS A . n 
A 1 459 PHE 459 566 566 PHE PHE A . n 
A 1 460 THR 460 567 567 THR THR A . n 
A 1 461 LEU 461 568 568 LEU LEU A . n 
A 1 462 VAL 462 569 569 VAL VAL A . n 
A 1 463 LEU 463 570 570 LEU LEU A . n 
A 1 464 TYR 464 571 571 TYR TYR A . n 
A 1 465 GLY 465 572 572 GLY GLY A . n 
A 1 466 THR 466 573 573 THR THR A . n 
A 1 467 ALA 467 574 574 ALA ALA A . n 
A 1 468 SER 468 575 575 SER SER A . n 
A 1 469 GLY 469 576 576 GLY GLY A . n 
A 1 470 SER 470 577 577 SER SER A . n 
A 1 471 LEU 471 578 578 LEU LEU A . n 
A 1 472 VAL 472 579 579 VAL VAL A . n 
A 1 473 PRO 473 580 580 PRO PRO A . n 
A 1 474 ARG 474 581 ?   ?   ?   A . n 
A 1 475 GLY 475 582 ?   ?   ?   A . n 
A 1 476 SER 476 583 ?   ?   ?   A . n 
A 1 477 HIS 477 584 ?   ?   ?   A . n 
A 1 478 HIS 478 585 ?   ?   ?   A . n 
A 1 479 HIS 479 586 ?   ?   ?   A . n 
A 1 480 HIS 480 587 ?   ?   ?   A . n 
# 
_pdbx_entity_instance_feature.ordinal        1 
_pdbx_entity_instance_feature.comp_id        A1JA4 
_pdbx_entity_instance_feature.asym_id        ? 
_pdbx_entity_instance_feature.seq_num        ? 
_pdbx_entity_instance_feature.auth_comp_id   A1JA4 
_pdbx_entity_instance_feature.auth_asym_id   ? 
_pdbx_entity_instance_feature.auth_seq_num   ? 
_pdbx_entity_instance_feature.feature_type   'SUBJECT OF INVESTIGATION' 
_pdbx_entity_instance_feature.details        ? 
# 
loop_
_pdbx_nonpoly_scheme.asym_id 
_pdbx_nonpoly_scheme.entity_id 
_pdbx_nonpoly_scheme.mon_id 
_pdbx_nonpoly_scheme.ndb_seq_num 
_pdbx_nonpoly_scheme.pdb_seq_num 
_pdbx_nonpoly_scheme.auth_seq_num 
_pdbx_nonpoly_scheme.pdb_mon_id 
_pdbx_nonpoly_scheme.auth_mon_id 
_pdbx_nonpoly_scheme.pdb_strand_id 
_pdbx_nonpoly_scheme.pdb_ins_code 
B 2 A1JA4 1   601  1    A1JA4 LIG A . 
C 3 CA    1   602  1    CA    CA  A . 
D 3 CA    1   603  2    CA    CA  A . 
E 3 CA    1   604  3    CA    CA  A . 
F 4 NA    1   605  4    NA    NA  A . 
G 4 NA    1   606  5    NA    NA  A . 
H 4 NA    1   607  6    NA    NA  A . 
I 4 NA    1   608  7    NA    NA  A . 
J 5 CL    1   609  8    CL    CL  A . 
K 6 DMS   1   610  11   DMS   DMS A . 
L 6 DMS   1   611  13   DMS   DMS A . 
M 6 DMS   1   612  14   DMS   DMS A . 
N 6 DMS   1   613  15   DMS   DMS A . 
O 6 DMS   1   614  16   DMS   DMS A . 
P 6 DMS   1   615  17   DMS   DMS A . 
Q 7 NAG   1   616  1    NAG   NAG A . 
R 8 HOH   1   701  1679 HOH   HOH A . 
R 8 HOH   2   702  1623 HOH   HOH A . 
R 8 HOH   3   703  702  HOH   HOH A . 
R 8 HOH   4   704  1644 HOH   HOH A . 
R 8 HOH   5   705  1511 HOH   HOH A . 
R 8 HOH   6   706  813  HOH   HOH A . 
R 8 HOH   7   707  1637 HOH   HOH A . 
R 8 HOH   8   708  1636 HOH   HOH A . 
R 8 HOH   9   709  709  HOH   HOH A . 
R 8 HOH   10  710  1431 HOH   HOH A . 
R 8 HOH   11  711  766  HOH   HOH A . 
R 8 HOH   12  712  1413 HOH   HOH A . 
R 8 HOH   13  713  1478 HOH   HOH A . 
R 8 HOH   14  714  1616 HOH   HOH A . 
R 8 HOH   15  715  1581 HOH   HOH A . 
R 8 HOH   16  716  706  HOH   HOH A . 
R 8 HOH   17  717  1578 HOH   HOH A . 
R 8 HOH   18  718  1602 HOH   HOH A . 
R 8 HOH   19  719  1666 HOH   HOH A . 
R 8 HOH   20  720  1356 HOH   HOH A . 
R 8 HOH   21  721  1464 HOH   HOH A . 
R 8 HOH   22  722  743  HOH   HOH A . 
R 8 HOH   23  723  755  HOH   HOH A . 
R 8 HOH   24  724  1583 HOH   HOH A . 
R 8 HOH   25  725  771  HOH   HOH A . 
R 8 HOH   26  726  760  HOH   HOH A . 
R 8 HOH   27  727  878  HOH   HOH A . 
R 8 HOH   28  728  1460 HOH   HOH A . 
R 8 HOH   29  729  735  HOH   HOH A . 
R 8 HOH   30  730  851  HOH   HOH A . 
R 8 HOH   31  731  807  HOH   HOH A . 
R 8 HOH   32  732  764  HOH   HOH A . 
R 8 HOH   33  733  730  HOH   HOH A . 
R 8 HOH   34  734  965  HOH   HOH A . 
R 8 HOH   35  735  1530 HOH   HOH A . 
R 8 HOH   36  736  789  HOH   HOH A . 
R 8 HOH   37  737  783  HOH   HOH A . 
R 8 HOH   38  738  1386 HOH   HOH A . 
R 8 HOH   39  739  1643 HOH   HOH A . 
R 8 HOH   40  740  1394 HOH   HOH A . 
R 8 HOH   41  741  1503 HOH   HOH A . 
R 8 HOH   42  742  1475 HOH   HOH A . 
R 8 HOH   43  743  1571 HOH   HOH A . 
R 8 HOH   44  744  788  HOH   HOH A . 
R 8 HOH   45  745  1566 HOH   HOH A . 
R 8 HOH   46  746  865  HOH   HOH A . 
R 8 HOH   47  747  765  HOH   HOH A . 
R 8 HOH   48  748  725  HOH   HOH A . 
R 8 HOH   49  749  1487 HOH   HOH A . 
R 8 HOH   50  750  1351 HOH   HOH A . 
R 8 HOH   51  751  1647 HOH   HOH A . 
R 8 HOH   52  752  817  HOH   HOH A . 
R 8 HOH   53  753  1454 HOH   HOH A . 
R 8 HOH   54  754  1346 HOH   HOH A . 
R 8 HOH   55  755  919  HOH   HOH A . 
R 8 HOH   56  756  1325 HOH   HOH A . 
R 8 HOH   57  757  1528 HOH   HOH A . 
R 8 HOH   58  758  825  HOH   HOH A . 
R 8 HOH   59  759  1268 HOH   HOH A . 
R 8 HOH   60  760  908  HOH   HOH A . 
R 8 HOH   61  761  720  HOH   HOH A . 
R 8 HOH   62  762  762  HOH   HOH A . 
R 8 HOH   63  763  753  HOH   HOH A . 
R 8 HOH   64  764  1324 HOH   HOH A . 
R 8 HOH   65  765  1665 HOH   HOH A . 
R 8 HOH   66  766  981  HOH   HOH A . 
R 8 HOH   67  767  901  HOH   HOH A . 
R 8 HOH   68  768  1279 HOH   HOH A . 
R 8 HOH   69  769  1492 HOH   HOH A . 
R 8 HOH   70  770  815  HOH   HOH A . 
R 8 HOH   71  771  1310 HOH   HOH A . 
R 8 HOH   72  772  806  HOH   HOH A . 
R 8 HOH   73  773  782  HOH   HOH A . 
R 8 HOH   74  774  904  HOH   HOH A . 
R 8 HOH   75  775  821  HOH   HOH A . 
R 8 HOH   76  776  1512 HOH   HOH A . 
R 8 HOH   77  777  947  HOH   HOH A . 
R 8 HOH   78  778  872  HOH   HOH A . 
R 8 HOH   79  779  776  HOH   HOH A . 
R 8 HOH   80  780  769  HOH   HOH A . 
R 8 HOH   81  781  801  HOH   HOH A . 
R 8 HOH   82  782  792  HOH   HOH A . 
R 8 HOH   83  783  1670 HOH   HOH A . 
R 8 HOH   84  784  812  HOH   HOH A . 
R 8 HOH   85  785  1497 HOH   HOH A . 
R 8 HOH   86  786  803  HOH   HOH A . 
R 8 HOH   87  787  715  HOH   HOH A . 
R 8 HOH   88  788  879  HOH   HOH A . 
R 8 HOH   89  789  1641 HOH   HOH A . 
R 8 HOH   90  790  1353 HOH   HOH A . 
R 8 HOH   91  791  853  HOH   HOH A . 
R 8 HOH   92  792  775  HOH   HOH A . 
R 8 HOH   93  793  1472 HOH   HOH A . 
R 8 HOH   94  794  854  HOH   HOH A . 
R 8 HOH   95  795  944  HOH   HOH A . 
R 8 HOH   96  796  1673 HOH   HOH A . 
R 8 HOH   97  797  1361 HOH   HOH A . 
R 8 HOH   98  798  892  HOH   HOH A . 
R 8 HOH   99  799  1294 HOH   HOH A . 
R 8 HOH   100 800  1567 HOH   HOH A . 
R 8 HOH   101 801  716  HOH   HOH A . 
R 8 HOH   102 802  1634 HOH   HOH A . 
R 8 HOH   103 803  1360 HOH   HOH A . 
R 8 HOH   104 804  739  HOH   HOH A . 
R 8 HOH   105 805  748  HOH   HOH A . 
R 8 HOH   106 806  864  HOH   HOH A . 
R 8 HOH   107 807  737  HOH   HOH A . 
R 8 HOH   108 808  761  HOH   HOH A . 
R 8 HOH   109 809  932  HOH   HOH A . 
R 8 HOH   110 810  794  HOH   HOH A . 
R 8 HOH   111 811  979  HOH   HOH A . 
R 8 HOH   112 812  1599 HOH   HOH A . 
R 8 HOH   113 813  733  HOH   HOH A . 
R 8 HOH   114 814  754  HOH   HOH A . 
R 8 HOH   115 815  1448 HOH   HOH A . 
R 8 HOH   116 816  1455 HOH   HOH A . 
R 8 HOH   117 817  1486 HOH   HOH A . 
R 8 HOH   118 818  1312 HOH   HOH A . 
R 8 HOH   119 819  826  HOH   HOH A . 
R 8 HOH   120 820  809  HOH   HOH A . 
R 8 HOH   121 821  890  HOH   HOH A . 
R 8 HOH   122 822  824  HOH   HOH A . 
R 8 HOH   123 823  902  HOH   HOH A . 
R 8 HOH   124 824  734  HOH   HOH A . 
R 8 HOH   125 825  745  HOH   HOH A . 
R 8 HOH   126 826  882  HOH   HOH A . 
R 8 HOH   127 827  787  HOH   HOH A . 
R 8 HOH   128 828  1549 HOH   HOH A . 
R 8 HOH   129 829  811  HOH   HOH A . 
R 8 HOH   130 830  1246 HOH   HOH A . 
R 8 HOH   131 831  909  HOH   HOH A . 
R 8 HOH   132 832  1270 HOH   HOH A . 
R 8 HOH   133 833  1322 HOH   HOH A . 
R 8 HOH   134 834  847  HOH   HOH A . 
R 8 HOH   135 835  802  HOH   HOH A . 
R 8 HOH   136 836  940  HOH   HOH A . 
R 8 HOH   137 837  857  HOH   HOH A . 
R 8 HOH   138 838  842  HOH   HOH A . 
R 8 HOH   139 839  784  HOH   HOH A . 
R 8 HOH   140 840  1654 HOH   HOH A . 
R 8 HOH   141 841  799  HOH   HOH A . 
R 8 HOH   142 842  1359 HOH   HOH A . 
R 8 HOH   143 843  757  HOH   HOH A . 
R 8 HOH   144 844  1515 HOH   HOH A . 
R 8 HOH   145 845  1357 HOH   HOH A . 
R 8 HOH   146 846  934  HOH   HOH A . 
R 8 HOH   147 847  1164 HOH   HOH A . 
R 8 HOH   148 848  1436 HOH   HOH A . 
R 8 HOH   149 849  1582 HOH   HOH A . 
R 8 HOH   150 850  1333 HOH   HOH A . 
R 8 HOH   151 851  1035 HOH   HOH A . 
R 8 HOH   152 852  773  HOH   HOH A . 
R 8 HOH   153 853  937  HOH   HOH A . 
R 8 HOH   154 854  1600 HOH   HOH A . 
R 8 HOH   155 855  906  HOH   HOH A . 
R 8 HOH   156 856  829  HOH   HOH A . 
R 8 HOH   157 857  781  HOH   HOH A . 
R 8 HOH   158 858  924  HOH   HOH A . 
R 8 HOH   159 859  844  HOH   HOH A . 
R 8 HOH   160 860  1330 HOH   HOH A . 
R 8 HOH   161 861  752  HOH   HOH A . 
R 8 HOH   162 862  1590 HOH   HOH A . 
R 8 HOH   163 863  827  HOH   HOH A . 
R 8 HOH   164 864  859  HOH   HOH A . 
R 8 HOH   165 865  870  HOH   HOH A . 
R 8 HOH   166 866  1289 HOH   HOH A . 
R 8 HOH   167 867  866  HOH   HOH A . 
R 8 HOH   168 868  911  HOH   HOH A . 
R 8 HOH   169 869  875  HOH   HOH A . 
R 8 HOH   170 870  927  HOH   HOH A . 
R 8 HOH   171 871  1580 HOH   HOH A . 
R 8 HOH   172 872  928  HOH   HOH A . 
R 8 HOH   173 873  953  HOH   HOH A . 
R 8 HOH   174 874  1653 HOH   HOH A . 
R 8 HOH   175 875  1594 HOH   HOH A . 
R 8 HOH   176 876  1627 HOH   HOH A . 
R 8 HOH   177 877  1520 HOH   HOH A . 
R 8 HOH   178 878  1399 HOH   HOH A . 
R 8 HOH   179 879  1596 HOH   HOH A . 
R 8 HOH   180 880  855  HOH   HOH A . 
R 8 HOH   181 881  830  HOH   HOH A . 
R 8 HOH   182 882  1544 HOH   HOH A . 
R 8 HOH   183 883  780  HOH   HOH A . 
R 8 HOH   184 884  998  HOH   HOH A . 
R 8 HOH   185 885  1546 HOH   HOH A . 
R 8 HOH   186 886  1500 HOH   HOH A . 
R 8 HOH   187 887  883  HOH   HOH A . 
R 8 HOH   188 888  1568 HOH   HOH A . 
R 8 HOH   189 889  1021 HOH   HOH A . 
R 8 HOH   190 890  996  HOH   HOH A . 
R 8 HOH   191 891  921  HOH   HOH A . 
R 8 HOH   192 892  925  HOH   HOH A . 
R 8 HOH   193 893  918  HOH   HOH A . 
R 8 HOH   194 894  1370 HOH   HOH A . 
R 8 HOH   195 895  915  HOH   HOH A . 
R 8 HOH   196 896  1070 HOH   HOH A . 
R 8 HOH   197 897  1334 HOH   HOH A . 
R 8 HOH   198 898  1613 HOH   HOH A . 
R 8 HOH   199 899  973  HOH   HOH A . 
R 8 HOH   200 900  840  HOH   HOH A . 
R 8 HOH   201 901  869  HOH   HOH A . 
R 8 HOH   202 902  1509 HOH   HOH A . 
R 8 HOH   203 903  1480 HOH   HOH A . 
R 8 HOH   204 904  1597 HOH   HOH A . 
R 8 HOH   205 905  1445 HOH   HOH A . 
R 8 HOH   206 906  1525 HOH   HOH A . 
R 8 HOH   207 907  1046 HOH   HOH A . 
R 8 HOH   208 908  1411 HOH   HOH A . 
R 8 HOH   209 909  1328 HOH   HOH A . 
R 8 HOH   210 910  1570 HOH   HOH A . 
R 8 HOH   211 911  1586 HOH   HOH A . 
R 8 HOH   212 912  1462 HOH   HOH A . 
R 8 HOH   213 913  858  HOH   HOH A . 
R 8 HOH   214 914  929  HOH   HOH A . 
R 8 HOH   215 915  1045 HOH   HOH A . 
R 8 HOH   216 916  833  HOH   HOH A . 
R 8 HOH   217 917  1352 HOH   HOH A . 
R 8 HOH   218 918  1284 HOH   HOH A . 
R 8 HOH   219 919  893  HOH   HOH A . 
R 8 HOH   220 920  863  HOH   HOH A . 
R 8 HOH   221 921  1417 HOH   HOH A . 
R 8 HOH   222 922  1315 HOH   HOH A . 
R 8 HOH   223 923  943  HOH   HOH A . 
R 8 HOH   224 924  1467 HOH   HOH A . 
R 8 HOH   225 925  900  HOH   HOH A . 
R 8 HOH   226 926  958  HOH   HOH A . 
R 8 HOH   227 927  942  HOH   HOH A . 
R 8 HOH   228 928  1468 HOH   HOH A . 
R 8 HOH   229 929  823  HOH   HOH A . 
R 8 HOH   230 930  1406 HOH   HOH A . 
R 8 HOH   231 931  1630 HOH   HOH A . 
R 8 HOH   232 932  1452 HOH   HOH A . 
R 8 HOH   233 933  1499 HOH   HOH A . 
R 8 HOH   234 934  750  HOH   HOH A . 
R 8 HOH   235 935  1013 HOH   HOH A . 
R 8 HOH   236 936  837  HOH   HOH A . 
R 8 HOH   237 937  1523 HOH   HOH A . 
R 8 HOH   238 938  1009 HOH   HOH A . 
R 8 HOH   239 939  991  HOH   HOH A . 
R 8 HOH   240 940  1155 HOH   HOH A . 
R 8 HOH   241 941  1674 HOH   HOH A . 
R 8 HOH   242 942  994  HOH   HOH A . 
R 8 HOH   243 943  969  HOH   HOH A . 
R 8 HOH   244 944  914  HOH   HOH A . 
R 8 HOH   245 945  1014 HOH   HOH A . 
R 8 HOH   246 946  926  HOH   HOH A . 
R 8 HOH   247 947  848  HOH   HOH A . 
R 8 HOH   248 948  1671 HOH   HOH A . 
R 8 HOH   249 949  1010 HOH   HOH A . 
R 8 HOH   250 950  1561 HOH   HOH A . 
R 8 HOH   251 951  986  HOH   HOH A . 
R 8 HOH   252 952  1383 HOH   HOH A . 
R 8 HOH   253 953  1517 HOH   HOH A . 
R 8 HOH   254 954  1526 HOH   HOH A . 
R 8 HOH   255 955  1649 HOH   HOH A . 
R 8 HOH   256 956  910  HOH   HOH A . 
R 8 HOH   257 957  1008 HOH   HOH A . 
R 8 HOH   258 958  1678 HOH   HOH A . 
R 8 HOH   259 959  1323 HOH   HOH A . 
R 8 HOH   260 960  938  HOH   HOH A . 
R 8 HOH   261 961  899  HOH   HOH A . 
R 8 HOH   262 962  1416 HOH   HOH A . 
R 8 HOH   263 963  1446 HOH   HOH A . 
R 8 HOH   264 964  1483 HOH   HOH A . 
R 8 HOH   265 965  1443 HOH   HOH A . 
R 8 HOH   266 966  1450 HOH   HOH A . 
R 8 HOH   267 967  966  HOH   HOH A . 
R 8 HOH   268 968  1258 HOH   HOH A . 
R 8 HOH   269 969  1442 HOH   HOH A . 
R 8 HOH   270 970  1575 HOH   HOH A . 
R 8 HOH   271 971  990  HOH   HOH A . 
R 8 HOH   272 972  1287 HOH   HOH A . 
R 8 HOH   273 973  1476 HOH   HOH A . 
R 8 HOH   274 974  961  HOH   HOH A . 
R 8 HOH   275 975  1076 HOH   HOH A . 
R 8 HOH   276 976  1574 HOH   HOH A . 
R 8 HOH   277 977  1395 HOH   HOH A . 
R 8 HOH   278 978  1458 HOH   HOH A . 
R 8 HOH   279 979  1531 HOH   HOH A . 
R 8 HOH   280 980  931  HOH   HOH A . 
R 8 HOH   281 981  922  HOH   HOH A . 
R 8 HOH   282 982  1538 HOH   HOH A . 
R 8 HOH   283 983  1037 HOH   HOH A . 
R 8 HOH   284 984  1028 HOH   HOH A . 
R 8 HOH   285 985  1482 HOH   HOH A . 
R 8 HOH   286 986  1584 HOH   HOH A . 
R 8 HOH   287 987  983  HOH   HOH A . 
R 8 HOH   288 988  1603 HOH   HOH A . 
R 8 HOH   289 989  1002 HOH   HOH A . 
R 8 HOH   290 990  1656 HOH   HOH A . 
R 8 HOH   291 991  1657 HOH   HOH A . 
R 8 HOH   292 992  1331 HOH   HOH A . 
R 8 HOH   293 993  1054 HOH   HOH A . 
R 8 HOH   294 994  856  HOH   HOH A . 
R 8 HOH   295 995  1364 HOH   HOH A . 
R 8 HOH   296 996  1007 HOH   HOH A . 
R 8 HOH   297 997  1598 HOH   HOH A . 
R 8 HOH   298 998  1069 HOH   HOH A . 
R 8 HOH   299 999  1034 HOH   HOH A . 
R 8 HOH   300 1000 1506 HOH   HOH A . 
R 8 HOH   301 1001 1057 HOH   HOH A . 
R 8 HOH   302 1002 1311 HOH   HOH A . 
R 8 HOH   303 1003 1365 HOH   HOH A . 
R 8 HOH   304 1004 989  HOH   HOH A . 
R 8 HOH   305 1005 1068 HOH   HOH A . 
R 8 HOH   306 1006 1107 HOH   HOH A . 
R 8 HOH   307 1007 1579 HOH   HOH A . 
R 8 HOH   308 1008 1451 HOH   HOH A . 
R 8 HOH   309 1009 885  HOH   HOH A . 
R 8 HOH   310 1010 1659 HOH   HOH A . 
R 8 HOH   311 1011 1612 HOH   HOH A . 
R 8 HOH   312 1012 1052 HOH   HOH A . 
R 8 HOH   313 1013 1126 HOH   HOH A . 
R 8 HOH   314 1014 1065 HOH   HOH A . 
R 8 HOH   315 1015 1073 HOH   HOH A . 
R 8 HOH   316 1016 1484 HOH   HOH A . 
R 8 HOH   317 1017 959  HOH   HOH A . 
R 8 HOH   318 1018 1023 HOH   HOH A . 
R 8 HOH   319 1019 950  HOH   HOH A . 
R 8 HOH   320 1020 1006 HOH   HOH A . 
R 8 HOH   321 1021 1664 HOH   HOH A . 
R 8 HOH   322 1022 1508 HOH   HOH A . 
R 8 HOH   323 1023 1573 HOH   HOH A . 
R 8 HOH   324 1024 1569 HOH   HOH A . 
R 8 HOH   325 1025 1473 HOH   HOH A . 
R 8 HOH   326 1026 1110 HOH   HOH A . 
R 8 HOH   327 1027 1434 HOH   HOH A . 
R 8 HOH   328 1028 1029 HOH   HOH A . 
R 8 HOH   329 1029 862  HOH   HOH A . 
R 8 HOH   330 1030 1667 HOH   HOH A . 
R 8 HOH   331 1031 1439 HOH   HOH A . 
R 8 HOH   332 1032 1604 HOH   HOH A . 
R 8 HOH   333 1033 967  HOH   HOH A . 
R 8 HOH   334 1034 1543 HOH   HOH A . 
R 8 HOH   335 1035 1614 HOH   HOH A . 
R 8 HOH   336 1036 1576 HOH   HOH A . 
R 8 HOH   337 1037 736  HOH   HOH A . 
R 8 HOH   338 1038 1669 HOH   HOH A . 
R 8 HOH   339 1039 1040 HOH   HOH A . 
R 8 HOH   340 1040 1088 HOH   HOH A . 
R 8 HOH   341 1041 951  HOH   HOH A . 
R 8 HOH   342 1042 941  HOH   HOH A . 
R 8 HOH   343 1043 1020 HOH   HOH A . 
R 8 HOH   344 1044 1072 HOH   HOH A . 
R 8 HOH   345 1045 997  HOH   HOH A . 
R 8 HOH   346 1046 1621 HOH   HOH A . 
R 8 HOH   347 1047 1017 HOH   HOH A . 
R 8 HOH   348 1048 1652 HOH   HOH A . 
R 8 HOH   349 1049 1059 HOH   HOH A . 
R 8 HOH   350 1050 1048 HOH   HOH A . 
R 8 HOH   351 1051 1018 HOH   HOH A . 
R 8 HOH   352 1052 1105 HOH   HOH A . 
R 8 HOH   353 1053 1182 HOH   HOH A . 
R 8 HOH   354 1054 1354 HOH   HOH A . 
R 8 HOH   355 1055 1060 HOH   HOH A . 
R 8 HOH   356 1056 1577 HOH   HOH A . 
R 8 HOH   357 1057 1645 HOH   HOH A . 
R 8 HOH   358 1058 1295 HOH   HOH A . 
R 8 HOH   359 1059 1437 HOH   HOH A . 
R 8 HOH   360 1060 1363 HOH   HOH A . 
R 8 HOH   361 1061 1298 HOH   HOH A . 
R 8 HOH   362 1062 1245 HOH   HOH A . 
R 8 HOH   363 1063 1601 HOH   HOH A . 
R 8 HOH   364 1064 1469 HOH   HOH A . 
R 8 HOH   365 1065 1681 HOH   HOH A . 
R 8 HOH   366 1066 1518 HOH   HOH A . 
R 8 HOH   367 1067 1407 HOH   HOH A . 
R 8 HOH   368 1068 1397 HOH   HOH A . 
R 8 HOH   369 1069 1589 HOH   HOH A . 
R 8 HOH   370 1070 1093 HOH   HOH A . 
R 8 HOH   371 1071 1094 HOH   HOH A . 
R 8 HOH   372 1072 1650 HOH   HOH A . 
R 8 HOH   373 1073 1554 HOH   HOH A . 
R 8 HOH   374 1074 1655 HOH   HOH A . 
R 8 HOH   375 1075 1470 HOH   HOH A . 
R 8 HOH   376 1076 916  HOH   HOH A . 
R 8 HOH   377 1077 1392 HOH   HOH A . 
R 8 HOH   378 1078 1591 HOH   HOH A . 
R 8 HOH   379 1079 1131 HOH   HOH A . 
R 8 HOH   380 1080 1165 HOH   HOH A . 
R 8 HOH   381 1081 1051 HOH   HOH A . 
R 8 HOH   382 1082 1348 HOH   HOH A . 
R 8 HOH   383 1083 1633 HOH   HOH A . 
R 8 HOH   384 1084 1533 HOH   HOH A . 
R 8 HOH   385 1085 1062 HOH   HOH A . 
R 8 HOH   386 1086 1519 HOH   HOH A . 
R 8 HOH   387 1087 1016 HOH   HOH A . 
R 8 HOH   388 1088 1433 HOH   HOH A . 
R 8 HOH   389 1089 1547 HOH   HOH A . 
R 8 HOH   390 1090 1510 HOH   HOH A . 
R 8 HOH   391 1091 1136 HOH   HOH A . 
R 8 HOH   392 1092 1114 HOH   HOH A . 
R 8 HOH   393 1093 1498 HOH   HOH A . 
R 8 HOH   394 1094 1504 HOH   HOH A . 
R 8 HOH   395 1095 1488 HOH   HOH A . 
R 8 HOH   396 1096 1019 HOH   HOH A . 
R 8 HOH   397 1097 1171 HOH   HOH A . 
R 8 HOH   398 1098 1408 HOH   HOH A . 
R 8 HOH   399 1099 1159 HOH   HOH A . 
R 8 HOH   400 1100 1642 HOH   HOH A . 
R 8 HOH   401 1101 1624 HOH   HOH A . 
R 8 HOH   402 1102 1278 HOH   HOH A . 
R 8 HOH   403 1103 1183 HOH   HOH A . 
R 8 HOH   404 1104 1158 HOH   HOH A . 
R 8 HOH   405 1105 1303 HOH   HOH A . 
R 8 HOH   406 1106 1345 HOH   HOH A . 
R 8 HOH   407 1107 1174 HOH   HOH A . 
R 8 HOH   408 1108 1170 HOH   HOH A . 
R 8 HOH   409 1109 1629 HOH   HOH A . 
R 8 HOH   410 1110 1474 HOH   HOH A . 
R 8 HOH   411 1111 1494 HOH   HOH A . 
R 8 HOH   412 1112 1485 HOH   HOH A . 
R 8 HOH   413 1113 1496 HOH   HOH A . 
R 8 HOH   414 1114 808  HOH   HOH A . 
R 8 HOH   415 1115 1375 HOH   HOH A . 
R 8 HOH   416 1116 1501 HOH   HOH A . 
R 8 HOH   417 1117 1540 HOH   HOH A . 
R 8 HOH   418 1118 1420 HOH   HOH A . 
R 8 HOH   419 1119 1216 HOH   HOH A . 
R 8 HOH   420 1120 1676 HOH   HOH A . 
R 8 HOH   421 1121 1622 HOH   HOH A . 
R 8 HOH   422 1122 1208 HOH   HOH A . 
R 8 HOH   423 1123 1587 HOH   HOH A . 
R 8 HOH   424 1124 1505 HOH   HOH A . 
R 8 HOH   425 1125 1471 HOH   HOH A . 
R 8 HOH   426 1126 1615 HOH   HOH A . 
R 8 HOH   427 1127 1195 HOH   HOH A . 
R 8 HOH   428 1128 1366 HOH   HOH A . 
R 8 HOH   429 1129 1193 HOH   HOH A . 
R 8 HOH   430 1130 1537 HOH   HOH A . 
R 8 HOH   431 1131 1675 HOH   HOH A . 
R 8 HOH   432 1132 1632 HOH   HOH A . 
R 8 HOH   433 1133 1479 HOH   HOH A . 
R 8 HOH   434 1134 790  HOH   HOH A . 
R 8 HOH   435 1135 1532 HOH   HOH A . 
R 8 HOH   436 1136 1502 HOH   HOH A . 
R 8 HOH   437 1137 1186 HOH   HOH A . 
R 8 HOH   438 1138 1668 HOH   HOH A . 
R 8 HOH   439 1139 1326 HOH   HOH A . 
R 8 HOH   440 1140 1198 HOH   HOH A . 
R 8 HOH   441 1141 1595 HOH   HOH A . 
R 8 HOH   442 1142 1585 HOH   HOH A . 
R 8 HOH   443 1143 1672 HOH   HOH A . 
R 8 HOH   444 1144 1527 HOH   HOH A . 
R 8 HOH   445 1145 1651 HOH   HOH A . 
R 8 HOH   446 1146 1626 HOH   HOH A . 
R 8 HOH   447 1147 710  HOH   HOH A . 
R 8 HOH   448 1148 1593 HOH   HOH A . 
R 8 HOH   449 1149 1640 HOH   HOH A . 
R 8 HOH   450 1150 1214 HOH   HOH A . 
R 8 HOH   451 1151 1493 HOH   HOH A . 
R 8 HOH   452 1152 1201 HOH   HOH A . 
R 8 HOH   453 1153 1680 HOH   HOH A . 
R 8 HOH   454 1154 1490 HOH   HOH A . 
R 8 HOH   455 1155 1244 HOH   HOH A . 
R 8 HOH   456 1156 1389 HOH   HOH A . 
R 8 HOH   457 1157 1635 HOH   HOH A . 
R 8 HOH   458 1158 1367 HOH   HOH A . 
R 8 HOH   459 1159 1631 HOH   HOH A . 
# 
loop_
_pdbx_unobs_or_zero_occ_atoms.id 
_pdbx_unobs_or_zero_occ_atoms.PDB_model_num 
_pdbx_unobs_or_zero_occ_atoms.polymer_flag 
_pdbx_unobs_or_zero_occ_atoms.occupancy_flag 
_pdbx_unobs_or_zero_occ_atoms.auth_asym_id 
_pdbx_unobs_or_zero_occ_atoms.auth_comp_id 
_pdbx_unobs_or_zero_occ_atoms.auth_seq_id 
_pdbx_unobs_or_zero_occ_atoms.PDB_ins_code 
_pdbx_unobs_or_zero_occ_atoms.auth_atom_id 
_pdbx_unobs_or_zero_occ_atoms.label_alt_id 
_pdbx_unobs_or_zero_occ_atoms.label_asym_id 
_pdbx_unobs_or_zero_occ_atoms.label_comp_id 
_pdbx_unobs_or_zero_occ_atoms.label_seq_id 
_pdbx_unobs_or_zero_occ_atoms.label_atom_id 
1  1 Y 0 A GLN 111 ? OE1 ? A GLN 4   OE1 
2  1 Y 0 A GLN 111 ? NE2 ? A GLN 4   NE2 
3  1 Y 0 A LYS 117 ? CE  ? A LYS 10  CE  
4  1 Y 0 A LYS 117 ? NZ  ? A LYS 10  NZ  
5  1 Y 0 A VAL 127 ? CG1 ? A VAL 20  CG1 
6  1 Y 0 A VAL 127 ? CG2 ? A VAL 20  CG2 
7  1 Y 0 A GLN 129 ? CG  ? A GLN 22  CG  
8  1 Y 0 A GLN 129 ? CD  ? A GLN 22  CD  
9  1 Y 0 A GLN 129 ? OE1 ? A GLN 22  OE1 
10 1 Y 0 A GLN 129 ? NE2 ? A GLN 22  NE2 
11 1 Y 0 A ARG 130 ? NE  ? A ARG 23  NE  
12 1 Y 0 A ARG 130 ? CZ  ? A ARG 23  CZ  
13 1 Y 0 A ARG 130 ? NH1 ? A ARG 23  NH1 
14 1 Y 0 A ARG 130 ? NH2 ? A ARG 23  NH2 
15 1 Y 0 A LYS 135 ? CD  ? A LYS 28  CD  
16 1 Y 0 A LYS 135 ? CE  ? A LYS 28  CE  
17 1 Y 0 A LYS 135 ? NZ  ? A LYS 28  NZ  
18 1 Y 0 A GLN 178 ? OE1 ? A GLN 71  OE1 
19 1 Y 0 A GLN 178 ? NE2 ? A GLN 71  NE2 
20 1 Y 0 A MET 189 ? CE  ? A MET 82  CE  
21 1 Y 0 A ARG 298 ? CZ  ? A ARG 191 CZ  
22 1 Y 0 A ARG 298 ? NH1 ? A ARG 191 NH1 
23 1 Y 0 A ARG 298 ? NH2 ? A ARG 191 NH2 
24 1 Y 0 A LYS 349 ? CE  ? A LYS 242 CE  
25 1 Y 0 A LYS 349 ? NZ  ? A LYS 242 NZ  
26 1 Y 0 A LYS 359 ? CE  ? A LYS 252 CE  
27 1 Y 0 A LYS 359 ? NZ  ? A LYS 252 NZ  
28 1 Y 0 A LYS 386 ? CE  ? A LYS 279 CE  
29 1 Y 0 A LYS 386 ? NZ  ? A LYS 279 NZ  
30 1 Y 0 A GLU 552 ? CD  ? A GLU 445 CD  
31 1 Y 0 A GLU 552 ? OE1 ? A GLU 445 OE1 
32 1 Y 0 A GLU 552 ? OE2 ? A GLU 445 OE2 
# 
loop_
_software.citation_id 
_software.classification 
_software.compiler_name 
_software.compiler_version 
_software.contact_author 
_software.contact_author_email 
_software.date 
_software.description 
_software.dependencies 
_software.hardware 
_software.language 
_software.location 
_software.mods 
_software.name 
_software.os 
_software.os_version 
_software.type 
_software.version 
_software.pdbx_reference_DOI 
_software.pdbx_ordinal 
? refinement       ? ? ? ? ? ? ? ? ? ? ? PHENIX ? ? ? 1.20.1_4487            ? 1 
? phasing          ? ? ? ? ? ? ? ? ? ? ? PHENIX ? ? ? 1.20.1_4487            ? 2 
? 'data reduction' ? ? ? ? ? ? ? ? ? ? ? XDS    ? ? ? 'VERSION Jun 30, 2024' ? 3 
? 'data scaling'   ? ? ? ? ? ? ? ? ? ? ? XDS    ? ? ? 'VERSION Jun 30, 2024' ? 4 
# 
_cell.angle_alpha                  90.000 
_cell.angle_alpha_esd              ? 
_cell.angle_beta                   90.000 
_cell.angle_beta_esd               ? 
_cell.angle_gamma                  120.000 
_cell.angle_gamma_esd              ? 
_cell.entry_id                     9QWG 
_cell.details                      ? 
_cell.formula_units_Z              ? 
_cell.length_a                     131.164 
_cell.length_a_esd                 ? 
_cell.length_b                     131.164 
_cell.length_b_esd                 ? 
_cell.length_c                     154.803 
_cell.length_c_esd                 ? 
_cell.volume                       2306424.814 
_cell.volume_esd                   ? 
_cell.Z_PDB                        12 
_cell.reciprocal_angle_alpha       ? 
_cell.reciprocal_angle_beta        ? 
_cell.reciprocal_angle_gamma       ? 
_cell.reciprocal_angle_alpha_esd   ? 
_cell.reciprocal_angle_beta_esd    ? 
_cell.reciprocal_angle_gamma_esd   ? 
_cell.reciprocal_length_a          ? 
_cell.reciprocal_length_b          ? 
_cell.reciprocal_length_c          ? 
_cell.reciprocal_length_a_esd      ? 
_cell.reciprocal_length_b_esd      ? 
_cell.reciprocal_length_c_esd      ? 
_cell.pdbx_unique_axis             ? 
_cell.pdbx_esd_method              ? 
# 
_symmetry.entry_id                         9QWG 
_symmetry.cell_setting                     ? 
_symmetry.Int_Tables_number                179 
_symmetry.space_group_name_Hall            'P 65 2 (x,y,z+1/12)' 
_symmetry.space_group_name_H-M             'P 65 2 2' 
_symmetry.pdbx_full_space_group_name_H-M   ? 
# 
_exptl.absorpt_coefficient_mu     ? 
_exptl.absorpt_correction_T_max   ? 
_exptl.absorpt_correction_T_min   ? 
_exptl.absorpt_correction_type    ? 
_exptl.absorpt_process_details    ? 
_exptl.entry_id                   9QWG 
_exptl.crystals_number            1 
_exptl.details                    ? 
_exptl.method                     'X-RAY DIFFRACTION' 
_exptl.method_details             ? 
# 
_exptl_crystal.colour                       ? 
_exptl_crystal.density_diffrn               ? 
_exptl_crystal.density_Matthews             3.69 
_exptl_crystal.density_method               ? 
_exptl_crystal.density_percent_sol          66.65 
_exptl_crystal.description                  ? 
_exptl_crystal.F_000                        ? 
_exptl_crystal.id                           1 
_exptl_crystal.preparation                  ? 
_exptl_crystal.size_max                     ? 
_exptl_crystal.size_mid                     ? 
_exptl_crystal.size_min                     ? 
_exptl_crystal.size_rad                     ? 
_exptl_crystal.colour_lustre                ? 
_exptl_crystal.colour_modifier              ? 
_exptl_crystal.colour_primary               ? 
_exptl_crystal.density_meas                 ? 
_exptl_crystal.density_meas_esd             ? 
_exptl_crystal.density_meas_gt              ? 
_exptl_crystal.density_meas_lt              ? 
_exptl_crystal.density_meas_temp            ? 
_exptl_crystal.density_meas_temp_esd        ? 
_exptl_crystal.density_meas_temp_gt         ? 
_exptl_crystal.density_meas_temp_lt         ? 
_exptl_crystal.pdbx_crystal_image_url       ? 
_exptl_crystal.pdbx_crystal_image_format    ? 
_exptl_crystal.pdbx_mosaicity               ? 
_exptl_crystal.pdbx_mosaicity_esd           ? 
_exptl_crystal.pdbx_mosaic_method           ? 
_exptl_crystal.pdbx_mosaic_block_size       ? 
_exptl_crystal.pdbx_mosaic_block_size_esd   ? 
# 
_exptl_crystal_grow.apparatus       ? 
_exptl_crystal_grow.atmosphere      ? 
_exptl_crystal_grow.crystal_id      1 
_exptl_crystal_grow.details         ? 
_exptl_crystal_grow.method          'VAPOR DIFFUSION, SITTING DROP' 
_exptl_crystal_grow.method_ref      ? 
_exptl_crystal_grow.pH              ? 
_exptl_crystal_grow.pressure        ? 
_exptl_crystal_grow.pressure_esd    ? 
_exptl_crystal_grow.seeding         ? 
_exptl_crystal_grow.seeding_ref     ? 
_exptl_crystal_grow.temp_details    ? 
_exptl_crystal_grow.temp_esd        ? 
_exptl_crystal_grow.time            ? 
_exptl_crystal_grow.pdbx_details    
'CRYSTALLIZATION SOLUTION: 100mM MES, 200mM K/NAH2PO4, PH 5.5, 2 M NACL; RESERVOIR SOLUTION: 3.0-3.2M NACL' 
_exptl_crystal_grow.pdbx_pH_range   ? 
_exptl_crystal_grow.temp            293.15 
# 
_diffrn.ambient_environment              ? 
_diffrn.ambient_temp                     100 
_diffrn.ambient_temp_details             ? 
_diffrn.ambient_temp_esd                 ? 
_diffrn.crystal_id                       1 
_diffrn.crystal_support                  ? 
_diffrn.crystal_treatment                ? 
_diffrn.details                          ? 
_diffrn.id                               1 
_diffrn.ambient_pressure                 ? 
_diffrn.ambient_pressure_esd             ? 
_diffrn.ambient_pressure_gt              ? 
_diffrn.ambient_pressure_lt              ? 
_diffrn.ambient_temp_gt                  ? 
_diffrn.ambient_temp_lt                  ? 
_diffrn.pdbx_serial_crystal_experiment   N 
# 
_diffrn_detector.details                      ? 
_diffrn_detector.detector                     PIXEL 
_diffrn_detector.diffrn_id                    1 
_diffrn_detector.type                         'DECTRIS EIGER X 4M' 
_diffrn_detector.area_resol_mean              ? 
_diffrn_detector.dtime                        ? 
_diffrn_detector.pdbx_frames_total            ? 
_diffrn_detector.pdbx_collection_time_total   ? 
_diffrn_detector.pdbx_collection_date         2024-09-26 
_diffrn_detector.pdbx_frequency               ? 
_diffrn_detector.id                           ? 
_diffrn_detector.number_of_axes               ? 
# 
_diffrn_radiation.collimation                      ? 
_diffrn_radiation.diffrn_id                        1 
_diffrn_radiation.filter_edge                      ? 
_diffrn_radiation.inhomogeneity                    ? 
_diffrn_radiation.monochromator                    ? 
_diffrn_radiation.polarisn_norm                    ? 
_diffrn_radiation.polarisn_ratio                   ? 
_diffrn_radiation.probe                            ? 
_diffrn_radiation.type                             ? 
_diffrn_radiation.xray_symbol                      ? 
_diffrn_radiation.wavelength_id                    1 
_diffrn_radiation.pdbx_monochromatic_or_laue_m_l   M 
_diffrn_radiation.pdbx_wavelength_list             ? 
_diffrn_radiation.pdbx_wavelength                  ? 
_diffrn_radiation.pdbx_diffrn_protocol             'SINGLE WAVELENGTH' 
_diffrn_radiation.pdbx_analyzer                    ? 
_diffrn_radiation.pdbx_scattering_type             x-ray 
# 
_diffrn_radiation_wavelength.id           1 
_diffrn_radiation_wavelength.wavelength   0.967697 
_diffrn_radiation_wavelength.wt           1.0 
# 
_diffrn_source.current                     ? 
_diffrn_source.details                     ? 
_diffrn_source.diffrn_id                   1 
_diffrn_source.power                       ? 
_diffrn_source.size                        ? 
_diffrn_source.source                      SYNCHROTRON 
_diffrn_source.target                      ? 
_diffrn_source.type                        'ESRF BEAMLINE MASSIF-3' 
_diffrn_source.voltage                     ? 
_diffrn_source.take-off_angle              ? 
_diffrn_source.pdbx_wavelength_list        0.967697 
_diffrn_source.pdbx_wavelength             ? 
_diffrn_source.pdbx_synchrotron_beamline   MASSIF-3 
_diffrn_source.pdbx_synchrotron_site       ESRF 
# 
_reflns.B_iso_Wilson_estimate                          16.28 
_reflns.entry_id                                       9QWG 
_reflns.data_reduction_details                         ? 
_reflns.data_reduction_method                          ? 
_reflns.d_resolution_high                              1.60 
_reflns.d_resolution_low                               45.79 
_reflns.details                                        ? 
_reflns.limit_h_max                                    ? 
_reflns.limit_h_min                                    ? 
_reflns.limit_k_max                                    ? 
_reflns.limit_k_min                                    ? 
_reflns.limit_l_max                                    ? 
_reflns.limit_l_min                                    ? 
_reflns.number_all                                     ? 
_reflns.number_obs                                     98793 
_reflns.observed_criterion                             ? 
_reflns.observed_criterion_F_max                       ? 
_reflns.observed_criterion_F_min                       ? 
_reflns.observed_criterion_I_max                       ? 
_reflns.observed_criterion_I_min                       ? 
_reflns.observed_criterion_sigma_F                     ? 
_reflns.observed_criterion_sigma_I                     ? 
_reflns.percent_possible_obs                           95.7 
_reflns.R_free_details                                 ? 
_reflns.Rmerge_F_all                                   ? 
_reflns.Rmerge_F_obs                                   ? 
_reflns.Friedel_coverage                               ? 
_reflns.number_gt                                      ? 
_reflns.threshold_expression                           ? 
_reflns.pdbx_redundancy                                21.4 
_reflns.pdbx_netI_over_av_sigmaI                       ? 
_reflns.pdbx_netI_over_sigmaI                          12.07 
_reflns.pdbx_res_netI_over_av_sigmaI_2                 ? 
_reflns.pdbx_res_netI_over_sigmaI_2                    ? 
_reflns.pdbx_chi_squared                               ? 
_reflns.pdbx_scaling_rejects                           ? 
_reflns.pdbx_d_res_high_opt                            ? 
_reflns.pdbx_d_res_low_opt                             ? 
_reflns.pdbx_d_res_opt_method                          ? 
_reflns.phase_calculation_details                      ? 
_reflns.pdbx_Rrim_I_all                                0.0276 
_reflns.pdbx_Rpim_I_all                                ? 
_reflns.pdbx_d_opt                                     ? 
_reflns.pdbx_number_measured_all                       ? 
_reflns.pdbx_diffrn_id                                 1 
_reflns.pdbx_ordinal                                   1 
_reflns.pdbx_CC_half                                   0.998 
_reflns.pdbx_CC_star                                   ? 
_reflns.pdbx_R_split                                   ? 
_reflns.pdbx_Rmerge_I_obs                              ? 
_reflns.pdbx_Rmerge_I_all                              ? 
_reflns.pdbx_Rsym_value                                ? 
_reflns.pdbx_CC_split_method                           ? 
_reflns.pdbx_aniso_diffraction_limit_axis_1_ortho[1]   ? 
_reflns.pdbx_aniso_diffraction_limit_axis_1_ortho[2]   ? 
_reflns.pdbx_aniso_diffraction_limit_axis_1_ortho[3]   ? 
_reflns.pdbx_aniso_diffraction_limit_axis_2_ortho[1]   ? 
_reflns.pdbx_aniso_diffraction_limit_axis_2_ortho[2]   ? 
_reflns.pdbx_aniso_diffraction_limit_axis_2_ortho[3]   ? 
_reflns.pdbx_aniso_diffraction_limit_axis_3_ortho[1]   ? 
_reflns.pdbx_aniso_diffraction_limit_axis_3_ortho[2]   ? 
_reflns.pdbx_aniso_diffraction_limit_axis_3_ortho[3]   ? 
_reflns.pdbx_aniso_diffraction_limit_1                 ? 
_reflns.pdbx_aniso_diffraction_limit_2                 ? 
_reflns.pdbx_aniso_diffraction_limit_3                 ? 
_reflns.pdbx_aniso_B_tensor_eigenvector_1_ortho[1]     ? 
_reflns.pdbx_aniso_B_tensor_eigenvector_1_ortho[2]     ? 
_reflns.pdbx_aniso_B_tensor_eigenvector_1_ortho[3]     ? 
_reflns.pdbx_aniso_B_tensor_eigenvector_2_ortho[1]     ? 
_reflns.pdbx_aniso_B_tensor_eigenvector_2_ortho[2]     ? 
_reflns.pdbx_aniso_B_tensor_eigenvector_2_ortho[3]     ? 
_reflns.pdbx_aniso_B_tensor_eigenvector_3_ortho[1]     ? 
_reflns.pdbx_aniso_B_tensor_eigenvector_3_ortho[2]     ? 
_reflns.pdbx_aniso_B_tensor_eigenvector_3_ortho[3]     ? 
_reflns.pdbx_aniso_B_tensor_eigenvalue_1               ? 
_reflns.pdbx_aniso_B_tensor_eigenvalue_2               ? 
_reflns.pdbx_aniso_B_tensor_eigenvalue_3               ? 
_reflns.pdbx_orthogonalization_convention              ? 
_reflns.pdbx_percent_possible_ellipsoidal              ? 
_reflns.pdbx_percent_possible_spherical                ? 
_reflns.pdbx_percent_possible_ellipsoidal_anomalous    ? 
_reflns.pdbx_percent_possible_spherical_anomalous      ? 
_reflns.pdbx_redundancy_anomalous                      ? 
_reflns.pdbx_CC_half_anomalous                         ? 
_reflns.pdbx_absDiff_over_sigma_anomalous              ? 
_reflns.pdbx_percent_possible_anomalous                ? 
_reflns.pdbx_observed_signal_threshold                 ? 
_reflns.pdbx_signal_type                               ? 
_reflns.pdbx_signal_details                            ? 
_reflns.pdbx_signal_software_id                        ? 
# 
_reflns_shell.d_res_high                                    1.60 
_reflns_shell.d_res_low                                     1.70 
_reflns_shell.meanI_over_sigI_all                           ? 
_reflns_shell.meanI_over_sigI_obs                           1.27 
_reflns_shell.number_measured_all                           ? 
_reflns_shell.number_measured_obs                           ? 
_reflns_shell.number_possible                               ? 
_reflns_shell.number_unique_all                             ? 
_reflns_shell.number_unique_obs                             14735 
_reflns_shell.percent_possible_obs                          ? 
_reflns_shell.Rmerge_F_all                                  ? 
_reflns_shell.Rmerge_F_obs                                  ? 
_reflns_shell.meanI_over_sigI_gt                            ? 
_reflns_shell.meanI_over_uI_all                             ? 
_reflns_shell.meanI_over_uI_gt                              ? 
_reflns_shell.number_measured_gt                            ? 
_reflns_shell.number_unique_gt                              ? 
_reflns_shell.percent_possible_gt                           ? 
_reflns_shell.Rmerge_F_gt                                   ? 
_reflns_shell.Rmerge_I_gt                                   ? 
_reflns_shell.pdbx_redundancy                               ? 
_reflns_shell.pdbx_chi_squared                              ? 
_reflns_shell.pdbx_netI_over_sigmaI_all                     ? 
_reflns_shell.pdbx_netI_over_sigmaI_obs                     ? 
_reflns_shell.pdbx_Rrim_I_all                               4.045 
_reflns_shell.pdbx_Rpim_I_all                               ? 
_reflns_shell.pdbx_rejects                                  ? 
_reflns_shell.pdbx_ordinal                                  1 
_reflns_shell.pdbx_diffrn_id                                1 
_reflns_shell.pdbx_CC_half                                  0.490 
_reflns_shell.pdbx_CC_star                                  ? 
_reflns_shell.pdbx_R_split                                  ? 
_reflns_shell.percent_possible_all                          89.7 
_reflns_shell.Rmerge_I_all                                  ? 
_reflns_shell.Rmerge_I_obs                                  ? 
_reflns_shell.pdbx_Rsym_value                               ? 
_reflns_shell.pdbx_percent_possible_ellipsoidal             ? 
_reflns_shell.pdbx_percent_possible_spherical               ? 
_reflns_shell.pdbx_percent_possible_ellipsoidal_anomalous   ? 
_reflns_shell.pdbx_percent_possible_spherical_anomalous     ? 
_reflns_shell.pdbx_redundancy_anomalous                     ? 
_reflns_shell.pdbx_CC_half_anomalous                        ? 
_reflns_shell.pdbx_absDiff_over_sigma_anomalous             ? 
_reflns_shell.pdbx_percent_possible_anomalous               ? 
# 
_refine.aniso_B[1][1]                            ? 
_refine.aniso_B[1][2]                            ? 
_refine.aniso_B[1][3]                            ? 
_refine.aniso_B[2][2]                            ? 
_refine.aniso_B[2][3]                            ? 
_refine.aniso_B[3][3]                            ? 
_refine.B_iso_max                                ? 
_refine.B_iso_mean                               21.15 
_refine.B_iso_min                                ? 
_refine.correlation_coeff_Fo_to_Fc               ? 
_refine.correlation_coeff_Fo_to_Fc_free          ? 
_refine.details                                  ? 
_refine.diff_density_max                         ? 
_refine.diff_density_max_esd                     ? 
_refine.diff_density_min                         ? 
_refine.diff_density_min_esd                     ? 
_refine.diff_density_rms                         ? 
_refine.diff_density_rms_esd                     ? 
_refine.entry_id                                 9QWG 
_refine.pdbx_refine_id                           'X-RAY DIFFRACTION' 
_refine.ls_abs_structure_details                 ? 
_refine.ls_abs_structure_Flack                   ? 
_refine.ls_abs_structure_Flack_esd               ? 
_refine.ls_abs_structure_Rogers                  ? 
_refine.ls_abs_structure_Rogers_esd              ? 
_refine.ls_d_res_high                            1.60 
_refine.ls_d_res_low                             42.93 
_refine.ls_extinction_coef                       ? 
_refine.ls_extinction_coef_esd                   ? 
_refine.ls_extinction_expression                 ? 
_refine.ls_extinction_method                     ? 
_refine.ls_goodness_of_fit_all                   ? 
_refine.ls_goodness_of_fit_all_esd               ? 
_refine.ls_goodness_of_fit_obs                   ? 
_refine.ls_goodness_of_fit_obs_esd               ? 
_refine.ls_hydrogen_treatment                    ? 
_refine.ls_matrix_type                           ? 
_refine.ls_number_constraints                    ? 
_refine.ls_number_parameters                     ? 
_refine.ls_number_reflns_all                     ? 
_refine.ls_number_reflns_obs                     98777 
_refine.ls_number_reflns_R_free                  4914 
_refine.ls_number_reflns_R_work                  93863 
_refine.ls_number_restraints                     ? 
_refine.ls_percent_reflns_obs                    95.71 
_refine.ls_percent_reflns_R_free                 4.97 
_refine.ls_R_factor_all                          ? 
_refine.ls_R_factor_obs                          0.1495 
_refine.ls_R_factor_R_free                       0.1833 
_refine.ls_R_factor_R_free_error                 ? 
_refine.ls_R_factor_R_free_error_details         ? 
_refine.ls_R_factor_R_work                       0.1478 
_refine.ls_R_Fsqd_factor_obs                     ? 
_refine.ls_R_I_factor_obs                        ? 
_refine.ls_redundancy_reflns_all                 ? 
_refine.ls_redundancy_reflns_obs                 ? 
_refine.ls_restrained_S_all                      ? 
_refine.ls_restrained_S_obs                      ? 
_refine.ls_shift_over_esd_max                    ? 
_refine.ls_shift_over_esd_mean                   ? 
_refine.ls_structure_factor_coef                 ? 
_refine.ls_weighting_details                     ? 
_refine.ls_weighting_scheme                      ? 
_refine.ls_wR_factor_all                         ? 
_refine.ls_wR_factor_obs                         ? 
_refine.ls_wR_factor_R_free                      ? 
_refine.ls_wR_factor_R_work                      ? 
_refine.occupancy_max                            ? 
_refine.occupancy_min                            ? 
_refine.solvent_model_details                    'FLAT BULK SOLVENT MODEL' 
_refine.solvent_model_param_bsol                 ? 
_refine.solvent_model_param_ksol                 ? 
_refine.correlation_coeff_I_to_Fcsqd_work        ? 
_refine.correlation_coeff_I_to_Fcsqd_free        ? 
_refine.pdbx_R_complete                          ? 
_refine.ls_R_factor_gt                           ? 
_refine.ls_goodness_of_fit_gt                    ? 
_refine.ls_goodness_of_fit_ref                   ? 
_refine.ls_shift_over_su_max                     ? 
_refine.ls_shift_over_su_max_lt                  ? 
_refine.ls_shift_over_su_mean                    ? 
_refine.ls_shift_over_su_mean_lt                 ? 
_refine.pdbx_ls_sigma_I                          ? 
_refine.pdbx_ls_sigma_F                          1.35 
_refine.pdbx_ls_sigma_Fsqd                       ? 
_refine.pdbx_data_cutoff_high_absF               ? 
_refine.pdbx_data_cutoff_high_rms_absF           ? 
_refine.pdbx_data_cutoff_low_absF                ? 
_refine.pdbx_isotropic_thermal_model             ? 
_refine.pdbx_ls_cross_valid_method               'FREE R-VALUE' 
_refine.pdbx_method_to_determine_struct          'MOLECULAR REPLACEMENT' 
_refine.pdbx_starting_model                      ? 
_refine.pdbx_stereochemistry_target_values       'GeoStd + Monomer Library + CDL v1.2' 
_refine.pdbx_R_Free_selection_details            ? 
_refine.pdbx_stereochem_target_val_spec_case     ? 
_refine.pdbx_overall_ESU_R                       ? 
_refine.pdbx_overall_ESU_R_Free                  ? 
_refine.pdbx_solvent_vdw_probe_radii             1.1000 
_refine.pdbx_solvent_ion_probe_radii             ? 
_refine.pdbx_solvent_shrinkage_radii             0.9000 
_refine.pdbx_real_space_R                        ? 
_refine.pdbx_density_correlation                 ? 
_refine.pdbx_pd_number_of_powder_patterns        ? 
_refine.pdbx_pd_number_of_points                 ? 
_refine.pdbx_pd_meas_number_of_points            ? 
_refine.pdbx_pd_proc_ls_prof_R_factor            ? 
_refine.pdbx_pd_proc_ls_prof_wR_factor           ? 
_refine.pdbx_pd_Marquardt_correlation_coeff      ? 
_refine.pdbx_pd_Fsqrd_R_factor                   ? 
_refine.pdbx_pd_ls_matrix_band_width             ? 
_refine.pdbx_overall_phase_error                 18.7968 
_refine.pdbx_overall_SU_R_free_Cruickshank_DPI   ? 
_refine.pdbx_overall_SU_R_free_Blow_DPI          ? 
_refine.pdbx_overall_SU_R_Blow_DPI               ? 
_refine.pdbx_TLS_residual_ADP_flag               ? 
_refine.pdbx_diffrn_id                           1 
_refine.overall_SU_B                             ? 
_refine.overall_SU_ML                            0.1873 
_refine.overall_SU_R_Cruickshank_DPI             ? 
_refine.overall_SU_R_free                        ? 
_refine.overall_FOM_free_R_set                   ? 
_refine.overall_FOM_work_R_set                   ? 
_refine.pdbx_average_fsc_overall                 ? 
_refine.pdbx_average_fsc_work                    ? 
_refine.pdbx_average_fsc_free                    ? 
# 
_refine_hist.pdbx_refine_id                   'X-RAY DIFFRACTION' 
_refine_hist.cycle_id                         LAST 
_refine_hist.details                          ? 
_refine_hist.d_res_high                       1.60 
_refine_hist.d_res_low                        42.93 
_refine_hist.number_atoms_solvent             459 
_refine_hist.number_atoms_total               4133 
_refine_hist.number_reflns_all                ? 
_refine_hist.number_reflns_obs                ? 
_refine_hist.number_reflns_R_free             ? 
_refine_hist.number_reflns_R_work             ? 
_refine_hist.R_factor_all                     ? 
_refine_hist.R_factor_obs                     ? 
_refine_hist.R_factor_R_free                  ? 
_refine_hist.R_factor_R_work                  ? 
_refine_hist.pdbx_number_residues_total       ? 
_refine_hist.pdbx_B_iso_mean_ligand           ? 
_refine_hist.pdbx_B_iso_mean_solvent          ? 
_refine_hist.pdbx_number_atoms_protein        3590 
_refine_hist.pdbx_number_atoms_nucleic_acid   0 
_refine_hist.pdbx_number_atoms_ligand         84 
_refine_hist.pdbx_number_atoms_lipid          ? 
_refine_hist.pdbx_number_atoms_carb           ? 
_refine_hist.pdbx_pseudo_atom_details         ? 
# 
loop_
_refine_ls_restr.pdbx_refine_id 
_refine_ls_restr.criterion 
_refine_ls_restr.dev_ideal 
_refine_ls_restr.dev_ideal_target 
_refine_ls_restr.number 
_refine_ls_restr.rejects 
_refine_ls_restr.type 
_refine_ls_restr.weight 
_refine_ls_restr.pdbx_Zscore 
_refine_ls_restr.pdbx_restraint_function 
'X-RAY DIFFRACTION' ? 0.0076  ? 3942 ? f_bond_d           ? ? ? 
'X-RAY DIFFRACTION' ? 0.9189  ? 5399 ? f_angle_d          ? ? ? 
'X-RAY DIFFRACTION' ? 0.0569  ? 581  ? f_chiral_restr     ? ? ? 
'X-RAY DIFFRACTION' ? 0.0097  ? 729  ? f_plane_restr      ? ? ? 
'X-RAY DIFFRACTION' ? 12.3757 ? 1434 ? f_dihedral_angle_d ? ? ? 
# 
loop_
_refine_ls_shell.pdbx_refine_id 
_refine_ls_shell.d_res_high 
_refine_ls_shell.d_res_low 
_refine_ls_shell.number_reflns_all 
_refine_ls_shell.number_reflns_obs 
_refine_ls_shell.number_reflns_R_free 
_refine_ls_shell.number_reflns_R_work 
_refine_ls_shell.percent_reflns_obs 
_refine_ls_shell.percent_reflns_R_free 
_refine_ls_shell.R_factor_all 
_refine_ls_shell.R_factor_obs 
_refine_ls_shell.R_factor_R_free_error 
_refine_ls_shell.R_factor_R_work 
_refine_ls_shell.redundancy_reflns_all 
_refine_ls_shell.redundancy_reflns_obs 
_refine_ls_shell.wR_factor_all 
_refine_ls_shell.wR_factor_obs 
_refine_ls_shell.wR_factor_R_free 
_refine_ls_shell.wR_factor_R_work 
_refine_ls_shell.pdbx_R_complete 
_refine_ls_shell.correlation_coeff_Fo_to_Fc 
_refine_ls_shell.correlation_coeff_Fo_to_Fc_free 
_refine_ls_shell.correlation_coeff_I_to_Fcsqd_work 
_refine_ls_shell.correlation_coeff_I_to_Fcsqd_free 
_refine_ls_shell.pdbx_total_number_of_bins_used 
_refine_ls_shell.pdbx_phase_error 
_refine_ls_shell.pdbx_fsc_work 
_refine_ls_shell.pdbx_fsc_free 
_refine_ls_shell.R_factor_R_free 
'X-RAY DIFFRACTION' 1.60 1.62  . . 119 2471 76.83 . . . . 0.2938 . . . . . . . . . . . . . . . 0.3294 
'X-RAY DIFFRACTION' 1.62 1.64  . . 136 2862 87.76 . . . . 0.2873 . . . . . . . . . . . . . . . 0.2987 
'X-RAY DIFFRACTION' 1.64 1.66  . . 156 2984 93.68 . . . . 0.2708 . . . . . . . . . . . . . . . 0.3161 
'X-RAY DIFFRACTION' 1.66 1.68  . . 172 3059 95.00 . . . . 0.2499 . . . . . . . . . . . . . . . 0.3132 
'X-RAY DIFFRACTION' 1.68 1.70  . . 181 3058 96.06 . . . . 0.2416 . . . . . . . . . . . . . . . 0.3240 
'X-RAY DIFFRACTION' 1.70 1.72  . . 187 3109 97.00 . . . . 0.2319 . . . . . . . . . . . . . . . 0.2661 
'X-RAY DIFFRACTION' 1.72 1.75  . . 179 3137 97.07 . . . . 0.2196 . . . . . . . . . . . . . . . 0.2849 
'X-RAY DIFFRACTION' 1.75 1.77  . . 145 3143 97.16 . . . . 0.2080 . . . . . . . . . . . . . . . 0.2372 
'X-RAY DIFFRACTION' 1.77 1.80  . . 155 3138 97.08 . . . . 0.1985 . . . . . . . . . . . . . . . 0.2432 
'X-RAY DIFFRACTION' 1.80 1.83  . . 200 3104 97.32 . . . . 0.1952 . . . . . . . . . . . . . . . 0.2718 
'X-RAY DIFFRACTION' 1.83 1.86  . . 155 3179 97.31 . . . . 0.1811 . . . . . . . . . . . . . . . 0.2663 
'X-RAY DIFFRACTION' 1.86 1.90  . . 162 3151 97.50 . . . . 0.1654 . . . . . . . . . . . . . . . 0.2150 
'X-RAY DIFFRACTION' 1.90 1.93  . . 163 3148 97.33 . . . . 0.1474 . . . . . . . . . . . . . . . 0.1905 
'X-RAY DIFFRACTION' 1.93 1.97  . . 152 3159 97.81 . . . . 0.1404 . . . . . . . . . . . . . . . 0.2279 
'X-RAY DIFFRACTION' 1.97 2.02  . . 154 3182 97.60 . . . . 0.1411 . . . . . . . . . . . . . . . 0.1771 
'X-RAY DIFFRACTION' 2.02 2.06  . . 162 3190 97.78 . . . . 0.1307 . . . . . . . . . . . . . . . 0.1716 
'X-RAY DIFFRACTION' 2.06 2.11  . . 179 3203 98.20 . . . . 0.1283 . . . . . . . . . . . . . . . 0.1892 
'X-RAY DIFFRACTION' 2.11 2.17  . . 160 3156 97.82 . . . . 0.1203 . . . . . . . . . . . . . . . 0.1608 
'X-RAY DIFFRACTION' 2.17 2.24  . . 173 3193 97.99 . . . . 0.1101 . . . . . . . . . . . . . . . 0.1656 
'X-RAY DIFFRACTION' 2.24 2.31  . . 150 3225 98.05 . . . . 0.1120 . . . . . . . . . . . . . . . 0.1472 
'X-RAY DIFFRACTION' 2.31 2.39  . . 151 3234 98.52 . . . . 0.1075 . . . . . . . . . . . . . . . 0.1489 
'X-RAY DIFFRACTION' 2.39 2.49  . . 153 3206 98.16 . . . . 0.1174 . . . . . . . . . . . . . . . 0.1712 
'X-RAY DIFFRACTION' 2.49 2.60  . . 156 3210 96.89 . . . . 0.1256 . . . . . . . . . . . . . . . 0.1561 
'X-RAY DIFFRACTION' 2.60 2.74  . . 163 3085 93.82 . . . . 0.1268 . . . . . . . . . . . . . . . 0.1681 
'X-RAY DIFFRACTION' 2.74 2.91  . . 156 2579 79.07 . . . . 0.1332 . . . . . . . . . . . . . . . 0.2101 
'X-RAY DIFFRACTION' 2.91 3.13  . . 156 3159 95.15 . . . . 0.1238 . . . . . . . . . . . . . . . 0.1502 
'X-RAY DIFFRACTION' 3.13 3.45  . . 187 3289 99.03 . . . . 0.1268 . . . . . . . . . . . . . . . 0.1533 
'X-RAY DIFFRACTION' 3.45 3.95  . . 176 3317 99.37 . . . . 0.1253 . . . . . . . . . . . . . . . 0.1364 
'X-RAY DIFFRACTION' 3.95 4.97  . . 179 3382 99.52 . . . . 0.1271 . . . . . . . . . . . . . . . 0.1369 
'X-RAY DIFFRACTION' 4.97 42.93 . . 197 3551 98.94 . . . . 0.1953 . . . . . . . . . . . . . . . 0.1986 
# 
_struct.entry_id                     9QWG 
_struct.title                        'X-ray structure of furin (PCSK3) in complex with the biphenyl-derived compound mi3140' 
_struct.pdbx_model_details           ? 
_struct.pdbx_formula_weight          ? 
_struct.pdbx_formula_weight_method   ? 
_struct.pdbx_model_type_details      ? 
_struct.pdbx_CASP_flag               N 
# 
_struct_keywords.entry_id        9QWG 
_struct_keywords.text            
'furin, proprotein convertase subtilisin/kexin type 3, PCSK3, antiviral, inhibitor, protease, complex, HYDROLASE' 
_struct_keywords.pdbx_keywords   HYDROLASE 
# 
loop_
_struct_asym.id 
_struct_asym.pdbx_blank_PDB_chainid_flag 
_struct_asym.pdbx_modified 
_struct_asym.entity_id 
_struct_asym.details 
A N N 1 ? 
B N N 2 ? 
C N N 3 ? 
D N N 3 ? 
E N N 3 ? 
F N N 4 ? 
G N N 4 ? 
H N N 4 ? 
I N N 4 ? 
J N N 5 ? 
K N N 6 ? 
L N N 6 ? 
M N N 6 ? 
N N N 6 ? 
O N N 6 ? 
P N N 6 ? 
Q N N 7 ? 
R N N 8 ? 
# 
_struct_ref.id                         1 
_struct_ref.db_name                    UNP 
_struct_ref.db_code                    FURIN_HUMAN 
_struct_ref.pdbx_db_accession          P09958 
_struct_ref.pdbx_db_isoform            ? 
_struct_ref.entity_id                  1 
_struct_ref.pdbx_seq_one_letter_code   
;DVYQEPTDPKFPQQWYLSGVTQRDLNVKAAWAQGYTGHGIVVSILDDGIEKNHPDLAGNYDPGASFDVNDQDPDPQPRYT
QMNDNRHGTRCAGEVAAVANNGVCGVGVAYNARIGGVRMLDGEVTDAVEARSLGLNPNHIHIYSASWGPEDDGKTVDGPA
RLAEEAFFRGVSQGRGGLGSIFVWASGNGGREHDSCNCDGYTNSIYTLSISSATQFGNVPWYSEACSSTLATTYSSGNQN
EKQIVTTDLRQKCTESHTGTSASAPLAAGIIALTLEANKNLTWRDMQHLVVQTSKPAHLNANDWATNGVGRKVSHSYGYG
LLDAGAMVALAQNWTTVAPQRKCIIDILTEPKDIGKRLEVRKTVTACLGEPNHITRLEHAQARLTLSYNRRGDLAIHLVS
PMGTRSTLLAARPHDYSADGFNDWAFMTTHSWDEDPSGEWVLEIENTSEANNYGTLTKFTLVLYGTA
;
_struct_ref.pdbx_align_begin           108 
# 
_struct_ref_seq.align_id                      1 
_struct_ref_seq.ref_id                        1 
_struct_ref_seq.pdbx_PDB_id_code              9QWG 
_struct_ref_seq.pdbx_strand_id                A 
_struct_ref_seq.seq_align_beg                 1 
_struct_ref_seq.pdbx_seq_align_beg_ins_code   ? 
_struct_ref_seq.seq_align_end                 467 
_struct_ref_seq.pdbx_seq_align_end_ins_code   ? 
_struct_ref_seq.pdbx_db_accession             P09958 
_struct_ref_seq.db_align_beg                  108 
_struct_ref_seq.pdbx_db_align_beg_ins_code    ? 
_struct_ref_seq.db_align_end                  574 
_struct_ref_seq.pdbx_db_align_end_ins_code    ? 
_struct_ref_seq.pdbx_auth_seq_align_beg       108 
_struct_ref_seq.pdbx_auth_seq_align_end       574 
# 
loop_
_struct_ref_seq_dif.align_id 
_struct_ref_seq_dif.pdbx_pdb_id_code 
_struct_ref_seq_dif.mon_id 
_struct_ref_seq_dif.pdbx_pdb_strand_id 
_struct_ref_seq_dif.seq_num 
_struct_ref_seq_dif.pdbx_pdb_ins_code 
_struct_ref_seq_dif.pdbx_seq_db_name 
_struct_ref_seq_dif.pdbx_seq_db_accession_code 
_struct_ref_seq_dif.db_mon_id 
_struct_ref_seq_dif.pdbx_seq_db_seq_num 
_struct_ref_seq_dif.details 
_struct_ref_seq_dif.pdbx_auth_seq_num 
_struct_ref_seq_dif.pdbx_ordinal 
1 9QWG SER A 468 ? UNP P09958 ? ? 'expression tag' 575 1  
1 9QWG GLY A 469 ? UNP P09958 ? ? 'expression tag' 576 2  
1 9QWG SER A 470 ? UNP P09958 ? ? 'expression tag' 577 3  
1 9QWG LEU A 471 ? UNP P09958 ? ? 'expression tag' 578 4  
1 9QWG VAL A 472 ? UNP P09958 ? ? 'expression tag' 579 5  
1 9QWG PRO A 473 ? UNP P09958 ? ? 'expression tag' 580 6  
1 9QWG ARG A 474 ? UNP P09958 ? ? 'expression tag' 581 7  
1 9QWG GLY A 475 ? UNP P09958 ? ? 'expression tag' 582 8  
1 9QWG SER A 476 ? UNP P09958 ? ? 'expression tag' 583 9  
1 9QWG HIS A 477 ? UNP P09958 ? ? 'expression tag' 584 10 
1 9QWG HIS A 478 ? UNP P09958 ? ? 'expression tag' 585 11 
1 9QWG HIS A 479 ? UNP P09958 ? ? 'expression tag' 586 12 
1 9QWG HIS A 480 ? UNP P09958 ? ? 'expression tag' 587 13 
# 
_pdbx_struct_assembly.id                   1 
_pdbx_struct_assembly.details              author_and_software_defined_assembly 
_pdbx_struct_assembly.method_details       ? 
_pdbx_struct_assembly.oligomeric_details   monomeric 
_pdbx_struct_assembly.oligomeric_count     1 
# 
_pdbx_struct_assembly_gen.assembly_id       1 
_pdbx_struct_assembly_gen.oper_expression   1 
_pdbx_struct_assembly_gen.asym_id_list      A,B,C,D,E,F,G,H,I,J,K,L,M,N,O,P,Q,R 
# 
_pdbx_struct_assembly_auth_evidence.id                     1 
_pdbx_struct_assembly_auth_evidence.assembly_id            1 
_pdbx_struct_assembly_auth_evidence.experimental_support   'gel filtration' 
_pdbx_struct_assembly_auth_evidence.details                ? 
# 
_pdbx_struct_oper_list.id                   1 
_pdbx_struct_oper_list.type                 'identity operation' 
_pdbx_struct_oper_list.name                 1_555 
_pdbx_struct_oper_list.symmetry_operation   x,y,z 
_pdbx_struct_oper_list.matrix[1][1]         1.0 
_pdbx_struct_oper_list.matrix[1][2]         0.0 
_pdbx_struct_oper_list.matrix[1][3]         0.0 
_pdbx_struct_oper_list.vector[1]            0.0 
_pdbx_struct_oper_list.matrix[2][1]         0.0 
_pdbx_struct_oper_list.matrix[2][2]         1.0 
_pdbx_struct_oper_list.matrix[2][3]         0.0 
_pdbx_struct_oper_list.vector[2]            0.0 
_pdbx_struct_oper_list.matrix[3][1]         0.0 
_pdbx_struct_oper_list.matrix[3][2]         0.0 
_pdbx_struct_oper_list.matrix[3][3]         1.0 
_pdbx_struct_oper_list.vector[3]            0.0 
# 
loop_
_struct_conf.conf_type_id 
_struct_conf.id 
_struct_conf.pdbx_PDB_helix_id 
_struct_conf.beg_label_comp_id 
_struct_conf.beg_label_asym_id 
_struct_conf.beg_label_seq_id 
_struct_conf.pdbx_beg_PDB_ins_code 
_struct_conf.end_label_comp_id 
_struct_conf.end_label_asym_id 
_struct_conf.end_label_seq_id 
_struct_conf.pdbx_end_PDB_ins_code 
_struct_conf.beg_auth_comp_id 
_struct_conf.beg_auth_asym_id 
_struct_conf.beg_auth_seq_id 
_struct_conf.end_auth_comp_id 
_struct_conf.end_auth_asym_id 
_struct_conf.end_auth_seq_id 
_struct_conf.pdbx_PDB_helix_class 
_struct_conf.details 
_struct_conf.pdbx_PDB_helix_length 
HELX_P HELX_P1  AA1 LYS A 10  ? GLN A 13  ? LYS A 117 GLN A 120 5 ? 4  
HELX_P HELX_P2  AA2 GLN A 14  ? GLY A 19  ? GLN A 121 GLY A 126 1 ? 6  
HELX_P HELX_P3  AA3 ASN A 26  ? GLN A 33  ? ASN A 133 GLN A 140 1 ? 8  
HELX_P HELX_P4  AA4 LEU A 56  ? TYR A 60  ? LEU A 163 TYR A 167 5 ? 5  
HELX_P HELX_P5  AA5 ASP A 61  ? SER A 65  ? ASP A 168 SER A 172 5 ? 5  
HELX_P HELX_P6  AA6 ARG A 86  ? ALA A 97  ? ARG A 193 ALA A 204 1 ? 12 
HELX_P HELX_P7  AA7 THR A 125 ? GLY A 134 ? THR A 232 GLY A 241 1 ? 10 
HELX_P HELX_P8  AA8 ALA A 160 ? GLY A 174 ? ALA A 267 GLY A 281 1 ? 15 
HELX_P HELX_P9  AA9 ARG A 175 ? LEU A 178 ? ARG A 282 LEU A 285 5 ? 4  
HELX_P HELX_P10 AB1 GLY A 189 ? HIS A 193 ? GLY A 296 HIS A 300 5 ? 5  
HELX_P HELX_P11 AB2 SER A 195 ? ASP A 199 ? SER A 302 ASP A 306 5 ? 5  
HELX_P HELX_P12 AB3 GLY A 259 ? ASN A 278 ? GLY A 366 ASN A 385 1 ? 20 
HELX_P HELX_P13 AB4 THR A 282 ? SER A 294 ? THR A 389 SER A 401 1 ? 13 
HELX_P HELX_P14 AB5 ASP A 323 ? GLN A 332 ? ASP A 430 GLN A 439 1 ? 10 
HELX_P HELX_P15 AB6 ARG A 390 ? GLY A 392 ? ARG A 497 GLY A 499 5 ? 3  
# 
_struct_conf_type.id          HELX_P 
_struct_conf_type.criteria    ? 
_struct_conf_type.reference   ? 
# 
loop_
_struct_conn.id 
_struct_conn.conn_type_id 
_struct_conn.pdbx_leaving_atom_flag 
_struct_conn.pdbx_PDB_id 
_struct_conn.ptnr1_label_asym_id 
_struct_conn.ptnr1_label_comp_id 
_struct_conn.ptnr1_label_seq_id 
_struct_conn.ptnr1_label_atom_id 
_struct_conn.pdbx_ptnr1_label_alt_id 
_struct_conn.pdbx_ptnr1_PDB_ins_code 
_struct_conn.pdbx_ptnr1_standard_comp_id 
_struct_conn.ptnr1_symmetry 
_struct_conn.ptnr2_label_asym_id 
_struct_conn.ptnr2_label_comp_id 
_struct_conn.ptnr2_label_seq_id 
_struct_conn.ptnr2_label_atom_id 
_struct_conn.pdbx_ptnr2_label_alt_id 
_struct_conn.pdbx_ptnr2_PDB_ins_code 
_struct_conn.ptnr1_auth_asym_id 
_struct_conn.ptnr1_auth_comp_id 
_struct_conn.ptnr1_auth_seq_id 
_struct_conn.ptnr2_auth_asym_id 
_struct_conn.ptnr2_auth_comp_id 
_struct_conn.ptnr2_auth_seq_id 
_struct_conn.ptnr2_symmetry 
_struct_conn.pdbx_ptnr3_label_atom_id 
_struct_conn.pdbx_ptnr3_label_seq_id 
_struct_conn.pdbx_ptnr3_label_comp_id 
_struct_conn.pdbx_ptnr3_label_asym_id 
_struct_conn.pdbx_ptnr3_label_alt_id 
_struct_conn.pdbx_ptnr3_PDB_ins_code 
_struct_conn.details 
_struct_conn.pdbx_dist_value 
_struct_conn.pdbx_value_order 
_struct_conn.pdbx_role 
disulf1  disulf ?   ? A CYS 104 SG  A ? ? 1_555 A CYS 253 SG A ? A CYS 211 A CYS 360  1_555 ? ? ? ? ? ? ? 2.044 ? ?               
disulf2  disulf ?   ? A CYS 104 SG  B ? ? 1_555 A CYS 253 SG B ? A CYS 211 A CYS 360  1_555 ? ? ? ? ? ? ? 2.031 ? ?               
disulf3  disulf ?   ? A CYS 196 SG  ? ? ? 1_555 A CYS 226 SG ? ? A CYS 303 A CYS 333  1_555 ? ? ? ? ? ? ? 2.030 ? ?               
disulf4  disulf ?   ? A CYS 343 SG  ? ? ? 1_555 A CYS 367 SG ? ? A CYS 450 A CYS 474  1_555 ? ? ? ? ? ? ? 2.041 ? ?               
covale1  covale one ? A ASN 280 ND2 A ? ? 1_555 Q NAG .   C1 A ? A ASN 387 A NAG 616  1_555 ? ? ? ? ? ? ? 1.432 ? N-Glycosylation 
metalc1  metalc ?   ? A ASP 8   OD2 ? ? ? 1_555 D CA  .   CA ? ? A ASP 115 A CA  603  1_555 ? ? ? ? ? ? ? 2.301 ? ?               
metalc2  metalc ?   ? A ASP 55  OD1 ? ? ? 1_555 D CA  .   CA ? ? A ASP 162 A CA  603  1_555 ? ? ? ? ? ? ? 2.398 ? ?               
metalc3  metalc ?   ? A ASP 55  OD2 ? ? ? 1_555 D CA  .   CA ? ? A ASP 162 A CA  603  1_555 ? ? ? ? ? ? ? 2.581 ? ?               
metalc4  metalc ?   ? A ASP 67  OD2 ? ? ? 1_555 C CA  .   CA ? ? A ASP 174 A CA  602  1_555 ? ? ? ? ? ? ? 2.288 ? ?               
metalc5  metalc ?   ? A ASP 72  OD1 ? ? ? 1_555 C CA  .   CA ? ? A ASP 179 A CA  602  1_555 ? ? ? ? ? ? ? 2.426 ? ?               
metalc6  metalc ?   ? A ASP 72  OD2 ? ? ? 1_555 C CA  .   CA ? ? A ASP 179 A CA  602  1_555 ? ? ? ? ? ? ? 2.538 ? ?               
metalc7  metalc ?   ? A ASP 74  O   ? ? ? 1_555 C CA  .   CA ? ? A ASP 181 A CA  602  1_555 ? ? ? ? ? ? ? 2.432 ? ?               
metalc8  metalc ?   ? A VAL 98  O   ? ? ? 1_555 D CA  .   CA ? ? A VAL 205 A CA  603  1_555 ? ? ? ? ? ? ? 2.321 ? ?               
metalc9  metalc ?   ? A ASN 101 OD1 ? ? ? 1_555 D CA  .   CA ? ? A ASN 208 A CA  603  1_555 ? ? ? ? ? ? ? 2.483 ? ?               
metalc10 metalc ?   ? A VAL 103 O   ? ? ? 1_555 D CA  .   CA ? ? A VAL 210 A CA  603  1_555 ? ? ? ? ? ? ? 2.330 ? ?               
metalc11 metalc ?   ? A GLY 105 O   ? ? ? 1_555 D CA  .   CA ? ? A GLY 212 A CA  603  1_555 ? ? ? ? ? ? ? 2.326 ? ?               
metalc12 metalc ?   ? A ASP 151 OD1 ? ? ? 1_555 E CA  .   CA ? ? A ASP 258 A CA  604  1_555 ? ? ? ? ? ? ? 2.321 ? ?               
metalc13 metalc ?   ? A ASP 151 OD1 ? ? ? 1_555 I NA  .   NA ? ? A ASP 258 A NA  608  1_555 ? ? ? ? ? ? ? 2.980 ? ?               
metalc14 metalc ?   ? A ASP 151 OD2 ? ? ? 1_555 I NA  .   NA ? ? A ASP 258 A NA  608  1_555 ? ? ? ? ? ? ? 2.574 ? ?               
metalc15 metalc ?   ? A ASP 194 OD2 ? ? ? 1_555 E CA  .   CA ? ? A ASP 301 A CA  604  1_555 ? ? ? ? ? ? ? 2.376 ? ?               
metalc16 metalc ?   ? A THR 202 O   ? ? ? 1_555 F NA  .   NA ? ? A THR 309 A NA  605  1_555 ? ? ? ? ? ? ? 2.372 ? ?               
metalc17 metalc ?   ? A SER 204 O   ? ? ? 1_555 F NA  .   NA ? ? A SER 311 A NA  605  1_555 ? ? ? ? ? ? ? 2.463 ? ?               
metalc18 metalc ?   ? A THR 207 O   ? ? ? 1_555 F NA  .   NA ? ? A THR 314 A NA  605  1_555 ? ? ? ? ? ? ? 2.409 ? ?               
metalc19 metalc ?   ? A THR 207 OG1 ? ? ? 1_555 F NA  .   NA ? ? A THR 314 A NA  605  1_555 ? ? ? ? ? ? ? 2.334 ? ?               
metalc20 metalc ?   ? A SER 209 OG  ? ? ? 1_555 F NA  .   NA ? ? A SER 316 A NA  605  1_555 ? ? ? ? ? ? ? 2.448 ? ?               
metalc21 metalc ?   ? A GLU 224 OE1 ? ? ? 1_555 E CA  .   CA ? ? A GLU 331 A CA  604  1_555 ? ? ? ? ? ? ? 2.400 ? ?               
metalc22 metalc ?   ? A GLU 224 OE2 ? ? ? 1_555 E CA  .   CA ? ? A GLU 331 A CA  604  1_555 ? ? ? ? ? ? ? 2.424 ? ?               
metalc23 metalc ?   ? A THR 306 O   ? ? ? 1_555 H NA  .   NA ? ? A THR 413 A NA  607  1_555 ? ? ? ? ? ? ? 2.290 ? ?               
metalc24 metalc ?   ? A SER 437 O   A ? ? 1_555 G NA  .   NA ? ? A SER 544 A NA  606  1_555 ? ? ? ? ? ? ? 2.132 ? ?               
metalc25 metalc ?   ? A SER 437 O   B ? ? 1_555 G NA  .   NA ? ? A SER 544 A NA  606  1_555 ? ? ? ? ? ? ? 2.187 ? ?               
metalc26 metalc ?   ? A SER 437 OG  B ? ? 1_555 G NA  .   NA ? ? A SER 544 A NA  606  1_555 ? ? ? ? ? ? ? 2.866 ? ?               
metalc27 metalc ?   ? A SER 437 O   A ? ? 1_555 G NA  .   NA ? ? A SER 544 A NA  606  9_555 ? ? ? ? ? ? ? 2.031 ? ?               
metalc28 metalc ?   ? A SER 437 O   B ? ? 1_555 G NA  .   NA ? ? A SER 544 A NA  606  9_555 ? ? ? ? ? ? ? 2.078 ? ?               
metalc29 metalc ?   ? A SER 437 OG  B ? ? 1_555 G NA  .   NA ? ? A SER 544 A NA  606  9_555 ? ? ? ? ? ? ? 2.982 ? ?               
metalc30 metalc ?   ? C CA  .   CA  ? ? ? 1_555 R HOH .   O  ? ? A CA  602 A HOH 864  1_555 ? ? ? ? ? ? ? 2.373 ? ?               
metalc31 metalc ?   ? C CA  .   CA  ? ? ? 1_555 R HOH .   O  ? ? A CA  602 A HOH 883  1_555 ? ? ? ? ? ? ? 2.454 ? ?               
metalc32 metalc ?   ? C CA  .   CA  ? ? ? 1_555 R HOH .   O  ? ? A CA  602 A HOH 1079 1_555 ? ? ? ? ? ? ? 2.469 ? ?               
metalc33 metalc ?   ? E CA  .   CA  ? ? ? 1_555 R HOH .   O  ? ? A CA  604 A HOH 770  1_555 ? ? ? ? ? ? ? 2.400 ? ?               
metalc34 metalc ?   ? E CA  .   CA  ? ? ? 1_555 R HOH .   O  ? ? A CA  604 A HOH 899  1_555 ? ? ? ? ? ? ? 2.444 ? ?               
metalc35 metalc ?   ? E CA  .   CA  ? ? ? 1_555 R HOH .   O  ? ? A CA  604 A HOH 994  1_555 ? ? ? ? ? ? ? 2.485 ? ?               
metalc36 metalc ?   ? F NA  .   NA  ? ? ? 1_555 R HOH .   O  ? ? A NA  605 A HOH 881  1_555 ? ? ? ? ? ? ? 2.443 ? ?               
metalc37 metalc ?   ? G NA  .   NA  ? ? ? 1_555 R HOH .   O  ? ? A NA  606 A HOH 857  1_555 ? ? ? ? ? ? ? 2.150 ? ?               
metalc38 metalc ?   ? G NA  .   NA  ? ? ? 1_555 R HOH .   O  ? ? A NA  606 A HOH 857  9_555 ? ? ? ? ? ? ? 2.569 ? ?               
metalc39 metalc ?   ? H NA  .   NA  ? ? ? 1_555 R HOH .   O  ? ? A NA  607 A HOH 760  1_555 ? ? ? ? ? ? ? 2.394 ? ?               
metalc40 metalc ?   ? H NA  .   NA  ? ? ? 1_555 R HOH .   O  ? ? A NA  607 A HOH 953  1_555 ? ? ? ? ? ? ? 2.309 ? ?               
metalc41 metalc ?   ? H NA  .   NA  ? ? ? 1_555 R HOH .   O  ? ? A NA  607 A HOH 1066 1_555 ? ? ? ? ? ? ? 2.159 ? ?               
metalc42 metalc ?   ? H NA  .   NA  ? ? ? 1_555 R HOH .   O  ? ? A NA  607 A HOH 1086 1_555 ? ? ? ? ? ? ? 2.567 ? ?               
metalc43 metalc ?   ? I NA  .   NA  ? ? ? 1_555 R HOH .   O  ? ? A NA  608 A HOH 800  1_555 ? ? ? ? ? ? ? 2.297 ? ?               
metalc44 metalc ?   ? I NA  .   NA  ? ? ? 1_555 R HOH .   O  ? ? A NA  608 A HOH 888  1_555 ? ? ? ? ? ? ? 2.541 ? ?               
metalc45 metalc ?   ? I NA  .   NA  ? ? ? 1_555 R HOH .   O  A ? A NA  608 A HOH 910  1_555 ? ? ? ? ? ? ? 2.383 ? ?               
metalc46 metalc ?   ? I NA  .   NA  ? ? ? 1_555 R HOH .   O  ? ? A NA  608 A HOH 1024 1_555 ? ? ? ? ? ? ? 2.309 ? ?               
# 
loop_
_struct_conn_type.id 
_struct_conn_type.criteria 
_struct_conn_type.reference 
disulf ? ? 
covale ? ? 
metalc ? ? 
# 
loop_
_pdbx_struct_conn_angle.id 
_pdbx_struct_conn_angle.ptnr1_label_atom_id 
_pdbx_struct_conn_angle.ptnr1_label_alt_id 
_pdbx_struct_conn_angle.ptnr1_label_asym_id 
_pdbx_struct_conn_angle.ptnr1_label_comp_id 
_pdbx_struct_conn_angle.ptnr1_label_seq_id 
_pdbx_struct_conn_angle.ptnr1_auth_atom_id 
_pdbx_struct_conn_angle.ptnr1_auth_asym_id 
_pdbx_struct_conn_angle.ptnr1_auth_comp_id 
_pdbx_struct_conn_angle.ptnr1_auth_seq_id 
_pdbx_struct_conn_angle.ptnr1_PDB_ins_code 
_pdbx_struct_conn_angle.ptnr1_symmetry 
_pdbx_struct_conn_angle.ptnr2_label_atom_id 
_pdbx_struct_conn_angle.ptnr2_label_alt_id 
_pdbx_struct_conn_angle.ptnr2_label_asym_id 
_pdbx_struct_conn_angle.ptnr2_label_comp_id 
_pdbx_struct_conn_angle.ptnr2_label_seq_id 
_pdbx_struct_conn_angle.ptnr2_auth_atom_id 
_pdbx_struct_conn_angle.ptnr2_auth_asym_id 
_pdbx_struct_conn_angle.ptnr2_auth_comp_id 
_pdbx_struct_conn_angle.ptnr2_auth_seq_id 
_pdbx_struct_conn_angle.ptnr2_PDB_ins_code 
_pdbx_struct_conn_angle.ptnr2_symmetry 
_pdbx_struct_conn_angle.ptnr3_label_atom_id 
_pdbx_struct_conn_angle.ptnr3_label_alt_id 
_pdbx_struct_conn_angle.ptnr3_label_asym_id 
_pdbx_struct_conn_angle.ptnr3_label_comp_id 
_pdbx_struct_conn_angle.ptnr3_label_seq_id 
_pdbx_struct_conn_angle.ptnr3_auth_atom_id 
_pdbx_struct_conn_angle.ptnr3_auth_asym_id 
_pdbx_struct_conn_angle.ptnr3_auth_comp_id 
_pdbx_struct_conn_angle.ptnr3_auth_seq_id 
_pdbx_struct_conn_angle.ptnr3_PDB_ins_code 
_pdbx_struct_conn_angle.ptnr3_symmetry 
_pdbx_struct_conn_angle.value 
_pdbx_struct_conn_angle.value_esd 
1   OD2 ? A ASP 8   ? A ASP 115  ? 1_555 CA ? D CA . ? A CA 603 ? 1_555 OD1 ? A ASP 55  ? A ASP 162  ? 1_555 149.4 ? 
2   OD2 ? A ASP 8   ? A ASP 115  ? 1_555 CA ? D CA . ? A CA 603 ? 1_555 OD2 ? A ASP 55  ? A ASP 162  ? 1_555 158.3 ? 
3   OD1 ? A ASP 55  ? A ASP 162  ? 1_555 CA ? D CA . ? A CA 603 ? 1_555 OD2 ? A ASP 55  ? A ASP 162  ? 1_555 52.0  ? 
4   OD2 ? A ASP 8   ? A ASP 115  ? 1_555 CA ? D CA . ? A CA 603 ? 1_555 O   ? A VAL 98  ? A VAL 205  ? 1_555 89.4  ? 
5   OD1 ? A ASP 55  ? A ASP 162  ? 1_555 CA ? D CA . ? A CA 603 ? 1_555 O   ? A VAL 98  ? A VAL 205  ? 1_555 85.8  ? 
6   OD2 ? A ASP 55  ? A ASP 162  ? 1_555 CA ? D CA . ? A CA 603 ? 1_555 O   ? A VAL 98  ? A VAL 205  ? 1_555 97.3  ? 
7   OD2 ? A ASP 8   ? A ASP 115  ? 1_555 CA ? D CA . ? A CA 603 ? 1_555 OD1 ? A ASN 101 ? A ASN 208  ? 1_555 74.8  ? 
8   OD1 ? A ASP 55  ? A ASP 162  ? 1_555 CA ? D CA . ? A CA 603 ? 1_555 OD1 ? A ASN 101 ? A ASN 208  ? 1_555 75.1  ? 
9   OD2 ? A ASP 55  ? A ASP 162  ? 1_555 CA ? D CA . ? A CA 603 ? 1_555 OD1 ? A ASN 101 ? A ASN 208  ? 1_555 125.3 ? 
10  O   ? A VAL 98  ? A VAL 205  ? 1_555 CA ? D CA . ? A CA 603 ? 1_555 OD1 ? A ASN 101 ? A ASN 208  ? 1_555 91.2  ? 
11  OD2 ? A ASP 8   ? A ASP 115  ? 1_555 CA ? D CA . ? A CA 603 ? 1_555 O   ? A VAL 103 ? A VAL 210  ? 1_555 93.6  ? 
12  OD1 ? A ASP 55  ? A ASP 162  ? 1_555 CA ? D CA . ? A CA 603 ? 1_555 O   ? A VAL 103 ? A VAL 210  ? 1_555 92.6  ? 
13  OD2 ? A ASP 55  ? A ASP 162  ? 1_555 CA ? D CA . ? A CA 603 ? 1_555 O   ? A VAL 103 ? A VAL 210  ? 1_555 79.1  ? 
14  O   ? A VAL 98  ? A VAL 205  ? 1_555 CA ? D CA . ? A CA 603 ? 1_555 O   ? A VAL 103 ? A VAL 210  ? 1_555 176.3 ? 
15  OD1 ? A ASN 101 ? A ASN 208  ? 1_555 CA ? D CA . ? A CA 603 ? 1_555 O   ? A VAL 103 ? A VAL 210  ? 1_555 91.5  ? 
16  OD2 ? A ASP 8   ? A ASP 115  ? 1_555 CA ? D CA . ? A CA 603 ? 1_555 O   ? A GLY 105 ? A GLY 212  ? 1_555 82.4  ? 
17  OD1 ? A ASP 55  ? A ASP 162  ? 1_555 CA ? D CA . ? A CA 603 ? 1_555 O   ? A GLY 105 ? A GLY 212  ? 1_555 127.3 ? 
18  OD2 ? A ASP 55  ? A ASP 162  ? 1_555 CA ? D CA . ? A CA 603 ? 1_555 O   ? A GLY 105 ? A GLY 212  ? 1_555 77.4  ? 
19  O   ? A VAL 98  ? A VAL 205  ? 1_555 CA ? D CA . ? A CA 603 ? 1_555 O   ? A GLY 105 ? A GLY 212  ? 1_555 86.8  ? 
20  OD1 ? A ASN 101 ? A ASN 208  ? 1_555 CA ? D CA . ? A CA 603 ? 1_555 O   ? A GLY 105 ? A GLY 212  ? 1_555 157.2 ? 
21  O   ? A VAL 103 ? A VAL 210  ? 1_555 CA ? D CA . ? A CA 603 ? 1_555 O   ? A GLY 105 ? A GLY 212  ? 1_555 91.6  ? 
22  OD2 ? A ASP 67  ? A ASP 174  ? 1_555 CA ? C CA . ? A CA 602 ? 1_555 OD1 ? A ASP 72  ? A ASP 179  ? 1_555 101.0 ? 
23  OD2 ? A ASP 67  ? A ASP 174  ? 1_555 CA ? C CA . ? A CA 602 ? 1_555 OD2 ? A ASP 72  ? A ASP 179  ? 1_555 88.1  ? 
24  OD1 ? A ASP 72  ? A ASP 179  ? 1_555 CA ? C CA . ? A CA 602 ? 1_555 OD2 ? A ASP 72  ? A ASP 179  ? 1_555 52.0  ? 
25  OD2 ? A ASP 67  ? A ASP 174  ? 1_555 CA ? C CA . ? A CA 602 ? 1_555 O   ? A ASP 74  ? A ASP 181  ? 1_555 92.3  ? 
26  OD1 ? A ASP 72  ? A ASP 179  ? 1_555 CA ? C CA . ? A CA 602 ? 1_555 O   ? A ASP 74  ? A ASP 181  ? 1_555 75.5  ? 
27  OD2 ? A ASP 72  ? A ASP 179  ? 1_555 CA ? C CA . ? A CA 602 ? 1_555 O   ? A ASP 74  ? A ASP 181  ? 1_555 126.3 ? 
28  OD2 ? A ASP 67  ? A ASP 174  ? 1_555 CA ? C CA . ? A CA 602 ? 1_555 O   ? R HOH .   ? A HOH 864  ? 1_555 96.5  ? 
29  OD1 ? A ASP 72  ? A ASP 179  ? 1_555 CA ? C CA . ? A CA 602 ? 1_555 O   ? R HOH .   ? A HOH 864  ? 1_555 148.4 ? 
30  OD2 ? A ASP 72  ? A ASP 179  ? 1_555 CA ? C CA . ? A CA 602 ? 1_555 O   ? R HOH .   ? A HOH 864  ? 1_555 155.4 ? 
31  O   ? A ASP 74  ? A ASP 181  ? 1_555 CA ? C CA . ? A CA 602 ? 1_555 O   ? R HOH .   ? A HOH 864  ? 1_555 77.7  ? 
32  OD2 ? A ASP 67  ? A ASP 174  ? 1_555 CA ? C CA . ? A CA 602 ? 1_555 O   ? R HOH .   ? A HOH 883  ? 1_555 84.8  ? 
33  OD1 ? A ASP 72  ? A ASP 179  ? 1_555 CA ? C CA . ? A CA 602 ? 1_555 O   ? R HOH .   ? A HOH 883  ? 1_555 127.7 ? 
34  OD2 ? A ASP 72  ? A ASP 179  ? 1_555 CA ? C CA . ? A CA 602 ? 1_555 O   ? R HOH .   ? A HOH 883  ? 1_555 76.7  ? 
35  O   ? A ASP 74  ? A ASP 181  ? 1_555 CA ? C CA . ? A CA 602 ? 1_555 O   ? R HOH .   ? A HOH 883  ? 1_555 156.8 ? 
36  O   ? R HOH .   ? A HOH 864  ? 1_555 CA ? C CA . ? A CA 602 ? 1_555 O   ? R HOH .   ? A HOH 883  ? 1_555 79.7  ? 
37  OD2 ? A ASP 67  ? A ASP 174  ? 1_555 CA ? C CA . ? A CA 602 ? 1_555 O   ? R HOH .   ? A HOH 1079 ? 1_555 167.5 ? 
38  OD1 ? A ASP 72  ? A ASP 179  ? 1_555 CA ? C CA . ? A CA 602 ? 1_555 O   ? R HOH .   ? A HOH 1079 ? 1_555 84.8  ? 
39  OD2 ? A ASP 72  ? A ASP 179  ? 1_555 CA ? C CA . ? A CA 602 ? 1_555 O   ? R HOH .   ? A HOH 1079 ? 1_555 86.8  ? 
40  O   ? A ASP 74  ? A ASP 181  ? 1_555 CA ? C CA . ? A CA 602 ? 1_555 O   ? R HOH .   ? A HOH 1079 ? 1_555 99.9  ? 
41  O   ? R HOH .   ? A HOH 864  ? 1_555 CA ? C CA . ? A CA 602 ? 1_555 O   ? R HOH .   ? A HOH 1079 ? 1_555 83.6  ? 
42  O   ? R HOH .   ? A HOH 883  ? 1_555 CA ? C CA . ? A CA 602 ? 1_555 O   ? R HOH .   ? A HOH 1079 ? 1_555 82.9  ? 
43  OD1 ? A ASP 151 ? A ASP 258  ? 1_555 CA ? E CA . ? A CA 604 ? 1_555 OD2 ? A ASP 194 ? A ASP 301  ? 1_555 99.3  ? 
44  OD1 ? A ASP 151 ? A ASP 258  ? 1_555 CA ? E CA . ? A CA 604 ? 1_555 OE1 ? A GLU 224 ? A GLU 331  ? 1_555 132.7 ? 
45  OD2 ? A ASP 194 ? A ASP 301  ? 1_555 CA ? E CA . ? A CA 604 ? 1_555 OE1 ? A GLU 224 ? A GLU 331  ? 1_555 82.6  ? 
46  OD1 ? A ASP 151 ? A ASP 258  ? 1_555 CA ? E CA . ? A CA 604 ? 1_555 OE2 ? A GLU 224 ? A GLU 331  ? 1_555 78.3  ? 
47  OD2 ? A ASP 194 ? A ASP 301  ? 1_555 CA ? E CA . ? A CA 604 ? 1_555 OE2 ? A GLU 224 ? A GLU 331  ? 1_555 87.1  ? 
48  OE1 ? A GLU 224 ? A GLU 331  ? 1_555 CA ? E CA . ? A CA 604 ? 1_555 OE2 ? A GLU 224 ? A GLU 331  ? 1_555 54.5  ? 
49  OD1 ? A ASP 151 ? A ASP 258  ? 1_555 CA ? E CA . ? A CA 604 ? 1_555 O   ? R HOH .   ? A HOH 770  ? 1_555 92.8  ? 
50  OD2 ? A ASP 194 ? A ASP 301  ? 1_555 CA ? E CA . ? A CA 604 ? 1_555 O   ? R HOH .   ? A HOH 770  ? 1_555 167.7 ? 
51  OE1 ? A GLU 224 ? A GLU 331  ? 1_555 CA ? E CA . ? A CA 604 ? 1_555 O   ? R HOH .   ? A HOH 770  ? 1_555 87.8  ? 
52  OE2 ? A GLU 224 ? A GLU 331  ? 1_555 CA ? E CA . ? A CA 604 ? 1_555 O   ? R HOH .   ? A HOH 770  ? 1_555 93.5  ? 
53  OD1 ? A ASP 151 ? A ASP 258  ? 1_555 CA ? E CA . ? A CA 604 ? 1_555 O   ? R HOH .   ? A HOH 899  ? 1_555 72.1  ? 
54  OD2 ? A ASP 194 ? A ASP 301  ? 1_555 CA ? E CA . ? A CA 604 ? 1_555 O   ? R HOH .   ? A HOH 899  ? 1_555 93.7  ? 
55  OE1 ? A GLU 224 ? A GLU 331  ? 1_555 CA ? E CA . ? A CA 604 ? 1_555 O   ? R HOH .   ? A HOH 899  ? 1_555 155.2 ? 
56  OE2 ? A GLU 224 ? A GLU 331  ? 1_555 CA ? E CA . ? A CA 604 ? 1_555 O   ? R HOH .   ? A HOH 899  ? 1_555 150.1 ? 
57  O   ? R HOH .   ? A HOH 770  ? 1_555 CA ? E CA . ? A CA 604 ? 1_555 O   ? R HOH .   ? A HOH 899  ? 1_555 91.8  ? 
58  OD1 ? A ASP 151 ? A ASP 258  ? 1_555 CA ? E CA . ? A CA 604 ? 1_555 O   ? R HOH .   ? A HOH 994  ? 1_555 146.2 ? 
59  OD2 ? A ASP 194 ? A ASP 301  ? 1_555 CA ? E CA . ? A CA 604 ? 1_555 O   ? R HOH .   ? A HOH 994  ? 1_555 77.0  ? 
60  OE1 ? A GLU 224 ? A GLU 331  ? 1_555 CA ? E CA . ? A CA 604 ? 1_555 O   ? R HOH .   ? A HOH 994  ? 1_555 80.7  ? 
61  OE2 ? A GLU 224 ? A GLU 331  ? 1_555 CA ? E CA . ? A CA 604 ? 1_555 O   ? R HOH .   ? A HOH 994  ? 1_555 134.2 ? 
62  O   ? R HOH .   ? A HOH 770  ? 1_555 CA ? E CA . ? A CA 604 ? 1_555 O   ? R HOH .   ? A HOH 994  ? 1_555 94.0  ? 
63  O   ? R HOH .   ? A HOH 899  ? 1_555 CA ? E CA . ? A CA 604 ? 1_555 O   ? R HOH .   ? A HOH 994  ? 1_555 74.6  ? 
64  OD1 ? A ASP 151 ? A ASP 258  ? 1_555 NA ? I NA . ? A NA 608 ? 1_555 OD2 ? A ASP 151 ? A ASP 258  ? 1_555 46.3  ? 
65  OD1 ? A ASP 151 ? A ASP 258  ? 1_555 NA ? I NA . ? A NA 608 ? 1_555 O   ? R HOH .   ? A HOH 800  ? 1_555 75.4  ? 
66  OD2 ? A ASP 151 ? A ASP 258  ? 1_555 NA ? I NA . ? A NA 608 ? 1_555 O   ? R HOH .   ? A HOH 800  ? 1_555 119.4 ? 
67  OD1 ? A ASP 151 ? A ASP 258  ? 1_555 NA ? I NA . ? A NA 608 ? 1_555 O   ? R HOH .   ? A HOH 888  ? 1_555 117.9 ? 
68  OD2 ? A ASP 151 ? A ASP 258  ? 1_555 NA ? I NA . ? A NA 608 ? 1_555 O   ? R HOH .   ? A HOH 888  ? 1_555 140.2 ? 
69  O   ? R HOH .   ? A HOH 800  ? 1_555 NA ? I NA . ? A NA 608 ? 1_555 O   ? R HOH .   ? A HOH 888  ? 1_555 75.1  ? 
70  OD1 ? A ASP 151 ? A ASP 258  ? 1_555 NA ? I NA . ? A NA 608 ? 1_555 O   A R HOH .   ? A HOH 910  ? 1_555 128.8 ? 
71  OD2 ? A ASP 151 ? A ASP 258  ? 1_555 NA ? I NA . ? A NA 608 ? 1_555 O   A R HOH .   ? A HOH 910  ? 1_555 83.3  ? 
72  O   ? R HOH .   ? A HOH 800  ? 1_555 NA ? I NA . ? A NA 608 ? 1_555 O   A R HOH .   ? A HOH 910  ? 1_555 155.3 ? 
73  O   ? R HOH .   ? A HOH 888  ? 1_555 NA ? I NA . ? A NA 608 ? 1_555 O   A R HOH .   ? A HOH 910  ? 1_555 94.0  ? 
74  OD1 ? A ASP 151 ? A ASP 258  ? 1_555 NA ? I NA . ? A NA 608 ? 1_555 O   ? R HOH .   ? A HOH 1024 ? 1_555 95.2  ? 
75  OD2 ? A ASP 151 ? A ASP 258  ? 1_555 NA ? I NA . ? A NA 608 ? 1_555 O   ? R HOH .   ? A HOH 1024 ? 1_555 87.4  ? 
76  O   ? R HOH .   ? A HOH 800  ? 1_555 NA ? I NA . ? A NA 608 ? 1_555 O   ? R HOH .   ? A HOH 1024 ? 1_555 82.1  ? 
77  O   ? R HOH .   ? A HOH 888  ? 1_555 NA ? I NA . ? A NA 608 ? 1_555 O   ? R HOH .   ? A HOH 1024 ? 1_555 132.4 ? 
78  O   A R HOH .   ? A HOH 910  ? 1_555 NA ? I NA . ? A NA 608 ? 1_555 O   ? R HOH .   ? A HOH 1024 ? 1_555 89.7  ? 
79  O   ? A THR 202 ? A THR 309  ? 1_555 NA ? F NA . ? A NA 605 ? 1_555 O   ? A SER 204 ? A SER 311  ? 1_555 96.4  ? 
80  O   ? A THR 202 ? A THR 309  ? 1_555 NA ? F NA . ? A NA 605 ? 1_555 O   ? A THR 207 ? A THR 314  ? 1_555 168.2 ? 
81  O   ? A SER 204 ? A SER 311  ? 1_555 NA ? F NA . ? A NA 605 ? 1_555 O   ? A THR 207 ? A THR 314  ? 1_555 90.0  ? 
82  O   ? A THR 202 ? A THR 309  ? 1_555 NA ? F NA . ? A NA 605 ? 1_555 OG1 ? A THR 207 ? A THR 314  ? 1_555 92.9  ? 
83  O   ? A SER 204 ? A SER 311  ? 1_555 NA ? F NA . ? A NA 605 ? 1_555 OG1 ? A THR 207 ? A THR 314  ? 1_555 85.4  ? 
84  O   ? A THR 207 ? A THR 314  ? 1_555 NA ? F NA . ? A NA 605 ? 1_555 OG1 ? A THR 207 ? A THR 314  ? 1_555 77.8  ? 
85  O   ? A THR 202 ? A THR 309  ? 1_555 NA ? F NA . ? A NA 605 ? 1_555 OG  ? A SER 209 ? A SER 316  ? 1_555 70.1  ? 
86  O   ? A SER 204 ? A SER 311  ? 1_555 NA ? F NA . ? A NA 605 ? 1_555 OG  ? A SER 209 ? A SER 316  ? 1_555 164.7 ? 
87  O   ? A THR 207 ? A THR 314  ? 1_555 NA ? F NA . ? A NA 605 ? 1_555 OG  ? A SER 209 ? A SER 316  ? 1_555 102.1 ? 
88  OG1 ? A THR 207 ? A THR 314  ? 1_555 NA ? F NA . ? A NA 605 ? 1_555 OG  ? A SER 209 ? A SER 316  ? 1_555 88.1  ? 
89  O   ? A THR 202 ? A THR 309  ? 1_555 NA ? F NA . ? A NA 605 ? 1_555 O   ? R HOH .   ? A HOH 881  ? 1_555 110.8 ? 
90  O   ? A SER 204 ? A SER 311  ? 1_555 NA ? F NA . ? A NA 605 ? 1_555 O   ? R HOH .   ? A HOH 881  ? 1_555 113.4 ? 
91  O   ? A THR 207 ? A THR 314  ? 1_555 NA ? F NA . ? A NA 605 ? 1_555 O   ? R HOH .   ? A HOH 881  ? 1_555 75.3  ? 
92  OG1 ? A THR 207 ? A THR 314  ? 1_555 NA ? F NA . ? A NA 605 ? 1_555 O   ? R HOH .   ? A HOH 881  ? 1_555 146.8 ? 
93  OG  ? A SER 209 ? A SER 316  ? 1_555 NA ? F NA . ? A NA 605 ? 1_555 O   ? R HOH .   ? A HOH 881  ? 1_555 79.0  ? 
94  O   ? A THR 306 ? A THR 413  ? 1_555 NA ? H NA . ? A NA 607 ? 1_555 O   ? R HOH .   ? A HOH 760  ? 1_555 94.3  ? 
95  O   ? A THR 306 ? A THR 413  ? 1_555 NA ? H NA . ? A NA 607 ? 1_555 O   ? R HOH .   ? A HOH 953  ? 1_555 82.8  ? 
96  O   ? R HOH .   ? A HOH 760  ? 1_555 NA ? H NA . ? A NA 607 ? 1_555 O   ? R HOH .   ? A HOH 953  ? 1_555 87.6  ? 
97  O   ? A THR 306 ? A THR 413  ? 1_555 NA ? H NA . ? A NA 607 ? 1_555 O   ? R HOH .   ? A HOH 1066 ? 1_555 100.2 ? 
98  O   ? R HOH .   ? A HOH 760  ? 1_555 NA ? H NA . ? A NA 607 ? 1_555 O   ? R HOH .   ? A HOH 1066 ? 1_555 90.3  ? 
99  O   ? R HOH .   ? A HOH 953  ? 1_555 NA ? H NA . ? A NA 607 ? 1_555 O   ? R HOH .   ? A HOH 1066 ? 1_555 176.5 ? 
100 O   ? A THR 306 ? A THR 413  ? 1_555 NA ? H NA . ? A NA 607 ? 1_555 O   ? R HOH .   ? A HOH 1086 ? 1_555 89.8  ? 
101 O   ? R HOH .   ? A HOH 760  ? 1_555 NA ? H NA . ? A NA 607 ? 1_555 O   ? R HOH .   ? A HOH 1086 ? 1_555 172.7 ? 
102 O   ? R HOH .   ? A HOH 953  ? 1_555 NA ? H NA . ? A NA 607 ? 1_555 O   ? R HOH .   ? A HOH 1086 ? 1_555 87.0  ? 
103 O   ? R HOH .   ? A HOH 1066 ? 1_555 NA ? H NA . ? A NA 607 ? 1_555 O   ? R HOH .   ? A HOH 1086 ? 1_555 94.9  ? 
104 O   A A SER 437 ? A SER 544  ? 1_555 NA ? G NA . ? A NA 606 ? 1_555 O   B A SER 437 ? A SER 544  ? 1_555 1.0   ? 
105 O   A A SER 437 ? A SER 544  ? 1_555 NA ? G NA . ? A NA 606 ? 1_555 OG  B A SER 437 ? A SER 544  ? 1_555 70.8  ? 
106 O   B A SER 437 ? A SER 544  ? 1_555 NA ? G NA . ? A NA 606 ? 1_555 OG  B A SER 437 ? A SER 544  ? 1_555 71.5  ? 
107 O   A A SER 437 ? A SER 544  ? 1_555 NA ? G NA . ? A NA 606 ? 1_555 O   A A SER 437 ? A SER 544  ? 1_555 0.0   ? 
108 O   B A SER 437 ? A SER 544  ? 1_555 NA ? G NA . ? A NA 606 ? 1_555 O   A A SER 437 ? A SER 544  ? 1_555 1.0   ? 
109 OG  B A SER 437 ? A SER 544  ? 1_555 NA ? G NA . ? A NA 606 ? 1_555 O   A A SER 437 ? A SER 544  ? 1_555 70.8  ? 
110 O   A A SER 437 ? A SER 544  ? 1_555 NA ? G NA . ? A NA 606 ? 1_555 O   B A SER 437 ? A SER 544  ? 1_555 1.0   ? 
111 O   B A SER 437 ? A SER 544  ? 1_555 NA ? G NA . ? A NA 606 ? 1_555 O   B A SER 437 ? A SER 544  ? 1_555 0.0   ? 
112 OG  B A SER 437 ? A SER 544  ? 1_555 NA ? G NA . ? A NA 606 ? 1_555 O   B A SER 437 ? A SER 544  ? 1_555 71.5  ? 
113 O   A A SER 437 ? A SER 544  ? 1_555 NA ? G NA . ? A NA 606 ? 1_555 O   B A SER 437 ? A SER 544  ? 1_555 1.0   ? 
114 O   A A SER 437 ? A SER 544  ? 1_555 NA ? G NA . ? A NA 606 ? 1_555 OG  B A SER 437 ? A SER 544  ? 1_555 70.8  ? 
115 O   B A SER 437 ? A SER 544  ? 1_555 NA ? G NA . ? A NA 606 ? 1_555 OG  B A SER 437 ? A SER 544  ? 1_555 71.5  ? 
116 OG  B A SER 437 ? A SER 544  ? 1_555 NA ? G NA . ? A NA 606 ? 1_555 OG  B A SER 437 ? A SER 544  ? 1_555 0.0   ? 
117 O   A A SER 437 ? A SER 544  ? 1_555 NA ? G NA . ? A NA 606 ? 1_555 OG  B A SER 437 ? A SER 544  ? 1_555 70.8  ? 
118 O   B A SER 437 ? A SER 544  ? 1_555 NA ? G NA . ? A NA 606 ? 1_555 OG  B A SER 437 ? A SER 544  ? 1_555 71.5  ? 
119 O   A A SER 437 ? A SER 544  ? 1_555 NA ? G NA . ? A NA 606 ? 1_555 O   ? R HOH .   ? A HOH 857  ? 1_555 98.0  ? 
120 O   B A SER 437 ? A SER 544  ? 1_555 NA ? G NA . ? A NA 606 ? 1_555 O   ? R HOH .   ? A HOH 857  ? 1_555 98.9  ? 
121 OG  B A SER 437 ? A SER 544  ? 1_555 NA ? G NA . ? A NA 606 ? 1_555 O   ? R HOH .   ? A HOH 857  ? 1_555 65.0  ? 
122 O   A A SER 437 ? A SER 544  ? 1_555 NA ? G NA . ? A NA 606 ? 1_555 O   ? R HOH .   ? A HOH 857  ? 1_555 98.0  ? 
123 O   B A SER 437 ? A SER 544  ? 1_555 NA ? G NA . ? A NA 606 ? 1_555 O   ? R HOH .   ? A HOH 857  ? 1_555 98.9  ? 
124 OG  B A SER 437 ? A SER 544  ? 1_555 NA ? G NA . ? A NA 606 ? 1_555 O   ? R HOH .   ? A HOH 857  ? 1_555 65.0  ? 
125 O   A A SER 437 ? A SER 544  ? 1_555 NA ? G NA . ? A NA 606 ? 1_555 O   ? R HOH .   ? A HOH 857  ? 9_555 81.9  ? 
126 O   B A SER 437 ? A SER 544  ? 1_555 NA ? G NA . ? A NA 606 ? 1_555 O   ? R HOH .   ? A HOH 857  ? 9_555 81.1  ? 
127 OG  B A SER 437 ? A SER 544  ? 1_555 NA ? G NA . ? A NA 606 ? 1_555 O   ? R HOH .   ? A HOH 857  ? 9_555 101.1 ? 
128 O   A A SER 437 ? A SER 544  ? 1_555 NA ? G NA . ? A NA 606 ? 1_555 O   ? R HOH .   ? A HOH 857  ? 9_555 81.9  ? 
129 O   B A SER 437 ? A SER 544  ? 1_555 NA ? G NA . ? A NA 606 ? 1_555 O   ? R HOH .   ? A HOH 857  ? 9_555 81.1  ? 
130 OG  B A SER 437 ? A SER 544  ? 1_555 NA ? G NA . ? A NA 606 ? 1_555 O   ? R HOH .   ? A HOH 857  ? 9_555 101.1 ? 
131 O   ? R HOH .   ? A HOH 857  ? 1_555 NA ? G NA . ? A NA 606 ? 1_555 O   ? R HOH .   ? A HOH 857  ? 9_555 164.9 ? 
# 
loop_
_pdbx_modification_feature.ordinal 
_pdbx_modification_feature.label_comp_id 
_pdbx_modification_feature.label_asym_id 
_pdbx_modification_feature.label_seq_id 
_pdbx_modification_feature.label_alt_id 
_pdbx_modification_feature.modified_residue_label_comp_id 
_pdbx_modification_feature.modified_residue_label_asym_id 
_pdbx_modification_feature.modified_residue_label_seq_id 
_pdbx_modification_feature.modified_residue_label_alt_id 
_pdbx_modification_feature.auth_comp_id 
_pdbx_modification_feature.auth_asym_id 
_pdbx_modification_feature.auth_seq_id 
_pdbx_modification_feature.PDB_ins_code 
_pdbx_modification_feature.symmetry 
_pdbx_modification_feature.modified_residue_auth_comp_id 
_pdbx_modification_feature.modified_residue_auth_asym_id 
_pdbx_modification_feature.modified_residue_auth_seq_id 
_pdbx_modification_feature.modified_residue_PDB_ins_code 
_pdbx_modification_feature.modified_residue_symmetry 
_pdbx_modification_feature.comp_id_linking_atom 
_pdbx_modification_feature.modified_residue_id_linking_atom 
_pdbx_modification_feature.modified_residue_id 
_pdbx_modification_feature.ref_pcm_id 
_pdbx_modification_feature.ref_comp_id 
_pdbx_modification_feature.type 
_pdbx_modification_feature.category 
1 NAG Q .   A ASN A 280 A NAG A 616 ? 1_555 ASN A 387 ? 1_555 C1 ND2 ASN 1 NAG N-Glycosylation Carbohydrate       
2 CYS A 104 A CYS A 253 A CYS A 211 ? 1_555 CYS A 360 ? 1_555 SG SG  .   . .   None            'Disulfide bridge' 
3 CYS A 104 B CYS A 253 B CYS A 211 ? 1_555 CYS A 360 ? 1_555 SG SG  .   . .   None            'Disulfide bridge' 
4 CYS A 196 ? CYS A 226 ? CYS A 303 ? 1_555 CYS A 333 ? 1_555 SG SG  .   . .   None            'Disulfide bridge' 
5 CYS A 343 ? CYS A 367 ? CYS A 450 ? 1_555 CYS A 474 ? 1_555 SG SG  .   . .   None            'Disulfide bridge' 
# 
loop_
_struct_sheet.id 
_struct_sheet.type 
_struct_sheet.number_strands 
_struct_sheet.details 
AA1 ? 7 ? 
AA2 ? 2 ? 
AA3 ? 2 ? 
AA4 ? 3 ? 
AA5 ? 4 ? 
AA6 ? 4 ? 
# 
loop_
_struct_sheet_order.sheet_id 
_struct_sheet_order.range_id_1 
_struct_sheet_order.range_id_2 
_struct_sheet_order.offset 
_struct_sheet_order.sense 
AA1 1 2 ? parallel      
AA1 2 3 ? parallel      
AA1 3 4 ? parallel      
AA1 4 5 ? parallel      
AA1 5 6 ? parallel      
AA1 6 7 ? parallel      
AA2 1 2 ? anti-parallel 
AA3 1 2 ? anti-parallel 
AA4 1 2 ? anti-parallel 
AA4 2 3 ? anti-parallel 
AA5 1 2 ? anti-parallel 
AA5 2 3 ? anti-parallel 
AA5 3 4 ? anti-parallel 
AA6 1 2 ? anti-parallel 
AA6 2 3 ? anti-parallel 
AA6 3 4 ? anti-parallel 
# 
loop_
_struct_sheet_range.sheet_id 
_struct_sheet_range.id 
_struct_sheet_range.beg_label_comp_id 
_struct_sheet_range.beg_label_asym_id 
_struct_sheet_range.beg_label_seq_id 
_struct_sheet_range.pdbx_beg_PDB_ins_code 
_struct_sheet_range.end_label_comp_id 
_struct_sheet_range.end_label_asym_id 
_struct_sheet_range.end_label_seq_id 
_struct_sheet_range.pdbx_end_PDB_ins_code 
_struct_sheet_range.beg_auth_comp_id 
_struct_sheet_range.beg_auth_asym_id 
_struct_sheet_range.beg_auth_seq_id 
_struct_sheet_range.end_auth_comp_id 
_struct_sheet_range.end_auth_asym_id 
_struct_sheet_range.end_auth_seq_id 
AA1 1 PHE A 66  ? ASP A 67  ? PHE A 173 ASP A 174 
AA1 2 ARG A 113 ? ARG A 118 ? ARG A 220 ARG A 225 
AA1 3 VAL A 41  ? ASP A 46  ? VAL A 148 ASP A 153 
AA1 4 ILE A 142 ? ALA A 145 ? ILE A 249 ALA A 252 
AA1 5 ILE A 181 ? ALA A 185 ? ILE A 288 ALA A 292 
AA1 6 THR A 207 ? ALA A 213 ? THR A 314 ALA A 320 
AA1 7 ALA A 231 ? TYR A 234 ? ALA A 338 TYR A 341 
AA2 1 ILE A 244 ? ASP A 248 ? ILE A 351 ASP A 355 
AA2 2 LYS A 252 ? HIS A 257 ? LYS A 359 HIS A 364 
AA3 1 ALA A 305 ? THR A 306 ? ALA A 412 THR A 413 
AA3 2 LYS A 312 ? VAL A 313 ? LYS A 419 VAL A 420 
AA4 1 ARG A 341 ? ASP A 346 ? ARG A 448 ASP A 453 
AA4 2 GLY A 454 ? THR A 466 ? GLY A 561 THR A 573 
AA4 3 LYS A 352 ? ASP A 353 ? LYS A 459 ASP A 460 
AA5 1 ARG A 341 ? ASP A 346 ? ARG A 448 ASP A 453 
AA5 2 GLY A 454 ? THR A 466 ? GLY A 561 THR A 573 
AA5 3 ARG A 376 ? TYR A 388 ? ARG A 483 TYR A 495 
AA5 4 PHE A 421 ? THR A 428 ? PHE A 528 THR A 535 
AA6 1 ARG A 357 ? VAL A 364 ? ARG A 464 VAL A 471 
AA6 2 GLY A 438 ? ASN A 446 ? GLY A 545 ASN A 553 
AA6 3 LEU A 394 ? VAL A 399 ? LEU A 501 VAL A 506 
AA6 4 ARG A 405 ? LEU A 409 ? ARG A 512 LEU A 516 
# 
loop_
_pdbx_struct_sheet_hbond.sheet_id 
_pdbx_struct_sheet_hbond.range_id_1 
_pdbx_struct_sheet_hbond.range_id_2 
_pdbx_struct_sheet_hbond.range_1_label_atom_id 
_pdbx_struct_sheet_hbond.range_1_label_comp_id 
_pdbx_struct_sheet_hbond.range_1_label_asym_id 
_pdbx_struct_sheet_hbond.range_1_label_seq_id 
_pdbx_struct_sheet_hbond.range_1_PDB_ins_code 
_pdbx_struct_sheet_hbond.range_1_auth_atom_id 
_pdbx_struct_sheet_hbond.range_1_auth_comp_id 
_pdbx_struct_sheet_hbond.range_1_auth_asym_id 
_pdbx_struct_sheet_hbond.range_1_auth_seq_id 
_pdbx_struct_sheet_hbond.range_2_label_atom_id 
_pdbx_struct_sheet_hbond.range_2_label_comp_id 
_pdbx_struct_sheet_hbond.range_2_label_asym_id 
_pdbx_struct_sheet_hbond.range_2_label_seq_id 
_pdbx_struct_sheet_hbond.range_2_PDB_ins_code 
_pdbx_struct_sheet_hbond.range_2_auth_atom_id 
_pdbx_struct_sheet_hbond.range_2_auth_comp_id 
_pdbx_struct_sheet_hbond.range_2_auth_asym_id 
_pdbx_struct_sheet_hbond.range_2_auth_seq_id 
AA1 1 2 N PHE A 66  ? N PHE A 173 O ARG A 118 ? O ARG A 225 
AA1 2 3 O VAL A 117 ? O VAL A 224 N ILE A 44  ? N ILE A 151 
AA1 3 4 N LEU A 45  ? N LEU A 152 O SER A 144 ? O SER A 251 
AA1 4 5 N TYR A 143 ? N TYR A 250 O VAL A 183 ? O VAL A 290 
AA1 5 6 N PHE A 182 ? N PHE A 289 O LEU A 208 ? O LEU A 315 
AA1 6 7 N SER A 211 ? N SER A 318 O ALA A 231 ? O ALA A 338 
AA2 1 2 N ASP A 248 ? N ASP A 355 O LYS A 252 ? O LYS A 359 
AA3 1 2 N ALA A 305 ? N ALA A 412 O VAL A 313 ? O VAL A 420 
AA4 1 2 N ARG A 341 ? N ARG A 448 O GLY A 465 ? O GLY A 572 
AA4 2 3 O LEU A 456 ? O LEU A 563 N LYS A 352 ? N LYS A 459 
AA5 1 2 N ARG A 341 ? N ARG A 448 O GLY A 465 ? O GLY A 572 
AA5 2 3 O TYR A 464 ? O TYR A 571 N GLU A 378 ? N GLU A 485 
AA5 3 4 N ALA A 380 ? N ALA A 487 O THR A 428 ? O THR A 535 
AA6 1 2 N VAL A 360 ? N VAL A 467 O LEU A 442 ? O LEU A 549 
AA6 2 3 O VAL A 441 ? O VAL A 548 N VAL A 399 ? N VAL A 506 
AA6 3 4 N LEU A 398 ? N LEU A 505 O SER A 406 ? O SER A 513 
# 
_pdbx_entry_details.entry_id                   9QWG 
_pdbx_entry_details.nonpolymer_details         ? 
_pdbx_entry_details.sequence_details           ? 
_pdbx_entry_details.compound_details           ? 
_pdbx_entry_details.source_details             ? 
_pdbx_entry_details.has_ligand_of_interest     Y 
_pdbx_entry_details.has_protein_modification   Y 
# 
_pdbx_validate_close_contact.id               1 
_pdbx_validate_close_contact.PDB_model_num    1 
_pdbx_validate_close_contact.auth_atom_id_1   HZ1 
_pdbx_validate_close_contact.auth_asym_id_1   A 
_pdbx_validate_close_contact.auth_comp_id_1   LYS 
_pdbx_validate_close_contact.auth_seq_id_1    117 
_pdbx_validate_close_contact.PDB_ins_code_1   ? 
_pdbx_validate_close_contact.label_alt_id_1   ? 
_pdbx_validate_close_contact.auth_atom_id_2   OE2 
_pdbx_validate_close_contact.auth_asym_id_2   A 
_pdbx_validate_close_contact.auth_comp_id_2   GLU 
_pdbx_validate_close_contact.auth_seq_id_2    362 
_pdbx_validate_close_contact.PDB_ins_code_2   ? 
_pdbx_validate_close_contact.label_alt_id_2   ? 
_pdbx_validate_close_contact.dist             1.53 
# 
loop_
_pdbx_validate_torsion.id 
_pdbx_validate_torsion.PDB_model_num 
_pdbx_validate_torsion.auth_comp_id 
_pdbx_validate_torsion.auth_asym_id 
_pdbx_validate_torsion.auth_seq_id 
_pdbx_validate_torsion.PDB_ins_code 
_pdbx_validate_torsion.label_alt_id 
_pdbx_validate_torsion.phi 
_pdbx_validate_torsion.psi 
1  1 ASP A 153 ? ? -165.77 -143.62 
2  1 ASP A 153 ? ? -165.40 -143.62 
3  1 ASN A 192 ? ? -100.66 43.18   
4  1 ALA A 203 ? ? -145.95 28.89   
5  1 CYS A 211 ? A 44.27   -129.62 
6  1 CYS A 211 ? B 41.26   -129.98 
7  1 ALA A 216 ? ? -110.06 72.05   
8  1 MET A 226 ? B -143.42 -4.64   
9  1 ASN A 243 ? ? 37.01   60.14   
10 1 ALA A 267 ? ? -77.82  -169.95 
11 1 SER A 342 ? ? -151.44 -154.10 
12 1 GLN A 350 ? ? -125.52 -165.64 
13 1 GLU A 485 ? ? -107.49 -105.72 
14 1 ASP A 540 ? ? 75.73   -3.97   
# 
loop_
_pdbx_struct_special_symmetry.id 
_pdbx_struct_special_symmetry.PDB_model_num 
_pdbx_struct_special_symmetry.auth_asym_id 
_pdbx_struct_special_symmetry.auth_comp_id 
_pdbx_struct_special_symmetry.auth_seq_id 
_pdbx_struct_special_symmetry.PDB_ins_code 
_pdbx_struct_special_symmetry.label_asym_id 
_pdbx_struct_special_symmetry.label_comp_id 
_pdbx_struct_special_symmetry.label_seq_id 
1 1 A NA  606  ? G NA  . 
2 1 A HOH 1099 ? R HOH . 
# 
loop_
_space_group_symop.id 
_space_group_symop.operation_xyz 
1  x,y,z          
2  x-y,x,z+5/6    
3  y,-x+y,z+1/6   
4  -y,x-y,z+2/3   
5  -x+y,-x,z+1/3  
6  x-y,-y,-z      
7  -x,-x+y,-z+1/3 
8  -x,-y,z+1/2    
9  y,x,-z+2/3     
10 -y,-x,-z+1/6   
11 -x+y,y,-z+1/2  
12 x,x-y,-z+5/6   
# 
_pdbx_distant_solvent_atoms.id                                1 
_pdbx_distant_solvent_atoms.PDB_model_num                     1 
_pdbx_distant_solvent_atoms.auth_atom_id                      O 
_pdbx_distant_solvent_atoms.label_alt_id                      ? 
_pdbx_distant_solvent_atoms.auth_asym_id                      A 
_pdbx_distant_solvent_atoms.auth_comp_id                      HOH 
_pdbx_distant_solvent_atoms.auth_seq_id                       1159 
_pdbx_distant_solvent_atoms.PDB_ins_code                      ? 
_pdbx_distant_solvent_atoms.neighbor_macromolecule_distance   5.86 
_pdbx_distant_solvent_atoms.neighbor_ligand_distance          . 
# 
loop_
_pdbx_unobs_or_zero_occ_residues.id 
_pdbx_unobs_or_zero_occ_residues.PDB_model_num 
_pdbx_unobs_or_zero_occ_residues.polymer_flag 
_pdbx_unobs_or_zero_occ_residues.occupancy_flag 
_pdbx_unobs_or_zero_occ_residues.auth_asym_id 
_pdbx_unobs_or_zero_occ_residues.auth_comp_id 
_pdbx_unobs_or_zero_occ_residues.auth_seq_id 
_pdbx_unobs_or_zero_occ_residues.PDB_ins_code 
_pdbx_unobs_or_zero_occ_residues.label_asym_id 
_pdbx_unobs_or_zero_occ_residues.label_comp_id 
_pdbx_unobs_or_zero_occ_residues.label_seq_id 
1 1 Y 1 A ASP 108 ? A ASP 1   
2 1 Y 1 A VAL 109 ? A VAL 2   
3 1 Y 1 A ARG 581 ? A ARG 474 
4 1 Y 1 A GLY 582 ? A GLY 475 
5 1 Y 1 A SER 583 ? A SER 476 
6 1 Y 1 A HIS 584 ? A HIS 477 
7 1 Y 1 A HIS 585 ? A HIS 478 
8 1 Y 1 A HIS 586 ? A HIS 479 
9 1 Y 1 A HIS 587 ? A HIS 480 
# 
loop_
_chem_comp_atom.comp_id 
_chem_comp_atom.atom_id 
_chem_comp_atom.type_symbol 
_chem_comp_atom.pdbx_aromatic_flag 
_chem_comp_atom.pdbx_stereo_config 
_chem_comp_atom.pdbx_ordinal 
A1JA4 C4   C  Y N 1   
A1JA4 C5   C  Y N 2   
A1JA4 C6   C  Y N 3   
A1JA4 C7   C  Y N 4   
A1JA4 C8   C  N N 5   
A1JA4 C10  C  N N 6   
A1JA4 C13  C  N N 7   
A1JA4 C20  C  Y N 8   
A1JA4 C21  C  Y N 9   
A1JA4 C22  C  N N 10  
A1JA4 C24  C  N N 11  
A1JA4 C26  C  N N 12  
A1JA4 C28  C  N N 13  
A1JA4 C11  C  N N 14  
A1JA4 C12  C  N N 15  
A1JA4 C14  C  N N 16  
A1JA4 C16  C  N N 17  
A1JA4 C18  C  N N 18  
A1JA4 C19  C  N N 19  
A1JA4 C2   C  Y N 20  
A1JA4 C25  C  N N 21  
A1JA4 C27  C  N N 22  
A1JA4 C3   C  Y N 23  
A1JA4 C30  C  N N 24  
A1JA4 C32  C  N N 25  
A1JA4 C33  C  N N 26  
A1JA4 C34  C  Y N 27  
A1JA4 C35  C  Y N 28  
A1JA4 C36  C  Y N 29  
A1JA4 C38  C  Y N 30  
A1JA4 N23  N  N N 31  
A1JA4 N9   N  N N 32  
A1JA4 O15  O  N N 33  
A1JA4 O17  O  N N 34  
A1JA4 O29  O  N N 35  
A1JA4 O31  O  N N 36  
A1JA4 CL1  CL N N 37  
A1JA4 CL37 CL N N 38  
A1JA4 H6   H  N N 39  
A1JA4 H8B  H  N N 40  
A1JA4 H8A  H  N N 41  
A1JA4 H10B H  N N 42  
A1JA4 H10A H  N N 43  
A1JA4 H13B H  N N 44  
A1JA4 H13A H  N N 45  
A1JA4 H20  H  N N 46  
A1JA4 H22A H  N N 47  
A1JA4 H22B H  N N 48  
A1JA4 H24A H  N N 49  
A1JA4 H24B H  N N 50  
A1JA4 H26  H  N N 51  
A1JA4 H11A H  N N 52  
A1JA4 H11B H  N N 53  
A1JA4 H12  H  N N 54  
A1JA4 H16A H  N N 55  
A1JA4 H16B H  N N 56  
A1JA4 H16C H  N N 57  
A1JA4 H18B H  N N 58  
A1JA4 H18A H  N N 59  
A1JA4 H19A H  N N 60  
A1JA4 H19B H  N N 61  
A1JA4 H25A H  N N 62  
A1JA4 H25B H  N N 63  
A1JA4 H27A H  N N 64  
A1JA4 H27B H  N N 65  
A1JA4 H3   H  N N 66  
A1JA4 H30B H  N N 67  
A1JA4 H30A H  N N 68  
A1JA4 H30C H  N N 69  
A1JA4 H32B H  N N 70  
A1JA4 H32A H  N N 71  
A1JA4 H33A H  N N 72  
A1JA4 H33B H  N N 73  
A1JA4 H34  H  N N 74  
A1JA4 H35  H  N N 75  
A1JA4 H38  H  N N 76  
ALA   N    N  N N 77  
ALA   CA   C  N S 78  
ALA   C    C  N N 79  
ALA   O    O  N N 80  
ALA   CB   C  N N 81  
ALA   OXT  O  N N 82  
ALA   H    H  N N 83  
ALA   H2   H  N N 84  
ALA   HA   H  N N 85  
ALA   HB1  H  N N 86  
ALA   HB2  H  N N 87  
ALA   HB3  H  N N 88  
ALA   HXT  H  N N 89  
ARG   N    N  N N 90  
ARG   CA   C  N S 91  
ARG   C    C  N N 92  
ARG   O    O  N N 93  
ARG   CB   C  N N 94  
ARG   CG   C  N N 95  
ARG   CD   C  N N 96  
ARG   NE   N  N N 97  
ARG   CZ   C  N N 98  
ARG   NH1  N  N N 99  
ARG   NH2  N  N N 100 
ARG   OXT  O  N N 101 
ARG   H    H  N N 102 
ARG   H2   H  N N 103 
ARG   HA   H  N N 104 
ARG   HB2  H  N N 105 
ARG   HB3  H  N N 106 
ARG   HG2  H  N N 107 
ARG   HG3  H  N N 108 
ARG   HD2  H  N N 109 
ARG   HD3  H  N N 110 
ARG   HE   H  N N 111 
ARG   HH11 H  N N 112 
ARG   HH12 H  N N 113 
ARG   HH21 H  N N 114 
ARG   HH22 H  N N 115 
ARG   HXT  H  N N 116 
ASN   N    N  N N 117 
ASN   CA   C  N S 118 
ASN   C    C  N N 119 
ASN   O    O  N N 120 
ASN   CB   C  N N 121 
ASN   CG   C  N N 122 
ASN   OD1  O  N N 123 
ASN   ND2  N  N N 124 
ASN   OXT  O  N N 125 
ASN   H    H  N N 126 
ASN   H2   H  N N 127 
ASN   HA   H  N N 128 
ASN   HB2  H  N N 129 
ASN   HB3  H  N N 130 
ASN   HD21 H  N N 131 
ASN   HD22 H  N N 132 
ASN   HXT  H  N N 133 
ASP   N    N  N N 134 
ASP   CA   C  N S 135 
ASP   C    C  N N 136 
ASP   O    O  N N 137 
ASP   CB   C  N N 138 
ASP   CG   C  N N 139 
ASP   OD1  O  N N 140 
ASP   OD2  O  N N 141 
ASP   OXT  O  N N 142 
ASP   H    H  N N 143 
ASP   H2   H  N N 144 
ASP   HA   H  N N 145 
ASP   HB2  H  N N 146 
ASP   HB3  H  N N 147 
ASP   HD2  H  N N 148 
ASP   HXT  H  N N 149 
CA    CA   CA N N 150 
CL    CL   CL N N 151 
CYS   N    N  N N 152 
CYS   CA   C  N R 153 
CYS   C    C  N N 154 
CYS   O    O  N N 155 
CYS   CB   C  N N 156 
CYS   SG   S  N N 157 
CYS   OXT  O  N N 158 
CYS   H    H  N N 159 
CYS   H2   H  N N 160 
CYS   HA   H  N N 161 
CYS   HB2  H  N N 162 
CYS   HB3  H  N N 163 
CYS   HG   H  N N 164 
CYS   HXT  H  N N 165 
DMS   S    S  N N 166 
DMS   O    O  N N 167 
DMS   C1   C  N N 168 
DMS   C2   C  N N 169 
DMS   H11  H  N N 170 
DMS   H12  H  N N 171 
DMS   H13  H  N N 172 
DMS   H21  H  N N 173 
DMS   H22  H  N N 174 
DMS   H23  H  N N 175 
GLN   N    N  N N 176 
GLN   CA   C  N S 177 
GLN   C    C  N N 178 
GLN   O    O  N N 179 
GLN   CB   C  N N 180 
GLN   CG   C  N N 181 
GLN   CD   C  N N 182 
GLN   OE1  O  N N 183 
GLN   NE2  N  N N 184 
GLN   OXT  O  N N 185 
GLN   H    H  N N 186 
GLN   H2   H  N N 187 
GLN   HA   H  N N 188 
GLN   HB2  H  N N 189 
GLN   HB3  H  N N 190 
GLN   HG2  H  N N 191 
GLN   HG3  H  N N 192 
GLN   HE21 H  N N 193 
GLN   HE22 H  N N 194 
GLN   HXT  H  N N 195 
GLU   N    N  N N 196 
GLU   CA   C  N S 197 
GLU   C    C  N N 198 
GLU   O    O  N N 199 
GLU   CB   C  N N 200 
GLU   CG   C  N N 201 
GLU   CD   C  N N 202 
GLU   OE1  O  N N 203 
GLU   OE2  O  N N 204 
GLU   OXT  O  N N 205 
GLU   H    H  N N 206 
GLU   H2   H  N N 207 
GLU   HA   H  N N 208 
GLU   HB2  H  N N 209 
GLU   HB3  H  N N 210 
GLU   HG2  H  N N 211 
GLU   HG3  H  N N 212 
GLU   HE2  H  N N 213 
GLU   HXT  H  N N 214 
GLY   N    N  N N 215 
GLY   CA   C  N N 216 
GLY   C    C  N N 217 
GLY   O    O  N N 218 
GLY   OXT  O  N N 219 
GLY   H    H  N N 220 
GLY   H2   H  N N 221 
GLY   HA2  H  N N 222 
GLY   HA3  H  N N 223 
GLY   HXT  H  N N 224 
HIS   N    N  N N 225 
HIS   CA   C  N S 226 
HIS   C    C  N N 227 
HIS   O    O  N N 228 
HIS   CB   C  N N 229 
HIS   CG   C  Y N 230 
HIS   ND1  N  Y N 231 
HIS   CD2  C  Y N 232 
HIS   CE1  C  Y N 233 
HIS   NE2  N  Y N 234 
HIS   OXT  O  N N 235 
HIS   H    H  N N 236 
HIS   H2   H  N N 237 
HIS   HA   H  N N 238 
HIS   HB2  H  N N 239 
HIS   HB3  H  N N 240 
HIS   HD1  H  N N 241 
HIS   HD2  H  N N 242 
HIS   HE1  H  N N 243 
HIS   HE2  H  N N 244 
HIS   HXT  H  N N 245 
HOH   O    O  N N 246 
HOH   H1   H  N N 247 
HOH   H2   H  N N 248 
ILE   N    N  N N 249 
ILE   CA   C  N S 250 
ILE   C    C  N N 251 
ILE   O    O  N N 252 
ILE   CB   C  N S 253 
ILE   CG1  C  N N 254 
ILE   CG2  C  N N 255 
ILE   CD1  C  N N 256 
ILE   OXT  O  N N 257 
ILE   H    H  N N 258 
ILE   H2   H  N N 259 
ILE   HA   H  N N 260 
ILE   HB   H  N N 261 
ILE   HG12 H  N N 262 
ILE   HG13 H  N N 263 
ILE   HG21 H  N N 264 
ILE   HG22 H  N N 265 
ILE   HG23 H  N N 266 
ILE   HD11 H  N N 267 
ILE   HD12 H  N N 268 
ILE   HD13 H  N N 269 
ILE   HXT  H  N N 270 
LEU   N    N  N N 271 
LEU   CA   C  N S 272 
LEU   C    C  N N 273 
LEU   O    O  N N 274 
LEU   CB   C  N N 275 
LEU   CG   C  N N 276 
LEU   CD1  C  N N 277 
LEU   CD2  C  N N 278 
LEU   OXT  O  N N 279 
LEU   H    H  N N 280 
LEU   H2   H  N N 281 
LEU   HA   H  N N 282 
LEU   HB2  H  N N 283 
LEU   HB3  H  N N 284 
LEU   HG   H  N N 285 
LEU   HD11 H  N N 286 
LEU   HD12 H  N N 287 
LEU   HD13 H  N N 288 
LEU   HD21 H  N N 289 
LEU   HD22 H  N N 290 
LEU   HD23 H  N N 291 
LEU   HXT  H  N N 292 
LYS   N    N  N N 293 
LYS   CA   C  N S 294 
LYS   C    C  N N 295 
LYS   O    O  N N 296 
LYS   CB   C  N N 297 
LYS   CG   C  N N 298 
LYS   CD   C  N N 299 
LYS   CE   C  N N 300 
LYS   NZ   N  N N 301 
LYS   OXT  O  N N 302 
LYS   H    H  N N 303 
LYS   H2   H  N N 304 
LYS   HA   H  N N 305 
LYS   HB2  H  N N 306 
LYS   HB3  H  N N 307 
LYS   HG2  H  N N 308 
LYS   HG3  H  N N 309 
LYS   HD2  H  N N 310 
LYS   HD3  H  N N 311 
LYS   HE2  H  N N 312 
LYS   HE3  H  N N 313 
LYS   HZ1  H  N N 314 
LYS   HZ2  H  N N 315 
LYS   HZ3  H  N N 316 
LYS   HXT  H  N N 317 
MET   N    N  N N 318 
MET   CA   C  N S 319 
MET   C    C  N N 320 
MET   O    O  N N 321 
MET   CB   C  N N 322 
MET   CG   C  N N 323 
MET   SD   S  N N 324 
MET   CE   C  N N 325 
MET   OXT  O  N N 326 
MET   H    H  N N 327 
MET   H2   H  N N 328 
MET   HA   H  N N 329 
MET   HB2  H  N N 330 
MET   HB3  H  N N 331 
MET   HG2  H  N N 332 
MET   HG3  H  N N 333 
MET   HE1  H  N N 334 
MET   HE2  H  N N 335 
MET   HE3  H  N N 336 
MET   HXT  H  N N 337 
NA    NA   NA N N 338 
NAG   C1   C  N R 339 
NAG   C2   C  N R 340 
NAG   C3   C  N R 341 
NAG   C4   C  N S 342 
NAG   C5   C  N R 343 
NAG   C6   C  N N 344 
NAG   C7   C  N N 345 
NAG   C8   C  N N 346 
NAG   N2   N  N N 347 
NAG   O1   O  N N 348 
NAG   O3   O  N N 349 
NAG   O4   O  N N 350 
NAG   O5   O  N N 351 
NAG   O6   O  N N 352 
NAG   O7   O  N N 353 
NAG   H1   H  N N 354 
NAG   H2   H  N N 355 
NAG   H3   H  N N 356 
NAG   H4   H  N N 357 
NAG   H5   H  N N 358 
NAG   H61  H  N N 359 
NAG   H62  H  N N 360 
NAG   H81  H  N N 361 
NAG   H82  H  N N 362 
NAG   H83  H  N N 363 
NAG   HN2  H  N N 364 
NAG   HO1  H  N N 365 
NAG   HO3  H  N N 366 
NAG   HO4  H  N N 367 
NAG   HO6  H  N N 368 
PHE   N    N  N N 369 
PHE   CA   C  N S 370 
PHE   C    C  N N 371 
PHE   O    O  N N 372 
PHE   CB   C  N N 373 
PHE   CG   C  Y N 374 
PHE   CD1  C  Y N 375 
PHE   CD2  C  Y N 376 
PHE   CE1  C  Y N 377 
PHE   CE2  C  Y N 378 
PHE   CZ   C  Y N 379 
PHE   OXT  O  N N 380 
PHE   H    H  N N 381 
PHE   H2   H  N N 382 
PHE   HA   H  N N 383 
PHE   HB2  H  N N 384 
PHE   HB3  H  N N 385 
PHE   HD1  H  N N 386 
PHE   HD2  H  N N 387 
PHE   HE1  H  N N 388 
PHE   HE2  H  N N 389 
PHE   HZ   H  N N 390 
PHE   HXT  H  N N 391 
PRO   N    N  N N 392 
PRO   CA   C  N S 393 
PRO   C    C  N N 394 
PRO   O    O  N N 395 
PRO   CB   C  N N 396 
PRO   CG   C  N N 397 
PRO   CD   C  N N 398 
PRO   OXT  O  N N 399 
PRO   H    H  N N 400 
PRO   HA   H  N N 401 
PRO   HB2  H  N N 402 
PRO   HB3  H  N N 403 
PRO   HG2  H  N N 404 
PRO   HG3  H  N N 405 
PRO   HD2  H  N N 406 
PRO   HD3  H  N N 407 
PRO   HXT  H  N N 408 
SER   N    N  N N 409 
SER   CA   C  N S 410 
SER   C    C  N N 411 
SER   O    O  N N 412 
SER   CB   C  N N 413 
SER   OG   O  N N 414 
SER   OXT  O  N N 415 
SER   H    H  N N 416 
SER   H2   H  N N 417 
SER   HA   H  N N 418 
SER   HB2  H  N N 419 
SER   HB3  H  N N 420 
SER   HG   H  N N 421 
SER   HXT  H  N N 422 
THR   N    N  N N 423 
THR   CA   C  N S 424 
THR   C    C  N N 425 
THR   O    O  N N 426 
THR   CB   C  N R 427 
THR   OG1  O  N N 428 
THR   CG2  C  N N 429 
THR   OXT  O  N N 430 
THR   H    H  N N 431 
THR   H2   H  N N 432 
THR   HA   H  N N 433 
THR   HB   H  N N 434 
THR   HG1  H  N N 435 
THR   HG21 H  N N 436 
THR   HG22 H  N N 437 
THR   HG23 H  N N 438 
THR   HXT  H  N N 439 
TRP   N    N  N N 440 
TRP   CA   C  N S 441 
TRP   C    C  N N 442 
TRP   O    O  N N 443 
TRP   CB   C  N N 444 
TRP   CG   C  Y N 445 
TRP   CD1  C  Y N 446 
TRP   CD2  C  Y N 447 
TRP   NE1  N  Y N 448 
TRP   CE2  C  Y N 449 
TRP   CE3  C  Y N 450 
TRP   CZ2  C  Y N 451 
TRP   CZ3  C  Y N 452 
TRP   CH2  C  Y N 453 
TRP   OXT  O  N N 454 
TRP   H    H  N N 455 
TRP   H2   H  N N 456 
TRP   HA   H  N N 457 
TRP   HB2  H  N N 458 
TRP   HB3  H  N N 459 
TRP   HD1  H  N N 460 
TRP   HE1  H  N N 461 
TRP   HE3  H  N N 462 
TRP   HZ2  H  N N 463 
TRP   HZ3  H  N N 464 
TRP   HH2  H  N N 465 
TRP   HXT  H  N N 466 
TYR   N    N  N N 467 
TYR   CA   C  N S 468 
TYR   C    C  N N 469 
TYR   O    O  N N 470 
TYR   CB   C  N N 471 
TYR   CG   C  Y N 472 
TYR   CD1  C  Y N 473 
TYR   CD2  C  Y N 474 
TYR   CE1  C  Y N 475 
TYR   CE2  C  Y N 476 
TYR   CZ   C  Y N 477 
TYR   OH   O  N N 478 
TYR   OXT  O  N N 479 
TYR   H    H  N N 480 
TYR   H2   H  N N 481 
TYR   HA   H  N N 482 
TYR   HB2  H  N N 483 
TYR   HB3  H  N N 484 
TYR   HD1  H  N N 485 
TYR   HD2  H  N N 486 
TYR   HE1  H  N N 487 
TYR   HE2  H  N N 488 
TYR   HH   H  N N 489 
TYR   HXT  H  N N 490 
VAL   N    N  N N 491 
VAL   CA   C  N S 492 
VAL   C    C  N N 493 
VAL   O    O  N N 494 
VAL   CB   C  N N 495 
VAL   CG1  C  N N 496 
VAL   CG2  C  N N 497 
VAL   OXT  O  N N 498 
VAL   H    H  N N 499 
VAL   H2   H  N N 500 
VAL   HA   H  N N 501 
VAL   HB   H  N N 502 
VAL   HG11 H  N N 503 
VAL   HG12 H  N N 504 
VAL   HG13 H  N N 505 
VAL   HG21 H  N N 506 
VAL   HG22 H  N N 507 
VAL   HG23 H  N N 508 
VAL   HXT  H  N N 509 
# 
loop_
_chem_comp_bond.comp_id 
_chem_comp_bond.atom_id_1 
_chem_comp_bond.atom_id_2 
_chem_comp_bond.value_order 
_chem_comp_bond.pdbx_aromatic_flag 
_chem_comp_bond.pdbx_stereo_config 
_chem_comp_bond.pdbx_ordinal 
A1JA4 O15 C16  sing N N 1   
A1JA4 O15 C14  sing N N 2   
A1JA4 C13 C14  sing N N 3   
A1JA4 C13 C12  sing N N 4   
A1JA4 C11 C12  sing N N 5   
A1JA4 C11 C10  sing N N 6   
A1JA4 C14 O17  doub N N 7   
A1JA4 C12 C18  sing N N 8   
A1JA4 C10 N9   sing N N 9   
A1JA4 C18 C19  sing N N 10  
A1JA4 N9  C19  sing N N 11  
A1JA4 N9  C8   sing N N 12  
A1JA4 CL1 C2   sing N N 13  
A1JA4 C8  C7   sing N N 14  
A1JA4 C2  C3   doub Y N 15  
A1JA4 C2  C38  sing Y N 16  
A1JA4 C6  C7   doub Y N 17  
A1JA4 C6  C5   sing Y N 18  
A1JA4 C3  C4   sing Y N 19  
A1JA4 C7  C20  sing Y N 20  
A1JA4 C38 C36  doub Y N 21  
A1JA4 C4  C5   sing N N 22  
A1JA4 C4  C35  doub Y N 23  
A1JA4 C5  C34  doub Y N 24  
A1JA4 C20 C21  doub Y N 25  
A1JA4 C36 C35  sing Y N 26  
A1JA4 C36 CL37 sing N N 27  
A1JA4 C34 C21  sing Y N 28  
A1JA4 C21 C22  sing N N 29  
A1JA4 C33 C32  sing N N 30  
A1JA4 C33 N23  sing N N 31  
A1JA4 C22 N23  sing N N 32  
A1JA4 C32 C26  sing N N 33  
A1JA4 N23 C24  sing N N 34  
A1JA4 C26 C27  sing N N 35  
A1JA4 C26 C25  sing N N 36  
A1JA4 C24 C25  sing N N 37  
A1JA4 C27 C28  sing N N 38  
A1JA4 C28 O31  doub N N 39  
A1JA4 C28 O29  sing N N 40  
A1JA4 O29 C30  sing N N 41  
A1JA4 C6  H6   sing N N 42  
A1JA4 C8  H8B  sing N N 43  
A1JA4 C8  H8A  sing N N 44  
A1JA4 C10 H10B sing N N 45  
A1JA4 C10 H10A sing N N 46  
A1JA4 C13 H13B sing N N 47  
A1JA4 C13 H13A sing N N 48  
A1JA4 C20 H20  sing N N 49  
A1JA4 C22 H22A sing N N 50  
A1JA4 C22 H22B sing N N 51  
A1JA4 C24 H24A sing N N 52  
A1JA4 C24 H24B sing N N 53  
A1JA4 C26 H26  sing N N 54  
A1JA4 C11 H11A sing N N 55  
A1JA4 C11 H11B sing N N 56  
A1JA4 C12 H12  sing N N 57  
A1JA4 C16 H16A sing N N 58  
A1JA4 C16 H16B sing N N 59  
A1JA4 C16 H16C sing N N 60  
A1JA4 C18 H18B sing N N 61  
A1JA4 C18 H18A sing N N 62  
A1JA4 C19 H19A sing N N 63  
A1JA4 C19 H19B sing N N 64  
A1JA4 C25 H25A sing N N 65  
A1JA4 C25 H25B sing N N 66  
A1JA4 C27 H27A sing N N 67  
A1JA4 C27 H27B sing N N 68  
A1JA4 C3  H3   sing N N 69  
A1JA4 C30 H30B sing N N 70  
A1JA4 C30 H30A sing N N 71  
A1JA4 C30 H30C sing N N 72  
A1JA4 C32 H32B sing N N 73  
A1JA4 C32 H32A sing N N 74  
A1JA4 C33 H33A sing N N 75  
A1JA4 C33 H33B sing N N 76  
A1JA4 C34 H34  sing N N 77  
A1JA4 C35 H35  sing N N 78  
A1JA4 C38 H38  sing N N 79  
ALA   N   CA   sing N N 80  
ALA   N   H    sing N N 81  
ALA   N   H2   sing N N 82  
ALA   CA  C    sing N N 83  
ALA   CA  CB   sing N N 84  
ALA   CA  HA   sing N N 85  
ALA   C   O    doub N N 86  
ALA   C   OXT  sing N N 87  
ALA   CB  HB1  sing N N 88  
ALA   CB  HB2  sing N N 89  
ALA   CB  HB3  sing N N 90  
ALA   OXT HXT  sing N N 91  
ARG   N   CA   sing N N 92  
ARG   N   H    sing N N 93  
ARG   N   H2   sing N N 94  
ARG   CA  C    sing N N 95  
ARG   CA  CB   sing N N 96  
ARG   CA  HA   sing N N 97  
ARG   C   O    doub N N 98  
ARG   C   OXT  sing N N 99  
ARG   CB  CG   sing N N 100 
ARG   CB  HB2  sing N N 101 
ARG   CB  HB3  sing N N 102 
ARG   CG  CD   sing N N 103 
ARG   CG  HG2  sing N N 104 
ARG   CG  HG3  sing N N 105 
ARG   CD  NE   sing N N 106 
ARG   CD  HD2  sing N N 107 
ARG   CD  HD3  sing N N 108 
ARG   NE  CZ   sing N N 109 
ARG   NE  HE   sing N N 110 
ARG   CZ  NH1  sing N N 111 
ARG   CZ  NH2  doub N N 112 
ARG   NH1 HH11 sing N N 113 
ARG   NH1 HH12 sing N N 114 
ARG   NH2 HH21 sing N N 115 
ARG   NH2 HH22 sing N N 116 
ARG   OXT HXT  sing N N 117 
ASN   N   CA   sing N N 118 
ASN   N   H    sing N N 119 
ASN   N   H2   sing N N 120 
ASN   CA  C    sing N N 121 
ASN   CA  CB   sing N N 122 
ASN   CA  HA   sing N N 123 
ASN   C   O    doub N N 124 
ASN   C   OXT  sing N N 125 
ASN   CB  CG   sing N N 126 
ASN   CB  HB2  sing N N 127 
ASN   CB  HB3  sing N N 128 
ASN   CG  OD1  doub N N 129 
ASN   CG  ND2  sing N N 130 
ASN   ND2 HD21 sing N N 131 
ASN   ND2 HD22 sing N N 132 
ASN   OXT HXT  sing N N 133 
ASP   N   CA   sing N N 134 
ASP   N   H    sing N N 135 
ASP   N   H2   sing N N 136 
ASP   CA  C    sing N N 137 
ASP   CA  CB   sing N N 138 
ASP   CA  HA   sing N N 139 
ASP   C   O    doub N N 140 
ASP   C   OXT  sing N N 141 
ASP   CB  CG   sing N N 142 
ASP   CB  HB2  sing N N 143 
ASP   CB  HB3  sing N N 144 
ASP   CG  OD1  doub N N 145 
ASP   CG  OD2  sing N N 146 
ASP   OD2 HD2  sing N N 147 
ASP   OXT HXT  sing N N 148 
CYS   N   CA   sing N N 149 
CYS   N   H    sing N N 150 
CYS   N   H2   sing N N 151 
CYS   CA  C    sing N N 152 
CYS   CA  CB   sing N N 153 
CYS   CA  HA   sing N N 154 
CYS   C   O    doub N N 155 
CYS   C   OXT  sing N N 156 
CYS   CB  SG   sing N N 157 
CYS   CB  HB2  sing N N 158 
CYS   CB  HB3  sing N N 159 
CYS   SG  HG   sing N N 160 
CYS   OXT HXT  sing N N 161 
DMS   S   O    doub N N 162 
DMS   S   C1   sing N N 163 
DMS   S   C2   sing N N 164 
DMS   C1  H11  sing N N 165 
DMS   C1  H12  sing N N 166 
DMS   C1  H13  sing N N 167 
DMS   C2  H21  sing N N 168 
DMS   C2  H22  sing N N 169 
DMS   C2  H23  sing N N 170 
GLN   N   CA   sing N N 171 
GLN   N   H    sing N N 172 
GLN   N   H2   sing N N 173 
GLN   CA  C    sing N N 174 
GLN   CA  CB   sing N N 175 
GLN   CA  HA   sing N N 176 
GLN   C   O    doub N N 177 
GLN   C   OXT  sing N N 178 
GLN   CB  CG   sing N N 179 
GLN   CB  HB2  sing N N 180 
GLN   CB  HB3  sing N N 181 
GLN   CG  CD   sing N N 182 
GLN   CG  HG2  sing N N 183 
GLN   CG  HG3  sing N N 184 
GLN   CD  OE1  doub N N 185 
GLN   CD  NE2  sing N N 186 
GLN   NE2 HE21 sing N N 187 
GLN   NE2 HE22 sing N N 188 
GLN   OXT HXT  sing N N 189 
GLU   N   CA   sing N N 190 
GLU   N   H    sing N N 191 
GLU   N   H2   sing N N 192 
GLU   CA  C    sing N N 193 
GLU   CA  CB   sing N N 194 
GLU   CA  HA   sing N N 195 
GLU   C   O    doub N N 196 
GLU   C   OXT  sing N N 197 
GLU   CB  CG   sing N N 198 
GLU   CB  HB2  sing N N 199 
GLU   CB  HB3  sing N N 200 
GLU   CG  CD   sing N N 201 
GLU   CG  HG2  sing N N 202 
GLU   CG  HG3  sing N N 203 
GLU   CD  OE1  doub N N 204 
GLU   CD  OE2  sing N N 205 
GLU   OE2 HE2  sing N N 206 
GLU   OXT HXT  sing N N 207 
GLY   N   CA   sing N N 208 
GLY   N   H    sing N N 209 
GLY   N   H2   sing N N 210 
GLY   CA  C    sing N N 211 
GLY   CA  HA2  sing N N 212 
GLY   CA  HA3  sing N N 213 
GLY   C   O    doub N N 214 
GLY   C   OXT  sing N N 215 
GLY   OXT HXT  sing N N 216 
HIS   N   CA   sing N N 217 
HIS   N   H    sing N N 218 
HIS   N   H2   sing N N 219 
HIS   CA  C    sing N N 220 
HIS   CA  CB   sing N N 221 
HIS   CA  HA   sing N N 222 
HIS   C   O    doub N N 223 
HIS   C   OXT  sing N N 224 
HIS   CB  CG   sing N N 225 
HIS   CB  HB2  sing N N 226 
HIS   CB  HB3  sing N N 227 
HIS   CG  ND1  sing Y N 228 
HIS   CG  CD2  doub Y N 229 
HIS   ND1 CE1  doub Y N 230 
HIS   ND1 HD1  sing N N 231 
HIS   CD2 NE2  sing Y N 232 
HIS   CD2 HD2  sing N N 233 
HIS   CE1 NE2  sing Y N 234 
HIS   CE1 HE1  sing N N 235 
HIS   NE2 HE2  sing N N 236 
HIS   OXT HXT  sing N N 237 
HOH   O   H1   sing N N 238 
HOH   O   H2   sing N N 239 
ILE   N   CA   sing N N 240 
ILE   N   H    sing N N 241 
ILE   N   H2   sing N N 242 
ILE   CA  C    sing N N 243 
ILE   CA  CB   sing N N 244 
ILE   CA  HA   sing N N 245 
ILE   C   O    doub N N 246 
ILE   C   OXT  sing N N 247 
ILE   CB  CG1  sing N N 248 
ILE   CB  CG2  sing N N 249 
ILE   CB  HB   sing N N 250 
ILE   CG1 CD1  sing N N 251 
ILE   CG1 HG12 sing N N 252 
ILE   CG1 HG13 sing N N 253 
ILE   CG2 HG21 sing N N 254 
ILE   CG2 HG22 sing N N 255 
ILE   CG2 HG23 sing N N 256 
ILE   CD1 HD11 sing N N 257 
ILE   CD1 HD12 sing N N 258 
ILE   CD1 HD13 sing N N 259 
ILE   OXT HXT  sing N N 260 
LEU   N   CA   sing N N 261 
LEU   N   H    sing N N 262 
LEU   N   H2   sing N N 263 
LEU   CA  C    sing N N 264 
LEU   CA  CB   sing N N 265 
LEU   CA  HA   sing N N 266 
LEU   C   O    doub N N 267 
LEU   C   OXT  sing N N 268 
LEU   CB  CG   sing N N 269 
LEU   CB  HB2  sing N N 270 
LEU   CB  HB3  sing N N 271 
LEU   CG  CD1  sing N N 272 
LEU   CG  CD2  sing N N 273 
LEU   CG  HG   sing N N 274 
LEU   CD1 HD11 sing N N 275 
LEU   CD1 HD12 sing N N 276 
LEU   CD1 HD13 sing N N 277 
LEU   CD2 HD21 sing N N 278 
LEU   CD2 HD22 sing N N 279 
LEU   CD2 HD23 sing N N 280 
LEU   OXT HXT  sing N N 281 
LYS   N   CA   sing N N 282 
LYS   N   H    sing N N 283 
LYS   N   H2   sing N N 284 
LYS   CA  C    sing N N 285 
LYS   CA  CB   sing N N 286 
LYS   CA  HA   sing N N 287 
LYS   C   O    doub N N 288 
LYS   C   OXT  sing N N 289 
LYS   CB  CG   sing N N 290 
LYS   CB  HB2  sing N N 291 
LYS   CB  HB3  sing N N 292 
LYS   CG  CD   sing N N 293 
LYS   CG  HG2  sing N N 294 
LYS   CG  HG3  sing N N 295 
LYS   CD  CE   sing N N 296 
LYS   CD  HD2  sing N N 297 
LYS   CD  HD3  sing N N 298 
LYS   CE  NZ   sing N N 299 
LYS   CE  HE2  sing N N 300 
LYS   CE  HE3  sing N N 301 
LYS   NZ  HZ1  sing N N 302 
LYS   NZ  HZ2  sing N N 303 
LYS   NZ  HZ3  sing N N 304 
LYS   OXT HXT  sing N N 305 
MET   N   CA   sing N N 306 
MET   N   H    sing N N 307 
MET   N   H2   sing N N 308 
MET   CA  C    sing N N 309 
MET   CA  CB   sing N N 310 
MET   CA  HA   sing N N 311 
MET   C   O    doub N N 312 
MET   C   OXT  sing N N 313 
MET   CB  CG   sing N N 314 
MET   CB  HB2  sing N N 315 
MET   CB  HB3  sing N N 316 
MET   CG  SD   sing N N 317 
MET   CG  HG2  sing N N 318 
MET   CG  HG3  sing N N 319 
MET   SD  CE   sing N N 320 
MET   CE  HE1  sing N N 321 
MET   CE  HE2  sing N N 322 
MET   CE  HE3  sing N N 323 
MET   OXT HXT  sing N N 324 
NAG   C1  C2   sing N N 325 
NAG   C1  O1   sing N N 326 
NAG   C1  O5   sing N N 327 
NAG   C1  H1   sing N N 328 
NAG   C2  C3   sing N N 329 
NAG   C2  N2   sing N N 330 
NAG   C2  H2   sing N N 331 
NAG   C3  C4   sing N N 332 
NAG   C3  O3   sing N N 333 
NAG   C3  H3   sing N N 334 
NAG   C4  C5   sing N N 335 
NAG   C4  O4   sing N N 336 
NAG   C4  H4   sing N N 337 
NAG   C5  C6   sing N N 338 
NAG   C5  O5   sing N N 339 
NAG   C5  H5   sing N N 340 
NAG   C6  O6   sing N N 341 
NAG   C6  H61  sing N N 342 
NAG   C6  H62  sing N N 343 
NAG   C7  C8   sing N N 344 
NAG   C7  N2   sing N N 345 
NAG   C7  O7   doub N N 346 
NAG   C8  H81  sing N N 347 
NAG   C8  H82  sing N N 348 
NAG   C8  H83  sing N N 349 
NAG   N2  HN2  sing N N 350 
NAG   O1  HO1  sing N N 351 
NAG   O3  HO3  sing N N 352 
NAG   O4  HO4  sing N N 353 
NAG   O6  HO6  sing N N 354 
PHE   N   CA   sing N N 355 
PHE   N   H    sing N N 356 
PHE   N   H2   sing N N 357 
PHE   CA  C    sing N N 358 
PHE   CA  CB   sing N N 359 
PHE   CA  HA   sing N N 360 
PHE   C   O    doub N N 361 
PHE   C   OXT  sing N N 362 
PHE   CB  CG   sing N N 363 
PHE   CB  HB2  sing N N 364 
PHE   CB  HB3  sing N N 365 
PHE   CG  CD1  doub Y N 366 
PHE   CG  CD2  sing Y N 367 
PHE   CD1 CE1  sing Y N 368 
PHE   CD1 HD1  sing N N 369 
PHE   CD2 CE2  doub Y N 370 
PHE   CD2 HD2  sing N N 371 
PHE   CE1 CZ   doub Y N 372 
PHE   CE1 HE1  sing N N 373 
PHE   CE2 CZ   sing Y N 374 
PHE   CE2 HE2  sing N N 375 
PHE   CZ  HZ   sing N N 376 
PHE   OXT HXT  sing N N 377 
PRO   N   CA   sing N N 378 
PRO   N   CD   sing N N 379 
PRO   N   H    sing N N 380 
PRO   CA  C    sing N N 381 
PRO   CA  CB   sing N N 382 
PRO   CA  HA   sing N N 383 
PRO   C   O    doub N N 384 
PRO   C   OXT  sing N N 385 
PRO   CB  CG   sing N N 386 
PRO   CB  HB2  sing N N 387 
PRO   CB  HB3  sing N N 388 
PRO   CG  CD   sing N N 389 
PRO   CG  HG2  sing N N 390 
PRO   CG  HG3  sing N N 391 
PRO   CD  HD2  sing N N 392 
PRO   CD  HD3  sing N N 393 
PRO   OXT HXT  sing N N 394 
SER   N   CA   sing N N 395 
SER   N   H    sing N N 396 
SER   N   H2   sing N N 397 
SER   CA  C    sing N N 398 
SER   CA  CB   sing N N 399 
SER   CA  HA   sing N N 400 
SER   C   O    doub N N 401 
SER   C   OXT  sing N N 402 
SER   CB  OG   sing N N 403 
SER   CB  HB2  sing N N 404 
SER   CB  HB3  sing N N 405 
SER   OG  HG   sing N N 406 
SER   OXT HXT  sing N N 407 
THR   N   CA   sing N N 408 
THR   N   H    sing N N 409 
THR   N   H2   sing N N 410 
THR   CA  C    sing N N 411 
THR   CA  CB   sing N N 412 
THR   CA  HA   sing N N 413 
THR   C   O    doub N N 414 
THR   C   OXT  sing N N 415 
THR   CB  OG1  sing N N 416 
THR   CB  CG2  sing N N 417 
THR   CB  HB   sing N N 418 
THR   OG1 HG1  sing N N 419 
THR   CG2 HG21 sing N N 420 
THR   CG2 HG22 sing N N 421 
THR   CG2 HG23 sing N N 422 
THR   OXT HXT  sing N N 423 
TRP   N   CA   sing N N 424 
TRP   N   H    sing N N 425 
TRP   N   H2   sing N N 426 
TRP   CA  C    sing N N 427 
TRP   CA  CB   sing N N 428 
TRP   CA  HA   sing N N 429 
TRP   C   O    doub N N 430 
TRP   C   OXT  sing N N 431 
TRP   CB  CG   sing N N 432 
TRP   CB  HB2  sing N N 433 
TRP   CB  HB3  sing N N 434 
TRP   CG  CD1  doub Y N 435 
TRP   CG  CD2  sing Y N 436 
TRP   CD1 NE1  sing Y N 437 
TRP   CD1 HD1  sing N N 438 
TRP   CD2 CE2  doub Y N 439 
TRP   CD2 CE3  sing Y N 440 
TRP   NE1 CE2  sing Y N 441 
TRP   NE1 HE1  sing N N 442 
TRP   CE2 CZ2  sing Y N 443 
TRP   CE3 CZ3  doub Y N 444 
TRP   CE3 HE3  sing N N 445 
TRP   CZ2 CH2  doub Y N 446 
TRP   CZ2 HZ2  sing N N 447 
TRP   CZ3 CH2  sing Y N 448 
TRP   CZ3 HZ3  sing N N 449 
TRP   CH2 HH2  sing N N 450 
TRP   OXT HXT  sing N N 451 
TYR   N   CA   sing N N 452 
TYR   N   H    sing N N 453 
TYR   N   H2   sing N N 454 
TYR   CA  C    sing N N 455 
TYR   CA  CB   sing N N 456 
TYR   CA  HA   sing N N 457 
TYR   C   O    doub N N 458 
TYR   C   OXT  sing N N 459 
TYR   CB  CG   sing N N 460 
TYR   CB  HB2  sing N N 461 
TYR   CB  HB3  sing N N 462 
TYR   CG  CD1  doub Y N 463 
TYR   CG  CD2  sing Y N 464 
TYR   CD1 CE1  sing Y N 465 
TYR   CD1 HD1  sing N N 466 
TYR   CD2 CE2  doub Y N 467 
TYR   CD2 HD2  sing N N 468 
TYR   CE1 CZ   doub Y N 469 
TYR   CE1 HE1  sing N N 470 
TYR   CE2 CZ   sing Y N 471 
TYR   CE2 HE2  sing N N 472 
TYR   CZ  OH   sing N N 473 
TYR   OH  HH   sing N N 474 
TYR   OXT HXT  sing N N 475 
VAL   N   CA   sing N N 476 
VAL   N   H    sing N N 477 
VAL   N   H2   sing N N 478 
VAL   CA  C    sing N N 479 
VAL   CA  CB   sing N N 480 
VAL   CA  HA   sing N N 481 
VAL   C   O    doub N N 482 
VAL   C   OXT  sing N N 483 
VAL   CB  CG1  sing N N 484 
VAL   CB  CG2  sing N N 485 
VAL   CB  HB   sing N N 486 
VAL   CG1 HG11 sing N N 487 
VAL   CG1 HG12 sing N N 488 
VAL   CG1 HG13 sing N N 489 
VAL   CG2 HG21 sing N N 490 
VAL   CG2 HG22 sing N N 491 
VAL   CG2 HG23 sing N N 492 
VAL   OXT HXT  sing N N 493 
# 
loop_
_pdbx_audit_support.funding_organization 
_pdbx_audit_support.country 
_pdbx_audit_support.grant_number 
_pdbx_audit_support.ordinal 
'Austrian Science Fund' Austria 'M 2730-B' 1 
'Austrian Science Fund' Austria P26_P36648 2 
# 
_pdbx_initial_refinement_model.id               1 
_pdbx_initial_refinement_model.entity_id_list   ? 
_pdbx_initial_refinement_model.type             'experimental model' 
_pdbx_initial_refinement_model.source_name      PDB 
_pdbx_initial_refinement_model.accession_code   7QY0 
_pdbx_initial_refinement_model.details          ? 
# 
_space_group.name_H-M_alt     'P 65 2 2' 
_space_group.name_Hall        'P 65 2 (x,y,z+1/12)' 
_space_group.IT_number        179 
_space_group.crystal_system   hexagonal 
_space_group.id               1 
# 
_atom_sites.entry_id                    9QWG 
_atom_sites.Cartn_transf_matrix[1][1]   ? 
_atom_sites.Cartn_transf_matrix[1][2]   ? 
_atom_sites.Cartn_transf_matrix[1][3]   ? 
_atom_sites.Cartn_transf_matrix[2][1]   ? 
_atom_sites.Cartn_transf_matrix[2][2]   ? 
_atom_sites.Cartn_transf_matrix[2][3]   ? 
_atom_sites.Cartn_transf_matrix[3][1]   ? 
_atom_sites.Cartn_transf_matrix[3][2]   ? 
_atom_sites.Cartn_transf_matrix[3][3]   ? 
_atom_sites.Cartn_transf_vector[1]      ? 
_atom_sites.Cartn_transf_vector[2]      ? 
_atom_sites.Cartn_transf_vector[3]      ? 
_atom_sites.Cartn_transform_axes        ? 
_atom_sites.fract_transf_matrix[1][1]   0.007624 
_atom_sites.fract_transf_matrix[1][2]   0.004402 
_atom_sites.fract_transf_matrix[1][3]   0.000000 
_atom_sites.fract_transf_matrix[2][1]   0.000000 
_atom_sites.fract_transf_matrix[2][2]   0.008803 
_atom_sites.fract_transf_matrix[2][3]   0.000000 
_atom_sites.fract_transf_matrix[3][1]   0.000000 
_atom_sites.fract_transf_matrix[3][2]   0.000000 
_atom_sites.fract_transf_matrix[3][3]   0.006460 
_atom_sites.fract_transf_vector[1]      0.00000 
_atom_sites.fract_transf_vector[2]      0.00000 
_atom_sites.fract_transf_vector[3]      0.00000 
_atom_sites.solution_primary            ? 
_atom_sites.solution_secondary          ? 
_atom_sites.solution_hydrogens          ? 
_atom_sites.special_details             ? 
# 
loop_
_atom_type.symbol 
_atom_type.scat_dispersion_real 
_atom_type.scat_dispersion_imag 
_atom_type.scat_Cromer_Mann_a1 
_atom_type.scat_Cromer_Mann_a2 
_atom_type.scat_Cromer_Mann_a3 
_atom_type.scat_Cromer_Mann_a4 
_atom_type.scat_Cromer_Mann_b1 
_atom_type.scat_Cromer_Mann_b2 
_atom_type.scat_Cromer_Mann_b3 
_atom_type.scat_Cromer_Mann_b4 
_atom_type.scat_Cromer_Mann_c 
_atom_type.scat_source 
_atom_type.scat_dispersion_source 
C  ? ? 3.54356  2.42580 ? ? 25.62398 1.50364  ? ? 0.0 
;2-Gaussian fit: Grosse-Kunstleve RW, Sauter NK, Adams PD: Newsletter of the IUCr Commission on Crystallographic Computing 2004, 3, 22-31.
;
? 
CA ? ? 16.26893 3.65395 ? ? 3.58509  77.28589 ? ? 0.0 
;2-Gaussian fit: Grosse-Kunstleve RW, Sauter NK, Adams PD: Newsletter of the IUCr Commission on Crystallographic Computing 2004, 3, 22-31.
;
? 
CL ? ? 9.50761  7.44341 ? ? 1.04373  23.83732 ? ? 0.0 
;2-Gaussian fit: Grosse-Kunstleve RW, Sauter NK, Adams PD: Newsletter of the IUCr Commission on Crystallographic Computing 2004, 3, 22-31.
;
? 
H  ? ? 0.51345  0.48472 ? ? 24.73122 6.32584  ? ? 0.0 
;2-Gaussian fit: Grosse-Kunstleve RW, Sauter NK, Adams PD: Newsletter of the IUCr Commission on Crystallographic Computing 2004, 3, 22-31.
;
? 
N  ? ? 4.01032  2.96436 ? ? 19.97189 1.75589  ? ? 0.0 
;2-Gaussian fit: Grosse-Kunstleve RW, Sauter NK, Adams PD: Newsletter of the IUCr Commission on Crystallographic Computing 2004, 3, 22-31.
;
? 
NA ? ? 9.38062  1.54875 ? ? 3.38349  72.32734 ? ? 0.0 
;2-Gaussian fit: Grosse-Kunstleve RW, Sauter NK, Adams PD: Newsletter of the IUCr Commission on Crystallographic Computing 2004, 3, 22-31.
;
? 
O  ? ? 4.49882  3.47563 ? ? 15.80542 1.70748  ? ? 0.0 
;2-Gaussian fit: Grosse-Kunstleve RW, Sauter NK, Adams PD: Newsletter of the IUCr Commission on Crystallographic Computing 2004, 3, 22-31.
;
? 
S  ? ? 9.55732  6.39887 ? ? 1.23737  29.19336 ? ? 0.0 
;2-Gaussian fit: Grosse-Kunstleve RW, Sauter NK, Adams PD: Newsletter of the IUCr Commission on Crystallographic Computing 2004, 3, 22-31.
;
? 
# 
loop_
_atom_site.group_PDB 
_atom_site.id 
_atom_site.type_symbol 
_atom_site.label_atom_id 
_atom_site.label_alt_id 
_atom_site.label_comp_id 
_atom_site.label_asym_id 
_atom_site.label_entity_id 
_atom_site.label_seq_id 
_atom_site.pdbx_PDB_ins_code 
_atom_site.Cartn_x 
_atom_site.Cartn_y 
_atom_site.Cartn_z 
_atom_site.occupancy 
_atom_site.B_iso_or_equiv 
_atom_site.pdbx_formal_charge 
_atom_site.auth_seq_id 
_atom_site.auth_comp_id 
_atom_site.auth_asym_id 
_atom_site.auth_atom_id 
_atom_site.pdbx_PDB_model_num 
ATOM   1    N  N    . TYR   A 1 3   ? 7.84845  -32.25811 -16.88461 1.000 51.87415 ? 110  TYR   A N    1 
ATOM   2    C  CA   . TYR   A 1 3   ? 9.30048  -32.13760 -17.02957 1.000 52.59169 ? 110  TYR   A CA   1 
ATOM   3    C  C    . TYR   A 1 3   ? 9.79886  -32.80781 -18.30730 1.000 52.83216 ? 110  TYR   A C    1 
ATOM   4    O  O    . TYR   A 1 3   ? 9.41069  -33.93702 -18.61361 1.000 54.16635 ? 110  TYR   A O    1 
ATOM   5    C  CB   . TYR   A 1 3   ? 10.03168 -32.75288 -15.82607 1.000 51.91359 ? 110  TYR   A CB   1 
ATOM   6    C  CG   . TYR   A 1 3   ? 11.53325 -32.73691 -16.00930 1.000 51.00777 ? 110  TYR   A CG   1 
ATOM   7    C  CD1  . TYR   A 1 3   ? 12.23958 -31.54190 -15.91718 1.000 50.51207 ? 110  TYR   A CD1  1 
ATOM   8    C  CD2  . TYR   A 1 3   ? 12.24076 -33.90354 -16.29904 1.000 49.69890 ? 110  TYR   A CD2  1 
ATOM   9    C  CE1  . TYR   A 1 3   ? 13.59560 -31.50101 -16.09946 1.000 48.96139 ? 110  TYR   A CE1  1 
ATOM   10   C  CE2  . TYR   A 1 3   ? 13.61608 -33.87595 -16.48207 1.000 47.54939 ? 110  TYR   A CE2  1 
ATOM   11   C  CZ   . TYR   A 1 3   ? 14.28027 -32.66327 -16.38720 1.000 48.91794 ? 110  TYR   A CZ   1 
ATOM   12   O  OH   . TYR   A 1 3   ? 15.63932 -32.58590 -16.56916 1.000 50.37012 ? 110  TYR   A OH   1 
ATOM   13   H  HA   . TYR   A 1 3   ? 9.51399  -31.19236 -17.07253 1.000 63.11003 ? 110  TYR   A HA   1 
ATOM   14   H  HB2  . TYR   A 1 3   ? 9.81743  -32.24409 -15.02850 1.000 62.29630 ? 110  TYR   A HB2  1 
ATOM   15   H  HB3  . TYR   A 1 3   ? 9.74853  -33.67429 -15.71782 1.000 62.29630 ? 110  TYR   A HB3  1 
ATOM   16   H  HD1  . TYR   A 1 3   ? 11.78129 -30.75510 -15.72797 1.000 60.61448 ? 110  TYR   A HD1  1 
ATOM   17   H  HD2  . TYR   A 1 3   ? 11.78461 -34.71083 -16.37053 1.000 59.63868 ? 110  TYR   A HD2  1 
ATOM   18   H  HE1  . TYR   A 1 3   ? 14.05268 -30.69409 -16.02968 1.000 58.75367 ? 110  TYR   A HE1  1 
ATOM   19   H  HE2  . TYR   A 1 3   ? 14.08433 -34.65828 -16.66537 1.000 57.05927 ? 110  TYR   A HE2  1 
ATOM   20   H  HH   . TYR   A 1 3   ? 15.91017 -33.25483 -16.99900 1.000 60.44414 ? 110  TYR   A HH   1 
ATOM   21   N  N    . GLN   A 1 4   ? 10.67736 -32.12888 -19.04086 1.000 51.57925 ? 111  GLN   A N    1 
ATOM   22   C  CA   . GLN   A 1 4   ? 11.25742 -32.67274 -20.26425 1.000 49.75022 ? 111  GLN   A CA   1 
ATOM   23   C  C    . GLN   A 1 4   ? 12.73740 -32.96335 -20.02940 1.000 43.62217 ? 111  GLN   A C    1 
ATOM   24   O  O    . GLN   A 1 4   ? 13.50997 -32.06193 -19.68697 1.000 42.28080 ? 111  GLN   A O    1 
ATOM   25   C  CB   . GLN   A 1 4   ? 11.06372 -31.71404 -21.44077 1.000 52.10275 ? 111  GLN   A CB   1 
ATOM   26   C  CG   . GLN   A 1 4   ? 9.59379  -31.34514 -21.71250 1.000 54.23624 ? 111  GLN   A CG   1 
ATOM   27   C  CD   . GLN   A 1 4   ? 8.68049  -32.55904 -21.81243 1.000 55.39053 ? 111  GLN   A CD   1 
ATOM   28   O  OE1  . GLN   A 1 4   ? 8.98281  -33.52361 -22.51441 0.000 55.53091 ? 111  GLN   A OE1  1 
ATOM   29   N  NE2  . GLN   A 1 4   ? 7.55779  -32.51333 -21.10243 0.000 55.50716 ? 111  GLN   A NE2  1 
ATOM   30   H  H    . GLN   A 1 4   ? 10.95640 -31.33905 -18.84619 1.000 61.89510 ? 111  GLN   A H    1 
ATOM   31   H  HA   . GLN   A 1 4   ? 10.81893 -33.50962 -20.48393 1.000 59.70027 ? 111  GLN   A HA   1 
ATOM   32   H  HB2  . GLN   A 1 4   ? 11.54462 -30.89245 -21.25470 1.000 62.52330 ? 111  GLN   A HB2  1 
ATOM   33   H  HB3  . GLN   A 1 4   ? 11.41651 -32.13063 -22.24257 1.000 62.52330 ? 111  GLN   A HB3  1 
ATOM   34   H  HG2  . GLN   A 1 4   ? 9.27031  -30.78741 -20.98780 1.000 65.08348 ? 111  GLN   A HG2  1 
ATOM   35   H  HG3  . GLN   A 1 4   ? 9.54072  -30.86210 -22.55199 1.000 65.08348 ? 111  GLN   A HG3  1 
ATOM   36   H  HE21 . GLN   A 1 4   ? 7.38135  -31.82297 -20.62089 0.000 66.60859 ? 111  GLN   A HE21 1 
ATOM   37   H  HE22 . GLN   A 1 4   ? 7.00781  -33.17411 -21.12458 0.000 66.60859 ? 111  GLN   A HE22 1 
ATOM   38   N  N    . GLU   A 1 5   ? 13.12900 -34.21823 -20.21452 1.000 39.47502 ? 112  GLU   A N    1 
ATOM   39   C  CA   . GLU   A 1 5   ? 14.51180 -34.57646 -19.98836 1.000 38.25864 ? 112  GLU   A CA   1 
ATOM   40   C  C    . GLU   A 1 5   ? 15.40376 -34.00679 -21.08695 1.000 33.46439 ? 112  GLU   A C    1 
ATOM   41   O  O    . GLU   A 1 5   ? 14.93944 -33.66061 -22.17916 1.000 32.91807 ? 112  GLU   A O    1 
ATOM   42   C  CB   . GLU   A 1 5   ? 14.67966 -36.08574 -19.91654 1.000 42.13585 ? 112  GLU   A CB   1 
ATOM   43   C  CG   . GLU   A 1 5   ? 14.64883 -36.78048 -21.24695 1.000 45.85580 ? 112  GLU   A CG   1 
ATOM   44   C  CD   . GLU   A 1 5   ? 14.80961 -38.26755 -21.07367 1.000 49.89921 ? 112  GLU   A CD   1 
ATOM   45   O  OE1  . GLU   A 1 5   ? 14.68570 -38.72213 -19.91728 1.000 48.41958 ? 112  GLU   A OE1  1 
ATOM   46   O  OE2  . GLU   A 1 5   ? 15.06711 -38.97138 -22.07631 1.000 53.67746 ? 112  GLU   A OE2  1 
ATOM   47   H  H    . GLU   A 1 5   ? 12.62006 -34.86432 -20.46580 1.000 47.37003 ? 112  GLU   A H    1 
ATOM   48   H  HA   . GLU   A 1 5   ? 14.79629 -34.20383 -19.13917 1.000 45.91036 ? 112  GLU   A HA   1 
ATOM   49   H  HB2  . GLU   A 1 5   ? 15.53511 -36.28195 -19.50351 1.000 50.56302 ? 112  GLU   A HB2  1 
ATOM   50   H  HB3  . GLU   A 1 5   ? 13.95994 -36.45119 -19.37863 1.000 50.56302 ? 112  GLU   A HB3  1 
ATOM   51   H  HG2  . GLU   A 1 5   ? 13.79858 -36.61044 -21.68176 1.000 55.02696 ? 112  GLU   A HG2  1 
ATOM   52   H  HG3  . GLU   A 1 5   ? 15.37555 -36.45373 -21.80013 1.000 55.02696 ? 112  GLU   A HG3  1 
ATOM   53   N  N    . PRO   A 1 6   ? 16.69601 -33.90754 -20.81181 1.000 29.61657 ? 113  PRO   A N    1 
ATOM   54   C  CA   . PRO   A 1 6   ? 17.60709 -33.27254 -21.76124 1.000 27.88770 ? 113  PRO   A CA   1 
ATOM   55   C  C    . PRO   A 1 6   ? 17.61700 -33.96066 -23.10955 1.000 25.57135 ? 113  PRO   A C    1 
ATOM   56   O  O    . PRO   A 1 6   ? 17.46667 -35.17613 -23.22229 1.000 25.75710 ? 113  PRO   A O    1 
ATOM   57   C  CB   . PRO   A 1 6   ? 18.96785 -33.39668 -21.07531 1.000 28.02614 ? 113  PRO   A CB   1 
ATOM   58   C  CG   . PRO   A 1 6   ? 18.63800 -33.41440 -19.62910 1.000 28.48774 ? 113  PRO   A CG   1 
ATOM   59   C  CD   . PRO   A 1 6   ? 17.35018 -34.17713 -19.52041 1.000 29.01893 ? 113  PRO   A CD   1 
ATOM   60   H  HA   . PRO   A 1 6   ? 17.36581 -32.34062 -21.88039 1.000 33.46524 ? 113  PRO   A HA   1 
ATOM   61   H  HB2  . PRO   A 1 6   ? 19.40504 -34.21924 -21.34580 1.000 33.63137 ? 113  PRO   A HB2  1 
ATOM   62   H  HB3  . PRO   A 1 6   ? 19.52585 -32.63538 -21.29883 1.000 33.63137 ? 113  PRO   A HB3  1 
ATOM   63   H  HG2  . PRO   A 1 6   ? 19.34501 -33.85958 -19.13631 1.000 34.18529 ? 113  PRO   A HG2  1 
ATOM   64   H  HG3  . PRO   A 1 6   ? 18.52924 -32.50636 -19.30578 1.000 34.18529 ? 113  PRO   A HG3  1 
ATOM   65   H  HD2  . PRO   A 1 6   ? 17.51790 -35.12594 -19.40844 1.000 34.82271 ? 113  PRO   A HD2  1 
ATOM   66   H  HD3  . PRO   A 1 6   ? 16.81259 -33.84609 -18.78399 1.000 34.82271 ? 113  PRO   A HD3  1 
ATOM   67   N  N    . THR   A 1 7   ? 17.84260 -33.15455 -24.13061 1.000 24.48093 ? 114  THR   A N    1 
ATOM   68   C  CA   . THR   A 1 7   ? 17.90479 -33.59976 -25.51373 1.000 25.65551 ? 114  THR   A CA   1 
ATOM   69   C  C    . THR   A 1 7   ? 19.32941 -33.76323 -26.02080 1.000 23.67899 ? 114  THR   A C    1 
ATOM   70   O  O    . THR   A 1 7   ? 19.52193 -34.13254 -27.18496 1.000 25.17292 ? 114  THR   A O    1 
ATOM   71   C  CB   . THR   A 1 7   ? 17.16928 -32.59026 -26.38409 1.000 28.37419 ? 114  THR   A CB   1 
ATOM   72   O  OG1  . THR   A 1 7   ? 17.79487 -31.31276 -26.21187 1.000 30.01547 ? 114  THR   A OG1  1 
ATOM   73   C  CG2  . THR   A 1 7   ? 15.70925 -32.50431 -25.97480 1.000 30.94097 ? 114  THR   A CG2  1 
ATOM   74   H  H    . THR   A 1 7   ? 17.96860 -32.30800 -24.04657 1.000 29.37711 ? 114  THR   A H    1 
ATOM   75   H  HA   . THR   A 1 7   ? 17.46938 -34.46285 -25.59373 1.000 30.78661 ? 114  THR   A HA   1 
ATOM   76   H  HB   . THR   A 1 7   ? 17.20121 -32.85502 -27.31671 1.000 34.04902 ? 114  THR   A HB   1 
ATOM   77   H  HG1  . THR   A 1 7   ? 17.28224 -30.70344 -26.47933 1.000 36.01857 ? 114  THR   A HG1  1 
ATOM   78   H  HG21 . THR   A 1 7   ? 15.23458 -31.89769 -26.56438 1.000 37.12916 ? 114  THR   A HG21 1 
ATOM   79   H  HG22 . THR   A 1 7   ? 15.29772 -33.38109 -26.02766 1.000 37.12916 ? 114  THR   A HG22 1 
ATOM   80   H  HG23 . THR   A 1 7   ? 15.63866 -32.17782 -25.06413 1.000 37.12916 ? 114  THR   A HG23 1 
ATOM   81   N  N    . ASP   A 1 8   ? 20.32597 -33.50159 -25.17681 1.000 22.74954 ? 115  ASP   A N    1 
ATOM   82   C  CA   . ASP   A 1 8   ? 21.71529 -33.50770 -25.60778 1.000 22.00816 ? 115  ASP   A CA   1 
ATOM   83   C  C    . ASP   A 1 8   ? 22.09335 -34.85689 -26.21908 1.000 21.90205 ? 115  ASP   A C    1 
ATOM   84   O  O    . ASP   A 1 8   ? 21.61069 -35.91390 -25.78633 1.000 21.19254 ? 115  ASP   A O    1 
ATOM   85   C  CB   . ASP   A 1 8   ? 22.62015 -33.17713 -24.41733 1.000 22.17177 ? 115  ASP   A CB   1 
ATOM   86   C  CG   . ASP   A 1 8   ? 22.26422 -31.84655 -23.77271 1.000 21.00197 ? 115  ASP   A CG   1 
ATOM   87   O  OD1  . ASP   A 1 8   ? 21.12949 -31.72556 -23.25342 1.000 22.26975 ? 115  ASP   A OD1  1 
ATOM   88   O  OD2  . ASP   A 1 8   ? 23.09560 -30.91354 -23.79869 1.000 20.93053 ? 115  ASP   A OD2  1 
ATOM   89   H  H    . ASP   A 1 8   ? 20.22104 -33.31641 -24.34356 1.000 27.29944 ? 115  ASP   A H    1 
ATOM   90   H  HA   . ASP   A 1 8   ? 21.85052 -32.83835 -26.29667 1.000 26.40979 ? 115  ASP   A HA   1 
ATOM   91   H  HB2  . ASP   A 1 8   ? 22.52867 -33.87153 -23.74626 1.000 26.60612 ? 115  ASP   A HB2  1 
ATOM   92   H  HB3  . ASP   A 1 8   ? 23.54002 -33.12863 -24.72129 1.000 26.60612 ? 115  ASP   A HB3  1 
ATOM   93   N  N    . PRO   A 1 9   ? 22.97895 -34.85426 -27.21556 1.000 20.91803 ? 116  PRO   A N    1 
ATOM   94   C  CA   . PRO   A 1 9   ? 23.18982 -36.08167 -28.00495 1.000 22.42628 ? 116  PRO   A CA   1 
ATOM   95   C  C    . PRO   A 1 9   ? 23.72812 -37.24326 -27.19956 1.000 21.56804 ? 116  PRO   A C    1 
ATOM   96   O  O    . PRO   A 1 9   ? 23.43324 -38.40224 -27.52298 1.000 21.65940 ? 116  PRO   A O    1 
ATOM   97   C  CB   . PRO   A 1 9   ? 24.18905 -35.63868 -29.09008 1.000 24.20845 ? 116  PRO   A CB   1 
ATOM   98   C  CG   . PRO   A 1 9   ? 24.76131 -34.32705 -28.60954 1.000 24.19241 ? 116  PRO   A CG   1 
ATOM   99   C  CD   . PRO   A 1 9   ? 23.66783 -33.69336 -27.80099 1.000 22.12979 ? 116  PRO   A CD   1 
ATOM   100  H  HA   . PRO   A 1 9   ? 22.35415 -36.34415 -28.42168 1.000 26.91153 ? 116  PRO   A HA   1 
ATOM   101  H  HB2  . PRO   A 1 9   ? 24.88733 -36.30545 -29.18348 1.000 29.05015 ? 116  PRO   A HB2  1 
ATOM   102  H  HB3  . PRO   A 1 9   ? 23.72534 -35.52342 -29.93423 1.000 29.05015 ? 116  PRO   A HB3  1 
ATOM   103  H  HG2  . PRO   A 1 9   ? 25.54576 -34.49006 -28.06277 1.000 29.03089 ? 116  PRO   A HG2  1 
ATOM   104  H  HG3  . PRO   A 1 9   ? 24.99606 -33.77156 -29.36929 1.000 29.03089 ? 116  PRO   A HG3  1 
ATOM   105  H  HD2  . PRO   A 1 9   ? 24.03504 -33.12223 -27.10826 1.000 26.55575 ? 116  PRO   A HD2  1 
ATOM   106  H  HD3  . PRO   A 1 9   ? 23.06806 -33.18363 -28.36787 1.000 26.55575 ? 116  PRO   A HD3  1 
ATOM   107  N  N    . LYS   A 1 10  ? 24.51267 -36.98169 -26.15650 1.000 21.65716 ? 117  LYS   A N    1 
ATOM   108  C  CA   . LYS   A 1 10  ? 25.07219 -38.05680 -25.35243 1.000 23.00463 ? 117  LYS   A CA   1 
ATOM   109  C  C    . LYS   A 1 10  ? 24.38312 -38.21246 -24.00718 1.000 19.81908 ? 117  LYS   A C    1 
ATOM   110  O  O    . LYS   A 1 10  ? 24.84609 -38.99562 -23.17247 1.000 19.71849 ? 117  LYS   A O    1 
ATOM   111  C  CB   . LYS   A 1 10  ? 26.56430 -37.83797 -25.15848 1.000 26.05414 ? 117  LYS   A CB   1 
ATOM   112  C  CG   . LYS   A 1 10  ? 27.27743 -37.81459 -26.49633 1.000 30.75489 ? 117  LYS   A CG   1 
ATOM   113  C  CD   . LYS   A 1 10  ? 28.72695 -37.68301 -26.29570 1.000 34.32445 ? 117  LYS   A CD   1 
ATOM   114  C  CE   . LYS   A 1 10  ? 29.48626 -38.96835 -26.40492 0.000 34.53464 ? 117  LYS   A CE   1 
ATOM   115  N  NZ   . LYS   A 1 10  ? 29.29471 -39.58781 -27.73323 0.000 34.67834 ? 117  LYS   A NZ   1 
ATOM   116  H  H    . LYS   A 1 10  ? 24.73246 -36.19130 -25.89849 1.000 25.98859 ? 117  LYS   A H    1 
ATOM   117  H  HA   . LYS   A 1 10  ? 24.95101 -38.89084 -25.83262 1.000 27.60556 ? 117  LYS   A HA   1 
ATOM   118  H  HB2  . LYS   A 1 10  ? 26.71219 -36.98862 -24.71391 1.000 31.26496 ? 117  LYS   A HB2  1 
ATOM   119  H  HB3  . LYS   A 1 10  ? 26.93106 -38.56010 -24.62471 1.000 31.26496 ? 117  LYS   A HB3  1 
ATOM   120  H  HG2  . LYS   A 1 10  ? 27.10384 -38.64128 -26.97315 1.000 36.90587 ? 117  LYS   A HG2  1 
ATOM   121  H  HG3  . LYS   A 1 10  ? 26.96648 -37.05873 -27.01871 1.000 36.90587 ? 117  LYS   A HG3  1 
ATOM   122  H  HD2  . LYS   A 1 10  ? 29.07912 -37.07747 -26.96667 1.000 41.18934 ? 117  LYS   A HD2  1 
ATOM   123  H  HD3  . LYS   A 1 10  ? 28.88586 -37.32402 -25.40870 1.000 41.18934 ? 117  LYS   A HD3  1 
ATOM   124  H  HE2  . LYS   A 1 10  ? 30.43263 -38.79568 -26.28052 0.000 41.44157 ? 117  LYS   A HE2  1 
ATOM   125  H  HE3  . LYS   A 1 10  ? 29.17045 -39.58818 -25.72892 0.000 41.44157 ? 117  LYS   A HE3  1 
ATOM   126  H  HZ1  . LYS   A 1 10  ? 29.85212 -40.27456 -27.83207 0.000 41.61401 ? 117  LYS   A HZ1  1 
ATOM   127  H  HZ2  . LYS   A 1 10  ? 28.45824 -39.88069 -27.81475 0.000 41.61401 ? 117  LYS   A HZ2  1 
ATOM   128  H  HZ3  . LYS   A 1 10  ? 29.45543 -38.99089 -28.37351 0.000 41.61401 ? 117  LYS   A HZ3  1 
ATOM   129  N  N    . PHE   A 1 11  ? 23.27810 -37.51452 -23.77619 1.000 21.91172 ? 118  PHE   A N    1 
ATOM   130  C  CA   . PHE   A 1 11  ? 22.56097 -37.75362 -22.53226 1.000 21.29255 ? 118  PHE   A CA   1 
ATOM   131  C  C    . PHE   A 1 11  ? 22.13335 -39.20855 -22.39179 1.000 21.39567 ? 118  PHE   A C    1 
ATOM   132  O  O    . PHE   A 1 11  ? 22.26497 -39.75785 -21.28265 1.000 21.27182 ? 118  PHE   A O    1 
ATOM   133  C  CB   . PHE   A 1 11  ? 21.35180 -36.82635 -22.40444 1.000 21.43233 ? 118  PHE   A CB   1 
ATOM   134  C  CG   . PHE   A 1 11  ? 20.53662 -37.11333 -21.18695 1.000 22.18682 ? 118  PHE   A CG   1 
ATOM   135  C  CD1  . PHE   A 1 11  ? 21.06449 -36.88260 -19.92742 1.000 21.07803 ? 118  PHE   A CD1  1 
ATOM   136  C  CD2  . PHE   A 1 11  ? 19.26728 -37.64427 -21.28955 1.000 24.59885 ? 118  PHE   A CD2  1 
ATOM   137  C  CE1  . PHE   A 1 11  ? 20.32436 -37.17275 -18.78345 1.000 22.58284 ? 118  PHE   A CE1  1 
ATOM   138  C  CE2  . PHE   A 1 11  ? 18.52518 -37.92613 -20.16037 1.000 25.33691 ? 118  PHE   A CE2  1 
ATOM   139  C  CZ   . PHE   A 1 11  ? 19.05879 -37.69097 -18.90616 1.000 25.37000 ? 118  PHE   A CZ   1 
ATOM   140  H  H    . PHE   A 1 11  ? 22.93713 -36.92317 -24.29930 1.000 26.29406 ? 118  PHE   A H    1 
ATOM   141  H  HA   . PHE   A 1 11  ? 23.16363 -37.53176 -21.80530 1.000 25.55106 ? 118  PHE   A HA   1 
ATOM   142  H  HB2  . PHE   A 1 11  ? 21.66100 -35.90853 -22.35046 1.000 25.71879 ? 118  PHE   A HB2  1 
ATOM   143  H  HB3  . PHE   A 1 11  ? 20.78254 -36.93947 -23.18165 1.000 25.71879 ? 118  PHE   A HB3  1 
ATOM   144  H  HD1  . PHE   A 1 11  ? 21.92130 -36.53057 -19.84458 1.000 25.29364 ? 118  PHE   A HD1  1 
ATOM   145  H  HD2  . PHE   A 1 11  ? 18.90721 -37.81436 -22.12997 1.000 29.51862 ? 118  PHE   A HD2  1 
ATOM   146  H  HE1  . PHE   A 1 11  ? 20.68563 -37.01624 -17.94090 1.000 27.09940 ? 118  PHE   A HE1  1 
ATOM   147  H  HE2  . PHE   A 1 11  ? 17.66666 -38.27404 -20.24285 1.000 30.40429 ? 118  PHE   A HE2  1 
ATOM   148  H  HZ   . PHE   A 1 11  ? 18.55998 -37.88401 -18.14536 1.000 30.44401 ? 118  PHE   A HZ   1 
ATOM   149  N  N    . PRO   A 1 12  ? 21.65207 -39.88583 -23.43675 1.000 22.79335 ? 119  PRO   A N    1 
ATOM   150  C  CA   . PRO   A 1 12  ? 21.31948 -41.31294 -23.29020 1.000 23.47852 ? 119  PRO   A CA   1 
ATOM   151  C  C    . PRO   A 1 12  ? 22.49232 -42.16957 -22.84610 1.000 22.36268 ? 119  PRO   A C    1 
ATOM   152  O  O    . PRO   A 1 12  ? 22.28686 -43.22969 -22.24080 1.000 24.60125 ? 119  PRO   A O    1 
ATOM   153  C  CB   . PRO   A 1 12  ? 20.84046 -41.70434 -24.69632 1.000 24.46874 ? 119  PRO   A CB   1 
ATOM   154  C  CG   . PRO   A 1 12  ? 20.36477 -40.42301 -25.30258 1.000 24.43402 ? 119  PRO   A CG   1 
ATOM   155  C  CD   . PRO   A 1 12  ? 21.29862 -39.36595 -24.76824 1.000 22.72834 ? 119  PRO   A CD   1 
ATOM   156  H  HA   . PRO   A 1 12  ? 20.59145 -41.41604 -22.65754 1.000 28.17423 ? 119  PRO   A HA   1 
ATOM   157  H  HB2  . PRO   A 1 12  ? 21.57645 -42.07872 -25.20530 1.000 29.36249 ? 119  PRO   A HB2  1 
ATOM   158  H  HB3  . PRO   A 1 12  ? 20.11868 -42.34930 -24.63337 1.000 29.36249 ? 119  PRO   A HB3  1 
ATOM   159  H  HG2  . PRO   A 1 12  ? 20.41793 -40.47538 -26.26970 1.000 29.32083 ? 119  PRO   A HG2  1 
ATOM   160  H  HG3  . PRO   A 1 12  ? 19.45064 -40.24772 -25.02957 1.000 29.32083 ? 119  PRO   A HG3  1 
ATOM   161  H  HD2  . PRO   A 1 12  ? 22.08596 -39.28292 -25.32868 1.000 27.27400 ? 119  PRO   A HD2  1 
ATOM   162  H  HD3  . PRO   A 1 12  ? 20.84934 -38.50912 -24.69828 1.000 27.27400 ? 119  PRO   A HD3  1 
ATOM   163  N  N    . GLN   A 1 13  ? 23.71787 -41.74832 -23.13659 1.000 21.44369 ? 120  GLN   A N    1 
ATOM   164  C  CA   . GLN   A 1 13  ? 24.89501 -42.48758 -22.71863 1.000 21.95646 ? 120  GLN   A CA   1 
ATOM   165  C  C    . GLN   A 1 13  ? 25.31844 -42.17390 -21.28733 1.000 19.06208 ? 120  GLN   A C    1 
ATOM   166  O  O    . GLN   A 1 13  ? 26.21705 -42.84063 -20.77673 1.000 19.56729 ? 120  GLN   A O    1 
ATOM   167  C  CB   . GLN   A 1 13  ? 26.05189 -42.19273 -23.66450 1.000 26.62652 ? 120  GLN   A CB   1 
ATOM   168  C  CG   . GLN   A 1 13  ? 25.82532 -42.73731 -25.05449 1.000 33.48784 ? 120  GLN   A CG   1 
ATOM   169  C  CD   . GLN   A 1 13  ? 26.62855 -42.00058 -26.08422 1.000 42.98284 ? 120  GLN   A CD   1 
ATOM   170  O  OE1  . GLN   A 1 13  ? 26.26998 -40.88630 -26.49081 1.000 47.37045 ? 120  GLN   A OE1  1 
ATOM   171  N  NE2  . GLN   A 1 13  ? 27.73200 -42.60875 -26.51473 1.000 44.87051 ? 120  GLN   A NE2  1 
ATOM   172  H  H    . GLN   A 1 13  ? 23.89269 -41.03140 -23.57825 1.000 25.73242 ? 120  GLN   A H    1 
ATOM   173  H  HA   . GLN   A 1 13  ? 24.69875 -43.43629 -22.76685 1.000 26.34775 ? 120  GLN   A HA   1 
ATOM   174  H  HB2  . GLN   A 1 13  ? 26.16588 -41.23193 -23.73349 1.000 31.95182 ? 120  GLN   A HB2  1 
ATOM   175  H  HB3  . GLN   A 1 13  ? 26.85925 -42.59808 -23.31128 1.000 31.95182 ? 120  GLN   A HB3  1 
ATOM   176  H  HG2  . GLN   A 1 13  ? 26.08632 -43.67124 -25.07768 1.000 40.18541 ? 120  GLN   A HG2  1 
ATOM   177  H  HG3  . GLN   A 1 13  ? 24.88659 -42.64942 -25.28245 1.000 40.18541 ? 120  GLN   A HG3  1 
ATOM   178  H  HE21 . GLN   A 1 13  ? 27.94746 -43.38045 -26.20221 1.000 53.84461 ? 120  GLN   A HE21 1 
ATOM   179  H  HE22 . GLN   A 1 13  ? 28.22926 -42.22988 -27.10531 1.000 53.84461 ? 120  GLN   A HE22 1 
ATOM   180  N  N    . GLN   A 1 14  ? 24.70858 -41.18048 -20.64313 1.000 19.92332 ? 121  GLN   A N    1 
ATOM   181  C  CA   . GLN   A 1 14  ? 24.98191 -40.85188 -19.24119 1.000 18.49792 ? 121  GLN   A CA   1 
ATOM   182  C  C    . GLN   A 1 14  ? 24.09505 -41.72063 -18.34948 1.000 19.46890 ? 121  GLN   A C    1 
ATOM   183  O  O    . GLN   A 1 14  ? 23.15698 -41.27132 -17.68510 1.000 22.23056 ? 121  GLN   A O    1 
ATOM   184  C  CB   . GLN   A 1 14  ? 24.77280 -39.36350 -18.99662 1.000 18.91204 ? 121  GLN   A CB   1 
ATOM   185  C  CG   . GLN   A 1 14  ? 25.71032 -38.53329 -19.86153 1.000 18.97319 ? 121  GLN   A CG   1 
ATOM   186  C  CD   . GLN   A 1 14  ? 25.62186 -37.04524 -19.61692 1.000 19.79414 ? 121  GLN   A CD   1 
ATOM   187  O  OE1  . GLN   A 1 14  ? 24.60713 -36.41751 -19.90091 1.000 19.60064 ? 121  GLN   A OE1  1 
ATOM   188  N  NE2  . GLN   A 1 14  ? 26.71092 -36.46444 -19.12793 1.000 22.67589 ? 121  GLN   A NE2  1 
ATOM   189  H  H    . GLN   A 1 14  ? 24.11824 -40.66895 -21.00290 1.000 23.90799 ? 121  GLN   A H    1 
ATOM   190  H  HA   . GLN   A 1 14  ? 25.90767 -41.05396 -19.03379 1.000 22.19750 ? 121  GLN   A HA   1 
ATOM   191  H  HB2  . GLN   A 1 14  ? 23.85864 -39.12560 -19.21712 1.000 22.69444 ? 121  GLN   A HB2  1 
ATOM   192  H  HB3  . GLN   A 1 14  ? 24.95282 -39.16115 -18.06520 1.000 22.69444 ? 121  GLN   A HB3  1 
ATOM   193  H  HG2  . GLN   A 1 14  ? 26.62329 -38.80705 -19.68140 1.000 22.76783 ? 121  GLN   A HG2  1 
ATOM   194  H  HG3  . GLN   A 1 14  ? 25.49442 -38.69127 -20.79391 1.000 22.76783 ? 121  GLN   A HG3  1 
ATOM   195  H  HE21 . GLN   A 1 14  ? 27.41382 -36.93365 -18.96865 1.000 27.21107 ? 121  GLN   A HE21 1 
ATOM   196  H  HE22 . GLN   A 1 14  ? 26.71349 -35.61898 -18.97044 1.000 27.21107 ? 121  GLN   A HE22 1 
ATOM   197  N  N    . TRP   A 1 15  ? 24.46024 -43.00125 -18.33490 1.000 19.30921 ? 122  TRP   A N    1 
ATOM   198  C  CA   . TRP   A 1 15  ? 23.64909 -44.05350 -17.73616 1.000 18.54918 ? 122  TRP   A CA   1 
ATOM   199  C  C    . TRP   A 1 15  ? 23.42879 -43.84268 -16.25002 1.000 20.27617 ? 122  TRP   A C    1 
ATOM   200  O  O    . TRP   A 1 15  ? 22.42335 -44.30951 -15.69098 1.000 21.58483 ? 122  TRP   A O    1 
ATOM   201  C  CB   . TRP   A 1 15  ? 24.34805 -45.39316 -17.96553 1.000 17.42964 ? 122  TRP   A CB   1 
ATOM   202  C  CG   . TRP   A 1 15  ? 25.80680 -45.41461 -17.50153 1.000 17.19118 ? 122  TRP   A CG   1 
ATOM   203  C  CD1  . TRP   A 1 15  ? 26.91112 -45.01961 -18.21832 1.000 18.01448 ? 122  TRP   A CD1  1 
ATOM   204  C  CD2  . TRP   A 1 15  ? 26.30201 -45.87445 -16.23639 1.000 16.72478 ? 122  TRP   A CD2  1 
ATOM   205  N  NE1  . TRP   A 1 15  ? 28.04353 -45.17859 -17.46536 1.000 19.07477 ? 122  TRP   A NE1  1 
ATOM   206  C  CE2  . TRP   A 1 15  ? 27.70028 -45.72284 -16.25223 1.000 18.51177 ? 122  TRP   A CE2  1 
ATOM   207  C  CE3  . TRP   A 1 15  ? 25.69300 -46.39229 -15.09353 1.000 16.86667 ? 122  TRP   A CE3  1 
ATOM   208  C  CZ2  . TRP   A 1 15  ? 28.49978 -46.06448 -15.16283 1.000 18.69926 ? 122  TRP   A CZ2  1 
ATOM   209  C  CZ3  . TRP   A 1 15  ? 26.48168 -46.73192 -14.01454 1.000 15.87410 ? 122  TRP   A CZ3  1 
ATOM   210  C  CH2  . TRP   A 1 15  ? 27.87751 -46.58305 -14.06170 1.000 17.52620 ? 122  TRP   A CH2  1 
ATOM   211  H  H    . TRP   A 1 15  ? 25.19373 -43.29480 -18.67465 1.000 23.17105 ? 122  TRP   A H    1 
ATOM   212  H  HA   . TRP   A 1 15  ? 22.77642 -44.05789 -18.15963 1.000 22.25901 ? 122  TRP   A HA   1 
ATOM   213  H  HB2  . TRP   A 1 15  ? 23.87146 -46.08162 -17.47585 1.000 20.91557 ? 122  TRP   A HB2  1 
ATOM   214  H  HB3  . TRP   A 1 15  ? 24.33632 -45.59273 -18.91471 1.000 20.91557 ? 122  TRP   A HB3  1 
ATOM   215  H  HD1  . TRP   A 1 15  ? 26.89189 -44.69192 -19.08847 1.000 21.61738 ? 122  TRP   A HD1  1 
ATOM   216  H  HE1  . TRP   A 1 15  ? 28.84080 -44.97116 -17.71221 1.000 22.88972 ? 122  TRP   A HE1  1 
ATOM   217  H  HE3  . TRP   A 1 15  ? 24.77067 -46.50659 -15.05971 1.000 20.24001 ? 122  TRP   A HE3  1 
ATOM   218  H  HZ2  . TRP   A 1 15  ? 29.42171 -45.94419 -15.18428 1.000 22.43912 ? 122  TRP   A HZ2  1 
ATOM   219  H  HZ3  . TRP   A 1 15  ? 26.08291 -47.06492 -13.24319 1.000 19.04893 ? 122  TRP   A HZ3  1 
ATOM   220  H  HH2  . TRP   A 1 15  ? 28.38854 -46.84242 -13.32926 1.000 21.03144 ? 122  TRP   A HH2  1 
ATOM   221  N  N    . TYR   A 1 16  ? 24.37183 -43.17222 -15.59354 1.000 18.29796 ? 123  TYR   A N    1 
ATOM   222  C  CA   . TYR   A 1 16  ? 24.31736 -42.91434 -14.15402 1.000 20.03970 ? 123  TYR   A CA   1 
ATOM   223  C  C    . TYR   A 1 16  ? 23.36303 -41.77786 -13.81392 1.000 21.83778 ? 123  TYR   A C    1 
ATOM   224  O  O    . TYR   A 1 16  ? 23.04349 -41.59821 -12.63307 1.000 22.34591 ? 123  TYR   A O    1 
ATOM   225  C  CB   . TYR   A 1 16  ? 25.72650 -42.62045 -13.62528 1.000 19.56309 ? 123  TYR   A CB   1 
ATOM   226  C  CG   . TYR   A 1 16  ? 26.46570 -41.73573 -14.56440 1.000 17.02346 ? 123  TYR   A CG   1 
ATOM   227  C  CD1  . TYR   A 1 16  ? 27.15556 -42.27785 -15.64772 1.000 14.16867 ? 123  TYR   A CD1  1 
ATOM   228  C  CD2  . TYR   A 1 16  ? 26.40845 -40.35423 -14.43959 1.000 15.89358 ? 123  TYR   A CD2  1 
ATOM   229  C  CE1  . TYR   A 1 16  ? 27.76592 -41.47670 -16.56343 1.000 16.11651 ? 123  TYR   A CE1  1 
ATOM   230  C  CE2  . TYR   A 1 16  ? 27.04526 -39.53811 -15.35515 1.000 15.08986 ? 123  TYR   A CE2  1 
ATOM   231  C  CZ   . TYR   A 1 16  ? 27.71338 -40.10748 -16.41778 1.000 15.96595 ? 123  TYR   A CZ   1 
ATOM   232  O  OH   . TYR   A 1 16  ? 28.34516 -39.30725 -17.33475 1.000 17.75274 ? 123  TYR   A OH   1 
ATOM   233  H  H    . TYR   A 1 16  ? 25.07411 -42.84623 -15.96789 1.000 21.95755 ? 123  TYR   A H    1 
ATOM   234  H  HA   . TYR   A 1 16  ? 24.00336 -43.70576 -13.68931 1.000 24.04764 ? 123  TYR   A HA   1 
ATOM   235  H  HB2  . TYR   A 1 16  ? 25.66340 -42.17500 -12.76592 1.000 23.47570 ? 123  TYR   A HB2  1 
ATOM   236  H  HB3  . TYR   A 1 16  ? 26.21744 -43.45189 -13.53274 1.000 23.47570 ? 123  TYR   A HB3  1 
ATOM   237  H  HD1  . TYR   A 1 16  ? 27.19947 -43.20156 -15.74637 1.000 17.00240 ? 123  TYR   A HD1  1 
ATOM   238  H  HD2  . TYR   A 1 16  ? 25.93726 -39.97454 -13.73340 1.000 19.07229 ? 123  TYR   A HD2  1 
ATOM   239  H  HE1  . TYR   A 1 16  ? 28.21686 -41.85219 -17.28493 1.000 19.33981 ? 123  TYR   A HE1  1 
ATOM   240  H  HE2  . TYR   A 1 16  ? 27.02321 -38.61375 -15.25526 1.000 18.10783 ? 123  TYR   A HE2  1 
ATOM   241  H  HH   . TYR   A 1 16  ? 28.12685 -38.50505 -17.21471 1.000 21.30328 ? 123  TYR   A HH   1 
ATOM   242  N  N    . LEU   A 1 17  ? 22.89563 -41.03435 -14.82756 1.000 23.28736 ? 124  LEU   A N    1 
ATOM   243  C  CA   . LEU   A 1 17  ? 21.77335 -40.09983 -14.74712 1.000 28.62795 ? 124  LEU   A CA   1 
ATOM   244  C  C    . LEU   A 1 17  ? 20.53016 -40.58642 -15.49182 1.000 34.81362 ? 124  LEU   A C    1 
ATOM   245  O  O    . LEU   A 1 17  ? 19.41133 -40.47328 -14.99302 1.000 38.75807 ? 124  LEU   A O    1 
ATOM   246  C  CB   . LEU   A 1 17  ? 22.16009 -38.73279 -15.34953 1.000 24.02373 ? 124  LEU   A CB   1 
ATOM   247  C  CG   . LEU   A 1 17  ? 23.54105 -38.11453 -15.17663 1.000 21.40453 ? 124  LEU   A CG   1 
ATOM   248  C  CD1  . LEU   A 1 17  ? 23.65120 -36.85477 -16.04108 1.000 21.87603 ? 124  LEU   A CD1  1 
ATOM   249  C  CD2  . LEU   A 1 17  ? 23.78479 -37.78673 -13.72120 1.000 20.10154 ? 124  LEU   A CD2  1 
ATOM   250  H  H    . LEU   A 1 17  ? 23.23561 -41.05855 -15.61713 1.000 27.94483 ? 124  LEU   A H    1 
ATOM   251  H  HA   . LEU   A 1 17  ? 21.56235 -39.98991 -13.80675 1.000 34.35354 ? 124  LEU   A HA   1 
ATOM   252  H  HB2  . LEU   A 1 17  ? 22.03029 -38.80788 -16.30787 1.000 28.82848 ? 124  LEU   A HB2  1 
ATOM   253  H  HB3  . LEU   A 1 17  ? 21.54018 -38.08434 -14.98059 1.000 28.82848 ? 124  LEU   A HB3  1 
ATOM   254  H  HG   . LEU   A 1 17  ? 24.22329 -38.74308 -15.46013 1.000 25.68544 ? 124  LEU   A HG   1 
ATOM   255  H  HD11 . LEU   A 1 17  ? 24.55676 -36.51162 -15.98521 1.000 26.25124 ? 124  LEU   A HD11 1 
ATOM   256  H  HD12 . LEU   A 1 17  ? 23.43998 -37.08282 -16.95992 1.000 26.25124 ? 124  LEU   A HD12 1 
ATOM   257  H  HD13 . LEU   A 1 17  ? 23.02500 -36.19072 -15.71274 1.000 26.25124 ? 124  LEU   A HD13 1 
ATOM   258  H  HD21 . LEU   A 1 17  ? 24.65146 -37.35981 -13.63449 1.000 24.12185 ? 124  LEU   A HD21 1 
ATOM   259  H  HD22 . LEU   A 1 17  ? 23.08815 -37.18693 -13.41163 1.000 24.12185 ? 124  LEU   A HD22 1 
ATOM   260  H  HD23 . LEU   A 1 17  ? 23.76750 -38.60799 -13.20533 1.000 24.12185 ? 124  LEU   A HD23 1 
ATOM   261  N  N    . SER   A 1 18  ? 20.67617 -41.08375 -16.71639 1.000 39.99221 ? 125  SER   A N    1 
ATOM   262  C  CA   . SER   A 1 18  ? 19.50215 -41.29791 -17.55852 1.000 42.89918 ? 125  SER   A CA   1 
ATOM   263  C  C    . SER   A 1 18  ? 18.91650 -42.69912 -17.44995 1.000 45.81417 ? 125  SER   A C    1 
ATOM   264  O  O    . SER   A 1 18  ? 17.92256 -42.98290 -18.12949 1.000 48.16264 ? 125  SER   A O    1 
ATOM   265  C  CB   . SER   A 1 18  ? 19.83052 -41.00061 -19.02961 1.000 42.60784 ? 125  SER   A CB   1 
ATOM   266  O  OG   . SER   A 1 18  ? 20.73510 -41.95082 -19.56455 1.000 41.41369 ? 125  SER   A OG   1 
ATOM   267  H  H    . SER   A 1 18  ? 21.42767 -41.30016 -17.07417 1.000 47.99066 ? 125  SER   A H    1 
ATOM   268  H  HA   . SER   A 1 18  ? 18.81946 -40.67207 -17.27016 1.000 51.47901 ? 125  SER   A HA   1 
ATOM   269  H  HB2  . SER   A 1 18  ? 19.00902 -41.02639 -19.54476 1.000 51.12940 ? 125  SER   A HB2  1 
ATOM   270  H  HB3  . SER   A 1 18  ? 20.23157 -40.11937 -19.08857 1.000 51.12940 ? 125  SER   A HB3  1 
ATOM   271  H  HG   . SER   A 1 18  ? 20.98806 -42.47793 -18.96141 1.000 49.69642 ? 125  SER   A HG   1 
ATOM   272  N  N    . GLY   A 1 19  ? 19.47202 -43.56459 -16.60547 1.000 47.23718 ? 126  GLY   A N    1 
ATOM   273  C  CA   . GLY   A 1 19  ? 19.01102 -44.94065 -16.56191 1.000 53.98727 ? 126  GLY   A CA   1 
ATOM   274  C  C    . GLY   A 1 19  ? 17.57555 -45.06183 -16.08218 1.000 59.14405 ? 126  GLY   A C    1 
ATOM   275  O  O    . GLY   A 1 19  ? 17.08873 -44.26092 -15.28038 1.000 60.33884 ? 126  GLY   A O    1 
ATOM   276  H  H    . GLY   A 1 19  ? 20.10784 -43.38006 -16.05657 1.000 56.68462 ? 126  GLY   A H    1 
ATOM   277  H  HA2  . GLY   A 1 19  ? 19.06859 -45.32578 -17.45031 1.000 64.78473 ? 126  GLY   A HA2  1 
ATOM   278  H  HA3  . GLY   A 1 19  ? 19.57702 -45.44894 -15.96008 1.000 64.78473 ? 126  GLY   A HA3  1 
ATOM   279  N  N    . VAL   A 1 20  ? 16.88631 -46.08765 -16.58993 1.000 61.83663 ? 127  VAL   A N    1 
ATOM   280  C  CA   . VAL   A 1 20  ? 15.55745 -46.46384 -16.11380 1.000 64.98349 ? 127  VAL   A CA   1 
ATOM   281  C  C    . VAL   A 1 20  ? 15.57733 -47.79929 -15.37489 1.000 66.66381 ? 127  VAL   A C    1 
ATOM   282  O  O    . VAL   A 1 20  ? 14.51226 -48.35889 -15.08946 1.000 66.28743 ? 127  VAL   A O    1 
ATOM   283  C  CB   . VAL   A 1 20  ? 14.52835 -46.50749 -17.26082 1.000 64.86746 ? 127  VAL   A CB   1 
ATOM   284  C  CG1  . VAL   A 1 20  ? 14.74411 -45.35479 -18.22976 0.000 65.07509 ? 127  VAL   A CG1  1 
ATOM   285  C  CG2  . VAL   A 1 20  ? 14.56865 -47.85390 -17.98125 0.000 65.03322 ? 127  VAL   A CG2  1 
ATOM   286  H  H    . VAL   A 1 20  ? 17.17634 -46.59003 -17.22484 1.000 74.20396 ? 127  VAL   A H    1 
ATOM   287  H  HA   . VAL   A 1 20  ? 15.27374 -45.78155 -15.48541 1.000 77.98018 ? 127  VAL   A HA   1 
ATOM   288  H  HB   . VAL   A 1 20  ? 13.64132 -46.40703 -16.88137 1.000 77.84095 ? 127  VAL   A HB   1 
ATOM   289  H  HG11 . VAL   A 1 20  ? 14.02537 -45.35103 -18.88114 0.000 78.09010 ? 127  VAL   A HG11 1 
ATOM   290  H  HG12 . VAL   A 1 20  ? 14.74529 -44.52124 -17.73368 0.000 78.09010 ? 127  VAL   A HG12 1 
ATOM   291  H  HG13 . VAL   A 1 20  ? 15.59605 -45.47420 -18.67792 0.000 78.09010 ? 127  VAL   A HG13 1 
ATOM   292  H  HG21 . VAL   A 1 20  ? 14.10797 -47.77136 -18.83088 0.000 78.03986 ? 127  VAL   A HG21 1 
ATOM   293  H  HG22 . VAL   A 1 20  ? 15.49373 -48.10512 -18.12961 0.000 78.03986 ? 127  VAL   A HG22 1 
ATOM   294  H  HG23 . VAL   A 1 20  ? 14.12924 -48.52026 -17.43009 0.000 78.03986 ? 127  VAL   A HG23 1 
ATOM   295  N  N    . THR   A 1 21  ? 16.76091 -48.32925 -15.05953 1.000 67.55411 ? 128  THR   A N    1 
ATOM   296  C  CA   . THR   A 1 21  ? 16.89160 -49.64035 -14.43762 1.000 68.01343 ? 128  THR   A CA   1 
ATOM   297  C  C    . THR   A 1 21  ? 17.21069 -49.56825 -12.94890 1.000 67.49398 ? 128  THR   A C    1 
ATOM   298  O  O    . THR   A 1 21  ? 17.55704 -50.59399 -12.35550 1.000 67.61702 ? 128  THR   A O    1 
ATOM   299  C  CB   . THR   A 1 21  ? 17.97226 -50.46688 -15.14994 1.000 69.34644 ? 128  THR   A CB   1 
ATOM   300  O  OG1  . THR   A 1 21  ? 19.12641 -49.65394 -15.40393 1.000 69.67797 ? 128  THR   A OG1  1 
ATOM   301  C  CG2  . THR   A 1 21  ? 17.44591 -51.03208 -16.46293 1.000 70.08554 ? 128  THR   A CG2  1 
ATOM   302  H  H    . THR   A 1 21  ? 17.51390 -47.93832 -15.20015 1.000 81.06493 ? 128  THR   A H    1 
ATOM   303  H  HA   . THR   A 1 21  ? 16.04260 -50.09857 -14.53831 1.000 81.61611 ? 128  THR   A HA   1 
ATOM   304  H  HB   . THR   A 1 21  ? 18.22720 -51.21055 -14.58173 1.000 83.21573 ? 128  THR   A HB   1 
ATOM   305  H  HG1  . THR   A 1 21  ? 19.71220 -50.10372 -15.80411 1.000 83.61357 ? 128  THR   A HG1  1 
ATOM   306  H  HG21 . THR   A 1 21  ? 18.12795 -51.57592 -16.88714 1.000 84.10265 ? 128  THR   A HG21 1 
ATOM   307  H  HG22 . THR   A 1 21  ? 16.66329 -51.58087 -16.29786 1.000 84.10265 ? 128  THR   A HG22 1 
ATOM   308  H  HG23 . THR   A 1 21  ? 17.20258 -50.30875 -17.06166 1.000 84.10265 ? 128  THR   A HG23 1 
ATOM   309  N  N    . GLN   A 1 22  ? 17.10155 -48.39107 -12.33286 1.000 67.08643 ? 129  GLN   A N    1 
ATOM   310  C  CA   . GLN   A 1 22  ? 17.36299 -48.15353 -10.91372 1.000 67.04962 ? 129  GLN   A CA   1 
ATOM   311  C  C    . GLN   A 1 22  ? 18.84915 -48.20296 -10.56542 1.000 62.76560 ? 129  GLN   A C    1 
ATOM   312  O  O    . GLN   A 1 22  ? 19.20274 -48.04212 -9.38656  1.000 64.29306 ? 129  GLN   A O    1 
ATOM   313  C  CB   . GLN   A 1 22  ? 16.61713 -49.14334 -10.00555 1.000 69.66310 ? 129  GLN   A CB   1 
ATOM   314  C  CG   . GLN   A 1 22  ? 15.11511 -49.10013 -10.16244 0.000 72.64504 ? 129  GLN   A CG   1 
ATOM   315  C  CD   . GLN   A 1 22  ? 14.42826 -50.25311 -9.46554  0.000 75.05476 ? 129  GLN   A CD   1 
ATOM   316  O  OE1  . GLN   A 1 22  ? 14.93949 -50.79816 -8.48707  0.000 75.87327 ? 129  GLN   A OE1  1 
ATOM   317  N  NE2  . GLN   A 1 22  ? 13.26499 -50.63885 -9.97306  0.000 75.90161 ? 129  GLN   A NE2  1 
ATOM   318  H  H    . GLN   A 1 22  ? 16.86302 -47.67420 -12.74372 1.000 80.50371 ? 129  GLN   A H    1 
ATOM   319  H  HA   . GLN   A 1 22  ? 17.04428 -47.26043 -10.70953 1.000 80.45954 ? 129  GLN   A HA   1 
ATOM   320  H  HB2  . GLN   A 1 22  ? 16.91124 -50.04313 -10.21717 1.000 83.59572 ? 129  GLN   A HB2  1 
ATOM   321  H  HB3  . GLN   A 1 22  ? 16.82445 -48.93535 -9.08108  1.000 83.59572 ? 129  GLN   A HB3  1 
ATOM   322  H  HG2  . GLN   A 1 22  ? 14.77980 -48.27415 -9.78003  0.000 87.17405 ? 129  GLN   A HG2  1 
ATOM   323  H  HG3  . GLN   A 1 22  ? 14.89327 -49.14305 -11.10576 0.000 87.17405 ? 129  GLN   A HG3  1 
ATOM   324  H  HE21 . GLN   A 1 22  ? 12.94199 -50.23748 -10.66165 0.000 91.08193 ? 129  GLN   A HE21 1 
ATOM   325  H  HE22 . GLN   A 1 22  ? 12.83381 -51.29031 -9.61349  0.000 91.08193 ? 129  GLN   A HE22 1 
ATOM   326  N  N    . ARG   A 1 23  ? 19.73081 -48.42117 -11.53537 1.000 54.87884 ? 130  ARG   A N    1 
ATOM   327  C  CA   . ARG   A 1 23  ? 21.16353 -48.28280 -11.30234 1.000 49.27354 ? 130  ARG   A CA   1 
ATOM   328  C  C    . ARG   A 1 23  ? 21.60139 -46.89303 -11.76532 1.000 38.46983 ? 130  ARG   A C    1 
ATOM   329  O  O    . ARG   A 1 23  ? 22.31641 -46.72182 -12.75486 1.000 38.10328 ? 130  ARG   A O    1 
ATOM   330  C  CB   . ARG   A 1 23  ? 21.92618 -49.40009 -12.01114 1.000 52.85366 ? 130  ARG   A CB   1 
ATOM   331  C  CG   . ARG   A 1 23  ? 21.36033 -50.80432 -11.74618 1.000 54.44490 ? 130  ARG   A CG   1 
ATOM   332  C  CD   . ARG   A 1 23  ? 21.37672 -51.18379 -10.25614 1.000 56.06171 ? 130  ARG   A CD   1 
ATOM   333  N  NE   . ARG   A 1 23  ? 20.30863 -52.10908 -9.89297  0.000 56.60540 ? 130  ARG   A NE   1 
ATOM   334  C  CZ   . ARG   A 1 23  ? 20.32230 -53.41243 -10.13827 0.000 57.12721 ? 130  ARG   A CZ   1 
ATOM   335  N  NH1  . ARG   A 1 23  ? 21.31370 -53.98136 -10.80481 0.000 57.37809 ? 130  ARG   A NH1  1 
ATOM   336  N  NH2  . ARG   A 1 23  ? 19.31401 -54.16376 -9.70528  0.000 57.27036 ? 130  ARG   A NH2  1 
ATOM   337  H  H    . ARG   A 1 23  ? 19.52371 -48.65066 -12.33790 1.000 65.85461 ? 130  ARG   A H    1 
ATOM   338  H  HA   . ARG   A 1 23  ? 21.35045 -48.36243 -10.35386 1.000 59.12824 ? 130  ARG   A HA   1 
ATOM   339  H  HB2  . ARG   A 1 23  ? 21.89114 -49.24282 -12.96767 1.000 63.42439 ? 130  ARG   A HB2  1 
ATOM   340  H  HB3  . ARG   A 1 23  ? 22.84715 -49.39013 -11.70681 1.000 63.42439 ? 130  ARG   A HB3  1 
ATOM   341  H  HG2  . ARG   A 1 23  ? 20.44080 -50.83767 -12.05318 1.000 65.33387 ? 130  ARG   A HG2  1 
ATOM   342  H  HG3  . ARG   A 1 23  ? 21.89436 -51.45612 -12.22666 1.000 65.33387 ? 130  ARG   A HG3  1 
ATOM   343  H  HD2  . ARG   A 1 23  ? 22.22366 -51.60834 -10.04793 1.000 67.27405 ? 130  ARG   A HD2  1 
ATOM   344  H  HD3  . ARG   A 1 23  ? 21.26917 -50.37961 -9.72452  1.000 67.27405 ? 130  ARG   A HD3  1 
ATOM   345  H  HE   . ARG   A 1 23  ? 19.62053 -51.78602 -9.49080  0.000 67.92648 ? 130  ARG   A HE   1 
ATOM   346  H  HH11 . ARG   A 1 23  ? 21.96966 -53.50401 -11.09022 0.000 68.85371 ? 130  ARG   A HH11 1 
ATOM   347  H  HH12 . ARG   A 1 23  ? 21.30210 -54.82848 -10.95262 0.000 68.85371 ? 130  ARG   A HH12 1 
ATOM   348  H  HH21 . ARG   A 1 23  ? 18.66423 -53.80335 -9.27229  0.000 68.72444 ? 130  ARG   A HH21 1 
ATOM   349  H  HH22 . ARG   A 1 23  ? 19.31177 -55.01004 -9.85828  0.000 68.72444 ? 130  ARG   A HH22 1 
ATOM   350  N  N    . ASP   A 1 24  ? 21.11983 -45.88135 -11.03607 1.000 30.33089 ? 131  ASP   A N    1 
ATOM   351  C  CA   . ASP   A 1 24  ? 21.51182 -44.50231 -11.30394 1.000 26.47314 ? 131  ASP   A CA   1 
ATOM   352  C  C    . ASP   A 1 24  ? 21.44418 -43.67818 -10.02186 1.000 23.72594 ? 131  ASP   A C    1 
ATOM   353  O  O    . ASP   A 1 24  ? 21.07016 -44.16620 -8.94609  1.000 24.00724 ? 131  ASP   A O    1 
ATOM   354  C  CB   . ASP   A 1 24  ? 20.63774 -43.87374 -12.40038 1.000 28.84419 ? 131  ASP   A CB   1 
ATOM   355  C  CG   . ASP   A 1 24  ? 19.15975 -43.90493 -12.06456 1.000 32.27906 ? 131  ASP   A CG   1 
ATOM   356  O  OD1  . ASP   A 1 24  ? 18.77479 -43.31993 -11.03080 1.000 31.87453 ? 131  ASP   A OD1  1 
ATOM   357  O  OD2  . ASP   A 1 24  ? 18.38495 -44.49911 -12.85430 1.000 34.80219 ? 131  ASP   A OD2  1 
ATOM   358  H  H    . ASP   A 1 24  ? 20.56676 -45.97207 -10.38378 1.000 36.39707 ? 131  ASP   A H    1 
ATOM   359  H  HA   . ASP   A 1 24  ? 22.43497 -44.51673 -11.60142 1.000 31.76777 ? 131  ASP   A HA   1 
ATOM   360  H  HB2  . ASP   A 1 24  ? 20.89841 -42.94705 -12.51952 1.000 34.61303 ? 131  ASP   A HB2  1 
ATOM   361  H  HB3  . ASP   A 1 24  ? 20.76748 -44.36383 -13.22735 1.000 34.61303 ? 131  ASP   A HB3  1 
ATOM   362  N  N    . LEU   A 1 25  ? 21.83117 -42.41203 -10.14867 1.000 21.27661 ? 132  LEU   A N    1 
ATOM   363  C  CA   . LEU   A 1 25  ? 21.92276 -41.48656 -9.02582  1.000 19.36671 ? 132  LEU   A CA   1 
ATOM   364  C  C    . LEU   A 1 25  ? 20.60272 -40.76884 -8.74155  1.000 19.12805 ? 132  LEU   A C    1 
ATOM   365  O  O    . LEU   A 1 25  ? 20.55727 -39.88036 -7.87980  1.000 18.92770 ? 132  LEU   A O    1 
ATOM   366  C  CB   . LEU   A 1 25  ? 23.04528 -40.48974 -9.30378  1.000 19.05227 ? 132  LEU   A CB   1 
ATOM   367  C  CG   . LEU   A 1 25  ? 24.40359 -41.17392 -9.40505  1.000 19.56049 ? 132  LEU   A CG   1 
ATOM   368  C  CD1  . LEU   A 1 25  ? 25.44365 -40.26698 -10.00632 1.000 22.23854 ? 132  LEU   A CD1  1 
ATOM   369  C  CD2  . LEU   A 1 25  ? 24.85599 -41.64453 -8.01633  1.000 19.46447 ? 132  LEU   A CD2  1 
ATOM   370  H  H    . LEU   A 1 25  ? 22.05268 -42.05528 -10.89918 1.000 25.53193 ? 132  LEU   A H    1 
ATOM   371  H  HA   . LEU   A 1 25  ? 22.14832 -41.97112 -8.21635  1.000 23.24006 ? 132  LEU   A HA   1 
ATOM   372  H  HB2  . LEU   A 1 25  ? 22.86871 -40.03801 -10.14381 1.000 22.86273 ? 132  LEU   A HB2  1 
ATOM   373  H  HB3  . LEU   A 1 25  ? 23.08309 -39.84369 -8.58122  1.000 22.86273 ? 132  LEU   A HB3  1 
ATOM   374  H  HG   . LEU   A 1 25  ? 24.31593 -41.94145 -9.99167  1.000 23.47258 ? 132  LEU   A HG   1 
ATOM   375  H  HD11 . LEU   A 1 25  ? 26.27351 -40.75954 -10.10442 1.000 26.68625 ? 132  LEU   A HD11 1 
ATOM   376  H  HD12 . LEU   A 1 25  ? 25.13445 -39.96367 -10.87425 1.000 26.68625 ? 132  LEU   A HD12 1 
ATOM   377  H  HD13 . LEU   A 1 25  ? 25.57761 -39.50691 -9.41874  1.000 26.68625 ? 132  LEU   A HD13 1 
ATOM   378  H  HD21 . LEU   A 1 25  ? 25.75052 -42.01353 -8.08383  1.000 23.35736 ? 132  LEU   A HD21 1 
ATOM   379  H  HD22 . LEU   A 1 25  ? 24.85552 -40.88698 -7.41050  1.000 23.35736 ? 132  LEU   A HD22 1 
ATOM   380  H  HD23 . LEU   A 1 25  ? 24.24125 -42.32363 -7.69724  1.000 23.35736 ? 132  LEU   A HD23 1 
ATOM   381  N  N    . ASN   A 1 26  ? 19.52706 -41.15739 -9.42400  1.000 17.92112 ? 133  ASN   A N    1 
ATOM   382  C  CA   . ASN   A 1 26  ? 18.19409 -40.60267 -9.18353  1.000 20.05393 ? 133  ASN   A CA   1 
ATOM   383  C  C    . ASN   A 1 26  ? 18.20893 -39.08263 -9.33641  1.000 19.01579 ? 133  ASN   A C    1 
ATOM   384  O  O    . ASN   A 1 26  ? 17.59985 -38.34144 -8.56306  1.000 18.81866 ? 133  ASN   A O    1 
ATOM   385  C  CB   . ASN   A 1 26  ? 17.66590 -41.01737 -7.81175  1.000 21.21551 ? 133  ASN   A CB   1 
ATOM   386  C  CG   . ASN   A 1 26  ? 16.17848 -40.91508 -7.72413  1.000 23.56434 ? 133  ASN   A CG   1 
ATOM   387  O  OD1  . ASN   A 1 26  ? 15.47552 -41.07920 -8.72305  1.000 24.21279 ? 133  ASN   A OD1  1 
ATOM   388  N  ND2  . ASN   A 1 26  ? 15.67785 -40.62058 -6.53013  1.000 23.78829 ? 133  ASN   A ND2  1 
ATOM   389  H  H    . ASN   A 1 26  ? 19.54273 -41.75293 -10.04423 1.000 21.50535 ? 133  ASN   A H    1 
ATOM   390  H  HA   . ASN   A 1 26  ? 17.58186 -40.95576 -9.84792  1.000 24.06471 ? 133  ASN   A HA   1 
ATOM   391  H  HB2  . ASN   A 1 26  ? 17.91603 -41.93865 -7.63981  1.000 25.45861 ? 133  ASN   A HB2  1 
ATOM   392  H  HB3  . ASN   A 1 26  ? 18.04899 -40.43773 -7.13488  1.000 25.45861 ? 133  ASN   A HB3  1 
ATOM   393  H  HD21 . ASN   A 1 26  ? 14.82708 -40.55003 -6.42607  1.000 28.54595 ? 133  ASN   A HD21 1 
ATOM   394  H  HD22 . ASN   A 1 26  ? 16.20435 -40.50038 -5.86084  1.000 28.54595 ? 133  ASN   A HD22 1 
ATOM   395  N  N    . VAL   A 1 27  ? 18.89074 -38.62276 -10.37733 1.000 18.66172 ? 134  VAL   A N    1 
ATOM   396  C  CA   . VAL   A 1 27  ? 19.01494 -37.19889 -10.62872 1.000 19.53673 ? 134  VAL   A CA   1 
ATOM   397  C  C    . VAL   A 1 27  ? 17.80373 -36.65943 -11.38544 1.000 20.66454 ? 134  VAL   A C    1 
ATOM   398  O  O    . VAL   A 1 27  ? 17.39706 -35.51359 -11.16667 1.000 21.49443 ? 134  VAL   A O    1 
ATOM   399  C  CB   . VAL   A 1 27  ? 20.32760 -36.95154 -11.38902 1.000 20.80620 ? 134  VAL   A CB   1 
ATOM   400  C  CG1  . VAL   A 1 27  ? 20.38090 -35.57903 -11.90757 1.000 22.65212 ? 134  VAL   A CG1  1 
ATOM   401  C  CG2  . VAL   A 1 27  ? 21.51246 -37.19430 -10.48633 1.000 22.00709 ? 134  VAL   A CG2  1 
ATOM   402  H  H    . VAL   A 1 27  ? 19.29228 -39.11732 -10.95507 1.000 22.39407 ? 134  VAL   A H    1 
ATOM   403  H  HA   . VAL   A 1 27  ? 19.04538 -36.71984 -9.78582  1.000 23.44408 ? 134  VAL   A HA   1 
ATOM   404  H  HB   . VAL   A 1 27  ? 20.36636 -37.56774 -12.13715 1.000 24.96744 ? 134  VAL   A HB   1 
ATOM   405  H  HG11 . VAL   A 1 27  ? 21.28122 -35.39308 -12.21700 1.000 27.18254 ? 134  VAL   A HG11 1 
ATOM   406  H  HG12 . VAL   A 1 27  ? 19.75429 -35.49482 -12.64322 1.000 27.18254 ? 134  VAL   A HG12 1 
ATOM   407  H  HG13 . VAL   A 1 27  ? 20.14157 -34.96350 -11.19711 1.000 27.18254 ? 134  VAL   A HG13 1 
ATOM   408  H  HG21 . VAL   A 1 27  ? 22.32652 -37.13183 -11.01006 1.000 26.40851 ? 134  VAL   A HG21 1 
ATOM   409  H  HG22 . VAL   A 1 27  ? 21.51793 -36.52395 -9.78525  1.000 26.40851 ? 134  VAL   A HG22 1 
ATOM   410  H  HG23 . VAL   A 1 27  ? 21.43673 -38.07950 -10.09699 1.000 26.40851 ? 134  VAL   A HG23 1 
ATOM   411  N  N    . LYS   A 1 28  ? 17.19560 -37.45407 -12.27190 1.000 22.85308 ? 135  LYS   A N    1 
ATOM   412  C  CA   . LYS   A 1 28  ? 16.01913 -36.95276 -12.97929 1.000 23.07765 ? 135  LYS   A CA   1 
ATOM   413  C  C    . LYS   A 1 28  ? 14.92563 -36.56249 -11.99910 1.000 24.00700 ? 135  LYS   A C    1 
ATOM   414  O  O    . LYS   A 1 28  ? 14.18415 -35.59853 -12.23144 1.000 24.84768 ? 135  LYS   A O    1 
ATOM   415  C  CB   . LYS   A 1 28  ? 15.46407 -38.00442 -13.94523 1.000 24.99410 ? 135  LYS   A CB   1 
ATOM   416  C  CG   . LYS   A 1 28  ? 16.04818 -38.01147 -15.31810 1.000 29.83748 ? 135  LYS   A CG   1 
ATOM   417  C  CD   . LYS   A 1 28  ? 15.54477 -39.20775 -16.12608 0.000 30.94356 ? 135  LYS   A CD   1 
ATOM   418  C  CE   . LYS   A 1 28  ? 16.18805 -39.25972 -17.50355 0.000 31.87093 ? 135  LYS   A CE   1 
ATOM   419  N  NZ   . LYS   A 1 28  ? 15.77907 -40.46248 -18.28911 0.000 32.38986 ? 135  LYS   A NZ   1 
ATOM   420  H  H    . LYS   A 1 28  ? 17.43571 -38.25505 -12.47283 1.000 27.42370 ? 135  LYS   A H    1 
ATOM   421  H  HA   . LYS   A 1 28  ? 16.28885 -36.17966 -13.49936 1.000 27.69319 ? 135  LYS   A HA   1 
ATOM   422  H  HB2  . LYS   A 1 28  ? 15.62420 -38.88108 -13.56218 1.000 29.99292 ? 135  LYS   A HB2  1 
ATOM   423  H  HB3  . LYS   A 1 28  ? 14.51072 -37.85341 -14.04121 1.000 29.99292 ? 135  LYS   A HB3  1 
ATOM   424  H  HG2  . LYS   A 1 28  ? 15.79189 -37.19899 -15.78188 1.000 35.80497 ? 135  LYS   A HG2  1 
ATOM   425  H  HG3  . LYS   A 1 28  ? 17.01462 -38.06792 -15.25719 1.000 35.80497 ? 135  LYS   A HG3  1 
ATOM   426  H  HD2  . LYS   A 1 28  ? 15.76332 -40.02777 -15.65630 0.000 37.13227 ? 135  LYS   A HD2  1 
ATOM   427  H  HD3  . LYS   A 1 28  ? 14.58416 -39.13692 -16.24058 0.000 37.13227 ? 135  LYS   A HD3  1 
ATOM   428  H  HE2  . LYS   A 1 28  ? 15.92611 -38.47155 -18.00462 0.000 38.24512 ? 135  LYS   A HE2  1 
ATOM   429  H  HE3  . LYS   A 1 28  ? 17.15238 -39.28256 -17.40134 0.000 38.24512 ? 135  LYS   A HE3  1 
ATOM   430  H  HZ1  . LYS   A 1 28  ? 16.21305 -40.48071 -19.06591 0.000 38.86784 ? 135  LYS   A HZ1  1 
ATOM   431  H  HZ2  . LYS   A 1 28  ? 15.97046 -41.20290 -17.83388 0.000 38.86784 ? 135  LYS   A HZ2  1 
ATOM   432  H  HZ3  . LYS   A 1 28  ? 14.90364 -40.43916 -18.44781 0.000 38.86784 ? 135  LYS   A HZ3  1 
ATOM   433  N  N    . ALA   A 1 29  ? 14.82073 -37.30127 -10.89314 1.000 23.09004 ? 136  ALA   A N    1 
ATOM   434  C  CA   . ALA   A 1 29  ? 13.80244 -37.01023 -9.89461  1.000 23.74702 ? 136  ALA   A CA   1 
ATOM   435  C  C    . ALA   A 1 29  ? 14.00625 -35.63070 -9.28255  1.000 24.91566 ? 136  ALA   A C    1 
ATOM   436  O  O    . ALA   A 1 29  ? 13.03465 -34.93885 -8.95904  1.000 27.32453 ? 136  ALA   A O    1 
ATOM   437  C  CB   . ALA   A 1 29  ? 13.82172 -38.08879 -8.81013  1.000 23.56980 ? 136  ALA   A CB   1 
ATOM   438  H  H    . ALA   A 1 29  ? 15.32464 -37.97118 -10.70105 1.000 27.70805 ? 136  ALA   A H    1 
ATOM   439  H  HA   . ALA   A 1 29  ? 12.93051 -37.02065 -10.31951 1.000 28.49643 ? 136  ALA   A HA   1 
ATOM   440  H  HB1  . ALA   A 1 29  ? 13.14043 -37.88540 -8.15030  1.000 28.28376 ? 136  ALA   A HB1  1 
ATOM   441  H  HB2  . ALA   A 1 29  ? 13.64054 -38.95002 -9.21801  1.000 28.28376 ? 136  ALA   A HB2  1 
ATOM   442  H  HB3  . ALA   A 1 29  ? 14.69615 -38.09899 -8.39040  1.000 28.28376 ? 136  ALA   A HB3  1 
ATOM   443  N  N    . ALA   A 1 30  ? 15.26275 -35.22393 -9.09812  1.000 23.83598 ? 137  ALA   A N    1 
ATOM   444  C  CA   . ALA   A 1 30  ? 15.54824 -33.89525 -8.57092  1.000 22.39001 ? 137  ALA   A CA   1 
ATOM   445  C  C    . ALA   A 1 30  ? 15.25901 -32.82547 -9.60922  1.000 23.07175 ? 137  ALA   A C    1 
ATOM   446  O  O    . ALA   A 1 30  ? 14.67294 -31.78736 -9.29320  1.000 25.48351 ? 137  ALA   A O    1 
ATOM   447  C  CB   . ALA   A 1 30  ? 17.00716 -33.80408 -8.11735  1.000 21.19627 ? 137  ALA   A CB   1 
ATOM   448  H  H    . ALA   A 1 30  ? 15.96128 -35.69541 -9.26945  1.000 28.60317 ? 137  ALA   A H    1 
ATOM   449  H  HA   . ALA   A 1 30  ? 14.98219 -33.74110 -7.79844  1.000 26.86801 ? 137  ALA   A HA   1 
ATOM   450  H  HB1  . ALA   A 1 30  ? 17.16436 -32.92719 -7.73361  1.000 25.43552 ? 137  ALA   A HB1  1 
ATOM   451  H  HB2  . ALA   A 1 30  ? 17.17485 -34.49074 -7.45306  1.000 25.43552 ? 137  ALA   A HB2  1 
ATOM   452  H  HB3  . ALA   A 1 30  ? 17.58536 -33.93788 -8.88460  1.000 25.43552 ? 137  ALA   A HB3  1 
ATOM   453  N  N    . TRP   A 1 31  ? 15.68139 -33.05146 -10.85158 1.000 22.57939 ? 138  TRP   A N    1 
ATOM   454  C  CA   . TRP   A 1 31  ? 15.33189 -32.12730 -11.92149 1.000 22.60092 ? 138  TRP   A CA   1 
ATOM   455  C  C    . TRP   A 1 31  ? 13.82714 -31.92840 -12.00182 1.000 23.67873 ? 138  TRP   A C    1 
ATOM   456  O  O    . TRP   A 1 31  ? 13.34352 -30.80417 -12.20803 1.000 24.65952 ? 138  TRP   A O    1 
ATOM   457  C  CB   . TRP   A 1 31  ? 15.84597 -32.65860 -13.25599 1.000 21.57589 ? 138  TRP   A CB   1 
ATOM   458  C  CG   . TRP   A 1 31  ? 17.33198 -32.73195 -13.38518 1.000 19.86382 ? 138  TRP   A CG   1 
ATOM   459  C  CD1  . TRP   A 1 31  ? 18.27683 -32.08603 -12.61923 1.000 21.27197 ? 138  TRP   A CD1  1 
ATOM   460  C  CD2  . TRP   A 1 31  ? 18.05518 -33.50904 -14.33736 1.000 19.27332 ? 138  TRP   A CD2  1 
ATOM   461  N  NE1  . TRP   A 1 31  ? 19.53437 -32.42089 -13.04908 1.000 20.02332 ? 138  TRP   A NE1  1 
ATOM   462  C  CE2  . TRP   A 1 31  ? 19.42623 -33.28109 -14.10908 1.000 19.88146 ? 138  TRP   A CE2  1 
ATOM   463  C  CE3  . TRP   A 1 31  ? 17.67388 -34.36351 -15.38076 1.000 22.15463 ? 138  TRP   A CE3  1 
ATOM   464  C  CZ2  . TRP   A 1 31  ? 20.41802 -33.89255 -14.86888 1.000 19.54143 ? 138  TRP   A CZ2  1 
ATOM   465  C  CZ3  . TRP   A 1 31  ? 18.66156 -34.96707 -16.13901 1.000 21.29562 ? 138  TRP   A CZ3  1 
ATOM   466  C  CH2  . TRP   A 1 31  ? 20.01430 -34.72430 -15.88498 1.000 20.59623 ? 138  TRP   A CH2  1 
ATOM   467  H  H    . TRP   A 1 31  ? 16.16286 -33.72094 -11.09568 1.000 27.09527 ? 138  TRP   A H    1 
ATOM   468  H  HA   . TRP   A 1 31  ? 15.75267 -31.27173 -11.74302 1.000 27.12110 ? 138  TRP   A HA   1 
ATOM   469  H  HB2  . TRP   A 1 31  ? 15.50014 -33.55613 -13.38143 1.000 25.89107 ? 138  TRP   A HB2  1 
ATOM   470  H  HB3  . TRP   A 1 31  ? 15.52271 -32.07687 -13.96167 1.000 25.89107 ? 138  TRP   A HB3  1 
ATOM   471  H  HD1  . TRP   A 1 31  ? 18.08938 -31.50839 -11.91490 1.000 25.52636 ? 138  TRP   A HD1  1 
ATOM   472  H  HE1  . TRP   A 1 31  ? 20.27132 -32.13705 -12.70859 1.000 24.02798 ? 138  TRP   A HE1  1 
ATOM   473  H  HE3  . TRP   A 1 31  ? 16.77511 -34.52169 -15.55993 1.000 26.58555 ? 138  TRP   A HE3  1 
ATOM   474  H  HZ2  . TRP   A 1 31  ? 21.31960 -33.74404 -14.69570 1.000 23.44972 ? 138  TRP   A HZ2  1 
ATOM   475  H  HZ3  . TRP   A 1 31  ? 18.42150 -35.54326 -16.82842 1.000 25.55474 ? 138  TRP   A HZ3  1 
ATOM   476  H  HH2  . TRP   A 1 31  ? 20.65676 -35.13584 -16.41675 1.000 24.71548 ? 138  TRP   A HH2  1 
ATOM   477  N  N    . ALA   A 1 32  ? 13.06570 -33.01562 -11.85538 1.000 24.50544 ? 139  ALA   A N    1 
ATOM   478  C  CA   . ALA   A 1 32  ? 11.61732 -32.91132 -11.97876 1.000 26.49506 ? 139  ALA   A CA   1 
ATOM   479  C  C    . ALA   A 1 32  ? 10.98125 -32.23464 -10.77321 1.000 28.83671 ? 139  ALA   A C    1 
ATOM   480  O  O    . ALA   A 1 32  ? 9.85592  -31.73916 -10.89166 1.000 31.62360 ? 139  ALA   A O    1 
ATOM   481  C  CB   . ALA   A 1 32  ? 11.00131 -34.29710 -12.19506 1.000 26.77203 ? 139  ALA   A CB   1 
ATOM   482  H  H    . ALA   A 1 32  ? 13.35964 -33.80630 -11.68797 1.000 29.40653 ? 139  ALA   A H    1 
ATOM   483  H  HA   . ALA   A 1 32  ? 11.41136 -32.37455 -12.76002 1.000 31.79408 ? 139  ALA   A HA   1 
ATOM   484  H  HB1  . ALA   A 1 32  ? 10.04521 -34.20057 -12.32717 1.000 32.12644 ? 139  ALA   A HB1  1 
ATOM   485  H  HB2  . ALA   A 1 32  ? 11.40418 -34.70299 -12.97854 1.000 32.12644 ? 139  ALA   A HB2  1 
ATOM   486  H  HB3  . ALA   A 1 32  ? 11.17357 -34.84480 -11.41323 1.000 32.12644 ? 139  ALA   A HB3  1 
ATOM   487  N  N    . GLN   A 1 33  ? 11.65695 -32.21792 -9.61840  1.000 28.33693 ? 140  GLN   A N    1 
ATOM   488  C  CA   . GLN   A 1 33  ? 11.23271 -31.39814 -8.49017  1.000 30.08111 ? 140  GLN   A CA   1 
ATOM   489  C  C    . GLN   A 1 33  ? 11.57025 -29.92477 -8.70482  1.000 31.95172 ? 140  GLN   A C    1 
ATOM   490  O  O    . GLN   A 1 33  ? 11.19905 -29.09626 -7.86705  1.000 34.16622 ? 140  GLN   A O    1 
ATOM   491  C  CB   . GLN   A 1 33  ? 11.87812 -31.89752 -7.17918  1.000 31.53883 ? 140  GLN   A CB   1 
ATOM   492  C  CG   . GLN   A 1 33  ? 11.37212 -33.26722 -6.63952  1.000 33.25202 ? 140  GLN   A CG   1 
ATOM   493  C  CD   . GLN   A 1 33  ? 12.13375 -33.75369 -5.36589  1.000 36.46182 ? 140  GLN   A CD   1 
ATOM   494  O  OE1  . GLN   A 1 33  ? 12.92276 -34.70859 -5.41747  1.000 35.89755 ? 140  GLN   A OE1  1 
ATOM   495  N  NE2  . GLN   A 1 33  ? 11.89291 -33.08788 -4.23029  1.000 36.14857 ? 140  GLN   A NE2  1 
ATOM   496  H  H    . GLN   A 1 33  ? 12.36816 -32.67733 -9.46770  1.000 34.00431 ? 140  GLN   A H    1 
ATOM   497  H  HA   . GLN   A 1 33  ? 10.27277 -31.48460 -8.38089  1.000 36.09733 ? 140  GLN   A HA   1 
ATOM   498  H  HB2  . GLN   A 1 33  ? 12.83292 -31.98417 -7.32663  1.000 37.84660 ? 140  GLN   A HB2  1 
ATOM   499  H  HB3  . GLN   A 1 33  ? 11.70758 -31.23819 -6.48846  1.000 37.84660 ? 140  GLN   A HB3  1 
ATOM   500  H  HG2  . GLN   A 1 33  ? 10.43289 -33.18635 -6.41103  1.000 39.90243 ? 140  GLN   A HG2  1 
ATOM   501  H  HG3  . GLN   A 1 33  ? 11.48900 -33.93853 -7.32987  1.000 39.90243 ? 140  GLN   A HG3  1 
ATOM   502  H  HE21 . GLN   A 1 33  ? 11.34155 -32.42789 -4.22744  1.000 43.37829 ? 140  GLN   A HE21 1 
ATOM   503  H  HE22 . GLN   A 1 33  ? 12.28951 -33.31999 -3.50335  1.000 43.37829 ? 140  GLN   A HE22 1 
ATOM   504  N  N    . GLY   A 1 34  ? 12.25481 -29.58476 -9.80054  1.000 30.75711 ? 141  GLY   A N    1 
ATOM   505  C  CA   . GLY   A 1 34  ? 12.58812 -28.21266 -10.13322 1.000 28.68126 ? 141  GLY   A CA   1 
ATOM   506  C  C    . GLY   A 1 34  ? 14.01682 -27.79008 -9.83968  1.000 27.59607 ? 141  GLY   A C    1 
ATOM   507  O  O    . GLY   A 1 34  ? 14.34358 -26.61532 -10.02859 1.000 29.24917 ? 141  GLY   A O    1 
ATOM   508  H  H    . GLY   A 1 34  ? 12.54225 -30.15263 -10.37890 1.000 36.90853 ? 141  GLY   A H    1 
ATOM   509  H  HA2  . GLY   A 1 34  ? 12.43373 -28.08081 -11.08174 1.000 34.41751 ? 141  GLY   A HA2  1 
ATOM   510  H  HA3  . GLY   A 1 34  ? 12.00107 -27.62443 -9.63295  1.000 34.41751 ? 141  GLY   A HA3  1 
ATOM   511  N  N    . TYR   A 1 35  ? 14.88257 -28.70870 -9.41349  1.000 24.41134 ? 142  TYR   A N    1 
ATOM   512  C  CA   . TYR   A 1 35  ? 16.21733 -28.36128 -8.94125  1.000 21.76279 ? 142  TYR   A CA   1 
ATOM   513  C  C    . TYR   A 1 35  ? 17.24483 -28.72938 -10.00088 1.000 22.70709 ? 142  TYR   A C    1 
ATOM   514  O  O    . TYR   A 1 35  ? 17.34624 -29.89037 -10.40153 1.000 22.76270 ? 142  TYR   A O    1 
ATOM   515  C  CB   . TYR   A 1 35  ? 16.50507 -29.05819 -7.61256  1.000 22.05481 ? 142  TYR   A CB   1 
ATOM   516  C  CG   . TYR   A 1 35  ? 15.50546 -28.63732 -6.56181  1.000 21.77991 ? 142  TYR   A CG   1 
ATOM   517  C  CD1  . TYR   A 1 35  ? 15.52234 -27.35065 -6.04199  1.000 22.59409 ? 142  TYR   A CD1  1 
ATOM   518  C  CD2  . TYR   A 1 35  ? 14.52135 -29.50723 -6.11612  1.000 23.66598 ? 142  TYR   A CD2  1 
ATOM   519  C  CE1  . TYR   A 1 35  ? 14.59661 -26.95117 -5.11371  1.000 23.58871 ? 142  TYR   A CE1  1 
ATOM   520  C  CE2  . TYR   A 1 35  ? 13.60189 -29.11345 -5.16782  1.000 26.63900 ? 142  TYR   A CE2  1 
ATOM   521  C  CZ   . TYR   A 1 35  ? 13.64563 -27.84052 -4.66774  1.000 25.73620 ? 142  TYR   A CZ   1 
ATOM   522  O  OH   . TYR   A 1 35  ? 12.71812 -27.44497 -3.72641  1.000 28.93499 ? 142  TYR   A OH   1 
ATOM   523  H  H    . TYR   A 1 35  ? 14.71500 -29.55186 -9.38898  1.000 29.29361 ? 142  TYR   A H    1 
ATOM   524  H  HA   . TYR   A 1 35  ? 16.27963 -27.40327 -8.80257  1.000 26.11535 ? 142  TYR   A HA   1 
ATOM   525  H  HB2  . TYR   A 1 35  ? 16.44296 -30.01894 -7.73093  1.000 26.46577 ? 142  TYR   A HB2  1 
ATOM   526  H  HB3  . TYR   A 1 35  ? 17.39393 -28.81833 -7.30713  1.000 26.46577 ? 142  TYR   A HB3  1 
ATOM   527  H  HD1  . TYR   A 1 35  ? 16.17215 -26.74999 -6.32809  1.000 27.11290 ? 142  TYR   A HD1  1 
ATOM   528  H  HD2  . TYR   A 1 35  ? 14.48129 -30.36941 -6.46245  1.000 28.39918 ? 142  TYR   A HD2  1 
ATOM   529  H  HE1  . TYR   A 1 35  ? 14.61099 -26.08099 -4.78586  1.000 28.30645 ? 142  TYR   A HE1  1 
ATOM   530  H  HE2  . TYR   A 1 35  ? 12.95442 -29.71047 -4.86907  1.000 31.96680 ? 142  TYR   A HE2  1 
ATOM   531  H  HH   . TYR   A 1 35  ? 12.12696 -28.03541 -3.63978  1.000 34.72199 ? 142  TYR   A HH   1 
ATOM   532  N  N    . THR   A 1 36  ? 17.99796 -27.73269 -10.44430 1.000 23.44189 ? 143  THR   A N    1 
ATOM   533  C  CA   . THR   A 1 36  ? 18.97831 -27.88925 -11.50594 1.000 23.77810 ? 143  THR   A CA   1 
ATOM   534  C  C    . THR   A 1 36  ? 20.30299 -27.22008 -11.17402 1.000 21.80934 ? 143  THR   A C    1 
ATOM   535  O  O    . THR   A 1 36  ? 21.23289 -27.25907 -11.99774 1.000 20.73671 ? 143  THR   A O    1 
ATOM   536  C  CB   . THR   A 1 36  ? 18.43319 -27.29401 -12.80831 1.000 29.82456 ? 143  THR   A CB   1 
ATOM   537  O  OG1  . THR   A 1 36  ? 18.15682 -25.90529 -12.59349 1.000 33.37571 ? 143  THR   A OG1  1 
ATOM   538  C  CG2  . THR   A 1 36  ? 17.15008 -28.01667 -13.23885 1.000 30.10202 ? 143  THR   A CG2  1 
ATOM   539  H  H    . THR   A 1 36  ? 17.95819 -26.93078 -10.13614 1.000 28.13027 ? 143  THR   A H    1 
ATOM   540  H  HA   . THR   A 1 36  ? 19.14340 -28.83337 -11.65517 1.000 28.53372 ? 143  THR   A HA   1 
ATOM   541  H  HB   . THR   A 1 36  ? 19.08281 -27.39633 -13.52135 1.000 35.78947 ? 143  THR   A HB   1 
ATOM   542  H  HG1  . THR   A 1 36  ? 17.65309 -25.81225 -11.92776 1.000 40.05085 ? 143  THR   A HG1  1 
ATOM   543  H  HG21 . THR   A 1 36  ? 16.81039 -27.62849 -14.06033 1.000 36.12243 ? 143  THR   A HG21 1 
ATOM   544  H  HG22 . THR   A 1 36  ? 17.33317 -28.95757 -13.38746 1.000 36.12243 ? 143  THR   A HG22 1 
ATOM   545  H  HG23 . THR   A 1 36  ? 16.47432 -27.93274 -12.54806 1.000 36.12243 ? 143  THR   A HG23 1 
ATOM   546  N  N    . GLY   A 1 37  ? 20.41663 -26.61226 -9.99589  1.000 20.21942 ? 144  GLY   A N    1 
ATOM   547  C  CA   . GLY   A 1 37  ? 21.63142 -25.94416 -9.59182  1.000 20.56163 ? 144  GLY   A CA   1 
ATOM   548  C  C    . GLY   A 1 37  ? 21.62062 -24.44815 -9.79644  1.000 19.12310 ? 144  GLY   A C    1 
ATOM   549  O  O    . GLY   A 1 37  ? 22.64199 -23.80039 -9.54097  1.000 17.82970 ? 144  GLY   A O    1 
ATOM   550  H  H    . GLY   A 1 37  ? 19.78894 -26.57699 -9.40906  1.000 24.26330 ? 144  GLY   A H    1 
ATOM   551  H  HA2  . GLY   A 1 37  ? 21.78231 -26.11434 -8.64886  1.000 24.67395 ? 144  GLY   A HA2  1 
ATOM   552  H  HA3  . GLY   A 1 37  ? 22.37220 -26.30870 -10.10100 1.000 24.67395 ? 144  GLY   A HA3  1 
ATOM   553  N  N    . HIS   A 1 38  ? 20.49942 -23.87891 -10.24182 1.000 20.46600 ? 145  HIS   A N    1 
ATOM   554  C  CA   . HIS   A 1 38  ? 20.41429 -22.43535 -10.42280 1.000 23.21242 ? 145  HIS   A CA   1 
ATOM   555  C  C    . HIS   A 1 38  ? 20.85453 -21.71320 -9.15667  1.000 21.57328 ? 145  HIS   A C    1 
ATOM   556  O  O    . HIS   A 1 38  ? 20.39864 -22.03690 -8.05518  1.000 19.94500 ? 145  HIS   A O    1 
ATOM   557  C  CB   . HIS   A 1 38  ? 18.98391 -22.02388 -10.77938 1.000 27.54991 ? 145  HIS   A CB   1 
ATOM   558  C  CG   . HIS   A 1 38  ? 18.82142 -20.55401 -10.98726 1.000 34.59120 ? 145  HIS   A CG   1 
ATOM   559  N  ND1  . HIS   A 1 38  ? 19.29849 -19.90495 -12.10622 1.000 37.11958 ? 145  HIS   A ND1  1 
ATOM   560  C  CD2  . HIS   A 1 38  ? 18.24281 -19.60192 -10.21598 1.000 38.20877 ? 145  HIS   A CD2  1 
ATOM   561  C  CE1  . HIS   A 1 38  ? 19.01251 -18.61763 -12.02029 1.000 38.30255 ? 145  HIS   A CE1  1 
ATOM   562  N  NE2  . HIS   A 1 38  ? 18.37245 -18.40689 -10.88350 1.000 39.45698 ? 145  HIS   A NE2  1 
ATOM   563  H  H    . HIS   A 1 38  ? 19.78072 -24.30569 -10.44411 1.000 24.55920 ? 145  HIS   A H    1 
ATOM   564  H  HA   . HIS   A 1 38  ? 20.99644 -22.17608 -11.15409 1.000 27.85490 ? 145  HIS   A HA   1 
ATOM   565  H  HB2  . HIS   A 1 38  ? 18.72541 -22.47052 -11.60072 1.000 33.05989 ? 145  HIS   A HB2  1 
ATOM   566  H  HB3  . HIS   A 1 38  ? 18.39288 -22.28901 -10.05738 1.000 33.05989 ? 145  HIS   A HB3  1 
ATOM   567  H  HD2  . HIS   A 1 38  ? 17.83480 -19.73224 -9.39048  1.000 45.85053 ? 145  HIS   A HD2  1 
ATOM   568  H  HE1  . HIS   A 1 38  ? 19.22557 -17.96982 -12.65262 1.000 45.96306 ? 145  HIS   A HE1  1 
ATOM   569  N  N    . GLY   A 1 39  ? 21.76578 -20.75382 -9.32248  1.000 21.92803 ? 146  GLY   A N    1 
ATOM   570  C  CA   . GLY   A 1 39  ? 22.24455 -19.93475 -8.22433  1.000 21.08589 ? 146  GLY   A CA   1 
ATOM   571  C  C    . GLY   A 1 39  ? 23.36866 -20.53466 -7.40753  1.000 21.93823 ? 146  GLY   A C    1 
ATOM   572  O  O    . GLY   A 1 39  ? 23.87329 -19.86542 -6.49951  1.000 22.39607 ? 146  GLY   A O    1 
ATOM   573  H  H    A GLY   A 1 39  ? 22.12561 -20.55860 -10.07879 0.610 26.31364 ? 146  GLY   A H    1 
ATOM   574  H  H    B GLY   A 1 39  ? 22.12561 -20.55860 -10.07879 0.390 26.31364 ? 146  GLY   A H    1 
ATOM   575  H  HA2  . GLY   A 1 39  ? 22.56112 -19.09139 -8.58410  1.000 25.30307 ? 146  GLY   A HA2  1 
ATOM   576  H  HA3  . GLY   A 1 39  ? 21.50373 -19.76301 -7.62216  1.000 25.30307 ? 146  GLY   A HA3  1 
ATOM   577  N  N    . ILE   A 1 40  ? 23.77899 -21.76469 -7.69172  1.000 19.08362 ? 147  ILE   A N    1 
ATOM   578  C  CA   . ILE   A 1 40  ? 24.84922 -22.42225 -6.95355  1.000 18.16227 ? 147  ILE   A CA   1 
ATOM   579  C  C    . ILE   A 1 40  ? 26.12806 -22.30699 -7.76859  1.000 19.36281 ? 147  ILE   A C    1 
ATOM   580  O  O    . ILE   A 1 40  ? 26.11188 -22.31922 -9.00794  1.000 19.56837 ? 147  ILE   A O    1 
ATOM   581  C  CB   . ILE   A 1 40  ? 24.50050 -23.89652 -6.64864  1.000 17.96049 ? 147  ILE   A CB   1 
ATOM   582  C  CG1  . ILE   A 1 40  ? 23.12978 -23.99576 -5.94385  1.000 18.77570 ? 147  ILE   A CG1  1 
ATOM   583  C  CG2  . ILE   A 1 40  ? 25.60400 -24.54921 -5.83388  1.000 17.52030 ? 147  ILE   A CG2  1 
ATOM   584  C  CD1  . ILE   A 1 40  ? 22.99479 -23.21024 -4.65852  1.000 18.88636 ? 147  ILE   A CD1  1 
ATOM   585  H  H    . ILE   A 1 40  ? 23.44614 -22.24812 -8.32030  1.000 22.90035 ? 147  ILE   A H    1 
ATOM   586  H  HA   . ILE   A 1 40  ? 24.98447 -21.97157 -6.10532  1.000 21.79473 ? 147  ILE   A HA   1 
ATOM   587  H  HB   . ILE   A 1 40  ? 24.43208 -24.37827 -7.48777  1.000 21.55259 ? 147  ILE   A HB   1 
ATOM   588  H  HG12 . ILE   A 1 40  ? 22.44975 -23.66900 -6.55350  1.000 22.53084 ? 147  ILE   A HG12 1 
ATOM   589  H  HG13 . ILE   A 1 40  ? 22.96404 -24.92737 -5.73045  1.000 22.53084 ? 147  ILE   A HG13 1 
ATOM   590  H  HG21 . ILE   A 1 40  ? 25.30061 -25.41944 -5.53130  1.000 21.02436 ? 147  ILE   A HG21 1 
ATOM   591  H  HG22 . ILE   A 1 40  ? 26.39145 -24.64890 -6.39146  1.000 21.02436 ? 147  ILE   A HG22 1 
ATOM   592  H  HG23 . ILE   A 1 40  ? 25.80818 -23.98635 -5.07072  1.000 21.02436 ? 147  ILE   A HG23 1 
ATOM   593  H  HD11 . ILE   A 1 40  ? 22.14533 -23.42725 -4.24352  1.000 22.66363 ? 147  ILE   A HD11 1 
ATOM   594  H  HD12 . ILE   A 1 40  ? 23.72363 -23.44883 -4.06457  1.000 22.66363 ? 147  ILE   A HD12 1 
ATOM   595  H  HD13 . ILE   A 1 40  ? 23.03086 -22.26258 -4.86230  1.000 22.66363 ? 147  ILE   A HD13 1 
ATOM   596  N  N    . VAL   A 1 41  ? 27.24976 -22.19982 -7.06041  1.000 17.48501 ? 148  VAL   A N    1 
ATOM   597  C  CA   . VAL   A 1 41  ? 28.55695 -21.96393 -7.66045  1.000 16.27472 ? 148  VAL   A CA   1 
ATOM   598  C  C    . VAL   A 1 41  ? 29.48437 -23.07534 -7.19572  1.000 16.23618 ? 148  VAL   A C    1 
ATOM   599  O  O    . VAL   A 1 41  ? 29.65944 -23.27152 -5.98334  1.000 16.29492 ? 148  VAL   A O    1 
ATOM   600  C  CB   . VAL   A 1 41  ? 29.12112 -20.58662 -7.26455  1.000 17.31429 ? 148  VAL   A CB   1 
ATOM   601  C  CG1  . VAL   A 1 41  ? 30.51778 -20.42571 -7.80135  1.000 19.92217 ? 148  VAL   A CG1  1 
ATOM   602  C  CG2  . VAL   A 1 41  ? 28.21492 -19.45285 -7.73856  1.000 19.41337 ? 148  VAL   A CG2  1 
ATOM   603  H  H    . VAL   A 1 41  ? 27.27769 -22.26254 -6.20315  1.000 20.98201 ? 148  VAL   A H    1 
ATOM   604  H  HA   . VAL   A 1 41  ? 28.48325 -22.00344 -8.62684  1.000 19.52967 ? 148  VAL   A HA   1 
ATOM   605  H  HB   . VAL   A 1 41  ? 29.15692 -20.53340 -6.29668  1.000 20.77715 ? 148  VAL   A HB   1 
ATOM   606  H  HG11 . VAL   A 1 41  ? 30.81103 -19.51353 -7.65026  1.000 23.90661 ? 148  VAL   A HG11 1 
ATOM   607  H  HG12 . VAL   A 1 41  ? 31.10656 -21.04318 -7.33987  1.000 23.90661 ? 148  VAL   A HG12 1 
ATOM   608  H  HG13 . VAL   A 1 41  ? 30.51500 -20.61912 -8.75187  1.000 23.90661 ? 148  VAL   A HG13 1 
ATOM   609  H  HG21 . VAL   A 1 41  ? 28.55009 -18.61295 -7.38766  1.000 23.29605 ? 148  VAL   A HG21 1 
ATOM   610  H  HG22 . VAL   A 1 41  ? 28.21764 -19.43080 -8.70831  1.000 23.29605 ? 148  VAL   A HG22 1 
ATOM   611  H  HG23 . VAL   A 1 41  ? 27.31472 -19.61130 -7.41383  1.000 23.29605 ? 148  VAL   A HG23 1 
ATOM   612  N  N    . VAL   A 1 42  ? 30.08418 -23.78812 -8.15054  1.000 15.38038 ? 149  VAL   A N    1 
ATOM   613  C  CA   . VAL   A 1 42  ? 30.96053 -24.92350 -7.88556  1.000 16.13358 ? 149  VAL   A CA   1 
ATOM   614  C  C    . VAL   A 1 42  ? 32.32337 -24.65493 -8.51056  1.000 15.11612 ? 149  VAL   A C    1 
ATOM   615  O  O    . VAL   A 1 42  ? 32.41211 -24.10899 -9.61526  1.000 16.09342 ? 149  VAL   A O    1 
ATOM   616  C  CB   . VAL   A 1 42  ? 30.38130 -26.24356 -8.44321  1.000 16.37901 ? 149  VAL   A CB   1 
ATOM   617  C  CG1  . VAL   A 1 42  ? 31.29349 -27.42822 -8.06951  1.000 17.69188 ? 149  VAL   A CG1  1 
ATOM   618  C  CG2  . VAL   A 1 42  ? 28.95172 -26.46492 -7.94272  1.000 16.35861 ? 149  VAL   A CG2  1 
ATOM   619  H  H    . VAL   A 1 42  ? 29.99342 -23.62455 -8.98995  1.000 18.45646 ? 149  VAL   A H    1 
ATOM   620  H  HA   . VAL   A 1 42  ? 31.06696 -25.00953 -6.92526  1.000 19.36029 ? 149  VAL   A HA   1 
ATOM   621  H  HB   . VAL   A 1 42  ? 30.34470 -26.18815 -9.41094  1.000 19.65481 ? 149  VAL   A HB   1 
ATOM   622  H  HG11 . VAL   A 1 42  ? 30.88202 -28.25203 -8.37434  1.000 21.23026 ? 149  VAL   A HG11 1 
ATOM   623  H  HG12 . VAL   A 1 42  ? 32.15552 -27.31059 -8.49842  1.000 21.23026 ? 149  VAL   A HG12 1 
ATOM   624  H  HG13 . VAL   A 1 42  ? 31.40367 -27.45028 -7.10604  1.000 21.23026 ? 149  VAL   A HG13 1 
ATOM   625  H  HG21 . VAL   A 1 42  ? 28.62307 -27.30929 -8.28902  1.000 19.63033 ? 149  VAL   A HG21 1 
ATOM   626  H  HG22 . VAL   A 1 42  ? 28.95610 -26.48437 -6.97293  1.000 19.63033 ? 149  VAL   A HG22 1 
ATOM   627  H  HG23 . VAL   A 1 42  ? 28.39119 -25.73809 -8.25646  1.000 19.63033 ? 149  VAL   A HG23 1 
ATOM   628  N  N    . SER   A 1 43  ? 33.39102 -25.04777 -7.81560  1.000 13.69405 ? 150  SER   A N    1 
ATOM   629  C  CA   . SER   A 1 43  ? 34.73684 -24.88480 -8.36169  1.000 14.94219 ? 150  SER   A CA   1 
ATOM   630  C  C    . SER   A 1 43  ? 35.48842 -26.20833 -8.33282  1.000 14.86519 ? 150  SER   A C    1 
ATOM   631  O  O    . SER   A 1 43  ? 35.50347 -26.89076 -7.30670  1.000 15.27947 ? 150  SER   A O    1 
ATOM   632  C  CB   . SER   A 1 43  ? 35.52118 -23.83287 -7.58197  1.000 16.45418 ? 150  SER   A CB   1 
ATOM   633  O  OG   . SER   A 1 43  ? 36.78494 -23.62804 -8.17152  1.000 16.61064 ? 150  SER   A OG   1 
ATOM   634  H  H    . SER   A 1 43  ? 33.36050 -25.40707 -7.03485  1.000 16.43287 ? 150  SER   A H    1 
ATOM   635  H  HA   . SER   A 1 43  ? 34.66118 -24.60781 -9.28822  1.000 17.93062 ? 150  SER   A HA   1 
ATOM   636  H  HB2  . SER   A 1 43  ? 35.02766 -22.99784 -7.58986  1.000 19.74501 ? 150  SER   A HB2  1 
ATOM   637  H  HB3  . SER   A 1 43  ? 35.64195 -24.13825 -6.66925  1.000 19.74501 ? 150  SER   A HB3  1 
ATOM   638  H  HG   . SER   A 1 43  ? 36.69303 -23.34792 -8.95808  1.000 19.93277 ? 150  SER   A HG   1 
ATOM   639  N  N    . ILE   A 1 44  ? 36.12184 -26.55024 -9.46031  1.000 15.68506 ? 151  ILE   A N    1 
ATOM   640  C  CA   . ILE   A 1 44  ? 36.91884 -27.76080 -9.61625  1.000 14.19627 ? 151  ILE   A CA   1 
ATOM   641  C  C    . ILE   A 1 44  ? 38.37997 -27.44043 -9.33035  1.000 12.69977 ? 151  ILE   A C    1 
ATOM   642  O  O    . ILE   A 1 44  ? 38.99065 -26.64641 -10.05080 1.000 14.88339 ? 151  ILE   A O    1 
ATOM   643  C  CB   . ILE   A 1 44  ? 36.79185 -28.31750 -11.04954 1.000 15.04598 ? 151  ILE   A CB   1 
ATOM   644  C  CG1  . ILE   A 1 44  ? 35.33007 -28.48888 -11.44914 1.000 15.71071 ? 151  ILE   A CG1  1 
ATOM   645  C  CG2  . ILE   A 1 44  ? 37.59998 -29.61121 -11.17918 1.000 16.63497 ? 151  ILE   A CG2  1 
ATOM   646  C  CD1  . ILE   A 1 44  ? 34.53508 -29.39412 -10.53295 1.000 17.12292 ? 151  ILE   A CD1  1 
ATOM   647  H  H    . ILE   A 1 44  ? 36.10116 -26.07397 -10.17609 1.000 18.82207 ? 151  ILE   A H    1 
ATOM   648  H  HA   . ILE   A 1 44  ? 36.60843 -28.41722 -8.97308  1.000 17.03552 ? 151  ILE   A HA   1 
ATOM   649  H  HB   . ILE   A 1 44  ? 37.16548 -27.67462 -11.67244 1.000 18.05518 ? 151  ILE   A HB   1 
ATOM   650  H  HG12 . ILE   A 1 44  ? 34.90340 -27.61777 -11.44368 1.000 18.85285 ? 151  ILE   A HG12 1 
ATOM   651  H  HG13 . ILE   A 1 44  ? 35.29536 -28.86972 -12.34057 1.000 18.85285 ? 151  ILE   A HG13 1 
ATOM   652  H  HG21 . ILE   A 1 44  ? 37.38795 -30.03241 -12.02684 1.000 19.96197 ? 151  ILE   A HG21 1 
ATOM   653  H  HG22 . ILE   A 1 44  ? 38.54554 -29.39786 -11.14319 1.000 19.96197 ? 151  ILE   A HG22 1 
ATOM   654  H  HG23 . ILE   A 1 44  ? 37.36657 -30.20400 -10.44772 1.000 19.96197 ? 151  ILE   A HG23 1 
ATOM   655  H  HD11 . ILE   A 1 44  ? 33.63792 -29.49363 -10.88805 1.000 20.54751 ? 151  ILE   A HD11 1 
ATOM   656  H  HD12 . ILE   A 1 44  ? 34.97095 -30.25951 -10.48809 1.000 20.54751 ? 151  ILE   A HD12 1 
ATOM   657  H  HD13 . ILE   A 1 44  ? 34.49876 -28.99584 -9.64923  1.000 20.54751 ? 151  ILE   A HD13 1 
ATOM   658  N  N    A LEU   A 1 45  ? 38.93924 -28.06688 -8.29170  0.407 12.75406 ? 152  LEU   A N    1 
ATOM   659  N  N    B LEU   A 1 45  ? 38.94453 -28.06503 -8.29334  0.593 12.46414 ? 152  LEU   A N    1 
ATOM   660  C  CA   A LEU   A 1 45  ? 40.34737 -27.91190 -7.94281  0.407 13.30507 ? 152  LEU   A CA   1 
ATOM   661  C  CA   B LEU   A 1 45  ? 40.35318 -27.89550 -7.95548  0.593 13.19557 ? 152  LEU   A CA   1 
ATOM   662  C  C    A LEU   A 1 45  ? 41.13820 -28.97238 -8.70351  0.407 13.72240 ? 152  LEU   A C    1 
ATOM   663  C  C    B LEU   A 1 45  ? 41.14473 -28.96519 -8.69985  0.593 13.70240 ? 152  LEU   A C    1 
ATOM   664  O  O    A LEU   A 1 45  ? 41.09956 -30.15721 -8.35316  0.407 14.66845 ? 152  LEU   A O    1 
ATOM   665  O  O    B LEU   A 1 45  ? 41.11060 -30.14665 -8.33698  0.593 15.11000 ? 152  LEU   A O    1 
ATOM   666  C  CB   A LEU   A 1 45  ? 40.55436 -28.04939 -6.43529  0.407 14.72638 ? 152  LEU   A CB   1 
ATOM   667  C  CB   B LEU   A 1 45  ? 40.57250 -27.98506 -6.44691  0.593 15.34604 ? 152  LEU   A CB   1 
ATOM   668  C  CG   A LEU   A 1 45  ? 39.72155 -27.16117 -5.51053  0.407 15.26983 ? 152  LEU   A CG   1 
ATOM   669  C  CG   B LEU   A 1 45  ? 40.30300 -26.70975 -5.64980  0.593 16.72174 ? 152  LEU   A CG   1 
ATOM   670  C  CD1  A LEU   A 1 45  ? 40.19149 -27.31543 -4.07250  0.407 17.45205 ? 152  LEU   A CD1  1 
ATOM   671  C  CD1  B LEU   A 1 45  ? 38.88403 -26.23062 -5.84752  0.593 18.83456 ? 152  LEU   A CD1  1 
ATOM   672  C  CD2  A LEU   A 1 45  ? 39.79186 -25.72034 -5.93855  0.407 15.33153 ? 152  LEU   A CD2  1 
ATOM   673  C  CD2  B LEU   A 1 45  ? 40.58777 -26.95918 -4.17689  0.593 20.35091 ? 152  LEU   A CD2  1 
ATOM   674  H  H    A LEU   A 1 45  ? 38.51238 -28.59675 -7.76575  0.407 15.30488 ? 152  LEU   A H    1 
ATOM   675  H  H    B LEU   A 1 45  ? 38.52375 -28.59831 -7.76594  0.593 14.95697 ? 152  LEU   A H    1 
ATOM   676  H  HA   A LEU   A 1 45  ? 40.65572 -27.03142 -8.20848  0.407 15.96609 ? 152  LEU   A HA   1 
ATOM   677  H  HA   B LEU   A 1 45  ? 40.65655 -27.02023 -8.24318  0.593 15.83468 ? 152  LEU   A HA   1 
ATOM   678  H  HB2  A LEU   A 1 45  ? 40.35466 -28.96728 -6.19343  0.407 17.67165 ? 152  LEU   A HB2  1 
ATOM   679  H  HB2  B LEU   A 1 45  ? 39.98356 -28.67162 -6.09664  0.593 18.41525 ? 152  LEU   A HB2  1 
ATOM   680  H  HB3  A LEU   A 1 45  ? 41.48512 -27.85166 -6.24690  0.407 17.67165 ? 152  LEU   A HB3  1 
ATOM   681  H  HB3  B LEU   A 1 45  ? 41.49786 -28.23038 -6.29060  0.593 18.41525 ? 152  LEU   A HB3  1 
ATOM   682  H  HG   A LEU   A 1 45  ? 38.79305 -27.43712 -5.56196  0.407 18.32380 ? 152  LEU   A HG   1 
ATOM   683  H  HG   B LEU   A 1 45  ? 40.88912 -26.00498 -5.96705  0.593 20.06609 ? 152  LEU   A HG   1 
ATOM   684  H  HD11 A LEU   A 1 45  ? 39.68130 -26.71443 -3.50734  0.407 20.94246 ? 152  LEU   A HD11 1 
ATOM   685  H  HD11 B LEU   A 1 45  ? 38.70989 -25.49821 -5.23583  0.593 22.60147 ? 152  LEU   A HD11 1 
ATOM   686  H  HD12 A LEU   A 1 45  ? 40.05114 -28.23305 -3.79111  0.407 20.94246 ? 152  LEU   A HD12 1 
ATOM   687  H  HD12 B LEU   A 1 45  ? 38.77718 -25.92926 -6.76331  0.593 22.60147 ? 152  LEU   A HD12 1 
ATOM   688  H  HD13 A LEU   A 1 45  ? 41.13480 -27.09492 -4.02315  0.407 20.94246 ? 152  LEU   A HD13 1 
ATOM   689  H  HD13 B LEU   A 1 45  ? 38.27512 -26.96389 -5.66741  0.593 22.60147 ? 152  LEU   A HD13 1 
ATOM   690  H  HD21 A LEU   A 1 45  ? 39.41318 -25.16445 -5.23963  0.407 18.39783 ? 152  LEU   A HD21 1 
ATOM   691  H  HD21 B LEU   A 1 45  ? 40.45079 -26.13462 -3.68471  0.593 24.42109 ? 152  LEU   A HD21 1 
ATOM   692  H  HD22 A LEU   A 1 45  ? 40.71985 -25.47970 -6.08623  0.407 18.39783 ? 152  LEU   A HD22 1 
ATOM   693  H  HD22 B LEU   A 1 45  ? 39.98343 -27.64386 -3.84993  0.593 24.42109 ? 152  LEU   A HD22 1 
ATOM   694  H  HD23 A LEU   A 1 45  ? 39.28681 -25.60970 -6.75927  0.407 18.39783 ? 152  LEU   A HD23 1 
ATOM   695  H  HD23 B LEU   A 1 45  ? 41.50647 -27.25445 -4.07845  0.593 24.42109 ? 152  LEU   A HD23 1 
ATOM   696  N  N    . ASP   A 1 46  ? 41.85101 -28.56082 -9.74956  1.000 13.74278 ? 153  ASP   A N    1 
ATOM   697  C  CA   . ASP   A 1 46  ? 42.46555 -29.55287 -10.62834 1.000 13.30957 ? 153  ASP   A CA   1 
ATOM   698  C  C    . ASP   A 1 46  ? 43.49697 -28.89155 -11.52403 1.000 15.38715 ? 153  ASP   A C    1 
ATOM   699  O  O    . ASP   A 1 46  ? 44.20387 -27.98337 -11.07434 1.000 14.65734 ? 153  ASP   A O    1 
ATOM   700  C  CB   . ASP   A 1 46  ? 41.33936 -30.26818 -11.39243 1.000 12.93118 ? 153  ASP   A CB   1 
ATOM   701  C  CG   . ASP   A 1 46  ? 41.68021 -31.68906 -11.77439 1.000 16.36972 ? 153  ASP   A CG   1 
ATOM   702  O  OD1  . ASP   A 1 46  ? 42.69578 -31.88074 -12.45705 1.000 16.49599 ? 153  ASP   A OD1  1 
ATOM   703  O  OD2  . ASP   A 1 46  ? 40.92233 -32.61134 -11.40522 1.000 17.46974 ? 153  ASP   A OD2  1 
ATOM   704  H  H    A ASP   A 1 46  ? 41.98910 -27.73975 -9.96489  0.407 16.49134 ? 153  ASP   A H    1 
ATOM   705  H  H    B ASP   A 1 46  ? 41.98630 -27.74057 -9.96974  0.593 16.49134 ? 153  ASP   A H    1 
ATOM   706  H  HA   . ASP   A 1 46  ? 42.95520 -30.23149 -10.13780 1.000 15.97148 ? 153  ASP   A HA   1 
ATOM   707  H  HB2  . ASP   A 1 46  ? 40.54751 -30.29296 -10.83273 1.000 15.51741 ? 153  ASP   A HB2  1 
ATOM   708  H  HB3  . ASP   A 1 46  ? 41.15364 -29.77773 -12.20844 1.000 15.51741 ? 153  ASP   A HB3  1 
ATOM   709  N  N    . ASP   A 1 47  ? 43.60771 -29.34562 -12.77272 1.000 16.12711 ? 154  ASP   A N    1 
ATOM   710  C  CA   . ASP   A 1 47  ? 44.66388 -28.92082 -13.68524 1.000 15.47291 ? 154  ASP   A CA   1 
ATOM   711  C  C    . ASP   A 1 47  ? 44.22443 -27.79208 -14.60734 1.000 16.73016 ? 154  ASP   A C    1 
ATOM   712  O  O    . ASP   A 1 47  ? 44.95151 -27.45297 -15.54385 1.000 17.91696 ? 154  ASP   A O    1 
ATOM   713  C  CB   . ASP   A 1 47  ? 45.15593 -30.10900 -14.51064 1.000 16.70331 ? 154  ASP   A CB   1 
ATOM   714  C  CG   . ASP   A 1 47  ? 44.03975 -30.80416 -15.25972 1.000 18.12447 ? 154  ASP   A CG   1 
ATOM   715  O  OD1  . ASP   A 1 47  ? 42.94529 -30.21484 -15.37879 1.000 17.58940 ? 154  ASP   A OD1  1 
ATOM   716  O  OD2  . ASP   A 1 47  ? 44.25683 -31.95884 -15.72423 1.000 19.63266 ? 154  ASP   A OD2  1 
ATOM   717  H  H    . ASP   A 1 47  ? 43.06703 -29.91606 -13.12182 1.000 19.35253 ? 154  ASP   A H    1 
ATOM   718  H  HA   . ASP   A 1 47  ? 45.41048 -28.59566 -13.15820 1.000 18.56749 ? 154  ASP   A HA   1 
ATOM   719  H  HB2  . ASP   A 1 47  ? 45.80369 -29.79543 -15.16101 1.000 20.04397 ? 154  ASP   A HB2  1 
ATOM   720  H  HB3  . ASP   A 1 47  ? 45.56800 -30.75672 -13.91772 1.000 20.04397 ? 154  ASP   A HB3  1 
ATOM   721  N  N    . GLY   A 1 48  ? 43.07415 -27.19036 -14.34665 1.000 17.54060 ? 155  GLY   A N    1 
ATOM   722  C  CA   . GLY   A 1 48  ? 42.54953 -26.11959 -15.16843 1.000 17.51212 ? 155  GLY   A CA   1 
ATOM   723  C  C    . GLY   A 1 48  ? 41.17869 -26.46239 -15.71962 1.000 16.05684 ? 155  GLY   A C    1 
ATOM   724  O  O    . GLY   A 1 48  ? 40.69014 -27.58228 -15.59995 1.000 18.28731 ? 155  GLY   A O    1 
ATOM   725  H  H    . GLY   A 1 48  ? 42.56821 -27.39205 -13.68111 1.000 21.04872 ? 155  GLY   A H    1 
ATOM   726  H  HA2  . GLY   A 1 48  ? 42.47649 -25.31008 -14.63904 1.000 21.01455 ? 155  GLY   A HA2  1 
ATOM   727  H  HA3  . GLY   A 1 48  ? 43.15034 -25.95723 -15.91245 1.000 21.01455 ? 155  GLY   A HA3  1 
ATOM   728  N  N    . ILE   A 1 49  ? 40.55836 -25.45460 -16.33912 1.000 16.68546 ? 156  ILE   A N    1 
ATOM   729  C  CA   . ILE   A 1 49  ? 39.23085 -25.63270 -16.92832 1.000 16.19717 ? 156  ILE   A CA   1 
ATOM   730  C  C    . ILE   A 1 49  ? 39.17336 -24.89761 -18.25943 1.000 18.61034 ? 156  ILE   A C    1 
ATOM   731  O  O    . ILE   A 1 49  ? 39.52777 -23.71882 -18.34815 1.000 18.61462 ? 156  ILE   A O    1 
ATOM   732  C  CB   . ILE   A 1 49  ? 38.10975 -25.14962 -15.98631 1.000 18.45288 ? 156  ILE   A CB   1 
ATOM   733  C  CG1  . ILE   A 1 49  ? 36.72894 -25.31586 -16.64545 1.000 18.10334 ? 156  ILE   A CG1  1 
ATOM   734  C  CG2  . ILE   A 1 49  ? 38.34566 -23.71691 -15.56898 1.000 19.97955 ? 156  ILE   A CG2  1 
ATOM   735  C  CD1  . ILE   A 1 49  ? 35.54649 -24.96647 -15.72131 1.000 20.69628 ? 156  ILE   A CD1  1 
ATOM   736  H  H    . ILE   A 1 49  ? 40.88529 -24.66431 -16.42949 1.000 20.02255 ? 156  ILE   A H    1 
ATOM   737  H  HA   . ILE   A 1 49  ? 39.09197 -26.57602 -17.10653 1.000 19.43661 ? 156  ILE   A HA   1 
ATOM   738  H  HB   . ILE   A 1 49  ? 38.12601 -25.70306 -15.18986 1.000 22.14346 ? 156  ILE   A HB   1 
ATOM   739  H  HG12 . ILE   A 1 49  ? 36.68134 -24.73221 -17.41874 1.000 21.72400 ? 156  ILE   A HG12 1 
ATOM   740  H  HG13 . ILE   A 1 49  ? 36.62509 -26.24021 -16.92057 1.000 21.72400 ? 156  ILE   A HG13 1 
ATOM   741  H  HG21 . ILE   A 1 49  ? 37.69098 -23.47200 -14.89644 1.000 23.97545 ? 156  ILE   A HG21 1 
ATOM   742  H  HG22 . ILE   A 1 49  ? 39.24072 -23.63770 -15.20363 1.000 23.97545 ? 156  ILE   A HG22 1 
ATOM   743  H  HG23 . ILE   A 1 49  ? 38.25321 -23.14258 -16.34519 1.000 23.97545 ? 156  ILE   A HG23 1 
ATOM   744  H  HD11 . ILE   A 1 49  ? 34.71740 -25.20046 -16.16713 1.000 24.83553 ? 156  ILE   A HD11 1 
ATOM   745  H  HD12 . ILE   A 1 49  ? 35.63151 -25.46898 -14.89599 1.000 24.83553 ? 156  ILE   A HD12 1 
ATOM   746  H  HD13 . ILE   A 1 49  ? 35.56353 -24.01515 -15.53261 1.000 24.83553 ? 156  ILE   A HD13 1 
ATOM   747  N  N    . GLU   A 1 50  ? 38.76641 -25.60696 -19.30031 1.000 17.34075 ? 157  GLU   A N    1 
ATOM   748  C  CA   . GLU   A 1 50  ? 38.62615 -25.01473 -20.63001 1.000 17.92810 ? 157  GLU   A CA   1 
ATOM   749  C  C    . GLU   A 1 50  ? 37.34792 -24.18216 -20.63495 1.000 19.03405 ? 157  GLU   A C    1 
ATOM   750  O  O    . GLU   A 1 50  ? 36.25074 -24.67164 -20.94272 1.000 19.54825 ? 157  GLU   A O    1 
ATOM   751  C  CB   . GLU   A 1 50  ? 38.60688 -26.10828 -21.68429 1.000 17.35661 ? 157  GLU   A CB   1 
ATOM   752  C  CG   . GLU   A 1 50  ? 38.60999 -25.59146 -23.13168 1.000 17.81037 ? 157  GLU   A CG   1 
ATOM   753  C  CD   . GLU   A 1 50  ? 38.82439 -26.71904 -24.12164 1.000 21.39097 ? 157  GLU   A CD   1 
ATOM   754  O  OE1  . GLU   A 1 50  ? 37.86196 -27.45576 -24.38506 1.000 21.37489 ? 157  GLU   A OE1  1 
ATOM   755  O  OE2  . GLU   A 1 50  ? 39.97140 -26.89827 -24.58182 1.000 21.99198 ? 157  GLU   A OE2  1 
ATOM   756  H  H    . GLU   A 1 50  ? 38.56240 -26.44171 -19.26613 1.000 20.80890 ? 157  GLU   A H    1 
ATOM   757  H  HA   . GLU   A 1 50  ? 39.37134 -24.42364 -20.82029 1.000 21.51372 ? 157  GLU   A HA   1 
ATOM   758  H  HB2  . GLU   A 1 50  ? 39.39377 -26.66361 -21.56889 1.000 20.82793 ? 157  GLU   A HB2  1 
ATOM   759  H  HB3  . GLU   A 1 50  ? 37.80479 -26.64034 -21.56399 1.000 20.82793 ? 157  GLU   A HB3  1 
ATOM   760  H  HG2  . GLU   A 1 50  ? 37.75652 -25.17307 -23.32520 1.000 21.37244 ? 157  GLU   A HG2  1 
ATOM   761  H  HG3  . GLU   A 1 50  ? 39.32742 -24.94792 -23.24143 1.000 21.37244 ? 157  GLU   A HG3  1 
ATOM   762  N  N    . LYS   A 1 51  ? 37.49508 -22.89604 -20.29325 1.000 18.98955 ? 158  LYS   A N    1 
ATOM   763  C  CA   . LYS   A 1 51  ? 36.33285 -22.06414 -20.01560 1.000 20.39507 ? 158  LYS   A CA   1 
ATOM   764  C  C    . LYS   A 1 51  ? 35.53210 -21.76467 -21.27260 1.000 20.14957 ? 158  LYS   A C    1 
ATOM   765  O  O    . LYS   A 1 51  ? 34.33779 -21.46083 -21.17383 1.000 22.31841 ? 158  LYS   A O    1 
ATOM   766  C  CB   . LYS   A 1 51  ? 36.77917 -20.77605 -19.31917 1.000 21.68996 ? 158  LYS   A CB   1 
ATOM   767  C  CG   . LYS   A 1 51  ? 37.62706 -19.84622 -20.14416 1.000 24.62591 ? 158  LYS   A CG   1 
ATOM   768  C  CD   . LYS   A 1 51  ? 38.23521 -18.74054 -19.27545 1.000 26.71092 ? 158  LYS   A CD   1 
ATOM   769  C  CE   . LYS   A 1 51  ? 39.14049 -17.85771 -20.09468 1.000 26.96671 ? 158  LYS   A CE   1 
ATOM   770  N  NZ   . LYS   A 1 51  ? 40.37493 -18.58131 -20.46535 1.000 27.46869 ? 158  LYS   A NZ   1 
ATOM   771  H  H    . LYS   A 1 51  ? 38.25014 -22.49136 -20.21766 1.000 22.78745 ? 158  LYS   A H    1 
ATOM   772  H  HA   . LYS   A 1 51  ? 35.73696 -22.52760 -19.40650 1.000 24.47409 ? 158  LYS   A HA   1 
ATOM   773  H  HB2  . LYS   A 1 51  ? 35.98665 -20.28350 -19.05419 1.000 26.02795 ? 158  LYS   A HB2  1 
ATOM   774  H  HB3  . LYS   A 1 51  ? 37.29692 -21.01800 -18.53540 1.000 26.02795 ? 158  LYS   A HB3  1 
ATOM   775  H  HG2  . LYS   A 1 51  ? 38.34973 -20.34644 -20.55454 1.000 29.55109 ? 158  LYS   A HG2  1 
ATOM   776  H  HG3  . LYS   A 1 51  ? 37.07948 -19.43190 -20.82929 1.000 29.55109 ? 158  LYS   A HG3  1 
ATOM   777  H  HD2  . LYS   A 1 51  ? 37.52599 -18.19369 -18.90281 1.000 32.05311 ? 158  LYS   A HD2  1 
ATOM   778  H  HD3  . LYS   A 1 51  ? 38.75691 -19.13902 -18.56134 1.000 32.05311 ? 158  LYS   A HD3  1 
ATOM   779  H  HE2  . LYS   A 1 51  ? 38.68381 -17.58941 -20.90731 1.000 32.36006 ? 158  LYS   A HE2  1 
ATOM   780  H  HE3  . LYS   A 1 51  ? 39.38502 -17.07439 -19.57747 1.000 32.36006 ? 158  LYS   A HE3  1 
ATOM   781  H  HZ1  . LYS   A 1 51  ? 40.89537 -18.05961 -20.96442 1.000 32.96243 ? 158  LYS   A HZ1  1 
ATOM   782  H  HZ2  . LYS   A 1 51  ? 40.82091 -18.81777 -19.73235 1.000 32.96243 ? 158  LYS   A HZ2  1 
ATOM   783  H  HZ3  . LYS   A 1 51  ? 40.17115 -19.31361 -20.92829 1.000 32.96243 ? 158  LYS   A HZ3  1 
ATOM   784  N  N    . ASN   A 1 52  ? 36.14131 -21.89820 -22.44435 1.000 19.21948 ? 159  ASN   A N    1 
ATOM   785  C  CA   . ASN   A 1 52  ? 35.45567 -21.67150 -23.70652 1.000 21.24545 ? 159  ASN   A CA   1 
ATOM   786  C  C    . ASN   A 1 52  ? 34.89006 -22.95332 -24.29571 1.000 20.26319 ? 159  ASN   A C    1 
ATOM   787  O  O    . ASN   A 1 52  ? 34.45037 -22.94455 -25.44198 1.000 20.73761 ? 159  ASN   A O    1 
ATOM   788  C  CB   . ASN   A 1 52  ? 36.39959 -20.99401 -24.71754 1.000 21.93023 ? 159  ASN   A CB   1 
ATOM   789  C  CG   . ASN   A 1 52  ? 37.70442 -21.76322 -24.92654 1.000 23.26200 ? 159  ASN   A CG   1 
ATOM   790  O  OD1  . ASN   A 1 52  ? 38.25593 -22.34162 -23.99837 1.000 23.96121 ? 159  ASN   A OD1  1 
ATOM   791  N  ND2  . ASN   A 1 52  ? 38.19555 -21.76282 -26.15355 1.000 29.83760 ? 159  ASN   A ND2  1 
ATOM   792  H  H    . ASN   A 1 52  ? 36.96642 -22.12340 -22.53418 1.000 23.06337 ? 159  ASN   A H    1 
ATOM   793  H  HA   . ASN   A 1 52  ? 34.71630 -21.06304 -23.55158 1.000 25.49454 ? 159  ASN   A HA   1 
ATOM   794  H  HB2  . ASN   A 1 52  ? 35.94984 -20.93028 -25.57461 1.000 26.31628 ? 159  ASN   A HB2  1 
ATOM   795  H  HB3  . ASN   A 1 52  ? 36.62397 -20.10755 -24.39390 1.000 26.31628 ? 159  ASN   A HB3  1 
ATOM   796  H  HD21 . ASN   A 1 52  ? 38.92752 -22.18093 -26.32387 1.000 35.80512 ? 159  ASN   A HD21 1 
ATOM   797  H  HD22 . ASN   A 1 52  ? 37.78316 -21.34445 -26.78164 1.000 35.80512 ? 159  ASN   A HD22 1 
ATOM   798  N  N    . HIS   A 1 53  ? 34.89693 -24.05221 -23.55238 1.000 21.03179 ? 160  HIS   A N    1 
ATOM   799  C  CA   . HIS   A 1 53  ? 34.30420 -25.27346 -24.07261 1.000 20.20634 ? 160  HIS   A CA   1 
ATOM   800  C  C    . HIS   A 1 53  ? 32.84082 -25.01963 -24.42082 1.000 20.69209 ? 160  HIS   A C    1 
ATOM   801  O  O    . HIS   A 1 53  ? 32.11208 -24.41623 -23.61848 1.000 20.90810 ? 160  HIS   A O    1 
ATOM   802  C  CB   . HIS   A 1 53  ? 34.42246 -26.40758 -23.05539 1.000 18.82243 ? 160  HIS   A CB   1 
ATOM   803  C  CG   . HIS   A 1 53  ? 34.15607 -27.75600 -23.63345 1.000 18.30770 ? 160  HIS   A CG   1 
ATOM   804  N  ND1  . HIS   A 1 53  ? 32.90001 -28.17038 -24.01882 1.000 18.80643 ? 160  HIS   A ND1  1 
ATOM   805  C  CD2  . HIS   A 1 53  ? 34.99245 -28.78629 -23.90158 1.000 16.09983 ? 160  HIS   A CD2  1 
ATOM   806  C  CE1  . HIS   A 1 53  ? 32.97364 -29.40432 -24.48667 1.000 18.03759 ? 160  HIS   A CE1  1 
ATOM   807  N  NE2  . HIS   A 1 53  ? 34.23269 -29.80120 -24.42749 1.000 16.15200 ? 160  HIS   A NE2  1 
ATOM   808  H  H    . HIS   A 1 53  ? 35.23068 -24.11509 -22.76228 1.000 25.23814 ? 160  HIS   A H    1 
ATOM   809  H  HA   . HIS   A 1 53  ? 34.77163 -25.54892 -24.87668 1.000 24.24761 ? 160  HIS   A HA   1 
ATOM   810  H  HB2  . HIS   A 1 53  ? 35.32294 -26.41163 -22.69479 1.000 22.58691 ? 160  HIS   A HB2  1 
ATOM   811  H  HB3  . HIS   A 1 53  ? 33.78075 -26.25750 -22.34365 1.000 22.58691 ? 160  HIS   A HB3  1 
ATOM   812  H  HD2  . HIS   A 1 53  ? 35.91089 -28.80321 -23.75642 1.000 19.31979 ? 160  HIS   A HD2  1 
ATOM   813  H  HE1  . HIS   A 1 53  ? 32.25950 -29.90844 -24.80412 1.000 21.64511 ? 160  HIS   A HE1  1 
ATOM   814  N  N    A PRO   A 1 54  ? 32.37223 -25.44268 -25.60036 0.474 21.93209 ? 161  PRO   A N    1 
ATOM   815  N  N    B PRO   A 1 54  ? 32.36720 -25.48762 -25.58149 0.526 20.54608 ? 161  PRO   A N    1 
ATOM   816  C  CA   A PRO   A 1 54  ? 30.97087 -25.17464 -25.95749 0.474 22.64078 ? 161  PRO   A CA   1 
ATOM   817  C  CA   B PRO   A 1 54  ? 30.97813 -25.20089 -25.97503 0.526 20.88893 ? 161  PRO   A CA   1 
ATOM   818  C  C    A PRO   A 1 54  ? 29.96159 -25.65550 -24.92719 0.474 22.33007 ? 161  PRO   A C    1 
ATOM   819  C  C    B PRO   A 1 54  ? 29.92663 -25.75442 -25.02660 0.526 20.64901 ? 161  PRO   A C    1 
ATOM   820  O  O    A PRO   A 1 54  ? 28.87589 -25.06995 -24.83707 0.474 23.28724 ? 161  PRO   A O    1 
ATOM   821  O  O    B PRO   A 1 54  ? 28.76923 -25.33453 -25.11621 0.526 20.47444 ? 161  PRO   A O    1 
ATOM   822  C  CB   A PRO   A 1 54  ? 30.80256 -25.91698 -27.29044 0.474 23.61855 ? 161  PRO   A CB   1 
ATOM   823  C  CB   B PRO   A 1 54  ? 30.86236 -25.85358 -27.36034 0.526 20.84856 ? 161  PRO   A CB   1 
ATOM   824  C  CG   A PRO   A 1 54  ? 32.17986 -25.94310 -27.88516 0.474 24.54179 ? 161  PRO   A CG   1 
ATOM   825  C  CG   B PRO   A 1 54  ? 31.94772 -26.89268 -27.38797 0.526 20.20701 ? 161  PRO   A CG   1 
ATOM   826  C  CD   A PRO   A 1 54  ? 33.10539 -26.09984 -26.69925 0.474 24.21077 ? 161  PRO   A CD   1 
ATOM   827  C  CD   B PRO   A 1 54  ? 33.06954 -26.29664 -26.59257 0.526 21.48211 ? 161  PRO   A CD   1 
ATOM   828  H  HA   A PRO   A 1 54  ? 30.85297 -24.22181 -26.09575 0.474 27.16894 ? 161  PRO   A HA   1 
ATOM   829  H  HA   B PRO   A 1 54  ? 30.86045 -24.24102 -26.05054 0.526 25.06672 ? 161  PRO   A HA   1 
ATOM   830  H  HB2  A PRO   A 1 54  ? 30.47478 -26.81581 -27.13055 0.474 28.34226 ? 161  PRO   A HB2  1 
ATOM   831  H  HB2  B PRO   A 1 54  ? 29.98804 -26.26119 -27.46197 0.526 25.01827 ? 161  PRO   A HB2  1 
ATOM   832  H  HB3  A PRO   A 1 54  ? 30.18482 -25.43547 -27.86267 0.474 28.34226 ? 161  PRO   A HB3  1 
ATOM   833  H  HB3  B PRO   A 1 54  ? 31.00052 -25.18793 -28.05224 0.526 25.01827 ? 161  PRO   A HB3  1 
ATOM   834  H  HG2  A PRO   A 1 54  ? 32.26445 -26.69336 -28.49414 0.474 29.45015 ? 161  PRO   A HG2  1 
ATOM   835  H  HG2  B PRO   A 1 54  ? 31.63081 -27.71375 -26.98017 0.526 24.24842 ? 161  PRO   A HG2  1 
ATOM   836  H  HG3  A PRO   A 1 54  ? 32.35433 -25.11283 -28.35539 0.474 29.45015 ? 161  PRO   A HG3  1 
ATOM   837  H  HG3  B PRO   A 1 54  ? 32.22198 -27.06108 -28.30302 0.526 24.24842 ? 161  PRO   A HG3  1 
ATOM   838  H  HD2  A PRO   A 1 54  ? 33.25526 -27.03745 -26.50093 0.474 29.05292 ? 161  PRO   A HD2  1 
ATOM   839  H  HD2  B PRO   A 1 54  ? 33.60228 -26.98976 -26.17224 0.526 25.77853 ? 161  PRO   A HD2  1 
ATOM   840  H  HD3  A PRO   A 1 54  ? 33.95221 -25.65573 -26.86223 0.474 29.05292 ? 161  PRO   A HD3  1 
ATOM   841  H  HD3  B PRO   A 1 54  ? 33.63246 -25.73899 -27.15208 0.526 25.77853 ? 161  PRO   A HD3  1 
ATOM   842  N  N    . ASP   A 1 55  ? 30.27045 -26.69811 -24.14689 1.000 22.11804 ? 162  ASP   A N    1 
ATOM   843  C  CA   . ASP   A 1 55  ? 29.33110 -27.18966 -23.14341 1.000 21.39169 ? 162  ASP   A CA   1 
ATOM   844  C  C    . ASP   A 1 55  ? 29.60438 -26.63504 -21.75086 1.000 22.71281 ? 162  ASP   A C    1 
ATOM   845  O  O    . ASP   A 1 55  ? 28.89593 -27.00068 -20.79948 1.000 24.00884 ? 162  ASP   A O    1 
ATOM   846  C  CB   . ASP   A 1 55  ? 29.32989 -28.72180 -23.08401 1.000 20.40463 ? 162  ASP   A CB   1 
ATOM   847  C  CG   . ASP   A 1 55  ? 27.92119 -29.30436 -23.11617 1.000 20.07716 ? 162  ASP   A CG   1 
ATOM   848  O  OD1  . ASP   A 1 55  ? 26.98918 -28.60430 -23.57322 1.000 21.06018 ? 162  ASP   A OD1  1 
ATOM   849  O  OD2  . ASP   A 1 55  ? 27.74365 -30.46940 -22.70730 1.000 19.77213 ? 162  ASP   A OD2  1 
ATOM   850  H  H    A ASP   A 1 55  ? 31.01291 -27.13061 -24.18309 0.474 26.54165 ? 162  ASP   A H    1 
ATOM   851  H  H    B ASP   A 1 55  ? 31.04576 -27.06876 -24.11350 0.526 26.54165 ? 162  ASP   A H    1 
ATOM   852  H  HA   . ASP   A 1 55  ? 28.44267 -26.91077 -23.41509 1.000 25.67003 ? 162  ASP   A HA   1 
ATOM   853  H  HB2  . ASP   A 1 55  ? 29.81714 -29.06934 -23.84736 1.000 24.48555 ? 162  ASP   A HB2  1 
ATOM   854  H  HB3  . ASP   A 1 55  ? 29.75545 -29.00777 -22.26060 1.000 24.48555 ? 162  ASP   A HB3  1 
ATOM   855  N  N    . LEU   A 1 56  ? 30.59488 -25.76159 -21.60578 1.000 19.84618 ? 163  LEU   A N    1 
ATOM   856  C  CA   . LEU   A 1 56  ? 30.85949 -25.11556 -20.32801 1.000 19.41393 ? 163  LEU   A CA   1 
ATOM   857  C  C    . LEU   A 1 56  ? 30.69868 -23.60231 -20.36084 1.000 20.04061 ? 163  LEU   A C    1 
ATOM   858  O  O    . LEU   A 1 56  ? 30.34180 -23.02091 -19.34326 1.000 20.53241 ? 163  LEU   A O    1 
ATOM   859  C  CB   . LEU   A 1 56  ? 32.27707 -25.43860 -19.84907 1.000 17.02276 ? 163  LEU   A CB   1 
ATOM   860  C  CG   . LEU   A 1 56  ? 32.59577 -26.91087 -19.65176 1.000 19.00757 ? 163  LEU   A CG   1 
ATOM   861  C  CD1  . LEU   A 1 56  ? 34.03978 -27.05020 -19.25023 1.000 20.09559 ? 163  LEU   A CD1  1 
ATOM   862  C  CD2  . LEU   A 1 56  ? 31.68762 -27.53701 -18.62514 1.000 20.54452 ? 163  LEU   A CD2  1 
ATOM   863  H  H    . LEU   A 1 56  ? 31.12967 -25.52627 -22.23683 1.000 23.81541 ? 163  LEU   A H    1 
ATOM   864  H  HA   . LEU   A 1 56  ? 30.23472 -25.46712 -19.67458 1.000 23.29672 ? 163  LEU   A HA   1 
ATOM   865  H  HB2  . LEU   A 1 56  ? 32.90334 -25.09491 -20.50524 1.000 20.42732 ? 163  LEU   A HB2  1 
ATOM   866  H  HB3  . LEU   A 1 56  ? 32.41544 -24.99825 -18.99593 1.000 20.42732 ? 163  LEU   A HB3  1 
ATOM   867  H  HG   . LEU   A 1 56  ? 32.44859 -27.38971 -20.48240 1.000 22.80909 ? 163  LEU   A HG   1 
ATOM   868  H  HD11 . LEU   A 1 56  ? 34.23183 -27.98594 -19.08172 1.000 24.11471 ? 163  LEU   A HD11 1 
ATOM   869  H  HD12 . LEU   A 1 56  ? 34.60085 -26.72180 -19.97014 1.000 24.11471 ? 163  LEU   A HD12 1 
ATOM   870  H  HD13 . LEU   A 1 56  ? 34.19552 -26.53054 -18.44612 1.000 24.11471 ? 163  LEU   A HD13 1 
ATOM   871  H  HD21 . LEU   A 1 56  ? 31.98812 -28.44207 -18.44778 1.000 24.65343 ? 163  LEU   A HD21 1 
ATOM   872  H  HD22 . LEU   A 1 56  ? 31.72205 -27.01144 -17.81059 1.000 24.65343 ? 163  LEU   A HD22 1 
ATOM   873  H  HD23 . LEU   A 1 56  ? 30.78171 -27.55117 -18.97161 1.000 24.65343 ? 163  LEU   A HD23 1 
ATOM   874  N  N    . ALA   A 1 57  ? 30.91263 -22.96029 -21.51338 1.000 21.19755 ? 164  ALA   A N    1 
ATOM   875  C  CA   . ALA   A 1 57  ? 30.98183 -21.50030 -21.55153 1.000 20.91783 ? 164  ALA   A CA   1 
ATOM   876  C  C    . ALA   A 1 57  ? 29.72614 -20.85982 -20.97456 1.000 21.41035 ? 164  ALA   A C    1 
ATOM   877  O  O    . ALA   A 1 57  ? 29.80322 -19.84486 -20.27153 1.000 19.76147 ? 164  ALA   A O    1 
ATOM   878  C  CB   . ALA   A 1 57  ? 31.21217 -21.03919 -22.99106 1.000 22.31434 ? 164  ALA   A CB   1 
ATOM   879  H  H    . ALA   A 1 57  ? 31.01944 -23.34229 -22.27645 1.000 25.43706 ? 164  ALA   A H    1 
ATOM   880  H  HA   . ALA   A 1 57  ? 31.73090 -21.20686 -21.00961 1.000 25.10140 ? 164  ALA   A HA   1 
ATOM   881  H  HB1  . ALA   A 1 57  ? 31.24631 -20.06998 -23.01058 1.000 26.77721 ? 164  ALA   A HB1  1 
ATOM   882  H  HB2  . ALA   A 1 57  ? 32.05160 -21.40622 -23.30975 1.000 26.77721 ? 164  ALA   A HB2  1 
ATOM   883  H  HB3  . ALA   A 1 57  ? 30.48134 -21.35565 -23.54481 1.000 26.77721 ? 164  ALA   A HB3  1 
ATOM   884  N  N    . GLY   A 1 58  ? 28.55909 -21.44014 -21.24904 1.000 21.58676 ? 165  GLY   A N    1 
ATOM   885  C  CA   . GLY   A 1 58  ? 27.31581 -20.83155 -20.80848 1.000 22.86815 ? 165  GLY   A CA   1 
ATOM   886  C  C    . GLY   A 1 58  ? 27.14555 -20.80274 -19.30638 1.000 23.67612 ? 165  GLY   A C    1 
ATOM   887  O  O    . GLY   A 1 58  ? 26.38096 -19.97640 -18.79520 1.000 24.37951 ? 165  GLY   A O    1 
ATOM   888  H  H    . GLY   A 1 58  ? 28.46525 -22.17655 -21.68320 1.000 25.90412 ? 165  GLY   A H    1 
ATOM   889  H  HA2  . GLY   A 1 58  ? 27.28128 -19.91754 -21.13143 1.000 27.44178 ? 165  GLY   A HA2  1 
ATOM   890  H  HA3  . GLY   A 1 58  ? 26.57209 -21.32775 -21.18476 1.000 27.44178 ? 165  GLY   A HA3  1 
ATOM   891  N  N    . ASN   A 1 59  ? 27.83137 -21.69163 -18.59260 1.000 20.71730 ? 166  ASN   A N    1 
ATOM   892  C  CA   . ASN   A 1 59  ? 27.76555 -21.74065 -17.14000 1.000 19.22115 ? 166  ASN   A CA   1 
ATOM   893  C  C    . ASN   A 1 59  ? 29.05208 -21.27697 -16.48137 1.000 19.86229 ? 166  ASN   A C    1 
ATOM   894  O  O    . ASN   A 1 59  ? 29.12718 -21.25545 -15.24257 1.000 19.35888 ? 166  ASN   A O    1 
ATOM   895  C  CB   . ASN   A 1 59  ? 27.44734 -23.16016 -16.66747 1.000 18.03975 ? 166  ASN   A CB   1 
ATOM   896  C  CG   . ASN   A 1 59  ? 26.03127 -23.54937 -16.95941 1.000 19.22777 ? 166  ASN   A CG   1 
ATOM   897  O  OD1  . ASN   A 1 59  ? 25.16424 -22.69178 -17.09480 1.000 22.61353 ? 166  ASN   A OD1  1 
ATOM   898  N  ND2  . ASN   A 1 59  ? 25.77641 -24.84354 -17.03619 1.000 21.01598 ? 166  ASN   A ND2  1 
ATOM   899  H  H    . ASN   A 1 59  ? 28.34999 -22.28588 -18.93538 1.000 24.86077 ? 166  ASN   A H    1 
ATOM   900  H  HA   . ASN   A 1 59  ? 27.04523 -21.16015 -16.84836 1.000 23.06538 ? 166  ASN   A HA   1 
ATOM   901  H  HB2  . ASN   A 1 59  ? 28.03272 -23.78573 -17.12233 1.000 21.64770 ? 166  ASN   A HB2  1 
ATOM   902  H  HB3  . ASN   A 1 59  ? 27.58433 -23.21465 -15.70874 1.000 21.64770 ? 166  ASN   A HB3  1 
ATOM   903  H  HD21 . ASN   A 1 59  ? 24.97751 -25.11538 -17.20193 1.000 25.21918 ? 166  ASN   A HD21 1 
ATOM   904  H  HD22 . ASN   A 1 59  ? 26.40942 -25.41407 -16.92044 1.000 25.21918 ? 166  ASN   A HD22 1 
ATOM   905  N  N    . TYR   A 1 60  ? 30.06253 -20.91622 -17.27347 1.000 19.93254 ? 167  TYR   A N    1 
ATOM   906  C  CA   . TYR   A 1 60  ? 31.36716 -20.59735 -16.71750 1.000 18.84627 ? 167  TYR   A CA   1 
ATOM   907  C  C    . TYR   A 1 60  ? 31.32332 -19.32862 -15.87825 1.000 20.36752 ? 167  TYR   A C    1 
ATOM   908  O  O    . TYR   A 1 60  ? 30.73681 -18.31731 -16.27117 1.000 21.39170 ? 167  TYR   A O    1 
ATOM   909  C  CB   . TYR   A 1 60  ? 32.40374 -20.42440 -17.82344 1.000 18.42211 ? 167  TYR   A CB   1 
ATOM   910  C  CG   . TYR   A 1 60  ? 33.74712 -20.08529 -17.24940 1.000 18.87543 ? 167  TYR   A CG   1 
ATOM   911  C  CD1  . TYR   A 1 60  ? 34.48750 -21.04551 -16.59106 1.000 19.94512 ? 167  TYR   A CD1  1 
ATOM   912  C  CD2  . TYR   A 1 60  ? 34.26917 -18.79685 -17.33991 1.000 20.27989 ? 167  TYR   A CD2  1 
ATOM   913  C  CE1  . TYR   A 1 60  ? 35.71783 -20.74494 -16.03509 1.000 22.06015 ? 167  TYR   A CE1  1 
ATOM   914  C  CE2  . TYR   A 1 60  ? 35.50608 -18.47878 -16.77098 1.000 20.02287 ? 167  TYR   A CE2  1 
ATOM   915  C  CZ   . TYR   A 1 60  ? 36.22183 -19.46506 -16.12232 1.000 22.60080 ? 167  TYR   A CZ   1 
ATOM   916  O  OH   . TYR   A 1 60  ? 37.44291 -19.19918 -15.54477 1.000 23.43475 ? 167  TYR   A OH   1 
ATOM   917  H  H    . TYR   A 1 60  ? 30.01461 -20.85016 -18.12959 1.000 23.91905 ? 167  TYR   A H    1 
ATOM   918  H  HA   . TYR   A 1 60  ? 31.63575 -21.33500 -16.14773 1.000 22.61553 ? 167  TYR   A HA   1 
ATOM   919  H  HB2  . TYR   A 1 60  ? 32.48251 -21.25136 -18.32427 1.000 22.10653 ? 167  TYR   A HB2  1 
ATOM   920  H  HB3  . TYR   A 1 60  ? 32.12986 -19.70436 -18.41287 1.000 22.10653 ? 167  TYR   A HB3  1 
ATOM   921  H  HD1  . TYR   A 1 60  ? 34.15329 -21.91045 -16.51983 1.000 23.93414 ? 167  TYR   A HD1  1 
ATOM   922  H  HD2  . TYR   A 1 60  ? 33.78740 -18.13803 -17.78572 1.000 24.33587 ? 167  TYR   A HD2  1 
ATOM   923  H  HE1  . TYR   A 1 60  ? 36.20578 -21.40750 -15.60171 1.000 26.47218 ? 167  TYR   A HE1  1 
ATOM   924  H  HE2  . TYR   A 1 60  ? 35.84243 -17.61366 -16.82881 1.000 24.02745 ? 167  TYR   A HE2  1 
ATOM   925  H  HH   . TYR   A 1 60  ? 37.54974 -18.36957 -15.46773 1.000 28.12170 ? 167  TYR   A HH   1 
ATOM   926  N  N    . ASP   A 1 61  ? 32.00430 -19.37756 -14.73914 1.000 19.63642 ? 168  ASP   A N    1 
ATOM   927  C  CA   . ASP   A 1 61  ? 32.02050 -18.28025 -13.77650 1.000 20.92181 ? 168  ASP   A CA   1 
ATOM   928  C  C    . ASP   A 1 61  ? 33.46377 -17.92003 -13.45000 1.000 21.07112 ? 168  ASP   A C    1 
ATOM   929  O  O    . ASP   A 1 61  ? 34.13942 -18.67837 -12.72521 1.000 23.54744 ? 168  ASP   A O    1 
ATOM   930  C  CB   . ASP   A 1 61  ? 31.24420 -18.69893 -12.52928 1.000 22.01240 ? 168  ASP   A CB   1 
ATOM   931  C  CG   . ASP   A 1 61  ? 31.17003 -17.60445 -11.48456 1.000 23.63802 ? 168  ASP   A CG   1 
ATOM   932  O  OD1  . ASP   A 1 61  ? 31.72421 -16.50886 -11.71277 1.000 23.61083 ? 168  ASP   A OD1  1 
ATOM   933  O  OD2  . ASP   A 1 61  ? 30.56254 -17.85706 -10.42636 1.000 23.94990 ? 168  ASP   A OD2  1 
ATOM   934  H  H    . ASP   A 1 61  ? 32.47718 -20.05286 -14.49431 1.000 23.56371 ? 168  ASP   A H    1 
ATOM   935  H  HA   . ASP   A 1 61  ? 31.60982 -17.48624 -14.15306 1.000 25.10618 ? 168  ASP   A HA   1 
ATOM   936  H  HB2  . ASP   A 1 61  ? 30.33757 -18.93027 -12.78501 1.000 26.41488 ? 168  ASP   A HB2  1 
ATOM   937  H  HB3  . ASP   A 1 61  ? 31.68178 -19.46611 -12.12821 1.000 26.41488 ? 168  ASP   A HB3  1 
ATOM   938  N  N    . PRO   A 1 62  ? 33.97825 -16.79695 -13.95832 1.000 20.00847 ? 169  PRO   A N    1 
ATOM   939  C  CA   . PRO   A 1 62  ? 35.33897 -16.37762 -13.58521 1.000 18.47957 ? 169  PRO   A CA   1 
ATOM   940  C  C    . PRO   A 1 62  ? 35.53187 -16.20499 -12.08966 1.000 19.27207 ? 169  PRO   A C    1 
ATOM   941  O  O    . PRO   A 1 62  ? 36.65925 -16.36386 -11.59867 1.000 20.09628 ? 169  PRO   A O    1 
ATOM   942  C  CB   . PRO   A 1 62  ? 35.51625 -15.04395 -14.32832 1.000 20.83833 ? 169  PRO   A CB   1 
ATOM   943  C  CG   . PRO   A 1 62  ? 34.43428 -15.01975 -15.36389 1.000 25.09883 ? 169  PRO   A CG   1 
ATOM   944  C  CD   . PRO   A 1 62  ? 33.31414 -15.83837 -14.85016 1.000 23.48761 ? 169  PRO   A CD   1 
ATOM   945  H  HA   . PRO   A 1 62  ? 35.98106 -17.02251 -13.92097 1.000 22.17548 ? 169  PRO   A HA   1 
ATOM   946  H  HB2  . PRO   A 1 62  ? 35.41678 -14.30576 -13.70696 1.000 25.00599 ? 169  PRO   A HB2  1 
ATOM   947  H  HB3  . PRO   A 1 62  ? 36.39258 -15.01274 -14.74301 1.000 25.00599 ? 169  PRO   A HB3  1 
ATOM   948  H  HG2  . PRO   A 1 62  ? 34.14655 -14.10442 -15.50631 1.000 30.11860 ? 169  PRO   A HG2  1 
ATOM   949  H  HG3  . PRO   A 1 62  ? 34.77405 -15.39338 -16.19205 1.000 30.11860 ? 169  PRO   A HG3  1 
ATOM   950  H  HD2  . PRO   A 1 62  ? 32.68265 -15.28997 -14.35886 1.000 28.18513 ? 169  PRO   A HD2  1 
ATOM   951  H  HD3  . PRO   A 1 62  ? 32.86130 -16.29746 -15.57478 1.000 28.18513 ? 169  PRO   A HD3  1 
ATOM   952  N  N    . GLY   A 1 63  ? 34.46075 -15.89491 -11.34926 1.000 19.16922 ? 170  GLY   A N    1 
ATOM   953  C  CA   . GLY   A 1 63  ? 34.54376 -15.73643 -9.90769  1.000 21.02360 ? 170  GLY   A CA   1 
ATOM   954  C  C    . GLY   A 1 63  ? 34.66740 -17.03725 -9.15133  1.000 21.26688 ? 170  GLY   A C    1 
ATOM   955  O  O    . GLY   A 1 63  ? 34.89699 -17.01799 -7.93398  1.000 22.12123 ? 170  GLY   A O    1 
ATOM   956  H  H    . GLY   A 1 63  ? 33.67134 -15.77156 -11.66740 1.000 23.00306 ? 170  GLY   A H    1 
ATOM   957  H  HA2  . GLY   A 1 63  ? 35.31845 -15.19249 -9.69584  1.000 25.22832 ? 170  GLY   A HA2  1 
ATOM   958  H  HA3  . GLY   A 1 63  ? 33.74491 -15.28355 -9.59523  1.000 25.22832 ? 170  GLY   A HA3  1 
ATOM   959  N  N    . ALA   A 1 64  ? 34.51321 -18.16271 -9.84424  1.000 20.58732 ? 171  ALA   A N    1 
ATOM   960  C  CA   . ALA   A 1 64  ? 34.77514 -19.47444 -9.27930  1.000 20.75242 ? 171  ALA   A CA   1 
ATOM   961  C  C    . ALA   A 1 64  ? 36.13117 -20.01227 -9.70371  1.000 19.19089 ? 171  ALA   A C    1 
ATOM   962  O  O    . ALA   A 1 64  ? 36.38708 -21.21543 -9.55445  1.000 20.05061 ? 171  ALA   A O    1 
ATOM   963  C  CB   . ALA   A 1 64  ? 33.67485 -20.46045 -9.67782  1.000 22.90224 ? 171  ALA   A CB   1 
ATOM   964  H  H    . ALA   A 1 64  ? 34.25132 -18.18819 -10.66300 1.000 24.70479 ? 171  ALA   A H    1 
ATOM   965  H  HA   . ALA   A 1 64  ? 34.76534 -19.39797 -8.31237  1.000 24.90291 ? 171  ALA   A HA   1 
ATOM   966  H  HB1  . ALA   A 1 64  ? 33.89345 -21.33713 -9.32489  1.000 27.48268 ? 171  ALA   A HB1  1 
ATOM   967  H  HB2  . ALA   A 1 64  ? 32.83029 -20.15688 -9.30976  1.000 27.48268 ? 171  ALA   A HB2  1 
ATOM   968  H  HB3  . ALA   A 1 64  ? 33.61961 -20.49781 -10.64552 1.000 27.48268 ? 171  ALA   A HB3  1 
ATOM   969  N  N    . SER   A 1 65  ? 37.00207 -19.14945 -10.23350 1.000 18.70210 ? 172  SER   A N    1 
ATOM   970  C  CA   . SER   A 1 65  ? 38.20360 -19.61403 -10.90496 1.000 17.91218 ? 172  SER   A CA   1 
ATOM   971  C  C    . SER   A 1 65  ? 39.43687 -18.81260 -10.50748 1.000 18.25975 ? 172  SER   A C    1 
ATOM   972  O  O    . SER   A 1 65  ? 39.36128 -17.62732 -10.16935 1.000 19.15446 ? 172  SER   A O    1 
ATOM   973  C  CB   . SER   A 1 65  ? 38.01254 -19.52927 -12.42438 1.000 18.90171 ? 172  SER   A CB   1 
ATOM   974  O  OG   . SER   A 1 65  ? 36.92424 -20.33492 -12.84089 1.000 18.97096 ? 172  SER   A OG   1 
ATOM   975  H  H    . SER   A 1 65  ? 36.91366 -18.29424 -10.21359 1.000 22.44252 ? 172  SER   A H    1 
ATOM   976  H  HA   . SER   A 1 65  ? 38.37950 -20.52630 -10.62615 1.000 21.49461 ? 172  SER   A HA   1 
ATOM   977  H  HB2  . SER   A 1 65  ? 37.83521 -18.60765 -12.66947 1.000 22.68205 ? 172  SER   A HB2  1 
ATOM   978  H  HB3  . SER   A 1 65  ? 38.82072 -19.83934 -12.86210 1.000 22.68205 ? 172  SER   A HB3  1 
ATOM   979  H  HG   . SER   A 1 65  ? 36.85339 -20.31185 -13.67758 1.000 22.76515 ? 172  SER   A HG   1 
ATOM   980  N  N    . PHE   A 1 66  ? 40.58411 -19.48008 -10.58958 1.000 17.14752 ? 173  PHE   A N    1 
ATOM   981  C  CA   . PHE   A 1 66  ? 41.88557 -18.84741 -10.42306 1.000 18.51103 ? 173  PHE   A CA   1 
ATOM   982  C  C    . PHE   A 1 66  ? 42.96345 -19.80723 -10.91382 1.000 17.41887 ? 173  PHE   A C    1 
ATOM   983  O  O    . PHE   A 1 66  ? 42.73682 -21.00774 -11.05681 1.000 16.75819 ? 173  PHE   A O    1 
ATOM   984  C  CB   . PHE   A 1 66  ? 42.14154 -18.43884 -8.96464  1.000 18.18308 ? 173  PHE   A CB   1 
ATOM   985  C  CG   . PHE   A 1 66  ? 43.08533 -17.28238 -8.83141  1.000 19.26007 ? 173  PHE   A CG   1 
ATOM   986  C  CD1  . PHE   A 1 66  ? 42.63273 -15.99462 -9.00602  1.000 23.09808 ? 173  PHE   A CD1  1 
ATOM   987  C  CD2  . PHE   A 1 66  ? 44.42789 -17.48512 -8.56298  1.000 20.74429 ? 173  PHE   A CD2  1 
ATOM   988  C  CE1  . PHE   A 1 66  ? 43.49463 -14.92657 -8.90404  1.000 24.04051 ? 173  PHE   A CE1  1 
ATOM   989  C  CE2  . PHE   A 1 66  ? 45.29633 -16.41279 -8.45851  1.000 22.29882 ? 173  PHE   A CE2  1 
ATOM   990  C  CZ   . PHE   A 1 66  ? 44.82179 -15.13523 -8.63615  1.000 23.46836 ? 173  PHE   A CZ   1 
ATOM   991  H  H    . PHE   A 1 66  ? 40.63544 -20.32429 -10.74538 1.000 20.57702 ? 173  PHE   A H    1 
ATOM   992  H  HA   . PHE   A 1 66  ? 41.92255 -18.04774 -10.97084 1.000 22.21323 ? 173  PHE   A HA   1 
ATOM   993  H  HB2  . PHE   A 1 66  ? 41.29873 -18.18442 -8.55740  1.000 21.81970 ? 173  PHE   A HB2  1 
ATOM   994  H  HB3  . PHE   A 1 66  ? 42.52502 -19.19294 -8.49010  1.000 21.81970 ? 173  PHE   A HB3  1 
ATOM   995  H  HD1  . PHE   A 1 66  ? 41.73461 -15.84443 -9.19500  1.000 27.71769 ? 173  PHE   A HD1  1 
ATOM   996  H  HD2  . PHE   A 1 66  ? 44.74957 -18.35060 -8.45172  1.000 24.89315 ? 173  PHE   A HD2  1 
ATOM   997  H  HE1  . PHE   A 1 66  ? 43.17512 -14.06056 -9.01732  1.000 28.84862 ? 173  PHE   A HE1  1 
ATOM   998  H  HE2  . PHE   A 1 66  ? 46.19558 -16.55575 -8.26925  1.000 26.75858 ? 173  PHE   A HE2  1 
ATOM   999  H  HZ   . PHE   A 1 66  ? 45.40245 -14.41141 -8.57442  1.000 28.16204 ? 173  PHE   A HZ   1 
ATOM   1000 N  N    . ASP   A 1 67  ? 44.13635 -19.25155 -11.20088 1.000 18.75655 ? 174  ASP   A N    1 
ATOM   1001 C  CA   . ASP   A 1 67  ? 45.29964 -20.03438 -11.61576 1.000 20.03771 ? 174  ASP   A CA   1 
ATOM   1002 C  C    . ASP   A 1 67  ? 46.36531 -19.80384 -10.55370 1.000 20.05202 ? 174  ASP   A C    1 
ATOM   1003 O  O    . ASP   A 1 67  ? 47.07205 -18.79047 -10.57782 1.000 20.19546 ? 174  ASP   A O    1 
ATOM   1004 C  CB   . ASP   A 1 67  ? 45.75898 -19.61529 -13.00964 1.000 19.73792 ? 174  ASP   A CB   1 
ATOM   1005 C  CG   . ASP   A 1 67  ? 46.96343 -20.39109 -13.50841 1.000 19.93830 ? 174  ASP   A CG   1 
ATOM   1006 O  OD1  . ASP   A 1 67  ? 47.60700 -21.12587 -12.71512 1.000 20.47885 ? 174  ASP   A OD1  1 
ATOM   1007 O  OD2  . ASP   A 1 67  ? 47.27222 -20.23618 -14.71845 1.000 20.34960 ? 174  ASP   A OD2  1 
ATOM   1008 H  H    . ASP   A 1 67  ? 44.28694 -18.40573 -11.16215 1.000 22.50786 ? 174  ASP   A H    1 
ATOM   1009 H  HA   . ASP   A 1 67  ? 45.09330 -20.98152 -11.65117 1.000 24.04525 ? 174  ASP   A HA   1 
ATOM   1010 H  HB2  . ASP   A 1 67  ? 45.03243 -19.76047 -13.63570 1.000 23.68551 ? 174  ASP   A HB2  1 
ATOM   1011 H  HB3  . ASP   A 1 67  ? 45.99821 -18.67543 -12.99120 1.000 23.68551 ? 174  ASP   A HB3  1 
ATOM   1012 N  N    A VAL   A 1 68  ? 46.47591 -20.72912 -9.59178  0.563 21.55869 ? 175  VAL   A N    1 
ATOM   1013 N  N    B VAL   A 1 68  ? 46.45923 -20.73349 -9.60930  0.437 21.41123 ? 175  VAL   A N    1 
ATOM   1014 C  CA   A VAL   A 1 68  ? 47.49469 -20.58831 -8.55399  0.563 21.23687 ? 175  VAL   A CA   1 
ATOM   1015 C  CA   B VAL   A 1 68  ? 47.46693 -20.60335 -8.57104  0.437 21.32231 ? 175  VAL   A CA   1 
ATOM   1016 C  C    A VAL   A 1 68  ? 48.83064 -21.19669 -8.95978  0.563 21.00189 ? 175  VAL   A C    1 
ATOM   1017 C  C    B VAL   A 1 68  ? 48.83982 -21.01367 -9.08413  0.437 20.96627 ? 175  VAL   A C    1 
ATOM   1018 O  O    A VAL   A 1 68  ? 49.81152 -21.06309 -8.20887  0.563 22.79446 ? 175  VAL   A O    1 
ATOM   1019 O  O    B VAL   A 1 68  ? 49.85476 -20.53076 -8.57250  0.437 22.47193 ? 175  VAL   A O    1 
ATOM   1020 C  CB   A VAL   A 1 68  ? 47.05940 -21.20716 -7.20596  0.563 21.47230 ? 175  VAL   A CB   1 
ATOM   1021 C  CB   B VAL   A 1 68  ? 47.03946 -21.41390 -7.33702  0.437 21.56019 ? 175  VAL   A CB   1 
ATOM   1022 C  CG1  A VAL   A 1 68  ? 45.80912 -20.50456 -6.67998  0.563 22.33354 ? 175  VAL   A CG1  1 
ATOM   1023 C  CG1  B VAL   A 1 68  ? 48.04015 -21.25570 -6.22877  0.437 23.40750 ? 175  VAL   A CG1  1 
ATOM   1024 C  CG2  A VAL   A 1 68  ? 46.83015 -22.69448 -7.32961  0.563 22.24497 ? 175  VAL   A CG2  1 
ATOM   1025 C  CG2  B VAL   A 1 68  ? 45.66157 -20.94930 -6.86839  0.437 21.70231 ? 175  VAL   A CG2  1 
ATOM   1026 H  H    A VAL   A 1 68  ? 45.98254 -21.43016 -9.52294  0.563 25.87042 ? 175  VAL   A H    1 
ATOM   1027 H  H    B VAL   A 1 68  ? 45.96222 -21.43280 -9.54974  0.437 25.69347 ? 175  VAL   A H    1 
ATOM   1028 H  HA   A VAL   A 1 68  ? 47.61329 -19.63582 -8.41402  0.563 25.48425 ? 175  VAL   A HA   1 
ATOM   1029 H  HA   B VAL   A 1 68  ? 47.53538 -19.67244 -8.30719  0.437 25.58677 ? 175  VAL   A HA   1 
ATOM   1030 H  HB   A VAL   A 1 68  ? 47.77549 -21.07995 -6.56413  0.563 25.76676 ? 175  VAL   A HB   1 
ATOM   1031 H  HB   B VAL   A 1 68  ? 46.99494 -22.35362 -7.57334  0.437 25.87223 ? 175  VAL   A HB   1 
ATOM   1032 H  HG11 A VAL   A 1 68  ? 45.51479 -20.94856 -5.86934  0.563 26.80025 ? 175  VAL   A HG11 1 
ATOM   1033 H  HG11 B VAL   A 1 68  ? 47.69310 -21.67770 -5.42729  0.437 28.08900 ? 175  VAL   A HG11 1 
ATOM   1034 H  HG12 A VAL   A 1 68  ? 46.02385 -19.57785 -6.49025  0.563 26.80025 ? 175  VAL   A HG12 1 
ATOM   1035 H  HG12 B VAL   A 1 68  ? 48.87224 -21.67919 -6.49177  0.437 28.08900 ? 175  VAL   A HG12 1 
ATOM   1036 H  HG13 A VAL   A 1 68  ? 45.11327 -20.55152 -7.35415  0.563 26.80025 ? 175  VAL   A HG13 1 
ATOM   1037 H  HG13 B VAL   A 1 68  ? 48.18649 -20.31038 -6.06798  0.437 28.08900 ? 175  VAL   A HG13 1 
ATOM   1038 H  HG21 A VAL   A 1 68  ? 46.48481 -23.03181 -6.48828  0.563 26.69396 ? 175  VAL   A HG21 1 
ATOM   1039 H  HG21 B VAL   A 1 68  ? 45.42883 -21.42236 -6.05417  0.437 26.04278 ? 175  VAL   A HG21 1 
ATOM   1040 H  HG22 A VAL   A 1 68  ? 46.18928 -22.85730 -8.03932  0.563 26.69396 ? 175  VAL   A HG22 1 
ATOM   1041 H  HG22 B VAL   A 1 68  ? 45.69082 -19.99458 -6.69940  0.437 26.04278 ? 175  VAL   A HG22 1 
ATOM   1042 H  HG23 A VAL   A 1 68  ? 47.67252 -23.12754 -7.53884  0.563 26.69396 ? 175  VAL   A HG23 1 
ATOM   1043 H  HG23 B VAL   A 1 68  ? 45.01060 -21.14284 -7.56098  0.437 26.04278 ? 175  VAL   A HG23 1 
ATOM   1044 N  N    . ASN   A 1 69  ? 48.90361 -21.87151 -10.11127 1.000 19.88567 ? 176  ASN   A N    1 
ATOM   1045 C  CA   . ASN   A 1 69  ? 50.19647 -22.33488 -10.62026 1.000 19.49415 ? 176  ASN   A CA   1 
ATOM   1046 C  C    . ASN   A 1 69  ? 50.98320 -21.18718 -11.24995 1.000 20.49585 ? 176  ASN   A C    1 
ATOM   1047 O  O    . ASN   A 1 69  ? 52.18227 -21.03298 -10.99797 1.000 22.38509 ? 176  ASN   A O    1 
ATOM   1048 C  CB   . ASN   A 1 69  ? 50.01367 -23.46599 -11.64473 1.000 19.52881 ? 176  ASN   A CB   1 
ATOM   1049 C  CG   . ASN   A 1 69  ? 49.48030 -24.75730 -11.03183 1.000 18.50404 ? 176  ASN   A CG   1 
ATOM   1050 O  OD1  . ASN   A 1 69  ? 48.56032 -25.38024 -11.58113 1.000 17.70121 ? 176  ASN   A OD1  1 
ATOM   1051 N  ND2  . ASN   A 1 69  ? 50.06733 -25.18025 -9.90875  1.000 18.15956 ? 176  ASN   A ND2  1 
ATOM   1052 H  H    A ASN   A 1 69  ? 48.23056 -22.07050 -10.60826 0.459 23.86281 ? 176  ASN   A H    1 
ATOM   1053 H  H    B ASN   A 1 69  ? 48.22192 -22.19479 -10.52406 0.541 23.86281 ? 176  ASN   A H    1 
ATOM   1054 H  HA   . ASN   A 1 69  ? 50.70054 -22.69036 -9.87162  1.000 23.39298 ? 176  ASN   A HA   1 
ATOM   1055 H  HB2  . ASN   A 1 69  ? 49.38349 -23.17628 -12.32284 1.000 23.43457 ? 176  ASN   A HB2  1 
ATOM   1056 H  HB3  . ASN   A 1 69  ? 50.87197 -23.66240 -12.05172 1.000 23.43457 ? 176  ASN   A HB3  1 
ATOM   1057 H  HD21 . ASN   A 1 69  ? 49.79851 -25.90361 -9.52915  1.000 21.79147 ? 176  ASN   A HD21 1 
ATOM   1058 H  HD22 . ASN   A 1 69  ? 50.71404 -24.72917 -9.56540  1.000 21.79147 ? 176  ASN   A HD22 1 
ATOM   1059 N  N    . ASP   A 1 70  ? 50.32521 -20.36975 -12.07643 1.000 20.09967 ? 177  ASP   A N    1 
ATOM   1060 C  CA   . ASP   A 1 70  ? 50.96926 -19.22417 -12.70217 1.000 20.43308 ? 177  ASP   A CA   1 
ATOM   1061 C  C    . ASP   A 1 70  ? 50.56468 -17.89583 -12.08479 1.000 21.86923 ? 177  ASP   A C    1 
ATOM   1062 O  O    . ASP   A 1 70  ? 50.97869 -16.85579 -12.58714 1.000 22.17662 ? 177  ASP   A O    1 
ATOM   1063 C  CB   . ASP   A 1 70  ? 50.66520 -19.18579 -14.21027 1.000 21.86141 ? 177  ASP   A CB   1 
ATOM   1064 C  CG   . ASP   A 1 70  ? 51.42959 -20.23300 -14.99174 1.000 26.99108 ? 177  ASP   A CG   1 
ATOM   1065 O  OD1  . ASP   A 1 70  ? 52.43196 -20.77034 -14.48068 1.000 32.76076 ? 177  ASP   A OD1  1 
ATOM   1066 O  OD2  . ASP   A 1 70  ? 51.03662 -20.50401 -16.13720 1.000 27.11712 ? 177  ASP   A OD2  1 
ATOM   1067 H  H    . ASP   A 1 70  ? 49.49717 -20.46325 -12.28903 1.000 24.11961 ? 177  ASP   A H    1 
ATOM   1068 H  HA   . ASP   A 1 70  ? 51.92707 -19.32956 -12.59083 1.000 24.51970 ? 177  ASP   A HA   1 
ATOM   1069 H  HB2  . ASP   A 1 70  ? 49.71774 -19.34379 -14.34533 1.000 26.23369 ? 177  ASP   A HB2  1 
ATOM   1070 H  HB3  . ASP   A 1 70  ? 50.90929 -18.31432 -14.55936 1.000 26.23369 ? 177  ASP   A HB3  1 
ATOM   1071 N  N    . GLN   A 1 71  ? 49.75349 -17.89762 -11.03053 1.000 23.57102 ? 178  GLN   A N    1 
ATOM   1072 C  CA   . GLN   A 1 71  ? 49.39043 -16.67930 -10.29507 1.000 23.92101 ? 178  GLN   A CA   1 
ATOM   1073 C  C    . GLN   A 1 71  ? 48.69324 -15.66146 -11.20636 1.000 22.25787 ? 178  GLN   A C    1 
ATOM   1074 O  O    . GLN   A 1 71  ? 49.15210 -14.53094 -11.41745 1.000 22.69796 ? 178  GLN   A O    1 
ATOM   1075 C  CB   . GLN   A 1 71  ? 50.62151 -16.07635 -9.60531  1.000 24.74117 ? 178  GLN   A CB   1 
ATOM   1076 C  CG   . GLN   A 1 71  ? 51.38679 -17.07742 -8.73277  1.000 28.07063 ? 178  GLN   A CG   1 
ATOM   1077 C  CD   . GLN   A 1 71  ? 52.28096 -16.40998 -7.70992  1.000 30.61325 ? 178  GLN   A CD   1 
ATOM   1078 O  OE1  . GLN   A 1 71  ? 53.10765 -15.56163 -8.04468  0.000 30.69977 ? 178  GLN   A OE1  1 
ATOM   1079 N  NE2  . GLN   A 1 71  ? 52.11424 -16.78811 -6.44537  0.000 30.74385 ? 178  GLN   A NE2  1 
ATOM   1080 H  H    . GLN   A 1 71  ? 49.38939 -18.60810 -10.71078 1.000 28.28522 ? 178  GLN   A H    1 
ATOM   1081 H  HA   . GLN   A 1 71  ? 48.75023 -16.91905 -9.60691  1.000 28.70521 ? 178  GLN   A HA   1 
ATOM   1082 H  HB2  . GLN   A 1 71  ? 51.23097 -15.74802 -10.28476 1.000 29.68940 ? 178  GLN   A HB2  1 
ATOM   1083 H  HB3  . GLN   A 1 71  ? 50.33416 -15.34531 -9.03617  1.000 29.68940 ? 178  GLN   A HB3  1 
ATOM   1084 H  HG2  . GLN   A 1 71  ? 50.74916 -17.63138 -8.25586  1.000 33.68476 ? 178  GLN   A HG2  1 
ATOM   1085 H  HG3  . GLN   A 1 71  ? 51.94498 -17.62947 -9.30248  1.000 33.68476 ? 178  GLN   A HG3  1 
ATOM   1086 H  HE21 . GLN   A 1 71  ? 51.52351 -17.38121 -6.24823  0.000 36.89262 ? 178  GLN   A HE21 1 
ATOM   1087 H  HE22 . GLN   A 1 71  ? 52.59719 -16.43944 -5.82506  0.000 36.89262 ? 178  GLN   A HE22 1 
ATOM   1088 N  N    . ASP   A 1 72  ? 47.54233 -16.06873 -11.72089 1.000 23.22072 ? 179  ASP   A N    1 
ATOM   1089 C  CA   . ASP   A 1 72  ? 46.71620 -15.18643 -12.53614 1.000 23.64626 ? 179  ASP   A CA   1 
ATOM   1090 C  C    . ASP   A 1 72  ? 45.27805 -15.66880 -12.43769 1.000 21.93307 ? 179  ASP   A C    1 
ATOM   1091 O  O    . ASP   A 1 72  ? 45.00603 -16.72323 -11.85163 1.000 22.56431 ? 179  ASP   A O    1 
ATOM   1092 C  CB   . ASP   A 1 72  ? 47.20871 -15.12150 -13.99546 1.000 21.87392 ? 179  ASP   A CB   1 
ATOM   1093 C  CG   . ASP   A 1 72  ? 47.04960 -16.43707 -14.76546 1.000 23.25540 ? 179  ASP   A CG   1 
ATOM   1094 O  OD1  . ASP   A 1 72  ? 45.91026 -16.87434 -14.99597 1.000 21.82128 ? 179  ASP   A OD1  1 
ATOM   1095 O  OD2  . ASP   A 1 72  ? 48.07502 -17.00795 -15.19694 1.000 22.68149 ? 179  ASP   A OD2  1 
ATOM   1096 H  H    A ASP   A 1 72  ? 47.21448 -16.85636 -11.61249 0.550 27.86486 ? 179  ASP   A H    1 
ATOM   1097 H  H    B ASP   A 1 72  ? 47.21448 -16.85636 -11.61249 0.450 27.86486 ? 179  ASP   A H    1 
ATOM   1098 H  HA   . ASP   A 1 72  ? 46.74959 -14.28261 -12.18557 1.000 28.37551 ? 179  ASP   A HA   1 
ATOM   1099 H  HB2  . ASP   A 1 72  ? 46.70108 -14.44160 -14.46550 1.000 26.24870 ? 179  ASP   A HB2  1 
ATOM   1100 H  HB3  . ASP   A 1 72  ? 48.15110 -14.89169 -13.99615 1.000 26.24870 ? 179  ASP   A HB3  1 
ATOM   1101 N  N    . PRO   A 1 73  ? 44.31737 -14.88507 -12.93926 1.000 24.23995 ? 180  PRO   A N    1 
ATOM   1102 C  CA   . PRO   A 1 73  ? 42.90548 -15.25328 -12.74821 1.000 24.88718 ? 180  PRO   A CA   1 
ATOM   1103 C  C    . PRO   A 1 73  ? 42.39872 -16.31318 -13.70152 1.000 23.34430 ? 180  PRO   A C    1 
ATOM   1104 O  O    . PRO   A 1 73  ? 41.28839 -16.81014 -13.49495 1.000 23.74794 ? 180  PRO   A O    1 
ATOM   1105 C  CB   . PRO   A 1 73  ? 42.14738 -13.92618 -12.98435 1.000 26.35097 ? 180  PRO   A CB   1 
ATOM   1106 C  CG   . PRO   A 1 73  ? 43.18951 -12.87024 -13.08481 1.000 26.39236 ? 180  PRO   A CG   1 
ATOM   1107 C  CD   . PRO   A 1 73  ? 44.44997 -13.54320 -13.51725 1.000 25.34754 ? 180  PRO   A CD   1 
ATOM   1108 H  HA   . PRO   A 1 73  ? 42.77275 -15.54610 -11.83303 1.000 29.86461 ? 180  PRO   A HA   1 
ATOM   1109 H  HB2  . PRO   A 1 73  ? 41.63702 -13.98431 -13.80718 1.000 31.62116 ? 180  PRO   A HB2  1 
ATOM   1110 H  HB3  . PRO   A 1 73  ? 41.55360 -13.75261 -12.23722 1.000 31.62116 ? 180  PRO   A HB3  1 
ATOM   1111 H  HG2  . PRO   A 1 73  ? 42.91625 -12.20831 -13.73910 1.000 31.67083 ? 180  PRO   A HG2  1 
ATOM   1112 H  HG3  . PRO   A 1 73  ? 43.30854 -12.45078 -12.21833 1.000 31.67083 ? 180  PRO   A HG3  1 
ATOM   1113 H  HD2  . PRO   A 1 73  ? 44.50622 -13.58604 -14.48467 1.000 30.41704 ? 180  PRO   A HD2  1 
ATOM   1114 H  HD3  . PRO   A 1 73  ? 45.22747 -13.08657 -13.15963 1.000 30.41704 ? 180  PRO   A HD3  1 
ATOM   1115 N  N    . ASP   A 1 74  ? 43.17251 -16.67380 -14.72148 1.000 20.81008 ? 181  ASP   A N    1 
ATOM   1116 C  CA   . ASP   A 1 74  ? 42.66506 -17.41379 -15.86982 1.000 22.38033 ? 181  ASP   A CA   1 
ATOM   1117 C  C    . ASP   A 1 74  ? 43.08259 -18.87092 -15.77156 1.000 21.55378 ? 181  ASP   A C    1 
ATOM   1118 O  O    . ASP   A 1 74  ? 44.27521 -19.17306 -15.93414 1.000 21.25455 ? 181  ASP   A O    1 
ATOM   1119 C  CB   . ASP   A 1 74  ? 43.20904 -16.79329 -17.15143 1.000 23.32161 ? 181  ASP   A CB   1 
ATOM   1120 C  CG   . ASP   A 1 74  ? 42.68747 -17.46750 -18.42231 1.000 25.37645 ? 181  ASP   A CG   1 
ATOM   1121 O  OD1  . ASP   A 1 74  ? 42.02540 -18.52427 -18.34918 1.000 24.46519 ? 181  ASP   A OD1  1 
ATOM   1122 O  OD2  . ASP   A 1 74  ? 42.96427 -16.91208 -19.51588 1.000 27.66530 ? 181  ASP   A OD2  1 
ATOM   1123 H  H    . ASP   A 1 74  ? 44.01273 -16.49755 -14.77226 1.000 24.97210 ? 181  ASP   A H    1 
ATOM   1124 H  HA   . ASP   A 1 74  ? 41.69558 -17.38262 -15.87603 1.000 26.85639 ? 181  ASP   A HA   1 
ATOM   1125 H  HB2  . ASP   A 1 74  ? 42.94919 -15.85926 -17.18248 1.000 27.98593 ? 181  ASP   A HB2  1 
ATOM   1126 H  HB3  . ASP   A 1 74  ? 44.17610 -16.86875 -17.15046 1.000 27.98593 ? 181  ASP   A HB3  1 
ATOM   1127 N  N    . PRO   A 1 75  ? 42.14603 -19.81020 -15.54038 1.000 19.43414 ? 182  PRO   A N    1 
ATOM   1128 C  CA   . PRO   A 1 75  ? 42.52842 -21.20545 -15.30765 1.000 19.51582 ? 182  PRO   A CA   1 
ATOM   1129 C  C    . PRO   A 1 75  ? 42.61771 -22.02071 -16.57984 1.000 18.02369 ? 182  PRO   A C    1 
ATOM   1130 O  O    . PRO   A 1 75  ? 42.51445 -23.25542 -16.53017 1.000 16.10711 ? 182  PRO   A O    1 
ATOM   1131 C  CB   . PRO   A 1 75  ? 41.37963 -21.71855 -14.43657 1.000 18.29510 ? 182  PRO   A CB   1 
ATOM   1132 C  CG   . PRO   A 1 75  ? 40.21478 -21.03996 -15.06471 1.000 19.63782 ? 182  PRO   A CG   1 
ATOM   1133 C  CD   . PRO   A 1 75  ? 40.69709 -19.62966 -15.32181 1.000 19.12364 ? 182  PRO   A CD   1 
ATOM   1134 H  HA   . PRO   A 1 75  ? 43.37507 -21.24359 -14.83582 1.000 23.41898 ? 182  PRO   A HA   1 
ATOM   1135 H  HB2  . PRO   A 1 75  ? 41.30814 -22.68426 -14.49311 1.000 21.95412 ? 182  PRO   A HB2  1 
ATOM   1136 H  HB3  . PRO   A 1 75  ? 41.49948 -21.44828 -13.51272 1.000 21.95412 ? 182  PRO   A HB3  1 
ATOM   1137 H  HG2  . PRO   A 1 75  ? 39.97734 -21.48428 -15.89363 1.000 23.56538 ? 182  PRO   A HG2  1 
ATOM   1138 H  HG3  . PRO   A 1 75  ? 39.45862 -21.04502 -14.45718 1.000 23.56538 ? 182  PRO   A HG3  1 
ATOM   1139 H  HD2  . PRO   A 1 75  ? 40.27170 -19.25612 -16.10947 1.000 22.94837 ? 182  PRO   A HD2  1 
ATOM   1140 H  HD3  . PRO   A 1 75  ? 40.53069 -19.06109 -14.55374 1.000 22.94837 ? 182  PRO   A HD3  1 
ATOM   1141 N  N    . GLN   A 1 76  ? 42.76306 -21.36045 -17.72141 1.000 19.77181 ? 183  GLN   A N    1 
ATOM   1142 C  CA   . GLN   A 1 76  ? 42.81196 -22.10677 -18.97059 1.000 18.71532 ? 183  GLN   A CA   1 
ATOM   1143 C  C    . GLN   A 1 76  ? 43.90527 -23.16771 -18.87710 1.000 18.84518 ? 183  GLN   A C    1 
ATOM   1144 O  O    . GLN   A 1 76  ? 44.99782 -22.88212 -18.36493 1.000 19.46838 ? 183  GLN   A O    1 
ATOM   1145 C  CB   . GLN   A 1 76  ? 43.06814 -21.16511 -20.15349 1.000 19.62127 ? 183  GLN   A CB   1 
ATOM   1146 C  CG   . GLN   A 1 76  ? 42.76162 -21.80815 -21.50949 1.000 21.31493 ? 183  GLN   A CG   1 
ATOM   1147 C  CD   . GLN   A 1 76  ? 41.26234 -21.91186 -21.79644 1.000 22.34731 ? 183  GLN   A CD   1 
ATOM   1148 O  OE1  . GLN   A 1 76  ? 40.44791 -21.30652 -21.11922 1.000 26.75915 ? 183  GLN   A OE1  1 
ATOM   1149 N  NE2  . GLN   A 1 76  ? 40.90537 -22.67471 -22.80979 1.000 23.06062 ? 183  GLN   A NE2  1 
ATOM   1150 H  H    . GLN   A 1 76  ? 42.83353 -20.50680 -17.79832 1.000 23.72617 ? 183  GLN   A H    1 
ATOM   1151 H  HA   . GLN   A 1 76  ? 41.96235 -22.54699 -19.12954 1.000 22.45839 ? 183  GLN   A HA   1 
ATOM   1152 H  HB2  . GLN   A 1 76  ? 42.50404 -20.38160 -20.05965 1.000 23.54553 ? 183  GLN   A HB2  1 
ATOM   1153 H  HB3  . GLN   A 1 76  ? 44.00224 -20.90364 -20.15076 1.000 23.54553 ? 183  GLN   A HB3  1 
ATOM   1154 H  HG2  . GLN   A 1 76  ? 43.16381 -21.27201 -22.21070 1.000 25.57791 ? 183  GLN   A HG2  1 
ATOM   1155 H  HG3  . GLN   A 1 76  ? 43.13148 -22.70475 -21.52396 1.000 25.57791 ? 183  GLN   A HG3  1 
ATOM   1156 H  HE21 . GLN   A 1 76  ? 41.50427 -23.08379 -23.27193 1.000 27.67274 ? 183  GLN   A HE21 1 
ATOM   1157 H  HE22 . GLN   A 1 76  ? 40.07350 -22.76351 -23.00903 1.000 27.67274 ? 183  GLN   A HE22 1 
ATOM   1158 N  N    . PRO   A 1 77  ? 43.64506 -24.40303 -19.32249 1.000 17.55283 ? 184  PRO   A N    1 
ATOM   1159 C  CA   . PRO   A 1 77  ? 44.66846 -25.44820 -19.23899 1.000 16.59025 ? 184  PRO   A CA   1 
ATOM   1160 C  C    . PRO   A 1 77  ? 45.83293 -25.17488 -20.16939 1.000 18.57596 ? 184  PRO   A C    1 
ATOM   1161 O  O    . PRO   A 1 77  ? 45.72324 -24.46089 -21.17728 1.000 19.19959 ? 184  PRO   A O    1 
ATOM   1162 C  CB   . PRO   A 1 77  ? 43.92644 -26.72106 -19.67318 1.000 17.44336 ? 184  PRO   A CB   1 
ATOM   1163 C  CG   . PRO   A 1 77  ? 42.48719 -26.40051 -19.55592 1.000 19.93855 ? 184  PRO   A CG   1 
ATOM   1164 C  CD   . PRO   A 1 77  ? 42.37115 -24.93455 -19.82461 1.000 20.02054 ? 184  PRO   A CD   1 
ATOM   1165 H  HA   . PRO   A 1 77  ? 44.98378 -25.53691 -18.32598 1.000 19.90830 ? 184  PRO   A HA   1 
ATOM   1166 H  HB2  . PRO   A 1 77  ? 44.15792 -26.93910 -20.58957 1.000 20.93203 ? 184  PRO   A HB2  1 
ATOM   1167 H  HB3  . PRO   A 1 77  ? 44.16523 -27.45596 -19.08684 1.000 20.93203 ? 184  PRO   A HB3  1 
ATOM   1168 H  HG2  . PRO   A 1 77  ? 41.98426 -26.91040 -20.21011 1.000 23.92626 ? 184  PRO   A HG2  1 
ATOM   1169 H  HG3  . PRO   A 1 77  ? 42.17707 -26.61126 -18.66132 1.000 23.92626 ? 184  PRO   A HG3  1 
ATOM   1170 H  HD2  . PRO   A 1 77  ? 42.27508 -24.76335 -20.77454 1.000 24.02465 ? 184  PRO   A HD2  1 
ATOM   1171 H  HD3  . PRO   A 1 77  ? 41.62207 -24.55232 -19.34120 1.000 24.02465 ? 184  PRO   A HD3  1 
ATOM   1172 N  N    . ARG   A 1 78  ? 46.96179 -25.78807 -19.81830 1.000 19.14388 ? 185  ARG   A N    1 
ATOM   1173 C  CA   . ARG   A 1 78  ? 48.12860 -25.81620 -20.68474 1.000 18.96440 ? 185  ARG   A CA   1 
ATOM   1174 C  C    . ARG   A 1 78  ? 47.96106 -26.95927 -21.67819 1.000 17.46365 ? 185  ARG   A C    1 
ATOM   1175 O  O    . ARG   A 1 78  ? 47.86610 -28.12408 -21.27791 1.000 17.90312 ? 185  ARG   A O    1 
ATOM   1176 C  CB   . ARG   A 1 78  ? 49.38349 -26.00547 -19.83232 1.000 19.46747 ? 185  ARG   A CB   1 
ATOM   1177 C  CG   . ARG   A 1 78  ? 50.67993 -26.06173 -20.59397 1.000 20.21395 ? 185  ARG   A CG   1 
ATOM   1178 C  CD   . ARG   A 1 78  ? 51.86707 -26.08904 -19.64679 1.000 20.77207 ? 185  ARG   A CD   1 
ATOM   1179 N  NE   . ARG   A 1 78  ? 51.78096 -27.22353 -18.72607 1.000 20.30063 ? 185  ARG   A NE   1 
ATOM   1180 C  CZ   . ARG   A 1 78  ? 52.31831 -28.41759 -18.94375 1.000 21.25543 ? 185  ARG   A CZ   1 
ATOM   1181 N  NH1  . ARG   A 1 78  ? 53.07756 -28.65400 -20.00044 1.000 20.78783 ? 185  ARG   A NH1  1 
ATOM   1182 N  NH2  . ARG   A 1 78  ? 52.06225 -29.40818 -18.09650 1.000 21.47567 ? 185  ARG   A NH2  1 
ATOM   1183 H  H    . ARG   A 1 78  ? 47.07501 -26.19997 -19.07190 1.000 22.97266 ? 185  ARG   A H    1 
ATOM   1184 H  HA   . ARG   A 1 78  ? 48.21694 -24.98649 -21.17938 1.000 22.75729 ? 185  ARG   A HA   1 
ATOM   1185 H  HB2  . ARG   A 1 78  ? 49.44535 -25.26306 -19.21112 1.000 23.36096 ? 185  ARG   A HB2  1 
ATOM   1186 H  HB3  . ARG   A 1 78  ? 49.29837 -26.83974 -19.34483 1.000 23.36096 ? 185  ARG   A HB3  1 
ATOM   1187 H  HG2  . ARG   A 1 78  ? 50.70148 -26.86560 -21.13639 1.000 24.25674 ? 185  ARG   A HG2  1 
ATOM   1188 H  HG3  . ARG   A 1 78  ? 50.75666 -25.27758 -21.15976 1.000 24.25674 ? 185  ARG   A HG3  1 
ATOM   1189 H  HD2  . ARG   A 1 78  ? 52.68664 -26.17134 -20.15908 1.000 24.92648 ? 185  ARG   A HD2  1 
ATOM   1190 H  HD3  . ARG   A 1 78  ? 51.88252 -25.27130 -19.12528 1.000 24.92648 ? 185  ARG   A HD3  1 
ATOM   1191 H  HE   . ARG   A 1 78  ? 51.35084 -27.10808 -17.99037 1.000 24.36075 ? 185  ARG   A HE   1 
ATOM   1192 H  HH11 . ARG   A 1 78  ? 53.23360 -28.02607 -20.56696 1.000 24.94540 ? 185  ARG   A HH11 1 
ATOM   1193 H  HH12 . ARG   A 1 78  ? 53.41524 -29.43568 -20.12109 1.000 24.94540 ? 185  ARG   A HH12 1 
ATOM   1194 H  HH21 . ARG   A 1 78  ? 51.55360 -29.27181 -17.41659 1.000 25.77081 ? 185  ARG   A HH21 1 
ATOM   1195 H  HH22 . ARG   A 1 78  ? 52.40514 -30.18584 -18.22791 1.000 25.77081 ? 185  ARG   A HH22 1 
ATOM   1196 N  N    . TYR   A 1 79  ? 47.93888 -26.63606 -22.96726 1.000 15.24250 ? 186  TYR   A N    1 
ATOM   1197 C  CA   . TYR   A 1 79  ? 47.69697 -27.63880 -23.99876 1.000 18.19939 ? 186  TYR   A CA   1 
ATOM   1198 C  C    . TYR   A 1 79  ? 48.99488 -28.34733 -24.33606 1.000 19.20806 ? 186  TYR   A C    1 
ATOM   1199 O  O    . TYR   A 1 79  ? 50.03482 -27.70871 -24.49232 1.000 21.77612 ? 186  TYR   A O    1 
ATOM   1200 C  CB   . TYR   A 1 79  ? 47.07992 -26.99827 -25.24394 1.000 20.93037 ? 186  TYR   A CB   1 
ATOM   1201 C  CG   . TYR   A 1 79  ? 45.66807 -26.52823 -24.97735 1.000 20.69516 ? 186  TYR   A CG   1 
ATOM   1202 C  CD1  . TYR   A 1 79  ? 45.42652 -25.25967 -24.46468 1.000 20.16696 ? 186  TYR   A CD1  1 
ATOM   1203 C  CD2  . TYR   A 1 79  ? 44.58224 -27.36671 -25.18420 1.000 17.90397 ? 186  TYR   A CD2  1 
ATOM   1204 C  CE1  . TYR   A 1 79  ? 44.14867 -24.82931 -24.18967 1.000 19.89072 ? 186  TYR   A CE1  1 
ATOM   1205 C  CE2  . TYR   A 1 79  ? 43.29232 -26.94344 -24.90910 1.000 19.94138 ? 186  TYR   A CE2  1 
ATOM   1206 C  CZ   . TYR   A 1 79  ? 43.08571 -25.67009 -24.40111 1.000 20.57727 ? 186  TYR   A CZ   1 
ATOM   1207 O  OH   . TYR   A 1 79  ? 41.80988 -25.21878 -24.11368 1.000 23.91638 ? 186  TYR   A OH   1 
ATOM   1208 H  H    . TYR   A 1 79  ? 48.06137 -25.84101 -23.27138 1.000 18.29100 ? 186  TYR   A H    1 
ATOM   1209 H  HA   . TYR   A 1 79  ? 47.06642 -28.29928 -23.67156 1.000 21.83927 ? 186  TYR   A HA   1 
ATOM   1210 H  HB2  . TYR   A 1 79  ? 47.61298 -26.23244 -25.50900 1.000 25.11644 ? 186  TYR   A HB2  1 
ATOM   1211 H  HB3  . TYR   A 1 79  ? 47.05551 -27.65000 -25.96195 1.000 25.11644 ? 186  TYR   A HB3  1 
ATOM   1212 H  HD1  . TYR   A 1 79  ? 46.14342 -24.68945 -24.30403 1.000 24.20036 ? 186  TYR   A HD1  1 
ATOM   1213 H  HD2  . TYR   A 1 79  ? 44.72248 -28.22551 -25.51236 1.000 21.48477 ? 186  TYR   A HD2  1 
ATOM   1214 H  HE1  . TYR   A 1 79  ? 44.00619 -23.97091 -23.86141 1.000 23.86886 ? 186  TYR   A HE1  1 
ATOM   1215 H  HE2  . TYR   A 1 79  ? 42.57048 -27.50902 -25.06396 1.000 23.92966 ? 186  TYR   A HE2  1 
ATOM   1216 H  HH   . TYR   A 1 79  ? 41.24659 -25.81495 -24.29504 1.000 28.69965 ? 186  TYR   A HH   1 
ATOM   1217 N  N    . THR   A 1 80  ? 48.93956 -29.67230 -24.36974 1.000 21.35987 ? 187  THR   A N    1 
ATOM   1218 C  CA   . THR   A 1 80  ? 50.09612 -30.49940 -24.66654 1.000 22.32648 ? 187  THR   A CA   1 
ATOM   1219 C  C    . THR   A 1 80  ? 49.67349 -31.64351 -25.57682 1.000 24.29030 ? 187  THR   A C    1 
ATOM   1220 O  O    . THR   A 1 80  ? 48.49351 -31.98698 -25.66827 1.000 23.13620 ? 187  THR   A O    1 
ATOM   1221 C  CB   . THR   A 1 80  ? 50.72073 -31.09939 -23.41072 1.000 23.83732 ? 187  THR   A CB   1 
ATOM   1222 O  OG1  . THR   A 1 80  ? 49.78415 -32.01508 -22.83037 1.000 24.67732 ? 187  THR   A OG1  1 
ATOM   1223 C  CG2  . THR   A 1 80  ? 51.08397 -30.01056 -22.39036 1.000 21.98025 ? 187  THR   A CG2  1 
ATOM   1224 H  H    . THR   A 1 80  ? 48.22430 -30.12571 -24.22004 1.000 25.63185 ? 187  THR   A H    1 
ATOM   1225 H  HA   . THR   A 1 80  ? 50.75456 -29.94594 -25.11491 1.000 26.79177 ? 187  THR   A HA   1 
ATOM   1226 H  HB   . THR   A 1 80  ? 51.54228 -31.56093 -23.64077 1.000 28.60478 ? 187  THR   A HB   1 
ATOM   1227 H  HG1  . THR   A 1 80  ? 50.19069 -32.67434 -22.50526 1.000 29.61278 ? 187  THR   A HG1  1 
ATOM   1228 H  HG21 . THR   A 1 80  ? 51.54684 -30.40514 -21.63474 1.000 26.37630 ? 187  THR   A HG21 1 
ATOM   1229 H  HG22 . THR   A 1 80  ? 51.66122 -29.34892 -22.80256 1.000 26.37630 ? 187  THR   A HG22 1 
ATOM   1230 H  HG23 . THR   A 1 80  ? 50.27927 -29.57200 -22.07253 1.000 26.37630 ? 187  THR   A HG23 1 
ATOM   1231 N  N    A GLN   A 1 81  ? 50.67150 -32.25272 -26.22112 0.525 24.81122 ? 188  GLN   A N    1 
ATOM   1232 N  N    B GLN   A 1 81  ? 50.66962 -32.25924 -26.21943 0.475 24.65993 ? 188  GLN   A N    1 
ATOM   1233 C  CA   A GLN   A 1 81  ? 50.40492 -33.30208 -27.19919 0.525 25.36607 ? 188  GLN   A CA   1 
ATOM   1234 C  CA   B GLN   A 1 81  ? 50.38945 -33.29550 -27.20945 0.475 24.85088 ? 188  GLN   A CA   1 
ATOM   1235 C  C    A GLN   A 1 81  ? 49.68577 -34.49134 -26.58462 0.525 25.04892 ? 188  GLN   A C    1 
ATOM   1236 C  C    B GLN   A 1 81  ? 49.71016 -34.51125 -26.59515 0.475 24.81624 ? 188  GLN   A C    1 
ATOM   1237 O  O    A GLN   A 1 81  ? 48.94653 -35.19531 -27.28172 0.525 24.12820 ? 188  GLN   A O    1 
ATOM   1238 O  O    B GLN   A 1 81  ? 49.01034 -35.24730 -27.30013 0.475 23.83790 ? 188  GLN   A O    1 
ATOM   1239 C  CB   A GLN   A 1 81  ? 51.71527 -33.77151 -27.82890 0.525 29.13209 ? 188  GLN   A CB   1 
ATOM   1240 C  CB   B GLN   A 1 81  ? 51.68491 -33.71745 -27.91327 0.475 27.85294 ? 188  GLN   A CB   1 
ATOM   1241 C  CG   A GLN   A 1 81  ? 52.27197 -32.84763 -28.88233 0.525 32.35766 ? 188  GLN   A CG   1 
ATOM   1242 C  CG   B GLN   A 1 81  ? 52.84972 -34.09061 -26.98852 0.475 30.36177 ? 188  GLN   A CG   1 
ATOM   1243 C  CD   A GLN   A 1 81  ? 53.47028 -33.45648 -29.56913 0.525 33.63501 ? 188  GLN   A CD   1 
ATOM   1244 C  CD   B GLN   A 1 81  ? 54.14790 -34.26468 -27.75991 0.475 34.22255 ? 188  GLN   A CD   1 
ATOM   1245 O  OE1  A GLN   A 1 81  ? 54.47967 -33.75776 -28.92700 0.525 36.37601 ? 188  GLN   A OE1  1 
ATOM   1246 O  OE1  B GLN   A 1 81  ? 54.17267 -34.11378 -28.98020 0.475 36.28782 ? 188  GLN   A OE1  1 
ATOM   1247 N  NE2  A GLN   A 1 81  ? 53.35874 -33.67130 -30.86613 0.525 32.39359 ? 188  GLN   A NE2  1 
ATOM   1248 N  NE2  B GLN   A 1 81  ? 55.23002 -34.58286 -27.05394 0.475 34.47333 ? 188  GLN   A NE2  1 
ATOM   1249 H  H    A GLN   A 1 81  ? 51.50596 -32.07700 -26.10973 0.525 29.77347 ? 188  GLN   A H    1 
ATOM   1250 H  H    B GLN   A 1 81  ? 51.50572 -32.09648 -26.10094 0.475 29.59192 ? 188  GLN   A H    1 
ATOM   1251 H  HA   A GLN   A 1 81  ? 49.83659 -32.93076 -27.89202 0.525 30.43928 ? 188  GLN   A HA   1 
ATOM   1252 H  HA   B GLN   A 1 81  ? 49.78714 -32.92406 -27.87290 0.475 29.82106 ? 188  GLN   A HA   1 
ATOM   1253 H  HB2  A GLN   A 1 81  ? 52.38209 -33.85280 -27.12916 0.525 34.95851 ? 188  GLN   A HB2  1 
ATOM   1254 H  HB2  B GLN   A 1 81  ? 51.49392 -34.49300 -28.46368 0.475 33.42353 ? 188  GLN   A HB2  1 
ATOM   1255 H  HB3  A GLN   A 1 81  ? 51.56534 -34.63426 -28.24614 0.525 34.95851 ? 188  GLN   A HB3  1 
ATOM   1256 H  HB3  B GLN   A 1 81  ? 51.98310 -32.98102 -28.46974 0.475 33.42353 ? 188  GLN   A HB3  1 
ATOM   1257 H  HG2  A GLN   A 1 81  ? 51.59092 -32.67514 -29.55116 0.525 38.82919 ? 188  GLN   A HG2  1 
ATOM   1258 H  HG2  B GLN   A 1 81  ? 52.97694 -33.38614 -26.33397 0.475 36.43413 ? 188  GLN   A HG2  1 
ATOM   1259 H  HG3  A GLN   A 1 81  ? 52.54745 -32.01542 -28.46707 0.525 38.82919 ? 188  GLN   A HG3  1 
ATOM   1260 H  HG3  B GLN   A 1 81  ? 52.64747 -34.92696 -26.54073 0.475 36.43413 ? 188  GLN   A HG3  1 
ATOM   1261 H  HE21 A GLN   A 1 81  ? 52.63046 -33.46609 -31.27491 0.525 38.87231 ? 188  GLN   A HE21 1 
ATOM   1262 H  HE21 B GLN   A 1 81  ? 55.17385 -34.68044 -26.20135 0.475 41.36799 ? 188  GLN   A HE21 1 
ATOM   1263 H  HE22 A GLN   A 1 81  ? 54.01431 -34.01653 -31.30275 0.525 38.87231 ? 188  GLN   A HE22 1 
ATOM   1264 H  HE22 B GLN   A 1 81  ? 55.98556 -34.69092 -27.45027 0.475 41.36799 ? 188  GLN   A HE22 1 
ATOM   1265 N  N    . MET   A 1 82  ? 49.90687 -34.75031 -25.29917 1.000 25.29774 ? 189  MET   A N    1 
ATOM   1266 C  CA   . MET   A 1 82  ? 49.27324 -35.87242 -24.62274 1.000 28.02085 ? 189  MET   A CA   1 
ATOM   1267 C  C    . MET   A 1 82  ? 47.99616 -35.48074 -23.90084 1.000 24.88332 ? 189  MET   A C    1 
ATOM   1268 O  O    . MET   A 1 82  ? 47.37901 -36.33904 -23.26380 1.000 26.71437 ? 189  MET   A O    1 
ATOM   1269 C  CB   . MET   A 1 82  ? 50.23873 -36.51219 -23.62757 1.000 36.16593 ? 189  MET   A CB   1 
ATOM   1270 C  CG   . MET   A 1 82  ? 51.16823 -37.51950 -24.26383 1.000 43.87366 ? 189  MET   A CG   1 
ATOM   1271 S  SD   . MET   A 1 82  ? 51.39218 -38.97043 -23.22901 1.000 50.76662 ? 189  MET   A SD   1 
ATOM   1272 C  CE   . MET   A 1 82  ? 52.12963 -38.25408 -21.76531 0.000 50.99110 ? 189  MET   A CE   1 
ATOM   1273 H  H    A MET   A 1 82  ? 50.42501 -34.28493 -24.79464 0.525 30.35728 ? 189  MET   A H    1 
ATOM   1274 H  H    B MET   A 1 82  ? 50.40735 -34.27107 -24.78980 0.475 30.35728 ? 189  MET   A H    1 
ATOM   1275 H  HA   . MET   A 1 82  ? 49.05990 -36.54068 -25.29267 1.000 33.62502 ? 189  MET   A HA   1 
ATOM   1276 H  HB2  . MET   A 1 82  ? 50.78232 -35.81645 -23.22588 1.000 43.39912 ? 189  MET   A HB2  1 
ATOM   1277 H  HB3  . MET   A 1 82  ? 49.72629 -36.96973 -22.94276 1.000 43.39912 ? 189  MET   A HB3  1 
ATOM   1278 H  HG2  . MET   A 1 82  ? 50.79596 -37.80622 -25.11242 1.000 52.64839 ? 189  MET   A HG2  1 
ATOM   1279 H  HG3  . MET   A 1 82  ? 52.03608 -37.10946 -24.40387 1.000 52.64839 ? 189  MET   A HG3  1 
ATOM   1280 H  HE1  . MET   A 1 82  ? 52.33363 -38.96286 -21.13529 0.000 61.18932 ? 189  MET   A HE1  1 
ATOM   1281 H  HE2  . MET   A 1 82  ? 52.94373 -37.79037 -22.01651 0.000 61.18932 ? 189  MET   A HE2  1 
ATOM   1282 H  HE3  . MET   A 1 82  ? 51.50213 -37.62961 -21.36887 0.000 61.18932 ? 189  MET   A HE3  1 
ATOM   1283 N  N    . ASN   A 1 83  ? 47.58535 -34.21656 -23.98930 1.000 24.13793 ? 190  ASN   A N    1 
ATOM   1284 C  CA   . ASN   A 1 83  ? 46.35515 -33.74087 -23.35761 1.000 23.89051 ? 190  ASN   A CA   1 
ATOM   1285 C  C    . ASN   A 1 83  ? 46.35027 -34.00243 -21.85384 1.000 23.51775 ? 190  ASN   A C    1 
ATOM   1286 O  O    . ASN   A 1 83  ? 45.31364 -34.32585 -21.27138 1.000 21.14088 ? 190  ASN   A O    1 
ATOM   1287 C  CB   . ASN   A 1 83  ? 45.14205 -34.36722 -24.05337 1.000 25.85977 ? 190  ASN   A CB   1 
ATOM   1288 C  CG   . ASN   A 1 83  ? 45.04480 -33.94252 -25.50826 1.000 27.85365 ? 190  ASN   A CG   1 
ATOM   1289 O  OD1  . ASN   A 1 83  ? 45.18101 -32.75821 -25.82280 1.000 28.37671 ? 190  ASN   A OD1  1 
ATOM   1290 N  ND2  . ASN   A 1 83  ? 44.85330 -34.90637 -26.40559 1.000 28.94034 ? 190  ASN   A ND2  1 
ATOM   1291 H  H    . ASN   A 1 83  ? 48.00977 -33.60345 -24.41776 1.000 28.96551 ? 190  ASN   A H    1 
ATOM   1292 H  HA   . ASN   A 1 83  ? 46.29761 -32.77736 -23.45378 1.000 28.66862 ? 190  ASN   A HA   1 
ATOM   1293 H  HB2  . ASN   A 1 83  ? 45.21989 -35.33363 -24.02335 1.000 31.03172 ? 190  ASN   A HB2  1 
ATOM   1294 H  HB3  . ASN   A 1 83  ? 44.33237 -34.08536 -23.59964 1.000 31.03172 ? 190  ASN   A HB3  1 
ATOM   1295 H  HD21 . ASN   A 1 83  ? 44.79234 -34.71042 -27.24074 1.000 34.72840 ? 190  ASN   A HD21 1 
ATOM   1296 H  HD22 . ASN   A 1 83  ? 44.79051 -35.72521 -26.15033 1.000 34.72840 ? 190  ASN   A HD22 1 
ATOM   1297 N  N    . ASP   A 1 84  ? 47.51876 -33.79392 -21.22533 1.000 22.93320 ? 191  ASP   A N    1 
ATOM   1298 C  CA   . ASP   A 1 84  ? 47.70573 -34.05624 -19.79689 1.000 25.38514 ? 191  ASP   A CA   1 
ATOM   1299 C  C    . ASP   A 1 84  ? 46.73881 -33.27005 -18.92039 1.000 23.09911 ? 191  ASP   A C    1 
ATOM   1300 O  O    . ASP   A 1 84  ? 46.35292 -33.72763 -17.83138 1.000 27.11193 ? 191  ASP   A O    1 
ATOM   1301 C  CB   . ASP   A 1 84  ? 49.11915 -33.66753 -19.36510 1.000 28.86611 ? 191  ASP   A CB   1 
ATOM   1302 C  CG   . ASP   A 1 84  ? 50.17510 -34.35715 -20.14020 1.000 31.78568 ? 191  ASP   A CG   1 
ATOM   1303 O  OD1  . ASP   A 1 84  ? 50.43541 -33.92456 -21.28223 1.000 33.41679 ? 191  ASP   A OD1  1 
ATOM   1304 O  OD2  . ASP   A 1 84  ? 50.75005 -35.32759 -19.60141 1.000 35.45367 ? 191  ASP   A OD2  1 
ATOM   1305 H  H    . ASP   A 1 84  ? 48.22728 -33.49662 -21.61162 1.000 27.51984 ? 191  ASP   A H    1 
ATOM   1306 H  HA   . ASP   A 1 84  ? 47.55585 -35.00644 -19.67217 1.000 30.46217 ? 191  ASP   A HA   1 
ATOM   1307 H  HB2  . ASP   A 1 84  ? 49.23426 -32.71233 -19.48858 1.000 34.63933 ? 191  ASP   A HB2  1 
ATOM   1308 H  HB3  . ASP   A 1 84  ? 49.23695 -33.89777 -18.43021 1.000 34.63933 ? 191  ASP   A HB3  1 
ATOM   1309 N  N    . ASN   A 1 85  ? 46.43218 -32.04144 -19.30951 1.000 17.27397 ? 192  ASN   A N    1 
ATOM   1310 C  CA   . ASN   A 1 85  ? 45.70861 -31.12496 -18.43110 1.000 16.23208 ? 192  ASN   A CA   1 
ATOM   1311 C  C    . ASN   A 1 85  ? 44.23748 -31.04527 -18.78091 1.000 16.65954 ? 192  ASN   A C    1 
ATOM   1312 O  O    . ASN   A 1 85  ? 43.63204 -29.97731 -18.78419 1.000 18.28139 ? 192  ASN   A O    1 
ATOM   1313 C  CB   . ASN   A 1 85  ? 46.36376 -29.75337 -18.46336 1.000 16.93938 ? 192  ASN   A CB   1 
ATOM   1314 C  CG   . ASN   A 1 85  ? 47.77383 -29.80028 -17.94774 1.000 16.64453 ? 192  ASN   A CG   1 
ATOM   1315 O  OD1  . ASN   A 1 85  ? 48.00113 -30.13628 -16.79197 1.000 19.01387 ? 192  ASN   A OD1  1 
ATOM   1316 N  ND2  . ASN   A 1 85  ? 48.73662 -29.49105 -18.80577 1.000 17.62782 ? 192  ASN   A ND2  1 
ATOM   1317 H  H    . ASN   A 1 85  ? 46.63160 -31.71241 -20.07864 1.000 20.72876 ? 192  ASN   A H    1 
ATOM   1318 H  HA   . ASN   A 1 85  ? 45.76200 -31.45292 -17.51978 1.000 19.47850 ? 192  ASN   A HA   1 
ATOM   1319 H  HB2  . ASN   A 1 85  ? 46.38434 -29.42965 -19.37751 1.000 20.32725 ? 192  ASN   A HB2  1 
ATOM   1320 H  HB3  . ASN   A 1 85  ? 45.85598 -29.14267 -17.90650 1.000 20.32725 ? 192  ASN   A HB3  1 
ATOM   1321 H  HD21 . ASN   A 1 85  ? 49.55855 -29.50489 -18.55310 1.000 21.15338 ? 192  ASN   A HD21 1 
ATOM   1322 H  HD22 . ASN   A 1 85  ? 48.53904 -29.27668 -19.61485 1.000 21.15338 ? 192  ASN   A HD22 1 
ATOM   1323 N  N    . ARG   A 1 86  ? 43.63733 -32.19712 -19.04747 1.000 16.48010 ? 193  ARG   A N    1 
ATOM   1324 C  CA   . ARG   A 1 86  ? 42.24669 -32.27503 -19.43755 1.000 16.37919 ? 193  ARG   A CA   1 
ATOM   1325 C  C    . ARG   A 1 86  ? 41.31945 -32.60429 -18.27669 1.000 14.72490 ? 193  ARG   A C    1 
ATOM   1326 O  O    . ARG   A 1 86  ? 40.09743 -32.56669 -18.44437 1.000 16.00676 ? 193  ARG   A O    1 
ATOM   1327 C  CB   . ARG   A 1 86  ? 42.08317 -33.34091 -20.51903 1.000 17.85026 ? 193  ARG   A CB   1 
ATOM   1328 C  CG   . ARG   A 1 86  ? 42.27913 -34.74113 -19.98698 1.000 17.33743 ? 193  ARG   A CG   1 
ATOM   1329 C  CD   . ARG   A 1 86  ? 42.34546 -35.76136 -21.11251 1.000 18.21276 ? 193  ARG   A CD   1 
ATOM   1330 N  NE   . ARG   A 1 86  ? 42.50322 -37.10530 -20.58735 1.000 19.26254 ? 193  ARG   A NE   1 
ATOM   1331 C  CZ   . ARG   A 1 86  ? 42.58871 -38.18974 -21.34148 1.000 21.69709 ? 193  ARG   A CZ   1 
ATOM   1332 N  NH1  . ARG   A 1 86  ? 42.58457 -38.11353 -22.66850 1.000 23.23975 ? 193  ARG   A NH1  1 
ATOM   1333 N  NH2  . ARG   A 1 86  ? 42.69336 -39.37712 -20.75139 1.000 22.70743 ? 193  ARG   A NH2  1 
ATOM   1334 H  H    . ARG   A 1 86  ? 44.02732 -32.96256 -19.00722 1.000 19.77612 ? 193  ARG   A H    1 
ATOM   1335 H  HA   . ARG   A 1 86  ? 41.97198 -31.41881 -19.80132 1.000 19.65503 ? 193  ARG   A HA   1 
ATOM   1336 H  HB2  . ARG   A 1 86  ? 41.18844 -33.28170 -20.88896 1.000 21.42031 ? 193  ARG   A HB2  1 
ATOM   1337 H  HB3  . ARG   A 1 86  ? 42.74089 -33.18852 -21.21551 1.000 21.42031 ? 193  ARG   A HB3  1 
ATOM   1338 H  HG2  . ARG   A 1 86  ? 43.11059 -34.78213 -19.48909 1.000 20.80491 ? 193  ARG   A HG2  1 
ATOM   1339 H  HG3  . ARG   A 1 86  ? 41.53488 -34.97240 -19.40948 1.000 20.80491 ? 193  ARG   A HG3  1 
ATOM   1340 H  HD2  . ARG   A 1 86  ? 41.52454 -35.72739 -21.62811 1.000 21.85532 ? 193  ARG   A HD2  1 
ATOM   1341 H  HD3  . ARG   A 1 86  ? 43.10426 -35.56359 -21.68349 1.000 21.85532 ? 193  ARG   A HD3  1 
ATOM   1342 H  HE   . ARG   A 1 86  ? 42.54362 -37.20297 -19.73387 1.000 23.11505 ? 193  ARG   A HE   1 
ATOM   1343 H  HH11 . ARG   A 1 86  ? 42.52543 -37.34758 -23.05504 1.000 27.88770 ? 193  ARG   A HH11 1 
ATOM   1344 H  HH12 . ARG   A 1 86  ? 42.64104 -38.83018 -23.14054 1.000 27.88770 ? 193  ARG   A HH12 1 
ATOM   1345 H  HH21 . ARG   A 1 86  ? 42.70461 -39.43129 -19.89317 1.000 27.24892 ? 193  ARG   A HH21 1 
ATOM   1346 H  HH22 . ARG   A 1 86  ? 42.74977 -40.09071 -21.22807 1.000 27.24892 ? 193  ARG   A HH22 1 
ATOM   1347 N  N    . HIS   A 1 87  ? 41.85771 -32.95214 -17.11616 1.000 14.20799 ? 194  HIS   A N    1 
ATOM   1348 C  CA   . HIS   A 1 87  ? 41.00061 -33.58727 -16.11761 1.000 14.68019 ? 194  HIS   A CA   1 
ATOM   1349 C  C    . HIS   A 1 87  ? 40.01170 -32.60287 -15.50802 1.000 15.18200 ? 194  HIS   A C    1 
ATOM   1350 O  O    . HIS   A 1 87  ? 38.84599 -32.94821 -15.27170 1.000 13.12094 ? 194  HIS   A O    1 
ATOM   1351 C  CB   . HIS   A 1 87  ? 41.83572 -34.23654 -15.02379 1.000 15.44099 ? 194  HIS   A CB   1 
ATOM   1352 C  CG   . HIS   A 1 87  ? 41.04704 -35.18459 -14.17916 1.000 16.09437 ? 194  HIS   A CG   1 
ATOM   1353 N  ND1  . HIS   A 1 87  ? 40.48068 -34.82556 -12.97098 1.000 14.66597 ? 194  HIS   A ND1  1 
ATOM   1354 C  CD2  . HIS   A 1 87  ? 40.69697 -36.47674 -14.39045 1.000 16.98220 ? 194  HIS   A CD2  1 
ATOM   1355 C  CE1  . HIS   A 1 87  ? 39.83574 -35.86395 -12.47219 1.000 16.38817 ? 194  HIS   A CE1  1 
ATOM   1356 N  NE2  . HIS   A 1 87  ? 39.96301 -36.88000 -13.30318 1.000 15.71346 ? 194  HIS   A NE2  1 
ATOM   1357 H  H    . HIS   A 1 87  ? 42.67915 -32.83833 -16.88837 1.000 17.04959 ? 194  HIS   A H    1 
ATOM   1358 H  HA   . HIS   A 1 87  ? 40.49541 -34.28457 -16.56420 1.000 17.61623 ? 194  HIS   A HA   1 
ATOM   1359 H  HB2  . HIS   A 1 87  ? 42.56191 -34.73230 -15.43340 1.000 18.52919 ? 194  HIS   A HB2  1 
ATOM   1360 H  HB3  . HIS   A 1 87  ? 42.19164 -33.54399 -14.44535 1.000 18.52919 ? 194  HIS   A HB3  1 
ATOM   1361 H  HD2  . HIS   A 1 87  ? 40.91350 -36.99323 -15.13291 1.000 20.37864 ? 194  HIS   A HD2  1 
ATOM   1362 H  HE1  . HIS   A 1 87  ? 39.36895 -35.87676 -11.66792 1.000 19.66581 ? 194  HIS   A HE1  1 
ATOM   1363 N  N    . GLY   A 1 88  ? 40.44851 -31.37967 -15.23718 1.000 16.13131 ? 195  GLY   A N    1 
ATOM   1364 C  CA   . GLY   A 1 88  ? 39.53232 -30.41207 -14.66845 1.000 16.13629 ? 195  GLY   A CA   1 
ATOM   1365 C  C    . GLY   A 1 88  ? 38.36416 -30.12614 -15.59215 1.000 16.52127 ? 195  GLY   A C    1 
ATOM   1366 O  O    . GLY   A 1 88  ? 37.23858 -29.91868 -15.13583 1.000 15.51238 ? 195  GLY   A O    1 
ATOM   1367 H  H    . GLY   A 1 88  ? 41.24890 -31.09463 -15.37035 1.000 19.35758 ? 195  GLY   A H    1 
ATOM   1368 H  HA2  . GLY   A 1 88  ? 39.18465 -30.75158 -13.82895 1.000 19.36354 ? 195  GLY   A HA2  1 
ATOM   1369 H  HA3  . GLY   A 1 88  ? 40.00346 -29.58067 -14.50200 1.000 19.36354 ? 195  GLY   A HA3  1 
ATOM   1370 N  N    . THR   A 1 89  ? 38.62299 -30.09917 -16.90761 1.000 16.33981 ? 196  THR   A N    1 
ATOM   1371 C  CA   . THR   A 1 89  ? 37.55191 -29.90238 -17.87929 1.000 14.53918 ? 196  THR   A CA   1 
ATOM   1372 C  C    . THR   A 1 89  ? 36.55645 -31.05777 -17.84784 1.000 16.11480 ? 196  THR   A C    1 
ATOM   1373 O  O    . THR   A 1 89  ? 35.33805 -30.84227 -17.88787 1.000 18.73416 ? 196  THR   A O    1 
ATOM   1374 C  CB   . THR   A 1 89  ? 38.15775 -29.73513 -19.27452 1.000 14.64163 ? 196  THR   A CB   1 
ATOM   1375 O  OG1  . THR   A 1 89  ? 38.96206 -28.55644 -19.28040 1.000 16.87317 ? 196  THR   A OG1  1 
ATOM   1376 C  CG2  . THR   A 1 89  ? 37.10099 -29.60546 -20.34962 1.000 15.12947 ? 196  THR   A CG2  1 
ATOM   1377 H  H    . THR   A 1 89  ? 39.40399 -30.19188 -17.25552 1.000 19.60777 ? 196  THR   A H    1 
ATOM   1378 H  HA   . THR   A 1 89  ? 37.06351 -29.09300 -17.66188 1.000 17.44701 ? 196  THR   A HA   1 
ATOM   1379 H  HB   . THR   A 1 89  ? 38.68452 -30.52263 -19.48252 1.000 17.56995 ? 196  THR   A HB   1 
ATOM   1380 H  HG1  . THR   A 1 89  ? 39.69533 -28.70709 -18.89933 1.000 20.24780 ? 196  THR   A HG1  1 
ATOM   1381 H  HG21 . THR   A 1 89  ? 37.52153 -29.51686 -21.21922 1.000 18.15536 ? 196  THR   A HG21 1 
ATOM   1382 H  HG22 . THR   A 1 89  ? 36.53314 -30.39187 -20.35322 1.000 18.15536 ? 196  THR   A HG22 1 
ATOM   1383 H  HG23 . THR   A 1 89  ? 36.55317 -28.82236 -20.18362 1.000 18.15536 ? 196  THR   A HG23 1 
ATOM   1384 N  N    . ARG   A 1 90  ? 37.05419 -32.29093 -17.76078 1.000 14.35972 ? 197  ARG   A N    1 
ATOM   1385 C  CA   . ARG   A 1 90  ? 36.16974 -33.43791 -17.59306 1.000 12.11491 ? 197  ARG   A CA   1 
ATOM   1386 C  C    . ARG   A 1 90  ? 35.31357 -33.31138 -16.33518 1.000 15.27223 ? 197  ARG   A C    1 
ATOM   1387 O  O    . ARG   A 1 90  ? 34.09994 -33.54096 -16.37250 1.000 15.69276 ? 197  ARG   A O    1 
ATOM   1388 C  CB   . ARG   A 1 90  ? 36.98407 -34.72812 -17.55988 1.000 14.09810 ? 197  ARG   A CB   1 
ATOM   1389 C  CG   . ARG   A 1 90  ? 37.68894 -34.99318 -18.89689 1.000 14.75762 ? 197  ARG   A CG   1 
ATOM   1390 C  CD   . ARG   A 1 90  ? 38.48750 -36.26996 -18.89099 1.000 16.77709 ? 197  ARG   A CD   1 
ATOM   1391 N  NE   . ARG   A 1 90  ? 38.96660 -36.55358 -20.23507 1.000 17.87385 ? 197  ARG   A NE   1 
ATOM   1392 C  CZ   . ARG   A 1 90  ? 39.14342 -37.77294 -20.71336 1.000 16.48246 ? 197  ARG   A CZ   1 
ATOM   1393 N  NH1  . ARG   A 1 90  ? 39.08336 -38.83441 -19.92776 1.000 15.76037 ? 197  ARG   A NH1  1 
ATOM   1394 N  NH2  . ARG   A 1 90  ? 39.35815 -37.93176 -22.01302 1.000 17.31557 ? 197  ARG   A NH2  1 
ATOM   1395 H  H    . ARG   A 1 90  ? 37.89079 -32.48709 -17.79568 1.000 17.23167 ? 197  ARG   A H    1 
ATOM   1396 H  HA   . ARG   A 1 90  ? 35.57144 -33.47465 -18.35568 1.000 14.53789 ? 197  ARG   A HA   1 
ATOM   1397 H  HB2  . ARG   A 1 90  ? 37.66019 -34.66105 -16.86759 1.000 16.91772 ? 197  ARG   A HB2  1 
ATOM   1398 H  HB3  . ARG   A 1 90  ? 36.39250 -35.47421 -17.37470 1.000 16.91772 ? 197  ARG   A HB3  1 
ATOM   1399 H  HG2  . ARG   A 1 90  ? 37.02234 -35.05999 -19.59838 1.000 17.70915 ? 197  ARG   A HG2  1 
ATOM   1400 H  HG3  . ARG   A 1 90  ? 38.29640 -34.26076 -19.08515 1.000 17.70915 ? 197  ARG   A HG3  1 
ATOM   1401 H  HD2  . ARG   A 1 90  ? 39.25097 -36.17673 -18.29994 1.000 20.13251 ? 197  ARG   A HD2  1 
ATOM   1402 H  HD3  . ARG   A 1 90  ? 37.92795 -37.00559 -18.59663 1.000 20.13251 ? 197  ARG   A HD3  1 
ATOM   1403 H  HE   . ARG   A 1 90  ? 39.14550 -35.88784 -20.74926 1.000 21.44861 ? 197  ARG   A HE   1 
ATOM   1404 H  HH11 . ARG   A 1 90  ? 38.92662 -38.73920 -19.08754 1.000 18.91244 ? 197  ARG   A HH11 1 
ATOM   1405 H  HH12 . ARG   A 1 90  ? 39.20103 -39.62017 -20.25690 1.000 18.91244 ? 197  ARG   A HH12 1 
ATOM   1406 H  HH21 . ARG   A 1 90  ? 39.38081 -37.24639 -22.53202 1.000 20.77869 ? 197  ARG   A HH21 1 
ATOM   1407 H  HH22 . ARG   A 1 90  ? 39.47466 -38.72007 -22.33642 1.000 20.77869 ? 197  ARG   A HH22 1 
ATOM   1408 N  N    . CYS   A 1 91  ? 35.92886 -32.94604 -15.21145 1.000 14.89707 ? 198  CYS   A N    1 
ATOM   1409 C  CA   . CYS   A 1 91  ? 35.17408 -32.83191 -13.96917 1.000 14.54643 ? 198  CYS   A CA   1 
ATOM   1410 C  C    . CYS   A 1 91  ? 34.15673 -31.69645 -14.02998 1.000 14.45738 ? 198  CYS   A C    1 
ATOM   1411 O  O    . CYS   A 1 91  ? 33.02773 -31.85859 -13.56463 1.000 13.97392 ? 198  CYS   A O    1 
ATOM   1412 C  CB   . CYS   A 1 91  ? 36.13863 -32.63356 -12.79770 1.000 15.09320 ? 198  CYS   A CB   1 
ATOM   1413 S  SG   . CYS   A 1 91  ? 37.23033 -34.04393 -12.51638 1.000 16.21082 ? 198  CYS   A SG   1 
ATOM   1414 H  H    . CYS   A 1 91  ? 36.76627 -32.76237 -15.14354 1.000 17.87649 ? 198  CYS   A H    1 
ATOM   1415 H  HA   . CYS   A 1 91  ? 34.68277 -33.65565 -13.82436 1.000 17.45571 ? 198  CYS   A HA   1 
ATOM   1416 H  HB2  . CYS   A 1 91  ? 36.69409 -31.85901 -12.97780 1.000 18.11183 ? 198  CYS   A HB2  1 
ATOM   1417 H  HB3  . CYS   A 1 91  ? 35.62277 -32.49098 -11.98871 1.000 18.11183 ? 198  CYS   A HB3  1 
ATOM   1418 H  HG   . CYS   A 1 91  ? 38.14567 -33.69711 -11.82222 1.000 19.45298 ? 198  CYS   A HG   1 
ATOM   1419 N  N    . ALA   A 1 92  ? 34.53944 -30.54080 -14.59810 1.000 15.37405 ? 199  ALA   A N    1 
ATOM   1420 C  CA   . ALA   A 1 92  ? 33.61348 -29.41612 -14.69001 1.000 15.28938 ? 199  ALA   A CA   1 
ATOM   1421 C  C    . ALA   A 1 92  ? 32.33325 -29.82490 -15.41312 1.000 16.15311 ? 199  ALA   A C    1 
ATOM   1422 O  O    . ALA   A 1 92  ? 31.22342 -29.46176 -14.99691 1.000 18.13478 ? 199  ALA   A O    1 
ATOM   1423 C  CB   . ALA   A 1 92  ? 34.28090 -28.23183 -15.39563 1.000 15.04241 ? 199  ALA   A CB   1 
ATOM   1424 H  H    . ALA   A 1 92  ? 35.31807 -30.39033 -14.93082 1.000 18.44886 ? 199  ALA   A H    1 
ATOM   1425 H  HA   . ALA   A 1 92  ? 33.37853 -29.12813 -13.79404 1.000 18.34726 ? 199  ALA   A HA   1 
ATOM   1426 H  HB1  . ALA   A 1 92  ? 33.65183 -27.49475 -15.43905 1.000 18.05090 ? 199  ALA   A HB1  1 
ATOM   1427 H  HB2  . ALA   A 1 92  ? 35.06686 -27.96673 -14.89276 1.000 18.05090 ? 199  ALA   A HB2  1 
ATOM   1428 H  HB3  . ALA   A 1 92  ? 34.53685 -28.50147 -16.29156 1.000 18.05090 ? 199  ALA   A HB3  1 
ATOM   1429 N  N    . GLY   A 1 93  ? 32.46682 -30.60331 -16.48562 1.000 15.77208 ? 200  GLY   A N    1 
ATOM   1430 C  CA   . GLY   A 1 93  ? 31.29817 -30.99297 -17.24925 1.000 16.42710 ? 200  GLY   A CA   1 
ATOM   1431 C  C    . GLY   A 1 93  ? 30.40854 -31.94347 -16.48398 1.000 15.37122 ? 200  GLY   A C    1 
ATOM   1432 O  O    . GLY   A 1 93  ? 29.18474 -31.90831 -16.62603 1.000 16.98692 ? 200  GLY   A O    1 
ATOM   1433 H  H    . GLY   A 1 93  ? 33.21242 -30.91163 -16.78332 1.000 18.92650 ? 200  GLY   A H    1 
ATOM   1434 H  HA2  . GLY   A 1 93  ? 30.78213 -30.20277 -17.47329 1.000 19.71252 ? 200  GLY   A HA2  1 
ATOM   1435 H  HA3  . GLY   A 1 93  ? 31.57999 -31.42890 -18.06867 1.000 19.71252 ? 200  GLY   A HA3  1 
ATOM   1436 N  N    . GLU   A 1 94  ? 31.00365 -32.78565 -15.63695 1.000 15.68359 ? 201  GLU   A N    1 
ATOM   1437 C  CA   . GLU   A 1 94  ? 30.20543 -33.67379 -14.80905 1.000 14.02553 ? 201  GLU   A CA   1 
ATOM   1438 C  C    . GLU   A 1 94  ? 29.26207 -32.88342 -13.92793 1.000 15.07380 ? 201  GLU   A C    1 
ATOM   1439 O  O    . GLU   A 1 94  ? 28.11389 -33.28944 -13.71103 1.000 16.25676 ? 201  GLU   A O    1 
ATOM   1440 C  CB   . GLU   A 1 94  ? 31.11421 -34.52474 -13.93634 1.000 13.69081 ? 201  GLU   A CB   1 
ATOM   1441 C  CG   . GLU   A 1 94  ? 31.92793 -35.58585 -14.65992 1.000 13.40328 ? 201  GLU   A CG   1 
ATOM   1442 C  CD   . GLU   A 1 94  ? 32.68737 -36.41280 -13.64214 1.000 14.07078 ? 201  GLU   A CD   1 
ATOM   1443 O  OE1  . GLU   A 1 94  ? 32.09100 -37.39032 -13.12524 1.000 15.01129 ? 201  GLU   A OE1  1 
ATOM   1444 O  OE2  . GLU   A 1 94  ? 33.85356 -36.03125 -13.31273 1.000 14.92903 ? 201  GLU   A OE2  1 
ATOM   1445 H  H    . GLU   A 1 94  ? 31.85362 -32.85790 -15.52767 1.000 18.82031 ? 201  GLU   A H    1 
ATOM   1446 H  HA   . GLU   A 1 94  ? 29.68828 -34.25727 -15.38612 1.000 16.83064 ? 201  GLU   A HA   1 
ATOM   1447 H  HB2  . GLU   A 1 94  ? 31.74280 -33.93671 -13.48913 1.000 16.42897 ? 201  GLU   A HB2  1 
ATOM   1448 H  HB3  . GLU   A 1 94  ? 30.56421 -34.98225 -13.28129 1.000 16.42897 ? 201  GLU   A HB3  1 
ATOM   1449 H  HG2  . GLU   A 1 94  ? 31.33706 -36.16910 -15.16150 1.000 16.08393 ? 201  GLU   A HG2  1 
ATOM   1450 H  HG3  . GLU   A 1 94  ? 32.56308 -35.16270 -15.25861 1.000 16.08393 ? 201  GLU   A HG3  1 
ATOM   1451 N  N    . VAL   A 1 95  ? 29.75028 -31.77010 -13.38293 1.000 14.00329 ? 202  VAL   A N    1 
ATOM   1452 C  CA   . VAL   A 1 95  ? 28.94974 -30.96183 -12.48038 1.000 14.78746 ? 202  VAL   A CA   1 
ATOM   1453 C  C    . VAL   A 1 95  ? 27.92204 -30.15904 -13.26137 1.000 15.61479 ? 202  VAL   A C    1 
ATOM   1454 O  O    . VAL   A 1 95  ? 26.74018 -30.12268 -12.90692 1.000 16.96034 ? 202  VAL   A O    1 
ATOM   1455 C  CB   . VAL   A 1 95  ? 29.84938 -30.02161 -11.65353 1.000 14.68035 ? 202  VAL   A CB   1 
ATOM   1456 C  CG1  . VAL   A 1 95  ? 28.98359 -29.13464 -10.77195 1.000 16.91369 ? 202  VAL   A CG1  1 
ATOM   1457 C  CG2  . VAL   A 1 95  ? 30.88902 -30.80944 -10.83645 1.000 16.27337 ? 202  VAL   A CG2  1 
ATOM   1458 H  H    . VAL   A 1 95  ? 30.54205 -31.46460 -13.52207 1.000 16.80395 ? 202  VAL   A H    1 
ATOM   1459 H  HA   . VAL   A 1 95  ? 28.48743 -31.55849 -11.87114 1.000 17.74495 ? 202  VAL   A HA   1 
ATOM   1460 H  HB   . VAL   A 1 95  ? 30.35527 -29.45117 -12.25317 1.000 17.61642 ? 202  VAL   A HB   1 
ATOM   1461 H  HG11 . VAL   A 1 95  ? 29.55311 -28.65527 -10.15006 1.000 20.29643 ? 202  VAL   A HG11 1 
ATOM   1462 H  HG12 . VAL   A 1 95  ? 28.50264 -28.50565 -11.33227 1.000 20.29643 ? 202  VAL   A HG12 1 
ATOM   1463 H  HG13 . VAL   A 1 95  ? 28.35574 -29.69053 -10.28441 1.000 20.29643 ? 202  VAL   A HG13 1 
ATOM   1464 H  HG21 . VAL   A 1 95  ? 31.39681 -30.18950 -10.28990 1.000 19.52804 ? 202  VAL   A HG21 1 
ATOM   1465 H  HG22 . VAL   A 1 95  ? 30.42781 -31.44814 -10.27055 1.000 19.52804 ? 202  VAL   A HG22 1 
ATOM   1466 H  HG23 . VAL   A 1 95  ? 31.48236 -31.27561 -11.44599 1.000 19.52804 ? 202  VAL   A HG23 1 
ATOM   1467 N  N    . ALA   A 1 96  ? 28.37449 -29.47112 -14.32477 1.000 15.59296 ? 203  ALA   A N    1 
ATOM   1468 C  CA   . ALA   A 1 96  ? 27.60783 -28.34770 -14.84003 1.000 17.00563 ? 203  ALA   A CA   1 
ATOM   1469 C  C    . ALA   A 1 96  ? 27.68816 -28.17611 -16.35873 1.000 17.41006 ? 203  ALA   A C    1 
ATOM   1470 O  O    . ALA   A 1 96  ? 27.55699 -27.05197 -16.85423 1.000 18.53925 ? 203  ALA   A O    1 
ATOM   1471 C  CB   . ALA   A 1 96  ? 28.07837 -27.06988 -14.14958 1.000 18.88943 ? 203  ALA   A CB   1 
ATOM   1472 H  H    . ALA   A 1 96  ? 29.10442 -29.63830 -14.74768 1.000 18.71155 ? 203  ALA   A H    1 
ATOM   1473 H  HA   . ALA   A 1 96  ? 26.67033 -28.50871 -14.65010 1.000 20.40675 ? 203  ALA   A HA   1 
ATOM   1474 H  HB1  . ALA   A 1 96  ? 27.56798 -26.31951 -14.49214 1.000 22.66731 ? 203  ALA   A HB1  1 
ATOM   1475 H  HB2  . ALA   A 1 96  ? 27.93738 -27.15706 -13.19384 1.000 22.66731 ? 203  ALA   A HB2  1 
ATOM   1476 H  HB3  . ALA   A 1 96  ? 29.02174 -26.94014 -14.33429 1.000 22.66731 ? 203  ALA   A HB3  1 
ATOM   1477 N  N    . ALA   A 1 97  ? 27.88616 -29.24586 -17.11457 1.000 18.66486 ? 204  ALA   A N    1 
ATOM   1478 C  CA   . ALA   A 1 97  ? 27.75379 -29.10516 -18.56575 1.000 17.94032 ? 204  ALA   A CA   1 
ATOM   1479 C  C    . ALA   A 1 97  ? 26.35029 -28.61696 -18.91161 1.000 17.54687 ? 204  ALA   A C    1 
ATOM   1480 O  O    . ALA   A 1 97  ? 25.35741 -29.05839 -18.32378 1.000 19.46699 ? 204  ALA   A O    1 
ATOM   1481 C  CB   . ALA   A 1 97  ? 28.03493 -30.42523 -19.27684 1.000 20.27340 ? 204  ALA   A CB   1 
ATOM   1482 H  H    . ALA   A 1 97  ? 28.08918 -30.03158 -16.82993 1.000 22.39783 ? 204  ALA   A H    1 
ATOM   1483 H  HA   . ALA   A 1 97  ? 28.40531 -28.46024 -18.88274 1.000 21.52838 ? 204  ALA   A HA   1 
ATOM   1484 H  HB1  . ALA   A 1 97  ? 27.92719 -30.29837 -20.23246 1.000 24.32808 ? 204  ALA   A HB1  1 
ATOM   1485 H  HB2  . ALA   A 1 97  ? 28.94344 -30.70255 -19.08034 1.000 24.32808 ? 204  ALA   A HB2  1 
ATOM   1486 H  HB3  . ALA   A 1 97  ? 27.40878 -31.09458 -18.95934 1.000 24.32808 ? 204  ALA   A HB3  1 
ATOM   1487 N  N    . VAL   A 1 98  ? 26.29333 -27.68488 -19.86602 1.000 18.67211 ? 205  VAL   A N    1 
ATOM   1488 C  CA   . VAL   A 1 98  ? 25.04600 -27.06852 -20.30022 1.000 18.70153 ? 205  VAL   A CA   1 
ATOM   1489 C  C    . VAL   A 1 98  ? 24.10985 -28.11206 -20.88691 1.000 19.45816 ? 205  VAL   A C    1 
ATOM   1490 O  O    . VAL   A 1 98  ? 24.54225 -29.06767 -21.54570 1.000 21.13883 ? 205  VAL   A O    1 
ATOM   1491 C  CB   . VAL   A 1 98  ? 25.36165 -25.97188 -21.33565 1.000 19.84893 ? 205  VAL   A CB   1 
ATOM   1492 C  CG1  . VAL   A 1 98  ? 24.08966 -25.41882 -21.97222 1.000 22.18350 ? 205  VAL   A CG1  1 
ATOM   1493 C  CG2  . VAL   A 1 98  ? 26.15940 -24.84203 -20.67992 1.000 21.04894 ? 205  VAL   A CG2  1 
ATOM   1494 H  H    . VAL   A 1 98  ? 26.98118 -27.38607 -20.28694 1.000 22.40653 ? 205  VAL   A H    1 
ATOM   1495 H  HA   . VAL   A 1 98  ? 24.59507 -26.67634 -19.53618 1.000 22.44183 ? 205  VAL   A HA   1 
ATOM   1496 H  HB   . VAL   A 1 98  ? 25.89498 -26.36682 -22.04309 1.000 23.81871 ? 205  VAL   A HB   1 
ATOM   1497 H  HG11 . VAL   A 1 98  ? 24.32156 -24.66683 -22.53935 1.000 26.62020 ? 205  VAL   A HG11 1 
ATOM   1498 H  HG12 . VAL   A 1 98  ? 23.67255 -26.11627 -22.50182 1.000 26.62020 ? 205  VAL   A HG12 1 
ATOM   1499 H  HG13 . VAL   A 1 98  ? 23.48524 -25.13001 -21.27068 1.000 26.62020 ? 205  VAL   A HG13 1 
ATOM   1500 H  HG21 . VAL   A 1 98  ? 26.29391 -24.13300 -21.32806 1.000 25.25873 ? 205  VAL   A HG21 1 
ATOM   1501 H  HG22 . VAL   A 1 98  ? 25.66166 -24.50444 -19.91887 1.000 25.25873 ? 205  VAL   A HG22 1 
ATOM   1502 H  HG23 . VAL   A 1 98  ? 27.01641 -25.18933 -20.38696 1.000 25.25873 ? 205  VAL   A HG23 1 
ATOM   1503 N  N    . ALA   A 1 99  ? 22.80661 -27.91139 -20.66643 1.000 19.76726 ? 206  ALA   A N    1 
ATOM   1504 C  CA   . ALA   A 1 99  ? 21.77300 -28.84744 -21.08650 1.000 21.56186 ? 206  ALA   A CA   1 
ATOM   1505 C  C    . ALA   A 1 99  ? 21.02289 -28.30007 -22.29608 1.000 21.67535 ? 206  ALA   A C    1 
ATOM   1506 O  O    . ALA   A 1 99  ? 20.88447 -27.08693 -22.46387 1.000 21.88062 ? 206  ALA   A O    1 
ATOM   1507 C  CB   . ALA   A 1 99  ? 20.77917 -29.12214 -19.95701 1.000 23.70442 ? 206  ALA   A CB   1 
ATOM   1508 H  H    . ALA   A 1 99  ? 22.49342 -27.21912 -20.26359 1.000 23.72071 ? 206  ALA   A H    1 
ATOM   1509 H  HA   . ALA   A 1 99  ? 22.19077 -29.68620 -21.33719 1.000 25.87423 ? 206  ALA   A HA   1 
ATOM   1510 H  HB1  . ALA   A 1 99  ? 20.08332 -29.71281 -20.28533 1.000 28.44530 ? 206  ALA   A HB1  1 
ATOM   1511 H  HB2  . ALA   A 1 99  ? 21.24813 -29.54172 -19.21882 1.000 28.44530 ? 206  ALA   A HB2  1 
ATOM   1512 H  HB3  . ALA   A 1 99  ? 20.39040 -28.28205 -19.66717 1.000 28.44530 ? 206  ALA   A HB3  1 
ATOM   1513 N  N    . ASN   A 1 100 ? 20.54949 -29.21672 -23.14070 1.000 22.95908 ? 207  ASN   A N    1 
ATOM   1514 C  CA   . ASN   A 1 100 ? 19.62801 -28.89542 -24.23872 1.000 23.36033 ? 207  ASN   A CA   1 
ATOM   1515 C  C    . ASN   A 1 100 ? 20.25114 -27.93553 -25.25324 1.000 24.88410 ? 207  ASN   A C    1 
ATOM   1516 O  O    . ASN   A 1 100 ? 19.57745 -27.05618 -25.80646 1.000 27.58349 ? 207  ASN   A O    1 
ATOM   1517 C  CB   . ASN   A 1 100 ? 18.31234 -28.32485 -23.69616 1.000 25.84924 ? 207  ASN   A CB   1 
ATOM   1518 C  CG   . ASN   A 1 100 ? 17.58045 -29.30754 -22.80808 1.000 27.24323 ? 207  ASN   A CG   1 
ATOM   1519 O  OD1  . ASN   A 1 100 ? 17.23114 -30.39972 -23.23766 1.000 29.27242 ? 207  ASN   A OD1  1 
ATOM   1520 N  ND2  . ASN   A 1 100 ? 17.35864 -28.92794 -21.55575 1.000 29.02165 ? 207  ASN   A ND2  1 
ATOM   1521 H  H    . ASN   A 1 100 ? 20.75016 -30.05199 -23.10001 1.000 27.55089 ? 207  ASN   A H    1 
ATOM   1522 H  HA   . ASN   A 1 100 ? 19.43638 -29.71893 -24.71411 1.000 28.03239 ? 207  ASN   A HA   1 
ATOM   1523 H  HB2  . ASN   A 1 100 ? 18.50251 -27.53004 -23.17366 1.000 31.01909 ? 207  ASN   A HB2  1 
ATOM   1524 H  HB3  . ASN   A 1 100 ? 17.73219 -28.10144 -24.44075 1.000 31.01909 ? 207  ASN   A HB3  1 
ATOM   1525 H  HD21 . ASN   A 1 100 ? 16.94621 -29.45317 -21.01387 1.000 34.82598 ? 207  ASN   A HD21 1 
ATOM   1526 H  HD22 . ASN   A 1 100 ? 17.62735 -28.15676 -21.28618 1.000 34.82598 ? 207  ASN   A HD22 1 
ATOM   1527 N  N    . ASN   A 1 101 ? 21.54214 -28.12281 -25.52416 1.000 23.12550 ? 208  ASN   A N    1 
ATOM   1528 C  CA   . ASN   A 1 101 ? 22.28009 -27.25928 -26.43353 1.000 23.97940 ? 208  ASN   A CA   1 
ATOM   1529 C  C    . ASN   A 1 101 ? 22.91692 -28.04248 -27.57260 1.000 23.74849 ? 208  ASN   A C    1 
ATOM   1530 O  O    . ASN   A 1 101 ? 23.76076 -27.49833 -28.28725 1.000 24.21183 ? 208  ASN   A O    1 
ATOM   1531 C  CB   . ASN   A 1 101 ? 23.35021 -26.46692 -25.66627 1.000 22.51374 ? 208  ASN   A CB   1 
ATOM   1532 C  CG   . ASN   A 1 101 ? 24.49432 -27.33764 -25.16663 1.000 20.97627 ? 208  ASN   A CG   1 
ATOM   1533 O  OD1  . ASN   A 1 101 ? 24.34178 -28.54190 -24.93331 1.000 21.31795 ? 208  ASN   A OD1  1 
ATOM   1534 N  ND2  . ASN   A 1 101 ? 25.65886 -26.72227 -25.00156 1.000 21.92493 ? 208  ASN   A ND2  1 
ATOM   1535 H  H    . ASN   A 1 101 ? 22.01735 -28.75487 -25.18611 1.000 27.75060 ? 208  ASN   A H    1 
ATOM   1536 H  HA   . ASN   A 1 101 ? 21.66730 -26.61671 -26.82402 1.000 28.77528 ? 208  ASN   A HA   1 
ATOM   1537 H  HB2  . ASN   A 1 101 ? 23.72370 -25.79169 -26.25404 1.000 27.01649 ? 208  ASN   A HB2  1 
ATOM   1538 H  HB3  . ASN   A 1 101 ? 22.93785 -26.04514 -24.89624 1.000 27.01649 ? 208  ASN   A HB3  1 
ATOM   1539 H  HD21 . ASN   A 1 101 ? 26.34214 -27.16294 -24.72131 1.000 26.30991 ? 208  ASN   A HD21 1 
ATOM   1540 H  HD22 . ASN   A 1 101 ? 25.73004 -25.88293 -25.17486 1.000 26.30991 ? 208  ASN   A HD22 1 
ATOM   1541 N  N    . GLY   A 1 102 ? 22.54487 -29.30639 -27.74870 1.000 23.33961 ? 209  GLY   A N    1 
ATOM   1542 C  CA   . GLY   A 1 102 ? 23.05149 -30.09372 -28.85307 1.000 24.32396 ? 209  GLY   A CA   1 
ATOM   1543 C  C    . GLY   A 1 102 ? 24.50418 -30.48515 -28.76139 1.000 22.39180 ? 209  GLY   A C    1 
ATOM   1544 O  O    . GLY   A 1 102 ? 25.08060 -30.90744 -29.76868 1.000 22.59455 ? 209  GLY   A O    1 
ATOM   1545 H  H    . GLY   A 1 102 ? 21.99738 -29.72917 -27.23771 1.000 28.00753 ? 209  GLY   A H    1 
ATOM   1546 H  HA2  . GLY   A 1 102 ? 22.53165 -30.91049 -28.91268 1.000 29.18875 ? 209  GLY   A HA2  1 
ATOM   1547 H  HA3  . GLY   A 1 102 ? 22.93649 -29.58576 -29.67139 1.000 29.18875 ? 209  GLY   A HA3  1 
ATOM   1548 N  N    . VAL   A 1 103 ? 25.11185 -30.38345 -27.58049 1.000 22.12616 ? 210  VAL   A N    1 
ATOM   1549 C  CA   . VAL   A 1 103 ? 26.53206 -30.65484 -27.39463 1.000 21.96258 ? 210  VAL   A CA   1 
ATOM   1550 C  C    . VAL   A 1 103 ? 26.70297 -31.65893 -26.26169 1.000 20.98421 ? 210  VAL   A C    1 
ATOM   1551 O  O    . VAL   A 1 103 ? 26.11948 -31.48793 -25.18725 1.000 18.82613 ? 210  VAL   A O    1 
ATOM   1552 C  CB   . VAL   A 1 103 ? 27.31273 -29.36377 -27.07494 1.000 23.79387 ? 210  VAL   A CB   1 
ATOM   1553 C  CG1  . VAL   A 1 103 ? 28.78285 -29.67313 -26.80116 1.000 23.82094 ? 210  VAL   A CG1  1 
ATOM   1554 C  CG2  . VAL   A 1 103 ? 27.16716 -28.37064 -28.21039 1.000 26.44754 ? 210  VAL   A CG2  1 
ATOM   1555 H  H    . VAL   A 1 103 ? 24.71036 -30.15300 -26.85571 1.000 26.55139 ? 210  VAL   A H    1 
ATOM   1556 H  HA   . VAL   A 1 103 ? 26.88580 -31.05141 -28.20611 1.000 26.35510 ? 210  VAL   A HA   1 
ATOM   1557 H  HB   . VAL   A 1 103 ? 26.94482 -28.96173 -26.27250 1.000 28.55264 ? 210  VAL   A HB   1 
ATOM   1558 H  HG11 . VAL   A 1 103 ? 29.27792 -28.84015 -26.75689 1.000 28.58512 ? 210  VAL   A HG11 1 
ATOM   1559 H  HG12 . VAL   A 1 103 ? 28.85426 -30.14562 -25.95703 1.000 28.58512 ? 210  VAL   A HG12 1 
ATOM   1560 H  HG13 . VAL   A 1 103 ? 29.12845 -30.22554 -27.51970 1.000 28.58512 ? 210  VAL   A HG13 1 
ATOM   1561 H  HG21 . VAL   A 1 103 ? 27.62979 -27.55132 -27.97459 1.000 31.73705 ? 210  VAL   A HG21 1 
ATOM   1562 H  HG22 . VAL   A 1 103 ? 27.55578 -28.75043 -29.01391 1.000 31.73705 ? 210  VAL   A HG22 1 
ATOM   1563 H  HG23 . VAL   A 1 103 ? 26.22492 -28.18931 -28.35249 1.000 31.73705 ? 210  VAL   A HG23 1 
ATOM   1564 N  N    A CYS   A 1 104 ? 27.46335 -32.72210 -26.52626 0.540 19.41603 ? 211  CYS   A N    1 
ATOM   1565 N  N    B CYS   A 1 104 ? 27.51700 -32.68938 -26.50220 0.460 19.83426 ? 211  CYS   A N    1 
ATOM   1566 C  CA   A CYS   A 1 104 ? 27.83303 -33.72162 -25.52512 0.540 19.22095 ? 211  CYS   A CA   1 
ATOM   1567 C  CA   B CYS   A 1 104 ? 27.86548 -33.69605 -25.50221 0.460 19.72295 ? 211  CYS   A CA   1 
ATOM   1568 C  C    A CYS   A 1 104 ? 26.63375 -34.11223 -24.66517 0.540 19.33344 ? 211  CYS   A C    1 
ATOM   1569 C  C    B CYS   A 1 104 ? 26.64982 -34.09664 -24.66941 0.460 19.50875 ? 211  CYS   A C    1 
ATOM   1570 O  O    A CYS   A 1 104 ? 25.57291 -34.46002 -25.20537 0.540 18.70386 ? 211  CYS   A O    1 
ATOM   1571 O  O    B CYS   A 1 104 ? 25.59697 -34.42963 -25.23185 0.460 19.11583 ? 211  CYS   A O    1 
ATOM   1572 C  CB   A CYS   A 1 104 ? 29.00347 -33.17992 -24.70178 0.540 20.00379 ? 211  CYS   A CB   1 
ATOM   1573 C  CB   B CYS   A 1 104 ? 29.00473 -33.18107 -24.61699 0.460 20.98200 ? 211  CYS   A CB   1 
ATOM   1574 S  SG   A CYS   A 1 104 ? 30.03084 -34.40800 -23.83342 0.540 21.24804 ? 211  CYS   A SG   1 
ATOM   1575 S  SG   B CYS   A 1 104 ? 30.52859 -32.70683 -25.49995 0.460 22.47063 ? 211  CYS   A SG   1 
ATOM   1576 H  H    A CYS   A 1 104 ? 27.78841 -32.89268 -27.30397 0.540 23.29923 ? 211  CYS   A H    1 
ATOM   1577 H  H    B CYS   A 1 104 ? 27.89230 -32.83129 -27.26286 0.460 23.80112 ? 211  CYS   A H    1 
ATOM   1578 H  HA   A CYS   A 1 104 ? 28.12441 -34.54390 -25.94920 0.540 23.06514 ? 211  CYS   A HA   1 
ATOM   1579 H  HA   B CYS   A 1 104 ? 28.17493 -34.49924 -25.94944 0.460 23.66754 ? 211  CYS   A HA   1 
ATOM   1580 H  HB2  A CYS   A 1 104 ? 29.59037 -32.69115 -25.29974 0.540 24.00455 ? 211  CYS   A HB2  1 
ATOM   1581 H  HB2  B CYS   A 1 104 ? 28.69054 -32.39670 -24.14062 0.460 25.17840 ? 211  CYS   A HB2  1 
ATOM   1582 H  HB3  A CYS   A 1 104 ? 28.64481 -32.58232 -24.02715 0.540 24.00455 ? 211  CYS   A HB3  1 
ATOM   1583 H  HB3  B CYS   A 1 104 ? 29.24117 -33.87944 -23.98669 0.460 25.17840 ? 211  CYS   A HB3  1 
ATOM   1584 N  N    . GLY   A 1 105 ? 26.78597 -34.08431 -23.33915 1.000 19.24299 ? 212  GLY   A N    1 
ATOM   1585 C  CA   . GLY   A 1 105 ? 25.69991 -34.44550 -22.44908 1.000 18.90122 ? 212  GLY   A CA   1 
ATOM   1586 C  C    . GLY   A 1 105 ? 25.29199 -33.28676 -21.56486 1.000 20.08437 ? 212  GLY   A C    1 
ATOM   1587 O  O    . GLY   A 1 105 ? 25.25301 -32.14257 -22.03014 1.000 19.98622 ? 212  GLY   A O    1 
ATOM   1588 H  H    A GLY   A 1 105 ? 27.51175 -33.85854 -22.93682 0.540 23.09159 ? 212  GLY   A H    1 
ATOM   1589 H  H    B GLY   A 1 105 ? 27.51028 -33.86634 -22.92994 0.460 23.09159 ? 212  GLY   A H    1 
ATOM   1590 H  HA2  . GLY   A 1 105 ? 24.93072 -34.72044 -22.97221 1.000 22.68147 ? 212  GLY   A HA2  1 
ATOM   1591 H  HA3  . GLY   A 1 105 ? 25.97699 -35.18306 -21.88329 1.000 22.68147 ? 212  GLY   A HA3  1 
ATOM   1592 N  N    . VAL   A 1 106 ? 25.02806 -33.56067 -20.27630 1.000 18.45605 ? 213  VAL   A N    1 
ATOM   1593 C  CA   . VAL   A 1 106 ? 24.62521 -32.53015 -19.32966 1.000 17.78657 ? 213  VAL   A CA   1 
ATOM   1594 C  C    . VAL   A 1 106 ? 25.36000 -32.73901 -18.01456 1.000 18.18142 ? 213  VAL   A C    1 
ATOM   1595 O  O    . VAL   A 1 106 ? 25.76387 -33.84732 -17.67383 1.000 17.18242 ? 213  VAL   A O    1 
ATOM   1596 C  CB   . VAL   A 1 106 ? 23.10691 -32.51843 -19.05322 1.000 20.46521 ? 213  VAL   A CB   1 
ATOM   1597 C  CG1  . VAL   A 1 106 ? 22.33064 -32.47503 -20.36253 1.000 21.28334 ? 213  VAL   A CG1  1 
ATOM   1598 C  CG2  . VAL   A 1 106 ? 22.70637 -33.70495 -18.22854 1.000 21.12782 ? 213  VAL   A CG2  1 
ATOM   1599 H  H    . VAL   A 1 106 ? 25.07852 -34.34711 -19.93197 1.000 22.14726 ? 213  VAL   A H    1 
ATOM   1600 H  HA   . VAL   A 1 106 ? 24.87978 -31.67223 -19.70392 1.000 21.34388 ? 213  VAL   A HA   1 
ATOM   1601 H  HB   . VAL   A 1 106 ? 22.88597 -31.72155 -18.54621 1.000 24.55825 ? 213  VAL   A HB   1 
ATOM   1602 H  HG11 . VAL   A 1 106 ? 21.40560 -32.25219 -20.17398 1.000 25.54001 ? 213  VAL   A HG11 1 
ATOM   1603 H  HG12 . VAL   A 1 106 ? 22.72226 -31.80090 -20.93965 1.000 25.54001 ? 213  VAL   A HG12 1 
ATOM   1604 H  HG13 . VAL   A 1 106 ? 22.38108 -33.34501 -20.78856 1.000 25.54001 ? 213  VAL   A HG13 1 
ATOM   1605 H  HG21 . VAL   A 1 106 ? 21.73990 -33.78670 -18.24137 1.000 25.35339 ? 213  VAL   A HG21 1 
ATOM   1606 H  HG22 . VAL   A 1 106 ? 23.11079 -34.50222 -18.60499 1.000 25.35339 ? 213  VAL   A HG22 1 
ATOM   1607 H  HG23 . VAL   A 1 106 ? 23.01533 -33.57562 -17.31820 1.000 25.35339 ? 213  VAL   A HG23 1 
ATOM   1608 N  N    . GLY   A 1 107 ? 25.48226 -31.65685 -17.26303 1.000 18.17382 ? 214  GLY   A N    1 
ATOM   1609 C  CA   . GLY   A 1 107 ? 25.89749 -31.76129 -15.88563 1.000 17.32222 ? 214  GLY   A CA   1 
ATOM   1610 C  C    . GLY   A 1 107 ? 24.76338 -32.21044 -14.98249 1.000 17.63754 ? 214  GLY   A C    1 
ATOM   1611 O  O    . GLY   A 1 107 ? 23.58179 -32.07352 -15.30726 1.000 18.48253 ? 214  GLY   A O    1 
ATOM   1612 H  H    . GLY   A 1 107 ? 25.33007 -30.85365 -17.53009 1.000 21.80858 ? 214  GLY   A H    1 
ATOM   1613 H  HA2  . GLY   A 1 107 ? 26.62020 -32.40436 -15.81456 1.000 20.78667 ? 214  GLY   A HA2  1 
ATOM   1614 H  HA3  . GLY   A 1 107 ? 26.21224 -30.89714 -15.57729 1.000 20.78667 ? 214  GLY   A HA3  1 
ATOM   1615 N  N    . VAL   A 1 108 ? 25.14291 -32.75221 -13.82031 1.000 17.56879 ? 215  VAL   A N    1 
ATOM   1616 C  CA   . VAL   A 1 108 ? 24.15802 -33.06906 -12.78952 1.000 17.60581 ? 215  VAL   A CA   1 
ATOM   1617 C  C    . VAL   A 1 108 ? 23.38529 -31.81285 -12.42101 1.000 18.02710 ? 215  VAL   A C    1 
ATOM   1618 O  O    . VAL   A 1 108 ? 22.15478 -31.82186 -12.30297 1.000 18.44900 ? 215  VAL   A O    1 
ATOM   1619 C  CB   . VAL   A 1 108 ? 24.85783 -33.67404 -11.55616 1.000 18.39621 ? 215  VAL   A CB   1 
ATOM   1620 C  CG1  . VAL   A 1 108 ? 23.89160 -33.79460 -10.37840 1.000 19.25004 ? 215  VAL   A CG1  1 
ATOM   1621 C  CG2  . VAL   A 1 108 ? 25.47200 -35.02746 -11.91263 1.000 18.73315 ? 215  VAL   A CG2  1 
ATOM   1622 H  H    . VAL   A 1 108 ? 25.95448 -32.94271 -13.60896 1.000 21.08255 ? 215  VAL   A H    1 
ATOM   1623 H  HA   . VAL   A 1 108 ? 23.53423 -33.72595 -13.13633 1.000 21.12697 ? 215  VAL   A HA   1 
ATOM   1624 H  HB   . VAL   A 1 108 ? 25.57335 -33.08147 -11.27724 1.000 22.07545 ? 215  VAL   A HB   1 
ATOM   1625 H  HG11 . VAL   A 1 108 ? 24.31936 -34.29986 -9.66943  1.000 23.10004 ? 215  VAL   A HG11 1 
ATOM   1626 H  HG12 . VAL   A 1 108 ? 23.66700 -32.90562 -10.06190 1.000 23.10004 ? 215  VAL   A HG12 1 
ATOM   1627 H  HG13 . VAL   A 1 108 ? 23.08940 -34.25307 -10.67369 1.000 23.10004 ? 215  VAL   A HG13 1 
ATOM   1628 H  HG21 . VAL   A 1 108 ? 25.94236 -35.37453 -11.13855 1.000 22.47979 ? 215  VAL   A HG21 1 
ATOM   1629 H  HG22 . VAL   A 1 108 ? 24.76345 -35.63779 -12.17023 1.000 22.47979 ? 215  VAL   A HG22 1 
ATOM   1630 H  HG23 . VAL   A 1 108 ? 26.09090 -34.90901 -12.65008 1.000 22.47979 ? 215  VAL   A HG23 1 
ATOM   1631 N  N    . ALA   A 1 109 ? 24.11307 -30.71759 -12.22403 1.000 17.06360 ? 216  ALA   A N    1 
ATOM   1632 C  CA   . ALA   A 1 109 ? 23.55623 -29.41508 -11.90795 1.000 16.14408 ? 216  ALA   A CA   1 
ATOM   1633 C  C    . ALA   A 1 109 ? 23.75905 -28.51605 -13.11803 1.000 16.21754 ? 216  ALA   A C    1 
ATOM   1634 O  O    . ALA   A 1 109 ? 24.59036 -27.61212 -13.10728 1.000 17.45891 ? 216  ALA   A O    1 
ATOM   1635 C  CB   . ALA   A 1 109 ? 24.24470 -28.83213 -10.66071 1.000 15.97965 ? 216  ALA   A CB   1 
ATOM   1636 H  H    . ALA   A 1 109 ? 24.97171 -30.70765 -12.27127 1.000 20.47632 ? 216  ALA   A H    1 
ATOM   1637 H  HA   . ALA   A 1 109 ? 22.60823 -29.49799 -11.72002 1.000 19.37290 ? 216  ALA   A HA   1 
ATOM   1638 H  HB1  . ALA   A 1 109 ? 23.88098 -27.95083 -10.48210 1.000 19.17558 ? 216  ALA   A HB1  1 
ATOM   1639 H  HB2  . ALA   A 1 109 ? 24.07859 -29.41780 -9.90553  1.000 19.17558 ? 216  ALA   A HB2  1 
ATOM   1640 H  HB3  . ALA   A 1 109 ? 25.19828 -28.76898 -10.82684 1.000 19.17558 ? 216  ALA   A HB3  1 
ATOM   1641 N  N    . TYR   A 1 110 ? 22.98970 -28.78264 -14.17641 1.000 18.50512 ? 217  TYR   A N    1 
ATOM   1642 C  CA   . TYR   A 1 110 ? 23.28034 -28.15416 -15.46248 1.000 19.00948 ? 217  TYR   A CA   1 
ATOM   1643 C  C    . TYR   A 1 110 ? 22.90796 -26.67984 -15.52030 1.000 20.22704 ? 217  TYR   A C    1 
ATOM   1644 O  O    . TYR   A 1 110 ? 23.20322 -26.04852 -16.53974 1.000 19.92377 ? 217  TYR   A O    1 
ATOM   1645 C  CB   . TYR   A 1 110 ? 22.59389 -28.90685 -16.61148 1.000 19.88173 ? 217  TYR   A CB   1 
ATOM   1646 C  CG   . TYR   A 1 110 ? 21.11300 -29.11497 -16.49876 1.000 22.61392 ? 217  TYR   A CG   1 
ATOM   1647 C  CD1  . TYR   A 1 110 ? 20.22490 -28.06533 -16.69844 1.000 23.95089 ? 217  TYR   A CD1  1 
ATOM   1648 C  CD2  . TYR   A 1 110 ? 20.58915 -30.38382 -16.26786 1.000 24.61282 ? 217  TYR   A CD2  1 
ATOM   1649 C  CE1  . TYR   A 1 110 ? 18.85747 -28.26869 -16.63209 1.000 27.54159 ? 217  TYR   A CE1  1 
ATOM   1650 C  CE2  . TYR   A 1 110 ? 19.21300 -30.59407 -16.20077 1.000 27.70118 ? 217  TYR   A CE2  1 
ATOM   1651 C  CZ   . TYR   A 1 110 ? 18.35754 -29.52968 -16.38289 1.000 29.77900 ? 217  TYR   A CZ   1 
ATOM   1652 O  OH   . TYR   A 1 110 ? 16.98792 -29.71472 -16.33329 1.000 33.56568 ? 217  TYR   A OH   1 
ATOM   1653 H  H    . TYR   A 1 110 ? 22.31111 -29.31095 -14.17343 1.000 22.20615 ? 217  TYR   A H    1 
ATOM   1654 H  HA   . TYR   A 1 110 ? 24.23778 -28.21961 -15.60369 1.000 22.81138 ? 217  TYR   A HA   1 
ATOM   1655 H  HB2  . TYR   A 1 110 ? 22.74755 -28.40890 -17.42961 1.000 23.85808 ? 217  TYR   A HB2  1 
ATOM   1656 H  HB3  . TYR   A 1 110 ? 22.99835 -29.78604 -16.67730 1.000 23.85808 ? 217  TYR   A HB3  1 
ATOM   1657 H  HD1  . TYR   A 1 110 ? 20.55377 -27.21440 -16.87916 1.000 28.74107 ? 217  TYR   A HD1  1 
ATOM   1658 H  HD2  . TYR   A 1 110 ? 21.16739 -31.10362 -16.15643 1.000 29.53538 ? 217  TYR   A HD2  1 
ATOM   1659 H  HE1  . TYR   A 1 110 ? 18.27509 -27.55422 -16.75568 1.000 33.04991 ? 217  TYR   A HE1  1 
ATOM   1660 H  HE2  . TYR   A 1 110 ? 18.87551 -31.44461 -16.03469 1.000 33.24142 ? 217  TYR   A HE2  1 
ATOM   1661 H  HH   . TYR   A 1 110 ? 16.80409 -30.52817 -16.43380 1.000 40.27882 ? 217  TYR   A HH   1 
ATOM   1662 N  N    . ASN   A 1 111 ? 22.32278 -26.10210 -14.46904 1.000 21.19284 ? 218  ASN   A N    1 
ATOM   1663 C  CA   . ASN   A 1 111 ? 22.15402 -24.65563 -14.37931 1.000 20.83306 ? 218  ASN   A CA   1 
ATOM   1664 C  C    . ASN   A 1 111 ? 23.03763 -24.00352 -13.32000 1.000 20.32851 ? 218  ASN   A C    1 
ATOM   1665 O  O    . ASN   A 1 111 ? 22.93007 -22.78748 -13.09158 1.000 21.01793 ? 218  ASN   A O    1 
ATOM   1666 C  CB   . ASN   A 1 111 ? 20.69184 -24.32026 -14.11778 1.000 23.23507 ? 218  ASN   A CB   1 
ATOM   1667 C  CG   . ASN   A 1 111 ? 19.85293 -24.44716 -15.37396 1.000 24.69082 ? 218  ASN   A CG   1 
ATOM   1668 O  OD1  . ASN   A 1 111 ? 20.30811 -24.11278 -16.45382 1.000 25.77499 ? 218  ASN   A OD1  1 
ATOM   1669 N  ND2  . ASN   A 1 111 ? 18.63834 -24.95255 -15.23761 1.000 27.46539 ? 218  ASN   A ND2  1 
ATOM   1670 H  H    . ASN   A 1 111 ? 22.01400 -26.53270 -13.79167 1.000 25.43140 ? 218  ASN   A H    1 
ATOM   1671 H  HA   . ASN   A 1 111 ? 22.40960 -24.27223 -15.23288 1.000 24.99967 ? 218  ASN   A HA   1 
ATOM   1672 H  HB2  . ASN   A 1 111 ? 20.33760 -24.93081 -13.45248 1.000 27.88209 ? 218  ASN   A HB2  1 
ATOM   1673 H  HB3  . ASN   A 1 111 ? 20.62527 -23.40671 -13.79856 1.000 27.88209 ? 218  ASN   A HB3  1 
ATOM   1674 H  HD21 . ASN   A 1 111 ? 18.12992 -25.04154 -15.92550 1.000 32.95847 ? 218  ASN   A HD21 1 
ATOM   1675 H  HD22 . ASN   A 1 111 ? 18.35699 -25.19218 -14.46107 1.000 32.95847 ? 218  ASN   A HD22 1 
ATOM   1676 N  N    . ALA   A 1 112 ? 23.91448 -24.76697 -12.68834 1.000 18.43339 ? 219  ALA   A N    1 
ATOM   1677 C  CA   . ALA   A 1 112 ? 24.87786 -24.18911 -11.76907 1.000 18.14316 ? 219  ALA   A CA   1 
ATOM   1678 C  C    . ALA   A 1 112 ? 25.95314 -23.42985 -12.53692 1.000 18.76610 ? 219  ALA   A C    1 
ATOM   1679 O  O    . ALA   A 1 112 ? 26.16142 -23.62249 -13.74158 1.000 19.58284 ? 219  ALA   A O    1 
ATOM   1680 C  CB   . ALA   A 1 112 ? 25.53815 -25.27273 -10.91418 1.000 19.16451 ? 219  ALA   A CB   1 
ATOM   1681 H  H    . ALA   A 1 112 ? 23.97233 -25.62069 -12.77440 1.000 22.12006 ? 219  ALA   A H    1 
ATOM   1682 H  HA   . ALA   A 1 112 ? 24.41797 -23.57413 -11.17645 1.000 21.77180 ? 219  ALA   A HA   1 
ATOM   1683 H  HB1  . ALA   A 1 112 ? 26.14729 -24.85266 -10.28698 1.000 22.99742 ? 219  ALA   A HB1  1 
ATOM   1684 H  HB2  . ALA   A 1 112 ? 24.85004 -25.75791 -10.43249 1.000 22.99742 ? 219  ALA   A HB2  1 
ATOM   1685 H  HB3  . ALA   A 1 112 ? 26.02595 -25.87861 -11.49371 1.000 22.99742 ? 219  ALA   A HB3  1 
ATOM   1686 N  N    . ARG   A 1 113 ? 26.62462 -22.54135 -11.82764 1.000 18.12039 ? 220  ARG   A N    1 
ATOM   1687 C  CA   . ARG   A 1 113 ? 27.80623 -21.88393 -12.36085 1.000 19.80026 ? 220  ARG   A CA   1 
ATOM   1688 C  C    . ARG   A 1 113 ? 29.03003 -22.69758 -11.97494 1.000 19.40667 ? 220  ARG   A C    1 
ATOM   1689 O  O    . ARG   A 1 113 ? 29.07331 -23.31751 -10.91156 1.000 19.42753 ? 220  ARG   A O    1 
ATOM   1690 C  CB   . ARG   A 1 113 ? 27.90447 -20.45082 -11.85670 1.000 23.72519 ? 220  ARG   A CB   1 
ATOM   1691 C  CG   . ARG   A 1 113 ? 27.05876 -19.48376 -12.71824 1.000 29.72071 ? 220  ARG   A CG   1 
ATOM   1692 C  CD   . ARG   A 1 113 ? 27.27448 -18.05188 -12.29885 1.000 34.80331 ? 220  ARG   A CD   1 
ATOM   1693 N  NE   . ARG   A 1 113 ? 26.78689 -17.83096 -10.94566 1.000 38.90963 ? 220  ARG   A NE   1 
ATOM   1694 C  CZ   . ARG   A 1 113 ? 26.92843 -16.69616 -10.27215 1.000 42.30342 ? 220  ARG   A CZ   1 
ATOM   1695 N  NH1  . ARG   A 1 113 ? 27.63790 -15.68833 -10.76045 1.000 44.90399 ? 220  ARG   A NH1  1 
ATOM   1696 N  NH2  . ARG   A 1 113 ? 26.33898 -16.56714 -9.08399  1.000 40.84282 ? 220  ARG   A NH2  1 
ATOM   1697 H  H    . ARG   A 1 113 ? 26.41598 -22.29921 -11.02924 1.000 21.74447 ? 220  ARG   A H    1 
ATOM   1698 H  HA   . ARG   A 1 113 ? 27.76722 -21.82793 -13.32844 1.000 23.76032 ? 220  ARG   A HA   1 
ATOM   1699 H  HB2  . ARG   A 1 113 ? 27.57933 -20.40982 -10.94374 1.000 28.47023 ? 220  ARG   A HB2  1 
ATOM   1700 H  HB3  . ARG   A 1 113 ? 28.82969 -20.16172 -11.89266 1.000 28.47023 ? 220  ARG   A HB3  1 
ATOM   1701 H  HG2  . ARG   A 1 113 ? 27.31583 -19.57233 -13.64936 1.000 35.66486 ? 220  ARG   A HG2  1 
ATOM   1702 H  HG3  . ARG   A 1 113 ? 26.11816 -19.69569 -12.61215 1.000 35.66486 ? 220  ARG   A HG3  1 
ATOM   1703 H  HD2  . ARG   A 1 113 ? 28.22231 -17.84696 -12.32205 1.000 41.76397 ? 220  ARG   A HD2  1 
ATOM   1704 H  HD3  . ARG   A 1 113 ? 26.79279 -17.46233 -12.89994 1.000 41.76397 ? 220  ARG   A HD3  1 
ATOM   1705 H  HE   . ARG   A 1 113 ? 26.37917 -18.48007 -10.55576 1.000 46.69156 ? 220  ARG   A HE   1 
ATOM   1706 H  HH11 . ARG   A 1 113 ? 28.01778 -15.76223 -11.52845 1.000 53.88479 ? 220  ARG   A HH11 1 
ATOM   1707 H  HH12 . ARG   A 1 113 ? 27.71827 -14.96065 -10.30921 1.000 53.88479 ? 220  ARG   A HH12 1 
ATOM   1708 H  HH21 . ARG   A 1 113 ? 25.87354 -17.21481 -8.76229  1.000 49.01138 ? 220  ARG   A HH21 1 
ATOM   1709 H  HH22 . ARG   A 1 113 ? 26.42401 -15.83620 -8.63890  1.000 49.01138 ? 220  ARG   A HH22 1 
ATOM   1710 N  N    . ILE   A 1 114 ? 30.01255 -22.71847 -12.86570 1.000 18.45640 ? 221  ILE   A N    1 
ATOM   1711 C  CA   . ILE   A 1 114 ? 31.14568 -23.62557 -12.73546 1.000 16.89783 ? 221  ILE   A CA   1 
ATOM   1712 C  C    . ILE   A 1 114 ? 32.42953 -22.86481 -13.01268 1.000 18.14540 ? 221  ILE   A C    1 
ATOM   1713 O  O    . ILE   A 1 114 ? 32.51368 -22.07761 -13.96395 1.000 19.03993 ? 221  ILE   A O    1 
ATOM   1714 C  CB   . ILE   A 1 114 ? 30.99290 -24.84701 -13.67734 1.000 15.53566 ? 221  ILE   A CB   1 
ATOM   1715 C  CG1  . ILE   A 1 114 ? 32.04804 -25.91586 -13.37326 1.000 15.59213 ? 221  ILE   A CG1  1 
ATOM   1716 C  CG2  . ILE   A 1 114 ? 31.06810 -24.43243 -15.13411 1.000 18.05523 ? 221  ILE   A CG2  1 
ATOM   1717 C  CD1  . ILE   A 1 114 ? 31.86987 -26.58661 -11.98459 1.000 18.02629 ? 221  ILE   A CD1  1 
ATOM   1718 H  H    A ILE   A 1 114 ? 30.04594 -22.21245 -13.56027 0.660 22.14768 ? 221  ILE   A H    1 
ATOM   1719 H  H    B ILE   A 1 114 ? 30.04594 -22.21245 -13.56027 0.340 22.14768 ? 221  ILE   A H    1 
ATOM   1720 H  HA   . ILE   A 1 114 ? 31.19676 -23.94845 -11.82220 1.000 20.27740 ? 221  ILE   A HA   1 
ATOM   1721 H  HB   . ILE   A 1 114 ? 30.11574 -25.22695 -13.51257 1.000 18.64280 ? 221  ILE   A HB   1 
ATOM   1722 H  HG12 . ILE   A 1 114 ? 31.99261 -26.61068 -14.04784 1.000 18.71056 ? 221  ILE   A HG12 1 
ATOM   1723 H  HG13 . ILE   A 1 114 ? 32.92571 -25.50332 -13.39325 1.000 18.71056 ? 221  ILE   A HG13 1 
ATOM   1724 H  HG21 . ILE   A 1 114 ? 30.81241 -25.18495 -15.69022 1.000 21.66628 ? 221  ILE   A HG21 1 
ATOM   1725 H  HG22 . ILE   A 1 114 ? 30.46173 -23.69008 -15.28290 1.000 21.66628 ? 221  ILE   A HG22 1 
ATOM   1726 H  HG23 . ILE   A 1 114 ? 31.97713 -24.16327 -15.33933 1.000 21.66628 ? 221  ILE   A HG23 1 
ATOM   1727 H  HD11 . ILE   A 1 114 ? 32.49738 -27.32213 -11.90630 1.000 21.63155 ? 221  ILE   A HD11 1 
ATOM   1728 H  HD12 . ILE   A 1 114 ? 32.04223 -25.92961 -11.29210 1.000 21.63155 ? 221  ILE   A HD12 1 
ATOM   1729 H  HD13 . ILE   A 1 114 ? 30.96125 -26.91741 -11.90791 1.000 21.63155 ? 221  ILE   A HD13 1 
ATOM   1730 N  N    . GLY   A 1 115 ? 33.43763 -23.10221 -12.17483 1.000 18.07764 ? 222  GLY   A N    1 
ATOM   1731 C  CA   . GLY   A 1 115 ? 34.77469 -22.60208 -12.41891 1.000 17.62462 ? 222  GLY   A CA   1 
ATOM   1732 C  C    . GLY   A 1 115 ? 35.80076 -23.65464 -12.05615 1.000 16.58733 ? 222  GLY   A C    1 
ATOM   1733 O  O    . GLY   A 1 115 ? 35.46199 -24.77842 -11.68235 1.000 16.35659 ? 222  GLY   A O    1 
ATOM   1734 H  H    . GLY   A 1 115 ? 33.36457 -23.55789 -11.44914 1.000 21.69317 ? 222  GLY   A H    1 
ATOM   1735 H  HA2  . GLY   A 1 115 ? 34.87568 -22.37421 -13.35634 1.000 21.14954 ? 222  GLY   A HA2  1 
ATOM   1736 H  HA3  . GLY   A 1 115 ? 34.93361 -21.80974 -11.88241 1.000 21.14954 ? 222  GLY   A HA3  1 
ATOM   1737 N  N    . GLY   A 1 116 ? 37.06016 -23.26725 -12.15417 1.000 16.67786 ? 223  GLY   A N    1 
ATOM   1738 C  CA   . GLY   A 1 116 ? 38.13667 -24.18054 -11.82543 1.000 15.83237 ? 223  GLY   A CA   1 
ATOM   1739 C  C    . GLY   A 1 116 ? 39.31397 -23.42667 -11.25926 1.000 17.40871 ? 223  GLY   A C    1 
ATOM   1740 O  O    . GLY   A 1 116 ? 39.57830 -22.27532 -11.63160 1.000 17.23195 ? 223  GLY   A O    1 
ATOM   1741 H  H    . GLY   A 1 116 ? 37.31561 -22.48596 -12.40702 1.000 20.01343 ? 223  GLY   A H    1 
ATOM   1742 H  HA2  . GLY   A 1 116 ? 37.83185 -24.82515 -11.16781 1.000 18.99884 ? 223  GLY   A HA2  1 
ATOM   1743 H  HA3  . GLY   A 1 116 ? 38.42172 -24.65361 -12.62283 1.000 18.99884 ? 223  GLY   A HA3  1 
ATOM   1744 N  N    . VAL   A 1 117 ? 40.03054 -24.08900 -10.35290 1.000 15.25664 ? 224  VAL   A N    1 
ATOM   1745 C  CA   . VAL   A 1 117 ? 41.31487 -23.60960 -9.88243  1.000 15.23197 ? 224  VAL   A CA   1 
ATOM   1746 C  C    . VAL   A 1 117 ? 42.38474 -24.43153 -10.57573 1.000 16.11729 ? 224  VAL   A C    1 
ATOM   1747 O  O    . VAL   A 1 117 ? 42.42519 -25.65618 -10.43307 1.000 15.36908 ? 224  VAL   A O    1 
ATOM   1748 C  CB   . VAL   A 1 117 ? 41.46068 -23.71078 -8.35902  1.000 17.14026 ? 224  VAL   A CB   1 
ATOM   1749 C  CG1  . VAL   A 1 117 ? 42.77777 -23.08772 -7.96299  1.000 17.42713 ? 224  VAL   A CG1  1 
ATOM   1750 C  CG2  . VAL   A 1 117 ? 40.29284 -23.04235 -7.64910  1.000 17.96555 ? 224  VAL   A CG2  1 
ATOM   1751 H  H    . VAL   A 1 117 ? 39.78386 -24.83040 -9.99363  1.000 18.30797 ? 224  VAL   A H    1 
ATOM   1752 H  HA   . VAL   A 1 117 ? 41.40903 -22.67525 -10.12537 1.000 18.27836 ? 224  VAL   A HA   1 
ATOM   1753 H  HB   . VAL   A 1 117 ? 41.45159 -24.64104 -8.08438  1.000 20.56831 ? 224  VAL   A HB   1 
ATOM   1754 H  HG11 . VAL   A 1 117 ? 42.83801 -23.06496 -6.99513  1.000 20.91256 ? 224  VAL   A HG11 1 
ATOM   1755 H  HG12 . VAL   A 1 117 ? 43.50158 -23.62111 -8.32700  1.000 20.91256 ? 224  VAL   A HG12 1 
ATOM   1756 H  HG13 . VAL   A 1 117 ? 42.82016 -22.18615 -8.31834  1.000 20.91256 ? 224  VAL   A HG13 1 
ATOM   1757 H  HG21 . VAL   A 1 117 ? 40.45447 -23.05688 -6.69277  1.000 21.55866 ? 224  VAL   A HG21 1 
ATOM   1758 H  HG22 . VAL   A 1 117 ? 40.21816 -22.12591 -7.95806  1.000 21.55866 ? 224  VAL   A HG22 1 
ATOM   1759 H  HG23 . VAL   A 1 117 ? 39.47867 -23.52802 -7.85438  1.000 21.55866 ? 224  VAL   A HG23 1 
ATOM   1760 N  N    . ARG   A 1 118 ? 43.23903 -23.76708 -11.34644 1.000 15.30789 ? 225  ARG   A N    1 
ATOM   1761 C  CA   . ARG   A 1 118 ? 44.39157 -24.42975 -11.94151 1.000 13.73063 ? 225  ARG   A CA   1 
ATOM   1762 C  C    . ARG   A 1 118 ? 45.45723 -24.47091 -10.85883 1.000 14.72482 ? 225  ARG   A C    1 
ATOM   1763 O  O    . ARG   A 1 118 ? 46.09735 -23.46656 -10.56685 1.000 16.16132 ? 225  ARG   A O    1 
ATOM   1764 C  CB   . ARG   A 1 118 ? 44.84579 -23.69216 -13.20212 1.000 14.71933 ? 225  ARG   A CB   1 
ATOM   1765 C  CG   . ARG   A 1 118 ? 46.08822 -24.27728 -13.86520 1.000 15.62968 ? 225  ARG   A CG   1 
ATOM   1766 C  CD   . ARG   A 1 118 ? 46.37176 -23.63826 -15.21842 1.000 17.91295 ? 225  ARG   A CD   1 
ATOM   1767 N  NE   . ARG   A 1 118 ? 47.56464 -24.22271 -15.81103 1.000 18.02846 ? 225  ARG   A NE   1 
ATOM   1768 C  CZ   . ARG   A 1 118 ? 48.75369 -23.64015 -15.88437 1.000 19.46374 ? 225  ARG   A CZ   1 
ATOM   1769 N  NH1  . ARG   A 1 118 ? 48.95247 -22.39760 -15.45340 1.000 19.71316 ? 225  ARG   A NH1  1 
ATOM   1770 N  NH2  . ARG   A 1 118 ? 49.77616 -24.32567 -16.39763 1.000 19.99463 ? 225  ARG   A NH2  1 
ATOM   1771 H  H    . ARG   A 1 118 ? 43.17192 -22.93163 -11.53910 1.000 18.36947 ? 225  ARG   A H    1 
ATOM   1772 H  HA   . ARG   A 1 118 ? 44.18256 -25.33685 -12.21425 1.000 16.47676 ? 225  ARG   A HA   1 
ATOM   1773 H  HB2  . ARG   A 1 118 ? 44.12638 -23.71988 -13.85219 1.000 17.66320 ? 225  ARG   A HB2  1 
ATOM   1774 H  HB3  . ARG   A 1 118 ? 45.04507 -22.77247 -12.96684 1.000 17.66320 ? 225  ARG   A HB3  1 
ATOM   1775 H  HG2  . ARG   A 1 118 ? 46.85644 -24.12584 -13.29266 1.000 18.75562 ? 225  ARG   A HG2  1 
ATOM   1776 H  HG3  . ARG   A 1 118 ? 45.95860 -25.22885 -14.00166 1.000 18.75562 ? 225  ARG   A HG3  1 
ATOM   1777 H  HD2  . ARG   A 1 118 ? 45.62212 -23.79146 -15.81462 1.000 21.49553 ? 225  ARG   A HD2  1 
ATOM   1778 H  HD3  . ARG   A 1 118 ? 46.51630 -22.68580 -15.10514 1.000 21.49553 ? 225  ARG   A HD3  1 
ATOM   1779 H  HE   . ARG   A 1 118 ? 47.49271 -25.01323 -16.14196 1.000 21.63416 ? 225  ARG   A HE   1 
ATOM   1780 H  HH11 . ARG   A 1 118 ? 48.30019 -21.94991 -15.11620 1.000 23.65579 ? 225  ARG   A HH11 1 
ATOM   1781 H  HH12 . ARG   A 1 118 ? 49.73327 -22.04190 -15.51195 1.000 23.65579 ? 225  ARG   A HH12 1 
ATOM   1782 H  HH21 . ARG   A 1 118 ? 49.65806 -25.13140 -16.67411 1.000 23.99356 ? 225  ARG   A HH21 1 
ATOM   1783 H  HH22 . ARG   A 1 118 ? 50.55356 -23.96197 -16.45209 1.000 23.99356 ? 225  ARG   A HH22 1 
ATOM   1784 N  N    A MET   A 1 119 ? 45.60879 -25.63182 -10.22585 0.563 14.34725 ? 226  MET   A N    1 
ATOM   1785 N  N    B MET   A 1 119 ? 45.66311 -25.64245 -10.26744 0.437 14.67746 ? 226  MET   A N    1 
ATOM   1786 C  CA   A MET   A 1 119 ? 46.54109 -25.79542 -9.12075  0.563 13.73817 ? 226  MET   A CA   1 
ATOM   1787 C  CA   B MET   A 1 119 ? 46.59747 -25.76104 -9.15966  0.437 14.56046 ? 226  MET   A CA   1 
ATOM   1788 C  C    A MET   A 1 119 ? 47.45911 -27.00575 -9.24374  0.563 13.32652 ? 226  MET   A C    1 
ATOM   1789 C  C    B MET   A 1 119 ? 47.38688 -27.06531 -9.14446  0.437 14.07819 ? 226  MET   A C    1 
ATOM   1790 O  O    A MET   A 1 119 ? 48.50440 -27.02917 -8.57617  0.563 14.16338 ? 226  MET   A O    1 
ATOM   1791 O  O    B MET   A 1 119 ? 48.27923 -27.20962 -8.29973  0.437 14.81996 ? 226  MET   A O    1 
ATOM   1792 C  CB   A MET   A 1 119 ? 45.76789 -25.90792 -7.79606  0.563 15.37019 ? 226  MET   A CB   1 
ATOM   1793 C  CB   B MET   A 1 119 ? 45.83701 -25.58853 -7.82871  0.437 15.57032 ? 226  MET   A CB   1 
ATOM   1794 C  CG   A MET   A 1 119 ? 44.89073 -27.14401 -7.72839  0.563 15.83392 ? 226  MET   A CG   1 
ATOM   1795 C  CG   B MET   A 1 119 ? 44.52159 -26.33849 -7.77028  0.437 16.41882 ? 226  MET   A CG   1 
ATOM   1796 S  SD   A MET   A 1 119 ? 44.10491 -27.35201 -6.14969  0.563 17.30807 ? 226  MET   A SD   1 
ATOM   1797 S  SD   B MET   A 1 119 ? 44.74016 -28.01297 -7.18116  0.437 17.37341 ? 226  MET   A SD   1 
ATOM   1798 C  CE   A MET   A 1 119 ? 45.60368 -27.55825 -5.19245  0.563 14.80856 ? 226  MET   A CE   1 
ATOM   1799 C  CE   B MET   A 1 119 ? 44.46276 -27.64354 -5.45402  0.437 18.06031 ? 226  MET   A CE   1 
ATOM   1800 H  H    A MET   A 1 119 ? 45.17557 -26.34818 -10.42271 0.563 17.21670 ? 226  MET   A H    1 
ATOM   1801 H  H    B MET   A 1 119 ? 45.27578 -26.37767 -10.48883 0.437 17.61295 ? 226  MET   A H    1 
ATOM   1802 H  HA   A MET   A 1 119 ? 47.09911 -25.00316 -9.07775  0.563 16.48581 ? 226  MET   A HA   1 
ATOM   1803 H  HA   B MET   A 1 119 ? 47.24706 -25.04359 -9.22442  0.437 17.47255 ? 226  MET   A HA   1 
ATOM   1804 H  HB2  A MET   A 1 119 ? 46.40221 -25.94983 -7.06342  0.563 18.44423 ? 226  MET   A HB2  1 
ATOM   1805 H  HB2  B MET   A 1 119 ? 46.39584 -25.91568 -7.10650  0.437 18.68438 ? 226  MET   A HB2  1 
ATOM   1806 H  HB3  A MET   A 1 119 ? 45.19751 -25.12962 -7.69694  0.563 18.44423 ? 226  MET   A HB3  1 
ATOM   1807 H  HB3  B MET   A 1 119 ? 45.64582 -24.64637 -7.69956  0.437 18.68438 ? 226  MET   A HB3  1 
ATOM   1808 H  HG2  A MET   A 1 119 ? 44.19564 -27.07434 -8.40137  0.563 19.00071 ? 226  MET   A HG2  1 
ATOM   1809 H  HG2  B MET   A 1 119 ? 43.91800 -25.87939 -7.16547  0.437 19.70258 ? 226  MET   A HG2  1 
ATOM   1810 H  HG3  A MET   A 1 119 ? 45.43723 -27.92772 -7.89579  0.563 19.00071 ? 226  MET   A HG3  1 
ATOM   1811 H  HG3  B MET   A 1 119 ? 44.13511 -26.37656 -8.65915  0.437 19.70258 ? 226  MET   A HG3  1 
ATOM   1812 H  HE1  A MET   A 1 119 ? 45.36963 -27.85675 -4.29969  0.563 17.77027 ? 226  MET   A HE1  1 
ATOM   1813 H  HE1  B MET   A 1 119 ? 44.81226 -28.37065 -4.91545  0.437 21.67237 ? 226  MET   A HE1  1 
ATOM   1814 H  HE2  A MET   A 1 119 ? 46.16641 -28.21921 -5.62531  0.563 17.77027 ? 226  MET   A HE2  1 
ATOM   1815 H  HE2  B MET   A 1 119 ? 44.91919 -26.81733 -5.23053  0.437 21.67237 ? 226  MET   A HE2  1 
ATOM   1816 H  HE3  A MET   A 1 119 ? 46.06811 -26.70795 -5.14579  0.563 17.77027 ? 226  MET   A HE3  1 
ATOM   1817 H  HE3  B MET   A 1 119 ? 43.50982 -27.54687 -5.30085  0.437 21.67237 ? 226  MET   A HE3  1 
ATOM   1818 N  N    . LEU   A 1 120 ? 47.11295 -28.00671 -10.04697 1.000 14.11705 ? 227  LEU   A N    1 
ATOM   1819 C  CA   . LEU   A 1 120 ? 47.88850 -29.23603 -10.13465 1.000 16.71610 ? 227  LEU   A CA   1 
ATOM   1820 C  C    . LEU   A 1 120 ? 48.96042 -29.21632 -11.21461 1.000 17.35006 ? 227  LEU   A C    1 
ATOM   1821 O  O    . LEU   A 1 120 ? 49.77337 -30.15202 -11.27138 1.000 20.10501 ? 227  LEU   A O    1 
ATOM   1822 C  CB   . LEU   A 1 120 ? 46.96296 -30.42550 -10.38927 1.000 17.23275 ? 227  LEU   A CB   1 
ATOM   1823 C  CG   . LEU   A 1 120 ? 45.96095 -30.66809 -9.26601  1.000 17.55945 ? 227  LEU   A CG   1 
ATOM   1824 C  CD1  . LEU   A 1 120 ? 45.14886 -31.90874 -9.59403  1.000 19.18978 ? 227  LEU   A CD1  1 
ATOM   1825 C  CD2  . LEU   A 1 120 ? 46.66075 -30.78510 -7.88734  1.000 18.35241 ? 227  LEU   A CD2  1 
ATOM   1826 H  H    A LEU   A 1 120 ? 46.42187 -27.99650 -10.55875 0.671 16.94046 ? 227  LEU   A H    1 
ATOM   1827 H  H    B LEU   A 1 120 ? 46.47670 -27.95318 -10.62310 0.329 16.94046 ? 227  LEU   A H    1 
ATOM   1828 H  HA   . LEU   A 1 120 ? 48.33382 -29.36517 -9.28264  1.000 20.05932 ? 227  LEU   A HA   1 
ATOM   1829 H  HB2  . LEU   A 1 120 ? 46.46295 -30.26297 -11.20443 1.000 20.67930 ? 227  LEU   A HB2  1 
ATOM   1830 H  HB3  . LEU   A 1 120 ? 47.50252 -31.22588 -10.48504 1.000 20.67930 ? 227  LEU   A HB3  1 
ATOM   1831 H  HG   . LEU   A 1 120 ? 45.35981 -29.91038 -9.19241  1.000 21.07134 ? 227  LEU   A HG   1 
ATOM   1832 H  HD11 . LEU   A 1 120 ? 44.56376 -32.10985 -8.84696  1.000 23.02774 ? 227  LEU   A HD11 1 
ATOM   1833 H  HD12 . LEU   A 1 120 ? 44.62192 -31.73976 -10.39070 1.000 23.02774 ? 227  LEU   A HD12 1 
ATOM   1834 H  HD13 . LEU   A 1 120 ? 45.75426 -32.65059 -9.74907  1.000 23.02774 ? 227  LEU   A HD13 1 
ATOM   1835 H  HD21 . LEU   A 1 120 ? 46.01905 -31.10389 -7.23350  1.000 22.02290 ? 227  LEU   A HD21 1 
ATOM   1836 H  HD22 . LEU   A 1 120 ? 47.39814 -31.41115 -7.95960  1.000 22.02290 ? 227  LEU   A HD22 1 
ATOM   1837 H  HD23 . LEU   A 1 120 ? 46.99265 -29.91177 -7.62652  1.000 22.02290 ? 227  LEU   A HD23 1 
ATOM   1838 N  N    . ASP   A 1 121 ? 49.00004 -28.18760 -12.05454 1.000 15.94374 ? 228  ASP   A N    1 
ATOM   1839 C  CA   . ASP   A 1 121 ? 49.95819 -28.15714 -13.15787 1.000 15.92390 ? 228  ASP   A CA   1 
ATOM   1840 C  C    . ASP   A 1 121 ? 51.18000 -27.33733 -12.74587 1.000 19.99146 ? 228  ASP   A C    1 
ATOM   1841 O  O    . ASP   A 1 121 ? 51.47463 -26.26557 -13.26986 1.000 22.72318 ? 228  ASP   A O    1 
ATOM   1842 C  CB   . ASP   A 1 121 ? 49.29863 -27.61363 -14.42235 1.000 18.90959 ? 228  ASP   A CB   1 
ATOM   1843 C  CG   . ASP   A 1 121 ? 50.17220 -27.80681 -15.66197 1.000 19.57648 ? 228  ASP   A CG   1 
ATOM   1844 O  OD1  . ASP   A 1 121 ? 51.18932 -28.54433 -15.56912 1.000 19.78101 ? 228  ASP   A OD1  1 
ATOM   1845 O  OD2  . ASP   A 1 121 ? 49.83702 -27.21440 -16.71121 1.000 18.54446 ? 228  ASP   A OD2  1 
ATOM   1846 H  H    . ASP   A 1 121 ? 48.48663 -27.49923 -12.00810 1.000 19.13248 ? 228  ASP   A H    1 
ATOM   1847 H  HA   . ASP   A 1 121 ? 50.25262 -29.06199 -13.34618 1.000 19.10868 ? 228  ASP   A HA   1 
ATOM   1848 H  HB2  . ASP   A 1 121 ? 48.46018 -28.07895 -14.56854 1.000 22.69151 ? 228  ASP   A HB2  1 
ATOM   1849 H  HB3  . ASP   A 1 121 ? 49.13611 -26.66364 -14.31277 1.000 22.69151 ? 228  ASP   A HB3  1 
ATOM   1850 N  N    . GLY   A 1 122 ? 51.89655 -27.89704 -11.78455 1.000 19.52362 ? 229  GLY   A N    1 
ATOM   1851 C  CA   . GLY   A 1 122 ? 52.97755 -27.20498 -11.11917 1.000 21.37000 ? 229  GLY   A CA   1 
ATOM   1852 C  C    . GLY   A 1 122 ? 53.22472 -27.85168 -9.77533  1.000 19.63285 ? 229  GLY   A C    1 
ATOM   1853 O  O    . GLY   A 1 122 ? 52.52945 -28.77824 -9.36878  1.000 19.34210 ? 229  GLY   A O    1 
ATOM   1854 H  H    . GLY   A 1 122 ? 51.77134 -28.69674 -11.49404 1.000 23.42835 ? 229  GLY   A H    1 
ATOM   1855 H  HA2  . GLY   A 1 122 ? 53.78627 -27.25724 -11.65222 1.000 25.64400 ? 229  GLY   A HA2  1 
ATOM   1856 H  HA3  . GLY   A 1 122 ? 52.74620 -26.27230 -10.98694 1.000 25.64400 ? 229  GLY   A HA3  1 
ATOM   1857 N  N    . GLU   A 1 123 ? 54.23375 -27.33465 -9.08464  1.000 21.72789 ? 230  GLU   A N    1 
ATOM   1858 C  CA   . GLU   A 1 123 ? 54.57551 -27.88544 -7.78399  1.000 22.65001 ? 230  GLU   A CA   1 
ATOM   1859 C  C    . GLU   A 1 123 ? 53.46306 -27.53114 -6.80672  1.000 17.75518 ? 230  GLU   A C    1 
ATOM   1860 O  O    . GLU   A 1 123 ? 53.11482 -26.35860 -6.66057  1.000 20.04773 ? 230  GLU   A O    1 
ATOM   1861 C  CB   . GLU   A 1 123 ? 55.91957 -27.34445 -7.30611  1.000 27.78529 ? 230  GLU   A CB   1 
ATOM   1862 C  CG   . GLU   A 1 123 ? 56.43194 -28.04146 -6.06118  1.000 36.24939 ? 230  GLU   A CG   1 
ATOM   1863 C  CD   . GLU   A 1 123 ? 57.39918 -27.18254 -5.23107  1.000 44.27051 ? 230  GLU   A CD   1 
ATOM   1864 O  OE1  . GLU   A 1 123 ? 57.62969 -25.99694 -5.57856  1.000 45.37272 ? 230  GLU   A OE1  1 
ATOM   1865 O  OE2  . GLU   A 1 123 ? 57.91733 -27.70068 -4.21505  1.000 48.88716 ? 230  GLU   A OE2  1 
ATOM   1866 H  H    . GLU   A 1 123 ? 54.72511 -26.67796 -9.34334  1.000 26.07347 ? 230  GLU   A H    1 
ATOM   1867 H  HA   . GLU   A 1 123 ? 54.65990 -28.85016 -7.83966  1.000 27.18001 ? 230  GLU   A HA   1 
ATOM   1868 H  HB2  . GLU   A 1 123 ? 56.57612 -27.46764 -8.00943  1.000 33.34234 ? 230  GLU   A HB2  1 
ATOM   1869 H  HB3  . GLU   A 1 123 ? 55.82434 -26.40081 -7.10273  1.000 33.34234 ? 230  GLU   A HB3  1 
ATOM   1870 H  HG2  . GLU   A 1 123 ? 55.67686 -28.26815 -5.49605  1.000 43.49927 ? 230  GLU   A HG2  1 
ATOM   1871 H  HG3  . GLU   A 1 123 ? 56.90271 -28.84750 -6.32494  1.000 43.49927 ? 230  GLU   A HG3  1 
ATOM   1872 N  N    . VAL   A 1 124 ? 52.89193 -28.53362 -6.15712  1.000 18.20747 ? 231  VAL   A N    1 
ATOM   1873 C  CA   . VAL   A 1 124 ? 51.81565 -28.31359 -5.19991  1.000 17.24948 ? 231  VAL   A CA   1 
ATOM   1874 C  C    . VAL   A 1 124 ? 52.45469 -28.15761 -3.82397  1.000 17.96500 ? 231  VAL   A C    1 
ATOM   1875 O  O    . VAL   A 1 124 ? 53.01151 -29.10542 -3.26582  1.000 19.16793 ? 231  VAL   A O    1 
ATOM   1876 C  CB   . VAL   A 1 124 ? 50.79239 -29.45100 -5.22697  1.000 16.88804 ? 231  VAL   A CB   1 
ATOM   1877 C  CG1  . VAL   A 1 124 ? 49.73443 -29.22791 -4.16900  1.000 16.73128 ? 231  VAL   A CG1  1 
ATOM   1878 C  CG2  . VAL   A 1 124 ? 50.16640 -29.53306 -6.61451  1.000 14.48952 ? 231  VAL   A CG2  1 
ATOM   1879 H  H    . VAL   A 1 124 ? 53.11146 -29.35952 -6.25353  1.000 21.84897 ? 231  VAL   A H    1 
ATOM   1880 H  HA   . VAL   A 1 124 ? 51.34891 -27.49146 -5.41706  1.000 20.69938 ? 231  VAL   A HA   1 
ATOM   1881 H  HB   . VAL   A 1 124 ? 51.23003 -30.29478 -5.03355  1.000 20.26565 ? 231  VAL   A HB   1 
ATOM   1882 H  HG11 . VAL   A 1 124 ? 49.02428 -29.87736 -4.29065  1.000 20.07754 ? 231  VAL   A HG11 1 
ATOM   1883 H  HG12 . VAL   A 1 124 ? 50.13604 -29.33713 -3.29282  1.000 20.07754 ? 231  VAL   A HG12 1 
ATOM   1884 H  HG13 . VAL   A 1 124 ? 49.38039 -28.32952 -4.26093  1.000 20.07754 ? 231  VAL   A HG13 1 
ATOM   1885 H  HG21 . VAL   A 1 124 ? 49.55516 -30.28577 -6.64118  1.000 17.38743 ? 231  VAL   A HG21 1 
ATOM   1886 H  HG22 . VAL   A 1 124 ? 49.68542 -28.70987 -6.79315  1.000 17.38743 ? 231  VAL   A HG22 1 
ATOM   1887 H  HG23 . VAL   A 1 124 ? 50.86959 -29.65455 -7.27152  1.000 17.38743 ? 231  VAL   A HG23 1 
ATOM   1888 N  N    . THR   A 1 125 ? 52.36891 -26.95604 -3.28393  1.000 17.16477 ? 232  THR   A N    1 
ATOM   1889 C  CA   . THR   A 1 125 ? 52.87675 -26.61372 -1.96798  1.000 15.17680 ? 232  THR   A CA   1 
ATOM   1890 C  C    . THR   A 1 125 ? 51.70609 -26.38561 -1.02555  1.000 13.79147 ? 232  THR   A C    1 
ATOM   1891 O  O    . THR   A 1 125 ? 50.55644 -26.25249 -1.44582  1.000 14.52195 ? 232  THR   A O    1 
ATOM   1892 C  CB   . THR   A 1 125 ? 53.69698 -25.32931 -2.02910  1.000 17.87887 ? 232  THR   A CB   1 
ATOM   1893 O  OG1  . THR   A 1 125 ? 52.81198 -24.28770 -2.42998  1.000 18.04184 ? 232  THR   A OG1  1 
ATOM   1894 C  CG2  . THR   A 1 125 ? 54.84483 -25.42451 -3.01386  1.000 18.07252 ? 232  THR   A CG2  1 
ATOM   1895 H  H    . THR   A 1 125 ? 52.00175 -26.28718 -3.68068  1.000 20.59772 ? 232  THR   A H    1 
ATOM   1896 H  HA   . THR   A 1 125 ? 53.43414 -27.33779 -1.64248  1.000 18.21216 ? 232  THR   A HA   1 
ATOM   1897 H  HB   . THR   A 1 125 ? 54.09626 -25.14841 -1.16379  1.000 21.45465 ? 232  THR   A HB   1 
ATOM   1898 H  HG1  . THR   A 1 125 ? 53.25033 -23.60048 -2.63291  1.000 21.65021 ? 232  THR   A HG1  1 
ATOM   1899 H  HG21 . THR   A 1 125 ? 55.36309 -24.60469 -2.99956  1.000 21.68702 ? 232  THR   A HG21 1 
ATOM   1900 H  HG22 . THR   A 1 125 ? 55.42325 -26.16674 -2.77842  1.000 21.68702 ? 232  THR   A HG22 1 
ATOM   1901 H  HG23 . THR   A 1 125 ? 54.50204 -25.56463 -3.91039  1.000 21.68702 ? 232  THR   A HG23 1 
ATOM   1902 N  N    . ASP   A 1 126 ? 52.03168 -26.26360 0.26026   1.000 14.46485 ? 233  ASP   A N    1 
ATOM   1903 C  CA   . ASP   A 1 126 ? 51.03551 -25.91250 1.26951   1.000 13.85480 ? 233  ASP   A CA   1 
ATOM   1904 C  C    . ASP   A 1 126 ? 50.30983 -24.62995 0.88244   1.000 12.69037 ? 233  ASP   A C    1 
ATOM   1905 O  O    . ASP   A 1 126 ? 49.07393 -24.54780 0.94383   1.000 13.95994 ? 233  ASP   A O    1 
ATOM   1906 C  CB   . ASP   A 1 126 ? 51.74898 -25.77489 2.62849   1.000 15.03467 ? 233  ASP   A CB   1 
ATOM   1907 C  CG   . ASP   A 1 126 ? 50.79256 -25.61255 3.81155   1.000 14.64804 ? 233  ASP   A CG   1 
ATOM   1908 O  OD1  . ASP   A 1 126 ? 49.63093 -26.07933 3.74667   1.000 14.71024 ? 233  ASP   A OD1  1 
ATOM   1909 O  OD2  . ASP   A 1 126 ? 51.23843 -25.01126 4.82973   1.000 14.52540 ? 233  ASP   A OD2  1 
ATOM   1910 H  H    . ASP   A 1 126 ? 52.82350 -26.37894 0.57541   1.000 17.35782 ? 233  ASP   A H    1 
ATOM   1911 H  HA   . ASP   A 1 126 ? 50.36557 -26.60978 1.34616   1.000 16.62576 ? 233  ASP   A HA   1 
ATOM   1912 H  HB2  . ASP   A 1 126 ? 52.28021 -26.57135 2.78456   1.000 18.04161 ? 233  ASP   A HB2  1 
ATOM   1913 H  HB3  . ASP   A 1 126 ? 52.32278 -24.99324 2.60242   1.000 18.04161 ? 233  ASP   A HB3  1 
ATOM   1914 N  N    . ALA   A 1 127 ? 51.06311 -23.61750 0.46853   1.000 13.36259 ? 234  ALA   A N    1 
ATOM   1915 C  CA   . ALA   A 1 127 ? 50.45074 -22.34103 0.09121   1.000 14.83517 ? 234  ALA   A CA   1 
ATOM   1916 C  C    . ALA   A 1 127 ? 49.54048 -22.48038 -1.12869  1.000 13.88595 ? 234  ALA   A C    1 
ATOM   1917 O  O    . ALA   A 1 127 ? 48.45537 -21.88993 -1.17594  1.000 14.73204 ? 234  ALA   A O    1 
ATOM   1918 C  CB   . ALA   A 1 127 ? 51.53364 -21.29990 -0.18797  1.000 17.24399 ? 234  ALA   A CB   1 
ATOM   1919 H  H    . ALA   A 1 127 ? 51.91982 -23.63851 0.39641   1.000 16.03510 ? 234  ALA   A H    1 
ATOM   1920 H  HA   . ALA   A 1 127 ? 49.90975 -22.03770 0.83702   1.000 17.80220 ? 234  ALA   A HA   1 
ATOM   1921 H  HB1  . ALA   A 1 127 ? 51.11071 -20.45021 -0.38809  1.000 20.69278 ? 234  ALA   A HB1  1 
ATOM   1922 H  HB2  . ALA   A 1 127 ? 52.09721 -21.21222 0.59663   1.000 20.69278 ? 234  ALA   A HB2  1 
ATOM   1923 H  HB3  . ALA   A 1 127 ? 52.06446 -21.59172 -0.94558  1.000 20.69278 ? 234  ALA   A HB3  1 
ATOM   1924 N  N    . VAL   A 1 128 ? 49.96927 -23.24088 -2.12952  1.000 14.54608 ? 235  VAL   A N    1 
ATOM   1925 C  CA   . VAL   A 1 128 ? 49.12358 -23.47929 -3.29812  1.000 14.52284 ? 235  VAL   A CA   1 
ATOM   1926 C  C    . VAL   A 1 128 ? 47.80133 -24.10551 -2.87128  1.000 13.98582 ? 235  VAL   A C    1 
ATOM   1927 O  O    . VAL   A 1 128 ? 46.72016 -23.71006 -3.32602  1.000 15.30930 ? 235  VAL   A O    1 
ATOM   1928 C  CB   . VAL   A 1 128 ? 49.86555 -24.37358 -4.30684  1.000 15.13629 ? 235  VAL   A CB   1 
ATOM   1929 C  CG1  . VAL   A 1 128 ? 48.89365 -24.99360 -5.29182  1.000 17.50605 ? 235  VAL   A CG1  1 
ATOM   1930 C  CG2  . VAL   A 1 128 ? 50.95887 -23.57891 -5.03652  1.000 16.02866 ? 235  VAL   A CG2  1 
ATOM   1931 H  H    . VAL   A 1 128 ? 50.73687 -23.62757 -2.15906  1.000 17.45530 ? 235  VAL   A H    1 
ATOM   1932 H  HA   . VAL   A 1 128 ? 48.92953 -22.63003 -3.72474  1.000 17.42741 ? 235  VAL   A HA   1 
ATOM   1933 H  HB   . VAL   A 1 128 ? 50.29703 -25.09535 -3.82335  1.000 18.16355 ? 235  VAL   A HB   1 
ATOM   1934 H  HG11 . VAL   A 1 128 ? 49.39368 -25.38386 -6.02569  1.000 21.00726 ? 235  VAL   A HG11 1 
ATOM   1935 H  HG12 . VAL   A 1 128 ? 48.38035 -25.68082 -4.83889  1.000 21.00726 ? 235  VAL   A HG12 1 
ATOM   1936 H  HG13 . VAL   A 1 128 ? 48.29969 -24.30350 -5.62630  1.000 21.00726 ? 235  VAL   A HG13 1 
ATOM   1937 H  HG21 . VAL   A 1 128 ? 51.34425 -24.13613 -5.73070  1.000 19.23439 ? 235  VAL   A HG21 1 
ATOM   1938 H  HG22 . VAL   A 1 128 ? 50.56309 -22.78585 -5.43062  1.000 19.23439 ? 235  VAL   A HG22 1 
ATOM   1939 H  HG23 . VAL   A 1 128 ? 51.64364 -23.32461 -4.39830  1.000 19.23439 ? 235  VAL   A HG23 1 
ATOM   1940 N  N    . GLU   A 1 129 ? 47.87698 -25.11533 -2.00599  1.000 13.36622 ? 236  GLU   A N    1 
ATOM   1941 C  CA   . GLU   A 1 129 ? 46.67282 -25.77309 -1.52355  1.000 13.97597 ? 236  GLU   A CA   1 
ATOM   1942 C  C    . GLU   A 1 129 ? 45.78433 -24.78635 -0.79263  1.000 12.22943 ? 236  GLU   A C    1 
ATOM   1943 O  O    . GLU   A 1 129 ? 44.57342 -24.73356 -1.01994  1.000 13.15476 ? 236  GLU   A O    1 
ATOM   1944 C  CB   . GLU   A 1 129 ? 47.04451 -26.94016 -0.60922  1.000 14.29294 ? 236  GLU   A CB   1 
ATOM   1945 C  CG   . GLU   A 1 129 ? 47.75528 -28.07587 -1.34836  1.000 14.58394 ? 236  GLU   A CG   1 
ATOM   1946 C  CD   . GLU   A 1 129 ? 48.04770 -29.27270 -0.46528  1.000 15.42747 ? 236  GLU   A CD   1 
ATOM   1947 O  OE1  . GLU   A 1 129 ? 47.60999 -29.29075 0.71212   1.000 15.12035 ? 236  GLU   A OE1  1 
ATOM   1948 O  OE2  . GLU   A 1 129 ? 48.75558 -30.17611 -0.93269  1.000 16.92643 ? 236  GLU   A OE2  1 
ATOM   1949 H  H    . GLU   A 1 129 ? 48.60900 -25.43442 -1.68672  1.000 16.03947 ? 236  GLU   A H    1 
ATOM   1950 H  HA   . GLU   A 1 129 ? 46.18088 -26.12985 -2.27960  1.000 16.77117 ? 236  GLU   A HA   1 
ATOM   1951 H  HB2  . GLU   A 1 129 ? 47.63852 -26.61798 0.08666   1.000 17.15152 ? 236  GLU   A HB2  1 
ATOM   1952 H  HB3  . GLU   A 1 129 ? 46.23524 -27.30048 -0.21405  1.000 17.15152 ? 236  GLU   A HB3  1 
ATOM   1953 H  HG2  . GLU   A 1 129 ? 47.19279 -28.37546 -2.07963  1.000 17.50072 ? 236  GLU   A HG2  1 
ATOM   1954 H  HG3  . GLU   A 1 129 ? 48.59999 -27.74639 -1.69303  1.000 17.50072 ? 236  GLU   A HG3  1 
ATOM   1955 N  N    . ALA   A 1 130 ? 46.37948 -23.97922 0.07849   1.000 12.76092 ? 237  ALA   A N    1 
ATOM   1956 C  CA   . ALA   A 1 130 ? 45.58706 -23.07655 0.90775   1.000 13.08138 ? 237  ALA   A CA   1 
ATOM   1957 C  C    . ALA   A 1 130 ? 44.92146 -22.00281 0.06159   1.000 13.56366 ? 237  ALA   A C    1 
ATOM   1958 O  O    . ALA   A 1 130 ? 43.76981 -21.61753 0.31362   1.000 16.23244 ? 237  ALA   A O    1 
ATOM   1959 C  CB   . ALA   A 1 130 ? 46.47518 -22.43677 1.96288   1.000 14.82487 ? 237  ALA   A CB   1 
ATOM   1960 H  H    . ALA   A 1 130 ? 47.22840 -23.93393 0.20846   1.000 15.31310 ? 237  ALA   A H    1 
ATOM   1961 H  HA   . ALA   A 1 130 ? 44.89408 -23.58550 1.35679   1.000 15.69766 ? 237  ALA   A HA   1 
ATOM   1962 H  HB1  . ALA   A 1 130 ? 45.93635 -21.84860 2.51480   1.000 17.78984 ? 237  ALA   A HB1  1 
ATOM   1963 H  HB2  . ALA   A 1 130 ? 46.86893 -23.13459 2.50960   1.000 17.78984 ? 237  ALA   A HB2  1 
ATOM   1964 H  HB3  . ALA   A 1 130 ? 47.17368 -21.92845 1.52175   1.000 17.78984 ? 237  ALA   A HB3  1 
ATOM   1965 N  N    . ARG   A 1 131 ? 45.64464 -21.48021 -0.91844  1.000 14.21985 ? 238  ARG   A N    1 
ATOM   1966 C  CA   . ARG   A 1 131 ? 45.06956 -20.44542 -1.76858  1.000 14.69382 ? 238  ARG   A CA   1 
ATOM   1967 C  C    . ARG   A 1 131 ? 43.98046 -21.00259 -2.67751  1.000 15.78969 ? 238  ARG   A C    1 
ATOM   1968 O  O    . ARG   A 1 131 ? 43.12927 -20.23581 -3.13634  1.000 16.29271 ? 238  ARG   A O    1 
ATOM   1969 C  CB   . ARG   A 1 131 ? 46.18287 -19.76782 -2.55645  1.000 17.11504 ? 238  ARG   A CB   1 
ATOM   1970 C  CG   . ARG   A 1 131 ? 47.00728 -18.79733 -1.65569  1.000 20.92474 ? 238  ARG   A CG   1 
ATOM   1971 C  CD   . ARG   A 1 131 ? 48.13728 -18.08841 -2.35286  1.000 23.54840 ? 238  ARG   A CD   1 
ATOM   1972 N  NE   . ARG   A 1 131 ? 47.70854 -17.31360 -3.50765  1.000 26.74621 ? 238  ARG   A NE   1 
ATOM   1973 C  CZ   . ARG   A 1 131 ? 47.01087 -16.18107 -3.47477  1.000 29.93198 ? 238  ARG   A CZ   1 
ATOM   1974 N  NH1  . ARG   A 1 131 ? 46.57446 -15.65970 -2.34410  1.000 32.58297 ? 238  ARG   A NH1  1 
ATOM   1975 N  NH2  . ARG   A 1 131 ? 46.72802 -15.56451 -4.61568  1.000 32.08300 ? 238  ARG   A NH2  1 
ATOM   1976 H  H    . ARG   A 1 131 ? 46.45348 -21.70123 -1.10956  1.000 17.06382 ? 238  ARG   A H    1 
ATOM   1977 H  HA   . ARG   A 1 131 ? 44.65032 -19.75747 -1.22834  1.000 17.63258 ? 238  ARG   A HA   1 
ATOM   1978 H  HB2  . ARG   A 1 131 ? 46.78349 -20.44306 -2.90889  1.000 20.53805 ? 238  ARG   A HB2  1 
ATOM   1979 H  HB3  . ARG   A 1 131 ? 45.79569 -19.25599 -3.28378  1.000 20.53805 ? 238  ARG   A HB3  1 
ATOM   1980 H  HG2  . ARG   A 1 131 ? 46.40927 -18.11752 -1.30763  1.000 25.10969 ? 238  ARG   A HG2  1 
ATOM   1981 H  HG3  . ARG   A 1 131 ? 47.39141 -19.30685 -0.92512  1.000 25.10969 ? 238  ARG   A HG3  1 
ATOM   1982 H  HD2  . ARG   A 1 131 ? 48.55954 -17.47956 -1.72683  1.000 28.25808 ? 238  ARG   A HD2  1 
ATOM   1983 H  HD3  . ARG   A 1 131 ? 48.77969 -18.74744 -2.65926  1.000 28.25808 ? 238  ARG   A HD3  1 
ATOM   1984 H  HE   . ARG   A 1 131 ? 47.92619 -17.61558 -4.28291  1.000 32.09546 ? 238  ARG   A HE   1 
ATOM   1985 H  HH11 . ARG   A 1 131 ? 46.73871 -16.05345 -1.59739  1.000 39.09957 ? 238  ARG   A HH11 1 
ATOM   1986 H  HH12 . ARG   A 1 131 ? 46.12575 -14.92611 -2.35381  1.000 39.09957 ? 238  ARG   A HH12 1 
ATOM   1987 H  HH21 . ARG   A 1 131 ? 46.99496 -15.89774 -5.36220  1.000 38.49961 ? 238  ARG   A HH21 1 
ATOM   1988 H  HH22 . ARG   A 1 131 ? 46.27782 -14.83180 -4.60836  1.000 38.49961 ? 238  ARG   A HH22 1 
ATOM   1989 N  N    . SER   A 1 132 ? 43.97130 -22.31878 -2.91145  1.000 14.35923 ? 239  SER   A N    1 
ATOM   1990 C  CA   . SER   A 1 132 ? 42.93709 -22.95010 -3.72652  1.000 13.77928 ? 239  SER   A CA   1 
ATOM   1991 C  C    . SER   A 1 132 ? 41.67963 -23.24692 -2.91689  1.000 14.54201 ? 239  SER   A C    1 
ATOM   1992 O  O    . SER   A 1 132 ? 40.56565 -22.91568 -3.34037  1.000 15.08690 ? 239  SER   A O    1 
ATOM   1993 C  CB   . SER   A 1 132 ? 43.46390 -24.24771 -4.34335  1.000 14.52654 ? 239  SER   A CB   1 
ATOM   1994 O  OG   . SER   A 1 132 ? 44.58951 -24.00325 -5.16272  1.000 16.14708 ? 239  SER   A OG   1 
ATOM   1995 H  H    . SER   A 1 132 ? 44.55725 -22.86966 -2.60683  1.000 17.23108 ? 239  SER   A H    1 
ATOM   1996 H  HA   . SER   A 1 132 ? 42.70596 -22.33617 -4.44106  1.000 16.53513 ? 239  SER   A HA   1 
ATOM   1997 H  HB2  . SER   A 1 132 ? 43.71961 -24.85366 -3.63038  1.000 17.43185 ? 239  SER   A HB2  1 
ATOM   1998 H  HB3  . SER   A 1 132 ? 42.76320 -24.64672 -4.88252  1.000 17.43185 ? 239  SER   A HB3  1 
ATOM   1999 H  HG   . SER   A 1 132 ? 45.23251 -23.73324 -4.69448  1.000 19.37650 ? 239  SER   A HG   1 
ATOM   2000 N  N    . LEU   A 1 133 ? 41.84878 -23.92502 -1.77925  1.000 14.13966 ? 240  LEU   A N    1 
ATOM   2001 C  CA   . LEU   A 1 133 ? 40.74683 -24.19251 -0.87207  1.000 13.53476 ? 240  LEU   A CA   1 
ATOM   2002 C  C    . LEU   A 1 133 ? 40.08094 -22.91049 -0.42056  1.000 15.78385 ? 240  LEU   A C    1 
ATOM   2003 O  O    . LEU   A 1 133 ? 38.87462 -22.89496 -0.15441  1.000 17.33310 ? 240  LEU   A O    1 
ATOM   2004 C  CB   . LEU   A 1 133 ? 41.27482 -24.96562 0.33081   1.000 13.73317 ? 240  LEU   A CB   1 
ATOM   2005 C  CG   . LEU   A 1 133 ? 41.82014 -26.37315 0.04211   1.000 12.27212 ? 240  LEU   A CG   1 
ATOM   2006 C  CD1  . LEU   A 1 133 ? 42.57099 -26.90499 1.25349   1.000 15.14887 ? 240  LEU   A CD1  1 
ATOM   2007 C  CD2  . LEU   A 1 133 ? 40.67201 -27.29882 -0.32902  1.000 12.98888 ? 240  LEU   A CD2  1 
ATOM   2008 H  H    . LEU   A 1 133 ? 42.60173 -24.24242 -1.51105  1.000 16.96760 ? 240  LEU   A H    1 
ATOM   2009 H  HA   . LEU   A 1 133 ? 40.07730 -24.73178 -1.32131  1.000 16.24172 ? 240  LEU   A HA   1 
ATOM   2010 H  HB2  . LEU   A 1 133 ? 41.99760 -24.45327 0.72578   1.000 16.47980 ? 240  LEU   A HB2  1 
ATOM   2011 H  HB3  . LEU   A 1 133 ? 40.55059 -25.06369 0.96860   1.000 16.47980 ? 240  LEU   A HB3  1 
ATOM   2012 H  HG   . LEU   A 1 133 ? 42.44160 -26.33995 -0.70192  1.000 14.72654 ? 240  LEU   A HG   1 
ATOM   2013 H  HD11 . LEU   A 1 133 ? 42.91774 -27.78724 1.04780   1.000 18.17865 ? 240  LEU   A HD11 1 
ATOM   2014 H  HD12 . LEU   A 1 133 ? 43.30214 -26.30243 1.46143   1.000 18.17865 ? 240  LEU   A HD12 1 
ATOM   2015 H  HD13 . LEU   A 1 133 ? 41.96072 -26.95654 2.00570   1.000 18.17865 ? 240  LEU   A HD13 1 
ATOM   2016 H  HD21 . LEU   A 1 133 ? 41.02037 -28.19297 -0.47062  1.000 15.58665 ? 240  LEU   A HD21 1 
ATOM   2017 H  HD22 . LEU   A 1 133 ? 40.02587 -27.30629 0.39442   1.000 15.58665 ? 240  LEU   A HD22 1 
ATOM   2018 H  HD23 . LEU   A 1 133 ? 40.25453 -26.97388 -1.14205  1.000 15.58665 ? 240  LEU   A HD23 1 
ATOM   2019 N  N    . GLY   A 1 134 ? 40.85500 -21.83856 -0.28768  1.000 15.97547 ? 241  GLY   A N    1 
ATOM   2020 C  CA   . GLY   A 1 134 ? 40.34938 -20.58396 0.20128   1.000 16.64407 ? 241  GLY   A CA   1 
ATOM   2021 C  C    . GLY   A 1 134 ? 39.95457 -19.60012 -0.87211  1.000 16.75219 ? 241  GLY   A C    1 
ATOM   2022 O  O    . GLY   A 1 134 ? 39.78055 -18.41959 -0.56253  1.000 17.84159 ? 241  GLY   A O    1 
ATOM   2023 H  H    . GLY   A 1 134 ? 41.69281 -21.82364 -0.48120  1.000 19.17056 ? 241  GLY   A H    1 
ATOM   2024 H  HA2  . GLY   A 1 134 ? 39.56674 -20.75602 0.74787   1.000 19.97289 ? 241  GLY   A HA2  1 
ATOM   2025 H  HA3  . GLY   A 1 134 ? 41.03186 -20.16622 0.74956   1.000 19.97289 ? 241  GLY   A HA3  1 
ATOM   2026 N  N    . LEU   A 1 135 ? 39.82170 -20.04096 -2.12066  1.000 17.45593 ? 242  LEU   A N    1 
ATOM   2027 C  CA   . LEU   A 1 135 ? 39.42492 -19.14320 -3.19613  1.000 16.31960 ? 242  LEU   A CA   1 
ATOM   2028 C  C    . LEU   A 1 135 ? 38.00055 -18.63297 -2.98295  1.000 16.54967 ? 242  LEU   A C    1 
ATOM   2029 O  O    . LEU   A 1 135 ? 37.06343 -19.41528 -2.86072  1.000 16.87104 ? 242  LEU   A O    1 
ATOM   2030 C  CB   . LEU   A 1 135 ? 39.51800 -19.85629 -4.54082  1.000 17.80216 ? 242  LEU   A CB   1 
ATOM   2031 C  CG   . LEU   A 1 135 ? 39.09194 -18.96872 -5.71145  1.000 16.67711 ? 242  LEU   A CG   1 
ATOM   2032 C  CD1  . LEU   A 1 135 ? 40.01522 -17.75959 -5.90220  1.000 19.26957 ? 242  LEU   A CD1  1 
ATOM   2033 C  CD2  . LEU   A 1 135 ? 38.98771 -19.79868 -6.98629  1.000 19.78497 ? 242  LEU   A CD2  1 
ATOM   2034 H  H    . LEU   A 1 135 ? 39.95547 -20.85340 -2.36894  1.000 20.94711 ? 242  LEU   A H    1 
ATOM   2035 H  HA   . LEU   A 1 135 ? 40.02490 -18.38104 -3.20210  1.000 19.58352 ? 242  LEU   A HA   1 
ATOM   2036 H  HB2  . LEU   A 1 135 ? 40.43662 -20.13014 -4.68936  1.000 21.36259 ? 242  LEU   A HB2  1 
ATOM   2037 H  HB3  . LEU   A 1 135 ? 38.93829 -20.63386 -4.52596  1.000 21.36259 ? 242  LEU   A HB3  1 
ATOM   2038 H  HG   . LEU   A 1 135 ? 38.21687 -18.60173 -5.51029  1.000 20.01253 ? 242  LEU   A HG   1 
ATOM   2039 H  HD11 . LEU   A 1 135 ? 39.71235 -17.24889 -6.66925  1.000 23.12349 ? 242  LEU   A HD11 1 
ATOM   2040 H  HD12 . LEU   A 1 135 ? 39.98307 -17.20874 -5.10444  1.000 23.12349 ? 242  LEU   A HD12 1 
ATOM   2041 H  HD13 . LEU   A 1 135 ? 40.92073 -18.07402 -6.05079  1.000 23.12349 ? 242  LEU   A HD13 1 
ATOM   2042 H  HD21 . LEU   A 1 135 ? 38.62379 -19.24498 -7.69472  1.000 23.74196 ? 242  LEU   A HD21 1 
ATOM   2043 H  HD22 . LEU   A 1 135 ? 39.87216 -20.11181 -7.23246  1.000 23.74196 ? 242  LEU   A HD22 1 
ATOM   2044 H  HD23 . LEU   A 1 135 ? 38.40242 -20.55494 -6.82381  1.000 23.74196 ? 242  LEU   A HD23 1 
ATOM   2045 N  N    . ASN   A 1 136 ? 37.83708 -17.31522 -2.98688  1.000 15.87651 ? 243  ASN   A N    1 
ATOM   2046 C  CA   . ASN   A 1 136 ? 36.53561 -16.64948 -3.03990  1.000 17.06826 ? 243  ASN   A CA   1 
ATOM   2047 C  C    . ASN   A 1 136 ? 35.46630 -17.39651 -2.23050  1.000 18.29763 ? 243  ASN   A C    1 
ATOM   2048 O  O    . ASN   A 1 136 ? 34.42483 -17.79059 -2.78510  1.000 17.29605 ? 243  ASN   A O    1 
ATOM   2049 C  CB   . ASN   A 1 136 ? 36.08782 -16.46022 -4.48383  1.000 17.66682 ? 243  ASN   A CB   1 
ATOM   2050 C  CG   . ASN   A 1 136 ? 37.12948 -15.76502 -5.33301  1.000 21.44957 ? 243  ASN   A CG   1 
ATOM   2051 O  OD1  . ASN   A 1 136 ? 38.04487 -15.11799 -4.81900  1.000 26.10105 ? 243  ASN   A OD1  1 
ATOM   2052 N  ND2  . ASN   A 1 136 ? 36.98531 -15.87873 -6.64595  1.000 23.44252 ? 243  ASN   A ND2  1 
ATOM   2053 H  H    . ASN   A 1 136 ? 38.49387 -16.76078 -2.95815  1.000 19.05181 ? 243  ASN   A H    1 
ATOM   2054 H  HA   . ASN   A 1 136 ? 36.62860 -15.77473 -2.63116  1.000 20.48191 ? 243  ASN   A HA   1 
ATOM   2055 H  HB2  . ASN   A 1 136 ? 35.91185 -17.32943 -4.87677  1.000 21.20019 ? 243  ASN   A HB2  1 
ATOM   2056 H  HB3  . ASN   A 1 136 ? 35.28165 -15.92095 -4.49673  1.000 21.20019 ? 243  ASN   A HB3  1 
ATOM   2057 H  HD21 . ASN   A 1 136 ? 37.54986 -15.50280 -7.17469  1.000 28.13103 ? 243  ASN   A HD21 1 
ATOM   2058 H  HD22 . ASN   A 1 136 ? 36.32725 -16.32843 -6.96893  1.000 28.13103 ? 243  ASN   A HD22 1 
ATOM   2059 N  N    . PRO   A 1 137 ? 35.66557 -17.56422 -0.92290  1.000 17.54545 ? 244  PRO   A N    1 
ATOM   2060 C  CA   . PRO   A 1 137 ? 34.80911 -18.45957 -0.13634  1.000 17.41663 ? 244  PRO   A CA   1 
ATOM   2061 C  C    . PRO   A 1 137 ? 33.42723 -17.90675 0.18350   1.000 16.77857 ? 244  PRO   A C    1 
ATOM   2062 O  O    . PRO   A 1 137 ? 32.60283 -18.64687 0.72694   1.000 16.29801 ? 244  PRO   A O    1 
ATOM   2063 C  CB   . PRO   A 1 137 ? 35.62340 -18.67172 1.14405   1.000 20.77840 ? 244  PRO   A CB   1 
ATOM   2064 C  CG   . PRO   A 1 137 ? 36.42240 -17.42239 1.27952   1.000 22.13027 ? 244  PRO   A CG   1 
ATOM   2065 C  CD   . PRO   A 1 137 ? 36.77289 -17.00588 -0.12800  1.000 20.54568 ? 244  PRO   A CD   1 
ATOM   2066 H  HA   . PRO   A 1 137 ? 34.70465 -19.30549 -0.59939  1.000 20.89995 ? 244  PRO   A HA   1 
ATOM   2067 H  HB2  . PRO   A 1 137 ? 35.02905 -18.79102 1.90129   1.000 24.93408 ? 244  PRO   A HB2  1 
ATOM   2068 H  HB3  . PRO   A 1 137 ? 36.19888 -19.44672 1.04867   1.000 24.93408 ? 244  PRO   A HB3  1 
ATOM   2069 H  HG2  . PRO   A 1 137 ? 35.89098 -16.73959 1.71802   1.000 26.55633 ? 244  PRO   A HG2  1 
ATOM   2070 H  HG3  . PRO   A 1 137 ? 37.22437 -17.60072 1.79522   1.000 26.55633 ? 244  PRO   A HG3  1 
ATOM   2071 H  HD2  . PRO   A 1 137 ? 36.80269 -16.03949 -0.20615  1.000 24.65481 ? 244  PRO   A HD2  1 
ATOM   2072 H  HD3  . PRO   A 1 137 ? 37.62203 -17.38714 -0.40092  1.000 24.65481 ? 244  PRO   A HD3  1 
ATOM   2073 N  N    . ASN   A 1 138 ? 33.14045 -16.64373 -0.11597  1.000 18.97125 ? 245  ASN   A N    1 
ATOM   2074 C  CA   . ASN   A 1 138 ? 31.77424 -16.15303 -0.04507  1.000 21.65243 ? 245  ASN   A CA   1 
ATOM   2075 C  C    . ASN   A 1 138 ? 31.11712 -16.04182 -1.40406  1.000 20.69878 ? 245  ASN   A C    1 
ATOM   2076 O  O    . ASN   A 1 138 ? 30.01115 -15.50080 -1.50402  1.000 24.35638 ? 245  ASN   A O    1 
ATOM   2077 C  CB   . ASN   A 1 138 ? 31.76000 -14.83783 0.69108   1.000 27.51150 ? 245  ASN   A CB   1 
ATOM   2078 C  CG   . ASN   A 1 138 ? 32.14328 -15.03523 2.12916   1.000 32.46008 ? 245  ASN   A CG   1 
ATOM   2079 O  OD1  . ASN   A 1 138 ? 31.48663 -15.79813 2.85605   1.000 32.65866 ? 245  ASN   A OD1  1 
ATOM   2080 N  ND2  . ASN   A 1 138 ? 33.25908 -14.45238 2.52476   1.000 35.66631 ? 245  ASN   A ND2  1 
ATOM   2081 H  H    . ASN   A 1 138 ? 33.71953 -16.05716 -0.36133  1.000 22.76549 ? 245  ASN   A H    1 
ATOM   2082 H  HA   . ASN   A 1 138 ? 31.23108 -16.77611 0.46251   1.000 25.98291 ? 245  ASN   A HA   1 
ATOM   2083 H  HB2  . ASN   A 1 138 ? 32.39579 -14.23003 0.28214   1.000 33.01380 ? 245  ASN   A HB2  1 
ATOM   2084 H  HB3  . ASN   A 1 138 ? 30.86851 -14.45697 0.65805   1.000 33.01380 ? 245  ASN   A HB3  1 
ATOM   2085 H  HD21 . ASN   A 1 138 ? 33.52208 -14.53525 3.33936   1.000 42.79958 ? 245  ASN   A HD21 1 
ATOM   2086 H  HD22 . ASN   A 1 138 ? 33.72328 -13.98964 1.96800   1.000 42.79958 ? 245  ASN   A HD22 1 
ATOM   2087 N  N    . HIS   A 1 139 ? 31.75026 -16.58344 -2.43709  1.000 19.27733 ? 246  HIS   A N    1 
ATOM   2088 C  CA   . HIS   A 1 139 ? 31.14557 -16.71372 -3.75505  1.000 17.27117 ? 246  HIS   A CA   1 
ATOM   2089 C  C    . HIS   A 1 139 ? 30.98838 -18.17453 -4.14838  1.000 17.86318 ? 246  HIS   A C    1 
ATOM   2090 O  O    . HIS   A 1 139 ? 29.91345 -18.58177 -4.60596  1.000 19.33861 ? 246  HIS   A O    1 
ATOM   2091 C  CB   . HIS   A 1 139 ? 31.98987 -15.97329 -4.81254  1.000 19.30520 ? 246  HIS   A CB   1 
ATOM   2092 C  CG   . HIS   A 1 139 ? 31.38122 -16.01496 -6.17936  1.000 19.19671 ? 246  HIS   A CG   1 
ATOM   2093 N  ND1  . HIS   A 1 139 ? 30.28134 -15.26108 -6.52080  1.000 22.28233 ? 246  HIS   A ND1  1 
ATOM   2094 C  CD2  . HIS   A 1 139 ? 31.67491 -16.76931 -7.26724  1.000 19.23161 ? 246  HIS   A CD2  1 
ATOM   2095 C  CE1  . HIS   A 1 139 ? 29.94220 -15.52493 -7.77244  1.000 24.20183 ? 246  HIS   A CE1  1 
ATOM   2096 N  NE2  . HIS   A 1 139 ? 30.76458 -16.44557 -8.24572  1.000 20.25990 ? 246  HIS   A NE2  1 
ATOM   2097 H  H    . HIS   A 1 139 ? 32.55246 -16.89093 -2.39807  1.000 23.13279 ? 246  HIS   A H    1 
ATOM   2098 H  HA   . HIS   A 1 139 ? 30.26953 -16.29737 -3.74450  1.000 20.72540 ? 246  HIS   A HA   1 
ATOM   2099 H  HB2  . HIS   A 1 139 ? 32.07643 -15.04308 -4.55154  1.000 23.16624 ? 246  HIS   A HB2  1 
ATOM   2100 H  HB3  . HIS   A 1 139 ? 32.86588 -16.38686 -4.86212  1.000 23.16624 ? 246  HIS   A HB3  1 
ATOM   2101 H  HD2  . HIS   A 1 139 ? 32.36376 -17.39006 -7.33835  1.000 23.07793 ? 246  HIS   A HD2  1 
ATOM   2102 H  HE1  . HIS   A 1 139 ? 29.24280 -15.12918 -8.24053  1.000 29.04220 ? 246  HIS   A HE1  1 
ATOM   2103 N  N    . ILE   A 1 140 ? 32.04058 -18.97526 -3.98680  1.000 17.04102 ? 247  ILE   A N    1 
ATOM   2104 C  CA   . ILE   A 1 140 ? 31.98020 -20.39716 -4.29286  1.000 15.69610 ? 247  ILE   A CA   1 
ATOM   2105 C  C    . ILE   A 1 140 ? 31.27959 -21.11121 -3.14710  1.000 17.21523 ? 247  ILE   A C    1 
ATOM   2106 O  O    . ILE   A 1 140 ? 31.62945 -20.91034 -1.98509  1.000 18.90054 ? 247  ILE   A O    1 
ATOM   2107 C  CB   . ILE   A 1 140 ? 33.39410 -20.96685 -4.48803  1.000 15.47226 ? 247  ILE   A CB   1 
ATOM   2108 C  CG1  . ILE   A 1 140 ? 34.10842 -20.26971 -5.66524  1.000 16.23991 ? 247  ILE   A CG1  1 
ATOM   2109 C  CG2  . ILE   A 1 140 ? 33.33498 -22.49500 -4.61605  1.000 17.70195 ? 247  ILE   A CG2  1 
ATOM   2110 C  CD1  . ILE   A 1 140 ? 35.60078 -20.56520 -5.73409  1.000 18.89707 ? 247  ILE   A CD1  1 
ATOM   2111 H  H    . ILE   A 1 140 ? 32.80738 -18.71384 -3.69821  1.000 20.44922 ? 247  ILE   A H    1 
ATOM   2112 H  HA   . ILE   A 1 140 ? 31.47246 -20.52727 -5.10906  1.000 18.83532 ? 247  ILE   A HA   1 
ATOM   2113 H  HB   . ILE   A 1 140 ? 33.93199 -20.77560 -3.70380  1.000 18.56671 ? 247  ILE   A HB   1 
ATOM   2114 H  HG12 . ILE   A 1 140 ? 33.70782 -20.57023 -6.49596  1.000 19.48790 ? 247  ILE   A HG12 1 
ATOM   2115 H  HG13 . ILE   A 1 140 ? 33.99988 -19.31026 -5.57260  1.000 19.48790 ? 247  ILE   A HG13 1 
ATOM   2116 H  HG21 . ILE   A 1 140 ? 34.22097 -22.82874 -4.82712  1.000 21.24235 ? 247  ILE   A HG21 1 
ATOM   2117 H  HG22 . ILE   A 1 140 ? 33.03165 -22.87089 -3.77486  1.000 21.24235 ? 247  ILE   A HG22 1 
ATOM   2118 H  HG23 . ILE   A 1 140 ? 32.71583 -22.72878 -5.32521  1.000 21.24235 ? 247  ILE   A HG23 1 
ATOM   2119 H  HD11 . ILE   A 1 140 ? 35.98659 -20.07168 -6.47469  1.000 22.67648 ? 247  ILE   A HD11 1 
ATOM   2120 H  HD12 . ILE   A 1 140 ? 36.01585 -20.29045 -4.90154  1.000 22.67648 ? 247  ILE   A HD12 1 
ATOM   2121 H  HD13 . ILE   A 1 140 ? 35.72832 -21.51728 -5.86886  1.000 22.67648 ? 247  ILE   A HD13 1 
ATOM   2122 N  N    . HIS   A 1 141 ? 30.32153 -21.97376 -3.47393  1.000 17.39145 ? 248  HIS   A N    1 
ATOM   2123 C  CA   . HIS   A 1 141 ? 29.61646 -22.73793 -2.45941  1.000 15.73188 ? 248  HIS   A CA   1 
ATOM   2124 C  C    . HIS   A 1 141 ? 30.26124 -24.09168 -2.21144  1.000 15.99468 ? 248  HIS   A C    1 
ATOM   2125 O  O    . HIS   A 1 141 ? 30.35426 -24.54729 -1.06570  1.000 16.94526 ? 248  HIS   A O    1 
ATOM   2126 C  CB   . HIS   A 1 141 ? 28.16837 -22.97134 -2.87654  1.000 15.23022 ? 248  HIS   A CB   1 
ATOM   2127 C  CG   . HIS   A 1 141 ? 27.37076 -21.72268 -3.05237  1.000 18.93349 ? 248  HIS   A CG   1 
ATOM   2128 N  ND1  . HIS   A 1 141 ? 26.97576 -21.27264 -4.28554  1.000 18.58870 ? 248  HIS   A ND1  1 
ATOM   2129 C  CD2  . HIS   A 1 141 ? 26.87465 -20.83987 -2.15367  1.000 21.66087 ? 248  HIS   A CD2  1 
ATOM   2130 C  CE1  . HIS   A 1 141 ? 26.27824 -20.15932 -4.15031  1.000 21.30093 ? 248  HIS   A CE1  1 
ATOM   2131 N  NE2  . HIS   A 1 141 ? 26.20002 -19.87355 -2.86445  1.000 21.81471 ? 248  HIS   A NE2  1 
ATOM   2132 H  H    . HIS   A 1 141 ? 30.06322 -22.13243 -4.27872  1.000 20.86975 ? 248  HIS   A H    1 
ATOM   2133 H  HA   . HIS   A 1 141 ? 29.62536 -22.22292 -1.63747  1.000 18.87825 ? 248  HIS   A HA   1 
ATOM   2134 H  HB2  . HIS   A 1 141 ? 28.16240 -23.44523 -3.72288  1.000 18.27627 ? 248  HIS   A HB2  1 
ATOM   2135 H  HB3  . HIS   A 1 141 ? 27.73175 -23.50509 -2.19436  1.000 18.27627 ? 248  HIS   A HB3  1 
ATOM   2136 H  HD2  . HIS   A 1 141 ? 26.97155 -20.87910 -1.22956  1.000 25.99304 ? 248  HIS   A HD2  1 
ATOM   2137 H  HE1  . HIS   A 1 141 ? 25.90607 -19.66211 -4.84254  1.000 25.56112 ? 248  HIS   A HE1  1 
ATOM   2138 N  N    . ILE   A 1 142 ? 30.71580 -24.73058 -3.28024  1.000 14.18413 ? 249  ILE   A N    1 
ATOM   2139 C  CA   . ILE   A 1 142 ? 31.12047 -26.12626 -3.26233  1.000 12.54338 ? 249  ILE   A CA   1 
ATOM   2140 C  C    . ILE   A 1 142 ? 32.42941 -26.23494 -4.01664  1.000 12.81157 ? 249  ILE   A C    1 
ATOM   2141 O  O    . ILE   A 1 142 ? 32.54368 -25.72478 -5.13743  1.000 15.24329 ? 249  ILE   A O    1 
ATOM   2142 C  CB   . ILE   A 1 142 ? 30.06014 -27.02955 -3.91926  1.000 12.74885 ? 249  ILE   A CB   1 
ATOM   2143 C  CG1  . ILE   A 1 142 ? 28.72668 -26.96906 -3.15502  1.000 15.73836 ? 249  ILE   A CG1  1 
ATOM   2144 C  CG2  . ILE   A 1 142 ? 30.56557 -28.44693 -4.02156  1.000 14.96047 ? 249  ILE   A CG2  1 
ATOM   2145 C  CD1  . ILE   A 1 142 ? 27.49890 -27.33872 -4.07199  1.000 16.24002 ? 249  ILE   A CD1  1 
ATOM   2146 H  H    . ILE   A 1 142 ? 30.80145 -24.36339 -4.05318  1.000 17.02096 ? 249  ILE   A H    1 
ATOM   2147 H  HA   . ILE   A 1 142 ? 31.25485 -26.41833 -2.34715  1.000 15.05206 ? 249  ILE   A HA   1 
ATOM   2148 H  HB   . ILE   A 1 142 ? 29.89707 -26.69749 -4.81594  1.000 15.29862 ? 249  ILE   A HB   1 
ATOM   2149 H  HG12 . ILE   A 1 142 ? 28.75403 -27.59828 -2.41730  1.000 18.88603 ? 249  ILE   A HG12 1 
ATOM   2150 H  HG13 . ILE   A 1 142 ? 28.59337 -26.06906 -2.81867  1.000 18.88603 ? 249  ILE   A HG13 1 
ATOM   2151 H  HG21 . ILE   A 1 142 ? 29.84641 -29.01672 -4.33629  1.000 17.95256 ? 249  ILE   A HG21 1 
ATOM   2152 H  HG22 . ILE   A 1 142 ? 31.30656 -28.47361 -4.64697  1.000 17.95256 ? 249  ILE   A HG22 1 
ATOM   2153 H  HG23 . ILE   A 1 142 ? 30.86122 -28.74078 -3.14570  1.000 17.95256 ? 249  ILE   A HG23 1 
ATOM   2154 H  HD11 . ILE   A 1 142 ? 26.68639 -27.29693 -3.54380  1.000 19.48803 ? 249  ILE   A HD11 1 
ATOM   2155 H  HD12 . ILE   A 1 142 ? 27.44999 -26.70511 -4.80482  1.000 19.48803 ? 249  ILE   A HD12 1 
ATOM   2156 H  HD13 . ILE   A 1 142 ? 27.62242 -28.23628 -4.41843  1.000 19.48803 ? 249  ILE   A HD13 1 
ATOM   2157 N  N    . TYR   A 1 143 ? 33.39571 -26.91825 -3.41285  1.000 13.07800 ? 250  TYR   A N    1 
ATOM   2158 C  CA   . TYR   A 1 143 ? 34.68697 -27.21122 -4.00158  1.000 13.26963 ? 250  TYR   A CA   1 
ATOM   2159 C  C    . TYR   A 1 143 ? 34.76487 -28.70560 -4.25585  1.000 14.68040 ? 250  TYR   A C    1 
ATOM   2160 O  O    . TYR   A 1 143 ? 34.41383 -29.50901 -3.38074  1.000 16.13302 ? 250  TYR   A O    1 
ATOM   2161 C  CB   . TYR   A 1 143 ? 35.82646 -26.80131 -3.05955  1.000 13.50386 ? 250  TYR   A CB   1 
ATOM   2162 C  CG   . TYR   A 1 143 ? 35.81535 -25.33827 -2.67164  1.000 13.71621 ? 250  TYR   A CG   1 
ATOM   2163 C  CD1  . TYR   A 1 143 ? 34.96710 -24.88312 -1.68179  1.000 14.88119 ? 250  TYR   A CD1  1 
ATOM   2164 C  CD2  . TYR   A 1 143 ? 36.66179 -24.42340 -3.27840  1.000 17.27406 ? 250  TYR   A CD2  1 
ATOM   2165 C  CE1  . TYR   A 1 143 ? 34.94689 -23.57358 -1.31032  1.000 16.16545 ? 250  TYR   A CE1  1 
ATOM   2166 C  CE2  . TYR   A 1 143 ? 36.65536 -23.07794 -2.90681  1.000 14.97907 ? 250  TYR   A CE2  1 
ATOM   2167 C  CZ   . TYR   A 1 143 ? 35.78747 -22.66601 -1.92633  1.000 16.76080 ? 250  TYR   A CZ   1 
ATOM   2168 O  OH   . TYR   A 1 143 ? 35.74853 -21.35530 -1.52287  1.000 17.34361 ? 250  TYR   A OH   1 
ATOM   2169 H  H    . TYR   A 1 143 ? 33.31793 -27.23793 -2.61826  1.000 15.69360 ? 250  TYR   A H    1 
ATOM   2170 H  HA   . TYR   A 1 143 ? 34.79403 -26.72791 -4.83576  1.000 15.92355 ? 250  TYR   A HA   1 
ATOM   2171 H  HB2  . TYR   A 1 143 ? 35.75736 -27.32230 -2.24426  1.000 16.20463 ? 250  TYR   A HB2  1 
ATOM   2172 H  HB3  . TYR   A 1 143 ? 36.67218 -26.98279 -3.49855  1.000 16.20463 ? 250  TYR   A HB3  1 
ATOM   2173 H  HD1  . TYR   A 1 143 ? 34.39698 -25.48442 -1.25953  1.000 17.85743 ? 250  TYR   A HD1  1 
ATOM   2174 H  HD2  . TYR   A 1 143 ? 37.24382 -24.71093 -3.94434  1.000 20.72887 ? 250  TYR   A HD2  1 
ATOM   2175 H  HE1  . TYR   A 1 143 ? 34.36677 -23.28944 -0.64127  1.000 19.39854 ? 250  TYR   A HE1  1 
ATOM   2176 H  HE2  . TYR   A 1 143 ? 37.22902 -22.47122 -3.31634  1.000 17.97489 ? 250  TYR   A HE2  1 
ATOM   2177 H  HH   . TYR   A 1 143 ? 36.26534 -20.89322 -1.99719  1.000 20.81233 ? 250  TYR   A HH   1 
ATOM   2178 N  N    . SER   A 1 144 ? 35.25757 -29.08003 -5.43099  1.000 14.34885 ? 251  SER   A N    1 
ATOM   2179 C  CA   . SER   A 1 144 ? 35.38079 -30.48045 -5.81203  1.000 13.80076 ? 251  SER   A CA   1 
ATOM   2180 C  C    . SER   A 1 144 ? 36.85078 -30.77420 -6.06316  1.000 14.02467 ? 251  SER   A C    1 
ATOM   2181 O  O    . SER   A 1 144 ? 37.49237 -30.10451 -6.88169  1.000 15.43968 ? 251  SER   A O    1 
ATOM   2182 C  CB   . SER   A 1 144 ? 34.54278 -30.79307 -7.04935  1.000 13.64133 ? 251  SER   A CB   1 
ATOM   2183 O  OG   . SER   A 1 144 ? 34.47865 -32.19875 -7.26015  1.000 14.97733 ? 251  SER   A OG   1 
ATOM   2184 H  H    . SER   A 1 144 ? 35.53143 -28.53110 -6.03371  1.000 17.21862 ? 251  SER   A H    1 
ATOM   2185 H  HA   . SER   A 1 144 ? 35.06839 -31.04826 -5.09029  1.000 16.56091 ? 251  SER   A HA   1 
ATOM   2186 H  HB2  . SER   A 1 144 ? 33.64483 -30.44971 -6.92018  1.000 16.36960 ? 251  SER   A HB2  1 
ATOM   2187 H  HB3  . SER   A 1 144 ? 34.95013 -30.37380 -7.82341  1.000 16.36960 ? 251  SER   A HB3  1 
ATOM   2188 H  HG   . SER   A 1 144 ? 35.25415 -32.51594 -7.32012  1.000 17.97279 ? 251  SER   A HG   1 
ATOM   2189 N  N    . ALA   A 1 145 ? 37.38395 -31.75959 -5.34348  1.000 14.07366 ? 252  ALA   A N    1 
ATOM   2190 C  CA   . ALA   A 1 145 ? 38.79657 -32.11744 -5.42429  1.000 12.11650 ? 252  ALA   A CA   1 
ATOM   2191 C  C    . ALA   A 1 145 ? 38.90876 -33.62159 -5.58425  1.000 13.40663 ? 252  ALA   A C    1 
ATOM   2192 O  O    . ALA   A 1 145 ? 38.41733 -34.37646 -4.73719  1.000 14.72274 ? 252  ALA   A O    1 
ATOM   2193 C  CB   . ALA   A 1 145 ? 39.56367 -31.66519 -4.18417  1.000 14.97313 ? 252  ALA   A CB   1 
ATOM   2194 H  H    . ALA   A 1 145 ? 36.93770 -32.24422 -4.79067  1.000 16.88840 ? 252  ALA   A H    1 
ATOM   2195 H  HA   . ALA   A 1 145 ? 39.18708 -31.68739 -6.20112  1.000 14.53980 ? 252  ALA   A HA   1 
ATOM   2196 H  HB1  . ALA   A 1 145 ? 40.48569 -31.95698 -4.25930  1.000 17.96775 ? 252  ALA   A HB1  1 
ATOM   2197 H  HB2  . ALA   A 1 145 ? 39.52666 -30.69768 -4.12532  1.000 17.96775 ? 252  ALA   A HB2  1 
ATOM   2198 H  HB3  . ALA   A 1 145 ? 39.15469 -32.06026 -3.39832  1.000 17.96775 ? 252  ALA   A HB3  1 
ATOM   2199 N  N    . SER   A 1 146 ? 39.56652 -34.05213 -6.65365  1.000 12.79584 ? 253  SER   A N    1 
ATOM   2200 C  CA   . SER   A 1 146 ? 39.60644 -35.45625 -7.02792  1.000 15.49499 ? 253  SER   A CA   1 
ATOM   2201 C  C    . SER   A 1 146 ? 40.94141 -36.11837 -6.71019  1.000 14.39443 ? 253  SER   A C    1 
ATOM   2202 O  O    . SER   A 1 146 ? 41.12863 -37.28637 -7.03031  1.000 15.20797 ? 253  SER   A O    1 
ATOM   2203 C  CB   . SER   A 1 146 ? 39.28721 -35.59893 -8.50960  1.000 16.79836 ? 253  SER   A CB   1 
ATOM   2204 O  OG   . SER   A 1 146 ? 37.90770 -35.40715 -8.71115  1.000 16.01199 ? 253  SER   A OG   1 
ATOM   2205 H  H    . SER   A 1 146 ? 40.00492 -33.53915 -7.18681  1.000 15.35501 ? 253  SER   A H    1 
ATOM   2206 H  HA   . SER   A 1 146 ? 38.92622 -35.93060 -6.52473  1.000 18.59399 ? 253  SER   A HA   1 
ATOM   2207 H  HB2  . SER   A 1 146 ? 39.78121 -34.93124 -9.01066  1.000 20.15804 ? 253  SER   A HB2  1 
ATOM   2208 H  HB3  . SER   A 1 146 ? 39.53514 -36.48805 -8.80773  1.000 20.15804 ? 253  SER   A HB3  1 
ATOM   2209 H  HG   . SER   A 1 146 ? 37.70751 -35.57742 -9.50898  1.000 19.21438 ? 253  SER   A HG   1 
ATOM   2210 N  N    . TRP   A 1 147 ? 41.84360 -35.41013 -6.04804  1.000 14.03228 ? 254  TRP   A N    1 
ATOM   2211 C  CA   . TRP   A 1 147 ? 43.22153 -35.83814 -5.90907  1.000 11.92459 ? 254  TRP   A CA   1 
ATOM   2212 C  C    . TRP   A 1 147 ? 43.74012 -35.49252 -4.52382  1.000 14.40853 ? 254  TRP   A C    1 
ATOM   2213 O  O    . TRP   A 1 147 ? 43.16425 -34.67979 -3.79624  1.000 15.72054 ? 254  TRP   A O    1 
ATOM   2214 C  CB   . TRP   A 1 147 ? 44.11359 -35.17767 -6.97040  1.000 15.06502 ? 254  TRP   A CB   1 
ATOM   2215 C  CG   . TRP   A 1 147 ? 43.56273 -35.29299 -8.36073  1.000 14.88704 ? 254  TRP   A CG   1 
ATOM   2216 C  CD1  . TRP   A 1 147 ? 42.87818 -34.32471 -9.05066  1.000 16.71886 ? 254  TRP   A CD1  1 
ATOM   2217 C  CD2  . TRP   A 1 147 ? 43.62913 -36.42871 -9.22974  1.000 14.66937 ? 254  TRP   A CD2  1 
ATOM   2218 N  NE1  . TRP   A 1 147 ? 42.51750 -34.79181 -10.28474 1.000 16.37445 ? 254  TRP   A NE1  1 
ATOM   2219 C  CE2  . TRP   A 1 147 ? 42.95954 -36.08033 -10.41874 1.000 15.10536 ? 254  TRP   A CE2  1 
ATOM   2220 C  CE3  . TRP   A 1 147 ? 44.17861 -37.71214 -9.11884  1.000 14.63777 ? 254  TRP   A CE3  1 
ATOM   2221 C  CZ2  . TRP   A 1 147 ? 42.84002 -36.95907 -11.48737 1.000 16.00360 ? 254  TRP   A CZ2  1 
ATOM   2222 C  CZ3  . TRP   A 1 147 ? 44.05780 -38.57257 -10.18432 1.000 16.20603 ? 254  TRP   A CZ3  1 
ATOM   2223 C  CH2  . TRP   A 1 147 ? 43.39390 -38.19275 -11.34900 1.000 16.09362 ? 254  TRP   A CH2  1 
ATOM   2224 H  H    . TRP   A 1 147 ? 41.67576 -34.66029 -5.66183  1.000 16.83874 ? 254  TRP   A H    1 
ATOM   2225 H  HA   . TRP   A 1 147 ? 43.25400 -36.80236 -6.00968  1.000 14.30950 ? 254  TRP   A HA   1 
ATOM   2226 H  HB2  . TRP   A 1 147 ? 44.20337 -34.23449 -6.76240  1.000 18.07803 ? 254  TRP   A HB2  1 
ATOM   2227 H  HB3  . TRP   A 1 147 ? 44.98458 -35.60444 -6.95830  1.000 18.07803 ? 254  TRP   A HB3  1 
ATOM   2228 H  HD1  . TRP   A 1 147 ? 42.68710 -33.47426 -8.72643  1.000 20.06263 ? 254  TRP   A HD1  1 
ATOM   2229 H  HE1  . TRP   A 1 147 ? 42.08344 -34.34793 -10.87985 1.000 19.64934 ? 254  TRP   A HE1  1 
ATOM   2230 H  HE3  . TRP   A 1 147 ? 44.61557 -37.97653 -8.34162  1.000 17.56532 ? 254  TRP   A HE3  1 
ATOM   2231 H  HZ2  . TRP   A 1 147 ? 42.39801 -36.71300 -12.26774 1.000 19.20432 ? 254  TRP   A HZ2  1 
ATOM   2232 H  HZ3  . TRP   A 1 147 ? 44.42629 -39.42450 -10.12659 1.000 19.44724 ? 254  TRP   A HZ3  1 
ATOM   2233 H  HH2  . TRP   A 1 147 ? 43.32794 -38.79961 -12.05062 1.000 19.31235 ? 254  TRP   A HH2  1 
ATOM   2234 N  N    . GLY   A 1 148 ? 44.88282 -36.07200 -4.20483  1.000 14.32944 ? 255  GLY   A N    1 
ATOM   2235 C  CA   . GLY   A 1 148 ? 45.50811 -35.87385 -2.91847  1.000 13.93597 ? 255  GLY   A CA   1 
ATOM   2236 C  C    . GLY   A 1 148 ? 46.90248 -36.43780 -2.93782  1.000 13.79027 ? 255  GLY   A C    1 
ATOM   2237 O  O    . GLY   A 1 148 ? 47.50761 -36.58833 -4.00755  1.000 15.85693 ? 255  GLY   A O    1 
ATOM   2238 H  H    . GLY   A 1 148 ? 45.32218 -36.59419 -4.72817  1.000 17.19533 ? 255  GLY   A H    1 
ATOM   2239 H  HA2  . GLY   A 1 148 ? 45.55244 -34.92664 -2.71421  1.000 16.72317 ? 255  GLY   A HA2  1 
ATOM   2240 H  HA3  . GLY   A 1 148 ? 44.99480 -36.32208 -2.22818  1.000 16.72317 ? 255  GLY   A HA3  1 
ATOM   2241 N  N    . PRO   A 1 149 ? 47.41845 -36.81782 -1.76672  1.000 12.38643 ? 256  PRO   A N    1 
ATOM   2242 C  CA   . PRO   A 1 149 ? 48.73991 -37.44723 -1.72118  1.000 12.73210 ? 256  PRO   A CA   1 
ATOM   2243 C  C    . PRO   A 1 149 ? 48.79062 -38.69142 -2.58514  1.000 12.65303 ? 256  PRO   A C    1 
ATOM   2244 O  O    . PRO   A 1 149 ? 47.78483 -39.34660 -2.82712  1.000 13.24351 ? 256  PRO   A O    1 
ATOM   2245 C  CB   . PRO   A 1 149 ? 48.93095 -37.80952 -0.24359  1.000 16.05009 ? 256  PRO   A CB   1 
ATOM   2246 C  CG   . PRO   A 1 149 ? 47.89222 -37.11367 0.48474   1.000 19.22062 ? 256  PRO   A CG   1 
ATOM   2247 C  CD   . PRO   A 1 149 ? 46.77759 -36.77166 -0.44593  1.000 16.34169 ? 256  PRO   A CD   1 
ATOM   2248 H  HA   . PRO   A 1 149 ? 49.42095 -36.81435 -1.99783  1.000 15.27852 ? 256  PRO   A HA   1 
ATOM   2249 H  HB2  . PRO   A 1 149 ? 48.84379 -38.76899 -0.13083  1.000 19.26010 ? 256  PRO   A HB2  1 
ATOM   2250 H  HB3  . PRO   A 1 149 ? 49.80841 -37.51923 0.05088   1.000 19.26010 ? 256  PRO   A HB3  1 
ATOM   2251 H  HG2  . PRO   A 1 149 ? 47.56615 -37.69149 1.19234   1.000 23.06475 ? 256  PRO   A HG2  1 
ATOM   2252 H  HG3  . PRO   A 1 149 ? 48.26616 -36.30306 0.86419   1.000 23.06475 ? 256  PRO   A HG3  1 
ATOM   2253 H  HD2  . PRO   A 1 149 ? 46.06352 -37.42534 -0.38510  1.000 19.61003 ? 256  PRO   A HD2  1 
ATOM   2254 H  HD3  . PRO   A 1 149 ? 46.43198 -35.88455 -0.26017  1.000 19.61003 ? 256  PRO   A HD3  1 
ATOM   2255 N  N    . GLU   A 1 150 ? 49.99795 -39.01110 -3.02999  1.000 13.01906 ? 257  GLU   A N    1 
ATOM   2256 C  CA   . GLU   A 1 150 ? 50.21674 -40.13761 -3.92997  1.000 15.86989 ? 257  GLU   A CA   1 
ATOM   2257 C  C    . GLU   A 1 150 ? 49.47247 -41.37892 -3.46306  1.000 14.49306 ? 257  GLU   A C    1 
ATOM   2258 O  O    . GLU   A 1 150 ? 49.61107 -41.80900 -2.31069  1.000 14.48731 ? 257  GLU   A O    1 
ATOM   2259 C  CB   . GLU   A 1 150 ? 51.71380 -40.42760 -4.00964  1.000 18.91846 ? 257  GLU   A CB   1 
ATOM   2260 C  CG   . GLU   A 1 150 ? 52.10800 -41.42850 -5.06155  1.000 25.65701 ? 257  GLU   A CG   1 
ATOM   2261 C  CD   . GLU   A 1 150 ? 52.02042 -40.88653 -6.47609  1.000 31.13363 ? 257  GLU   A CD   1 
ATOM   2262 O  OE1  . GLU   A 1 150 ? 52.01436 -39.65475 -6.65121  1.000 31.54362 ? 257  GLU   A OE1  1 
ATOM   2263 O  OE2  . GLU   A 1 150 ? 51.99025 -41.70799 -7.42267  1.000 35.88986 ? 257  GLU   A OE2  1 
ATOM   2264 H  H    . GLU   A 1 150 ? 50.71749 -38.58742 -2.82415  1.000 15.62287 ? 257  GLU   A H    1 
ATOM   2265 H  HA   . GLU   A 1 150 ? 49.88408 -39.91013 -4.81229  1.000 19.04387 ? 257  GLU   A HA   1 
ATOM   2266 H  HB2  . GLU   A 1 150 ? 52.17764 -39.59891 -4.20720  1.000 22.70215 ? 257  GLU   A HB2  1 
ATOM   2267 H  HB3  . GLU   A 1 150 ? 52.00594 -40.77508 -3.15242  1.000 22.70215 ? 257  GLU   A HB3  1 
ATOM   2268 H  HG2  . GLU   A 1 150 ? 53.02526 -41.70247 -4.90506  1.000 30.78842 ? 257  GLU   A HG2  1 
ATOM   2269 H  HG3  . GLU   A 1 150 ? 51.51762 -42.19573 -5.00070  1.000 30.78842 ? 257  GLU   A HG3  1 
ATOM   2270 N  N    . ASP   A 1 151 ? 48.70560 -41.96960 -4.37311  1.000 16.01831 ? 258  ASP   A N    1 
ATOM   2271 C  CA   . ASP   A 1 151 ? 47.95798 -43.20036 -4.10502  1.000 15.38443 ? 258  ASP   A CA   1 
ATOM   2272 C  C    . ASP   A 1 151 ? 48.83650 -44.42805 -4.35066  1.000 16.40581 ? 258  ASP   A C    1 
ATOM   2273 O  O    . ASP   A 1 151 ? 48.47553 -45.35681 -5.08222  1.000 16.47917 ? 258  ASP   A O    1 
ATOM   2274 C  CB   . ASP   A 1 151 ? 46.70154 -43.24021 -4.96664  1.000 16.71566 ? 258  ASP   A CB   1 
ATOM   2275 C  CG   . ASP   A 1 151 ? 45.61011 -42.30271 -4.47381  1.000 14.04537 ? 258  ASP   A CG   1 
ATOM   2276 O  OD1  . ASP   A 1 151 ? 45.59948 -41.97480 -3.25606  1.000 13.18337 ? 258  ASP   A OD1  1
[truncated: 1,029,723 more chars]
