# Supplementary material for: Design, Synthesis, and Characterization of Dichlorobiphenyl-Derived Inhibitors of the Proprotein Convertase Furin
Source: J Med Chem. 2025 Nov 30;68(23):25157–70. doi: 10.1021/acs.jmedchem.5c02157 (PMC12703725; doi:10.1021/acs.jmedchem.5c02157)
Supplement: Supplementary file 5 [file jm5c02157_si_005.cif]

data_9QWB
# 
_entry.id   9QWB 
# 
_audit_conform.dict_name       mmcif_pdbx.dic 
_audit_conform.dict_version    5.403 
_audit_conform.dict_location   http://mmcif.pdb.org/dictionaries/ascii/mmcif_pdbx.dic 
# 
loop_
_database_2.database_id 
_database_2.database_code 
_database_2.pdbx_database_accession 
_database_2.pdbx_DOI 
PDB   9QWB         pdb_00009qwb 10.2210/pdb9qwb/pdb 
WWPDB D_1292146795 ?            ?                   
# 
_pdbx_database_status.status_code                     AUTH 
_pdbx_database_status.status_code_sf                  AUTH 
_pdbx_database_status.status_code_mr                  ? 
_pdbx_database_status.entry_id                        9QWB 
_pdbx_database_status.recvd_initial_deposition_date   2025-04-14 
_pdbx_database_status.SG_entry                        N 
_pdbx_database_status.deposit_site                    PDBE 
_pdbx_database_status.process_site                    PDBE 
_pdbx_database_status.status_code_cs                  ? 
_pdbx_database_status.status_code_nmr_data            ? 
_pdbx_database_status.methods_development_category    ? 
_pdbx_database_status.pdb_format_compatible           N 
# 
_pdbx_contact_author.id                 2 
_pdbx_contact_author.email              sven.dahms@plus.ac.at 
_pdbx_contact_author.name_first         Sven 
_pdbx_contact_author.name_last          Dahms 
_pdbx_contact_author.name_mi            O. 
_pdbx_contact_author.role               'principal investigator/group leader' 
_pdbx_contact_author.identifier_ORCID   0000-0002-0915-7579 
# 
loop_
_audit_author.name 
_audit_author.pdbx_ordinal 
_audit_author.identifier_ORCID 
'Dahms, S.O.'      1 0000-0002-0915-7579 
'Brandstetter, H.' 2 0000-0002-6089-3045 
# 
_citation.abstract                  ? 
_citation.abstract_id_CAS           ? 
_citation.book_id_ISBN              ? 
_citation.book_publisher            ? 
_citation.book_publisher_city       ? 
_citation.book_title                ? 
_citation.coordinate_linkage        ? 
_citation.country                   ? 
_citation.database_id_Medline       ? 
_citation.details                   ? 
_citation.id                        primary 
_citation.journal_abbrev            'To Be Published' 
_citation.journal_id_ASTM           ? 
_citation.journal_id_CSD            0353 
_citation.journal_id_ISSN           ? 
_citation.journal_full              ? 
_citation.journal_issue             ? 
_citation.journal_volume            ? 
_citation.language                  ? 
_citation.page_first                ? 
_citation.page_last                 ? 
_citation.title                     'Targeting the cryptic binding pocket of furin with biphenyl-based inhibitors.' 
_citation.year                      ? 
_citation.database_id_CSD           ? 
_citation.pdbx_database_id_DOI      ? 
_citation.pdbx_database_id_PubMed   ? 
_citation.pdbx_database_id_patent   ? 
_citation.unpublished_flag          ? 
# 
loop_
_citation_author.citation_id 
_citation_author.name 
_citation_author.ordinal 
_citation_author.identifier_ORCID 
primary 'Dahms, S.O.'     1 ? 
primary 'Brandsttter, H.' 2 ? 
# 
loop_
_entity.id 
_entity.type 
_entity.src_method 
_entity.pdbx_description 
_entity.formula_weight 
_entity.pdbx_number_of_molecules 
_entity.pdbx_ec 
_entity.pdbx_mutation 
_entity.pdbx_fragment 
_entity.details 
1 polymer     man Furin 52112.312 1   3.4.21.75 ? ? ? 
2 non-polymer syn 
;~{N}-[[1-[[3-[3,5-bis(chloranyl)phenyl]-5-[[4-(1-methylpiperidin-4-yl)piperazin-1-yl]methyl]phenyl]methyl]piperidin-4-yl]methyl]ethanamide
;
586.639   1   ?         ? ? ? 
3 non-polymer syn 'CALCIUM ION' 40.078    3   ?         ? ? ? 
4 non-polymer syn 'SODIUM ION' 22.990    4   ?         ? ? ? 
5 non-polymer syn 'CHLORIDE ION' 35.453    1   ?         ? ? ? 
6 non-polymer syn 'DIMETHYL SULFOXIDE' 78.133    6   ?         ? ? ? 
7 non-polymer syn 2-acetamido-2-deoxy-beta-D-glucopyranose 221.208   1   ?         ? ? ? 
8 water       nat water 18.015    469 ?         ? ? ? 
# 
_entity_name_com.entity_id   1 
_entity_name_com.name        'Dibasic-processing enzyme,Paired basic amino acid residue-cleaving enzyme,PACE' 
# 
_entity_poly.entity_id                      1 
_entity_poly.type                           'polypeptide(L)' 
_entity_poly.nstd_linkage                   no 
_entity_poly.nstd_monomer                   no 
_entity_poly.pdbx_seq_one_letter_code       
;DVYQEPTDPKFPQQWYLSGVTQRDLNVKAAWAQGYTGHGIVVSILDDGIEKNHPDLAGNYDPGASFDVNDQDPDPQPRYT
QMNDNRHGTRCAGEVAAVANNGVCGVGVAYNARIGGVRMLDGEVTDAVEARSLGLNPNHIHIYSASWGPEDDGKTVDGPA
RLAEEAFFRGVSQGRGGLGSIFVWASGNGGREHDSCNCDGYTNSIYTLSISSATQFGNVPWYSEACSSTLATTYSSGNQN
EKQIVTTDLRQKCTESHTGTSASAPLAAGIIALTLEANKNLTWRDMQHLVVQTSKPAHLNANDWATNGVGRKVSHSYGYG
LLDAGAMVALAQNWTTVAPQRKCIIDILTEPKDIGKRLEVRKTVTACLGEPNHITRLEHAQARLTLSYNRRGDLAIHLVS
PMGTRSTLLAARPHDYSADGFNDWAFMTTHSWDEDPSGEWVLEIENTSEANNYGTLTKFTLVLYGTASGSLVPRGSHHHH
;
_entity_poly.pdbx_seq_one_letter_code_can   
;DVYQEPTDPKFPQQWYLSGVTQRDLNVKAAWAQGYTGHGIVVSILDDGIEKNHPDLAGNYDPGASFDVNDQDPDPQPRYT
QMNDNRHGTRCAGEVAAVANNGVCGVGVAYNARIGGVRMLDGEVTDAVEARSLGLNPNHIHIYSASWGPEDDGKTVDGPA
RLAEEAFFRGVSQGRGGLGSIFVWASGNGGREHDSCNCDGYTNSIYTLSISSATQFGNVPWYSEACSSTLATTYSSGNQN
EKQIVTTDLRQKCTESHTGTSASAPLAAGIIALTLEANKNLTWRDMQHLVVQTSKPAHLNANDWATNGVGRKVSHSYGYG
LLDAGAMVALAQNWTTVAPQRKCIIDILTEPKDIGKRLEVRKTVTACLGEPNHITRLEHAQARLTLSYNRRGDLAIHLVS
PMGTRSTLLAARPHDYSADGFNDWAFMTTHSWDEDPSGEWVLEIENTSEANNYGTLTKFTLVLYGTASGSLVPRGSHHHH
;
_entity_poly.pdbx_strand_id                 A 
_entity_poly.pdbx_target_identifier         ? 
# 
loop_
_pdbx_entity_nonpoly.entity_id 
_pdbx_entity_nonpoly.name 
_pdbx_entity_nonpoly.comp_id 
2 
;~{N}-[[1-[[3-[3,5-bis(chloranyl)phenyl]-5-[[4-(1-methylpiperidin-4-yl)piperazin-1-yl]methyl]phenyl]methyl]piperidin-4-yl]methyl]ethanamide
;
A1JA6 
3 'CALCIUM ION' CA    
4 'SODIUM ION' NA    
5 'CHLORIDE ION' CL    
6 'DIMETHYL SULFOXIDE' DMS   
7 2-acetamido-2-deoxy-beta-D-glucopyranose NAG   
8 water HOH   
# 
loop_
_entity_poly_seq.entity_id 
_entity_poly_seq.num 
_entity_poly_seq.mon_id 
_entity_poly_seq.hetero 
1 1   ASP n 
1 2   VAL n 
1 3   TYR n 
1 4   GLN n 
1 5   GLU n 
1 6   PRO n 
1 7   THR n 
1 8   ASP n 
1 9   PRO n 
1 10  LYS n 
1 11  PHE n 
1 12  PRO n 
1 13  GLN n 
1 14  GLN n 
1 15  TRP n 
1 16  TYR n 
1 17  LEU n 
1 18  SER n 
1 19  GLY n 
1 20  VAL n 
1 21  THR n 
1 22  GLN n 
1 23  ARG n 
1 24  ASP n 
1 25  LEU n 
1 26  ASN n 
1 27  VAL n 
1 28  LYS n 
1 29  ALA n 
1 30  ALA n 
1 31  TRP n 
1 32  ALA n 
1 33  GLN n 
1 34  GLY n 
1 35  TYR n 
1 36  THR n 
1 37  GLY n 
1 38  HIS n 
1 39  GLY n 
1 40  ILE n 
1 41  VAL n 
1 42  VAL n 
1 43  SER n 
1 44  ILE n 
1 45  LEU n 
1 46  ASP n 
1 47  ASP n 
1 48  GLY n 
1 49  ILE n 
1 50  GLU n 
1 51  LYS n 
1 52  ASN n 
1 53  HIS n 
1 54  PRO n 
1 55  ASP n 
1 56  LEU n 
1 57  ALA n 
1 58  GLY n 
1 59  ASN n 
1 60  TYR n 
1 61  ASP n 
1 62  PRO n 
1 63  GLY n 
1 64  ALA n 
1 65  SER n 
1 66  PHE n 
1 67  ASP n 
1 68  VAL n 
1 69  ASN n 
1 70  ASP n 
1 71  GLN n 
1 72  ASP n 
1 73  PRO n 
1 74  ASP n 
1 75  PRO n 
1 76  GLN n 
1 77  PRO n 
1 78  ARG n 
1 79  TYR n 
1 80  THR n 
1 81  GLN n 
1 82  MET n 
1 83  ASN n 
1 84  ASP n 
1 85  ASN n 
1 86  ARG n 
1 87  HIS n 
1 88  GLY n 
1 89  THR n 
1 90  ARG n 
1 91  CYS n 
1 92  ALA n 
1 93  GLY n 
1 94  GLU n 
1 95  VAL n 
1 96  ALA n 
1 97  ALA n 
1 98  VAL n 
1 99  ALA n 
1 100 ASN n 
1 101 ASN n 
1 102 GLY n 
1 103 VAL n 
1 104 CYS n 
1 105 GLY n 
1 106 VAL n 
1 107 GLY n 
1 108 VAL n 
1 109 ALA n 
1 110 TYR n 
1 111 ASN n 
1 112 ALA n 
1 113 ARG n 
1 114 ILE n 
1 115 GLY n 
1 116 GLY n 
1 117 VAL n 
1 118 ARG n 
1 119 MET n 
1 120 LEU n 
1 121 ASP n 
1 122 GLY n 
1 123 GLU n 
1 124 VAL n 
1 125 THR n 
1 126 ASP n 
1 127 ALA n 
1 128 VAL n 
1 129 GLU n 
1 130 ALA n 
1 131 ARG n 
1 132 SER n 
1 133 LEU n 
1 134 GLY n 
1 135 LEU n 
1 136 ASN n 
1 137 PRO n 
1 138 ASN n 
1 139 HIS n 
1 140 ILE n 
1 141 HIS n 
1 142 ILE n 
1 143 TYR n 
1 144 SER n 
1 145 ALA n 
1 146 SER n 
1 147 TRP n 
1 148 GLY n 
1 149 PRO n 
1 150 GLU n 
1 151 ASP n 
1 152 ASP n 
1 153 GLY n 
1 154 LYS n 
1 155 THR n 
1 156 VAL n 
1 157 ASP n 
1 158 GLY n 
1 159 PRO n 
1 160 ALA n 
1 161 ARG n 
1 162 LEU n 
1 163 ALA n 
1 164 GLU n 
1 165 GLU n 
1 166 ALA n 
1 167 PHE n 
1 168 PHE n 
1 169 ARG n 
1 170 GLY n 
1 171 VAL n 
1 172 SER n 
1 173 GLN n 
1 174 GLY n 
1 175 ARG n 
1 176 GLY n 
1 177 GLY n 
1 178 LEU n 
1 179 GLY n 
1 180 SER n 
1 181 ILE n 
1 182 PHE n 
1 183 VAL n 
1 184 TRP n 
1 185 ALA n 
1 186 SER n 
1 187 GLY n 
1 188 ASN n 
1 189 GLY n 
1 190 GLY n 
1 191 ARG n 
1 192 GLU n 
1 193 HIS n 
1 194 ASP n 
1 195 SER n 
1 196 CYS n 
1 197 ASN n 
1 198 CYS n 
1 199 ASP n 
1 200 GLY n 
1 201 TYR n 
1 202 THR n 
1 203 ASN n 
1 204 SER n 
1 205 ILE n 
1 206 TYR n 
1 207 THR n 
1 208 LEU n 
1 209 SER n 
1 210 ILE n 
1 211 SER n 
1 212 SER n 
1 213 ALA n 
1 214 THR n 
1 215 GLN n 
1 216 PHE n 
1 217 GLY n 
1 218 ASN n 
1 219 VAL n 
1 220 PRO n 
1 221 TRP n 
1 222 TYR n 
1 223 SER n 
1 224 GLU n 
1 225 ALA n 
1 226 CYS n 
1 227 SER n 
1 228 SER n 
1 229 THR n 
1 230 LEU n 
1 231 ALA n 
1 232 THR n 
1 233 THR n 
1 234 TYR n 
1 235 SER n 
1 236 SER n 
1 237 GLY n 
1 238 ASN n 
1 239 GLN n 
1 240 ASN n 
1 241 GLU n 
1 242 LYS n 
1 243 GLN n 
1 244 ILE n 
1 245 VAL n 
1 246 THR n 
1 247 THR n 
1 248 ASP n 
1 249 LEU n 
1 250 ARG n 
1 251 GLN n 
1 252 LYS n 
1 253 CYS n 
1 254 THR n 
1 255 GLU n 
1 256 SER n 
1 257 HIS n 
1 258 THR n 
1 259 GLY n 
1 260 THR n 
1 261 SER n 
1 262 ALA n 
1 263 SER n 
1 264 ALA n 
1 265 PRO n 
1 266 LEU n 
1 267 ALA n 
1 268 ALA n 
1 269 GLY n 
1 270 ILE n 
1 271 ILE n 
1 272 ALA n 
1 273 LEU n 
1 274 THR n 
1 275 LEU n 
1 276 GLU n 
1 277 ALA n 
1 278 ASN n 
1 279 LYS n 
1 280 ASN n 
1 281 LEU n 
1 282 THR n 
1 283 TRP n 
1 284 ARG n 
1 285 ASP n 
1 286 MET n 
1 287 GLN n 
1 288 HIS n 
1 289 LEU n 
1 290 VAL n 
1 291 VAL n 
1 292 GLN n 
1 293 THR n 
1 294 SER n 
1 295 LYS n 
1 296 PRO n 
1 297 ALA n 
1 298 HIS n 
1 299 LEU n 
1 300 ASN n 
1 301 ALA n 
1 302 ASN n 
1 303 ASP n 
1 304 TRP n 
1 305 ALA n 
1 306 THR n 
1 307 ASN n 
1 308 GLY n 
1 309 VAL n 
1 310 GLY n 
1 311 ARG n 
1 312 LYS n 
1 313 VAL n 
1 314 SER n 
1 315 HIS n 
1 316 SER n 
1 317 TYR n 
1 318 GLY n 
1 319 TYR n 
1 320 GLY n 
1 321 LEU n 
1 322 LEU n 
1 323 ASP n 
1 324 ALA n 
1 325 GLY n 
1 326 ALA n 
1 327 MET n 
1 328 VAL n 
1 329 ALA n 
1 330 LEU n 
1 331 ALA n 
1 332 GLN n 
1 333 ASN n 
1 334 TRP n 
1 335 THR n 
1 336 THR n 
1 337 VAL n 
1 338 ALA n 
1 339 PRO n 
1 340 GLN n 
1 341 ARG n 
1 342 LYS n 
1 343 CYS n 
1 344 ILE n 
1 345 ILE n 
1 346 ASP n 
1 347 ILE n 
1 348 LEU n 
1 349 THR n 
1 350 GLU n 
1 351 PRO n 
1 352 LYS n 
1 353 ASP n 
1 354 ILE n 
1 355 GLY n 
1 356 LYS n 
1 357 ARG n 
1 358 LEU n 
1 359 GLU n 
1 360 VAL n 
1 361 ARG n 
1 362 LYS n 
1 363 THR n 
1 364 VAL n 
1 365 THR n 
1 366 ALA n 
1 367 CYS n 
1 368 LEU n 
1 369 GLY n 
1 370 GLU n 
1 371 PRO n 
1 372 ASN n 
1 373 HIS n 
1 374 ILE n 
1 375 THR n 
1 376 ARG n 
1 377 LEU n 
1 378 GLU n 
1 379 HIS n 
1 380 ALA n 
1 381 GLN n 
1 382 ALA n 
1 383 ARG n 
1 384 LEU n 
1 385 THR n 
1 386 LEU n 
1 387 SER n 
1 388 TYR n 
1 389 ASN n 
1 390 ARG n 
1 391 ARG n 
1 392 GLY n 
1 393 ASP n 
1 394 LEU n 
1 395 ALA n 
1 396 ILE n 
1 397 HIS n 
1 398 LEU n 
1 399 VAL n 
1 400 SER n 
1 401 PRO n 
1 402 MET n 
1 403 GLY n 
1 404 THR n 
1 405 ARG n 
1 406 SER n 
1 407 THR n 
1 408 LEU n 
1 409 LEU n 
1 410 ALA n 
1 411 ALA n 
1 412 ARG n 
1 413 PRO n 
1 414 HIS n 
1 415 ASP n 
1 416 TYR n 
1 417 SER n 
1 418 ALA n 
1 419 ASP n 
1 420 GLY n 
1 421 PHE n 
1 422 ASN n 
1 423 ASP n 
1 424 TRP n 
1 425 ALA n 
1 426 PHE n 
1 427 MET n 
1 428 THR n 
1 429 THR n 
1 430 HIS n 
1 431 SER n 
1 432 TRP n 
1 433 ASP n 
1 434 GLU n 
1 435 ASP n 
1 436 PRO n 
1 437 SER n 
1 438 GLY n 
1 439 GLU n 
1 440 TRP n 
1 441 VAL n 
1 442 LEU n 
1 443 GLU n 
1 444 ILE n 
1 445 GLU n 
1 446 ASN n 
1 447 THR n 
1 448 SER n 
1 449 GLU n 
1 450 ALA n 
1 451 ASN n 
1 452 ASN n 
1 453 TYR n 
1 454 GLY n 
1 455 THR n 
1 456 LEU n 
1 457 THR n 
1 458 LYS n 
1 459 PHE n 
1 460 THR n 
1 461 LEU n 
1 462 VAL n 
1 463 LEU n 
1 464 TYR n 
1 465 GLY n 
1 466 THR n 
1 467 ALA n 
1 468 SER n 
1 469 GLY n 
1 470 SER n 
1 471 LEU n 
1 472 VAL n 
1 473 PRO n 
1 474 ARG n 
1 475 GLY n 
1 476 SER n 
1 477 HIS n 
1 478 HIS n 
1 479 HIS n 
1 480 HIS n 
# 
_entity_src_gen.entity_id                          1 
_entity_src_gen.pdbx_src_id                        1 
_entity_src_gen.pdbx_alt_source_flag               sample 
_entity_src_gen.pdbx_seq_type                      'Biological sequence' 
_entity_src_gen.pdbx_beg_seq_num                   1 
_entity_src_gen.pdbx_end_seq_num                   480 
_entity_src_gen.gene_src_common_name               human 
_entity_src_gen.gene_src_genus                     ? 
_entity_src_gen.pdbx_gene_src_gene                 'FURIN, FUR, PACE, PCSK3' 
_entity_src_gen.gene_src_species                   ? 
_entity_src_gen.gene_src_strain                    ? 
_entity_src_gen.gene_src_tissue                    ? 
_entity_src_gen.gene_src_tissue_fraction           ? 
_entity_src_gen.gene_src_details                   ? 
_entity_src_gen.pdbx_gene_src_fragment             ? 
_entity_src_gen.pdbx_gene_src_scientific_name      'Homo sapiens' 
_entity_src_gen.pdbx_gene_src_ncbi_taxonomy_id     9606 
_entity_src_gen.pdbx_gene_src_variant              ? 
_entity_src_gen.pdbx_gene_src_cell_line            ? 
_entity_src_gen.pdbx_gene_src_atcc                 ? 
_entity_src_gen.pdbx_gene_src_organ                ? 
_entity_src_gen.pdbx_gene_src_organelle            ? 
_entity_src_gen.pdbx_gene_src_cell                 ? 
_entity_src_gen.pdbx_gene_src_cellular_location    ? 
_entity_src_gen.host_org_common_name               ? 
_entity_src_gen.pdbx_host_org_scientific_name      'Homo sapiens' 
_entity_src_gen.pdbx_host_org_ncbi_taxonomy_id     9606 
_entity_src_gen.host_org_genus                     ? 
_entity_src_gen.pdbx_host_org_gene                 ? 
_entity_src_gen.pdbx_host_org_organ                ? 
_entity_src_gen.host_org_species                   ? 
_entity_src_gen.pdbx_host_org_tissue               ? 
_entity_src_gen.pdbx_host_org_tissue_fraction      ? 
_entity_src_gen.pdbx_host_org_strain               ? 
_entity_src_gen.pdbx_host_org_variant              ? 
_entity_src_gen.pdbx_host_org_cell_line            HEK293S 
_entity_src_gen.pdbx_host_org_atcc                 ? 
_entity_src_gen.pdbx_host_org_culture_collection   ? 
_entity_src_gen.pdbx_host_org_cell                 ? 
_entity_src_gen.pdbx_host_org_organelle            ? 
_entity_src_gen.pdbx_host_org_cellular_location    ? 
_entity_src_gen.pdbx_host_org_vector_type          ? 
_entity_src_gen.pdbx_host_org_vector               ? 
_entity_src_gen.host_org_details                   ? 
_entity_src_gen.expression_system_id               ? 
_entity_src_gen.plasmid_name                       ? 
_entity_src_gen.plasmid_details                    ? 
_entity_src_gen.pdbx_description                   ? 
# 
loop_
_chem_comp.id 
_chem_comp.type 
_chem_comp.mon_nstd_flag 
_chem_comp.name 
_chem_comp.pdbx_synonyms 
_chem_comp.formula 
_chem_comp.formula_weight 
A1JA6 non-polymer                  . 
;~{N}-[[1-[[3-[3,5-bis(chloranyl)phenyl]-5-[[4-(1-methylpiperidin-4-yl)piperazin-1-yl]methyl]phenyl]methyl]piperidin-4-yl]methyl]ethanamide
;
? 'C32 H45 Cl2 N5 O' 586.639 
ALA   'L-peptide linking'          y ALANINE ? 'C3 H7 N O2'       89.093  
ARG   'L-peptide linking'          y ARGININE ? 'C6 H15 N4 O2 1'   175.209 
ASN   'L-peptide linking'          y ASPARAGINE ? 'C4 H8 N2 O3'      132.118 
ASP   'L-peptide linking'          y 'ASPARTIC ACID' ? 'C4 H7 N O4'       133.103 
CA    non-polymer                  . 'CALCIUM ION' ? 'Ca 2'             40.078  
CL    non-polymer                  . 'CHLORIDE ION' ? 'Cl -1'            35.453  
CYS   'L-peptide linking'          y CYSTEINE ? 'C3 H7 N O2 S'     121.158 
DMS   non-polymer                  . 'DIMETHYL SULFOXIDE' ? 'C2 H6 O S'        78.133  
GLN   'L-peptide linking'          y GLUTAMINE ? 'C5 H10 N2 O3'     146.144 
GLU   'L-peptide linking'          y 'GLUTAMIC ACID' ? 'C5 H9 N O4'       147.129 
GLY   'peptide linking'            y GLYCINE ? 'C2 H5 N O2'       75.067  
HIS   'L-peptide linking'          y HISTIDINE ? 'C6 H10 N3 O2 1'   156.162 
HOH   non-polymer                  . WATER ? 'H2 O'             18.015  
ILE   'L-peptide linking'          y ISOLEUCINE ? 'C6 H13 N O2'      131.173 
LEU   'L-peptide linking'          y LEUCINE ? 'C6 H13 N O2'      131.173 
LYS   'L-peptide linking'          y LYSINE ? 'C6 H15 N2 O2 1'   147.195 
MET   'L-peptide linking'          y METHIONINE ? 'C5 H11 N O2 S'    149.211 
NA    non-polymer                  . 'SODIUM ION' ? 'Na 1'             22.990  
NAG   'D-saccharide, beta linking' . 2-acetamido-2-deoxy-beta-D-glucopyranose 
;N-acetyl-beta-D-glucosamine; 2-acetamido-2-deoxy-beta-D-glucose; 2-acetamido-2-deoxy-D-glucose; 2-acetamido-2-deoxy-glucose; N-ACETYL-D-GLUCOSAMINE
;
'C8 H15 N O6'      221.208 
PHE   'L-peptide linking'          y PHENYLALANINE ? 'C9 H11 N O2'      165.189 
PRO   'L-peptide linking'          y PROLINE ? 'C5 H9 N O2'       115.130 
SER   'L-peptide linking'          y SERINE ? 'C3 H7 N O3'       105.093 
THR   'L-peptide linking'          y THREONINE ? 'C4 H9 N O3'       119.119 
TRP   'L-peptide linking'          y TRYPTOPHAN ? 'C11 H12 N2 O2'    204.225 
TYR   'L-peptide linking'          y TYROSINE ? 'C9 H11 N O3'      181.189 
VAL   'L-peptide linking'          y VALINE ? 'C5 H11 N O2'      117.146 
# 
loop_
_pdbx_chem_comp_identifier.comp_id 
_pdbx_chem_comp_identifier.type 
_pdbx_chem_comp_identifier.program 
_pdbx_chem_comp_identifier.program_version 
_pdbx_chem_comp_identifier.identifier 
NAG 'CONDENSED IUPAC CARBOHYDRATE SYMBOL' GMML     1.0 DGlcpNAcb                      
NAG 'COMMON NAME'                         GMML     1.0 N-acetyl-b-D-glucopyranosamine 
NAG 'IUPAC CARBOHYDRATE SYMBOL'           PDB-CARE 1.0 b-D-GlcpNAc                    
NAG 'SNFG CARBOHYDRATE SYMBOL'            GMML     1.0 GlcNAc                         
# 
loop_
_pdbx_poly_seq_scheme.asym_id 
_pdbx_poly_seq_scheme.entity_id 
_pdbx_poly_seq_scheme.seq_id 
_pdbx_poly_seq_scheme.mon_id 
_pdbx_poly_seq_scheme.ndb_seq_num 
_pdbx_poly_seq_scheme.pdb_seq_num 
_pdbx_poly_seq_scheme.auth_seq_num 
_pdbx_poly_seq_scheme.pdb_mon_id 
_pdbx_poly_seq_scheme.auth_mon_id 
_pdbx_poly_seq_scheme.pdb_strand_id 
_pdbx_poly_seq_scheme.pdb_ins_code 
_pdbx_poly_seq_scheme.hetero 
A 1 1   ASP 1   108 ?   ?   ?   A . n 
A 1 2   VAL 2   109 ?   ?   ?   A . n 
A 1 3   TYR 3   110 110 TYR TYR A . n 
A 1 4   GLN 4   111 111 GLN GLN A . n 
A 1 5   GLU 5   112 112 GLU GLU A . n 
A 1 6   PRO 6   113 113 PRO PRO A . n 
A 1 7   THR 7   114 114 THR THR A . n 
A 1 8   ASP 8   115 115 ASP ASP A . n 
A 1 9   PRO 9   116 116 PRO PRO A . n 
A 1 10  LYS 10  117 117 LYS LYS A . n 
A 1 11  PHE 11  118 118 PHE PHE A . n 
A 1 12  PRO 12  119 119 PRO PRO A . n 
A 1 13  GLN 13  120 120 GLN GLN A . n 
A 1 14  GLN 14  121 121 GLN GLN A . n 
A 1 15  TRP 15  122 122 TRP TRP A . n 
A 1 16  TYR 16  123 123 TYR TYR A . n 
A 1 17  LEU 17  124 124 LEU LEU A . n 
A 1 18  SER 18  125 125 SER SER A . n 
A 1 19  GLY 19  126 126 GLY GLY A . n 
A 1 20  VAL 20  127 127 VAL VAL A . n 
A 1 21  THR 21  128 128 THR THR A . n 
A 1 22  GLN 22  129 129 GLN GLN A . n 
A 1 23  ARG 23  130 130 ARG ARG A . n 
A 1 24  ASP 24  131 131 ASP ASP A . n 
A 1 25  LEU 25  132 132 LEU LEU A . n 
A 1 26  ASN 26  133 133 ASN ASN A . n 
A 1 27  VAL 27  134 134 VAL VAL A . n 
A 1 28  LYS 28  135 135 LYS LYS A . n 
A 1 29  ALA 29  136 136 ALA ALA A . n 
A 1 30  ALA 30  137 137 ALA ALA A . n 
A 1 31  TRP 31  138 138 TRP TRP A . n 
A 1 32  ALA 32  139 139 ALA ALA A . n 
A 1 33  GLN 33  140 140 GLN GLN A . n 
A 1 34  GLY 34  141 141 GLY GLY A . n 
A 1 35  TYR 35  142 142 TYR TYR A . n 
A 1 36  THR 36  143 143 THR THR A . n 
A 1 37  GLY 37  144 144 GLY GLY A . n 
A 1 38  HIS 38  145 145 HIS HIS A . n 
A 1 39  GLY 39  146 146 GLY GLY A . n 
A 1 40  ILE 40  147 147 ILE ILE A . n 
A 1 41  VAL 41  148 148 VAL VAL A . n 
A 1 42  VAL 42  149 149 VAL VAL A . n 
A 1 43  SER 43  150 150 SER SER A . n 
A 1 44  ILE 44  151 151 ILE ILE A . n 
A 1 45  LEU 45  152 152 LEU LEU A . n 
A 1 46  ASP 46  153 153 ASP ASP A . n 
A 1 47  ASP 47  154 154 ASP ASP A . n 
A 1 48  GLY 48  155 155 GLY GLY A . n 
A 1 49  ILE 49  156 156 ILE ILE A . n 
A 1 50  GLU 50  157 157 GLU GLU A . n 
A 1 51  LYS 51  158 158 LYS LYS A . n 
A 1 52  ASN 52  159 159 ASN ASN A . n 
A 1 53  HIS 53  160 160 HIS HIS A . n 
A 1 54  PRO 54  161 161 PRO PRO A . n 
A 1 55  ASP 55  162 162 ASP ASP A . n 
A 1 56  LEU 56  163 163 LEU LEU A . n 
A 1 57  ALA 57  164 164 ALA ALA A . n 
A 1 58  GLY 58  165 165 GLY GLY A . n 
A 1 59  ASN 59  166 166 ASN ASN A . n 
A 1 60  TYR 60  167 167 TYR TYR A . n 
A 1 61  ASP 61  168 168 ASP ASP A . n 
A 1 62  PRO 62  169 169 PRO PRO A . n 
A 1 63  GLY 63  170 170 GLY GLY A . n 
A 1 64  ALA 64  171 171 ALA ALA A . n 
A 1 65  SER 65  172 172 SER SER A . n 
A 1 66  PHE 66  173 173 PHE PHE A . n 
A 1 67  ASP 67  174 174 ASP ASP A . n 
A 1 68  VAL 68  175 175 VAL VAL A . n 
A 1 69  ASN 69  176 176 ASN ASN A . n 
A 1 70  ASP 70  177 177 ASP ASP A . n 
A 1 71  GLN 71  178 178 GLN GLN A . n 
A 1 72  ASP 72  179 179 ASP ASP A . n 
A 1 73  PRO 73  180 180 PRO PRO A . n 
A 1 74  ASP 74  181 181 ASP ASP A . n 
A 1 75  PRO 75  182 182 PRO PRO A . n 
A 1 76  GLN 76  183 183 GLN GLN A . n 
A 1 77  PRO 77  184 184 PRO PRO A . n 
A 1 78  ARG 78  185 185 ARG ARG A . n 
A 1 79  TYR 79  186 186 TYR TYR A . n 
A 1 80  THR 80  187 187 THR THR A . n 
A 1 81  GLN 81  188 188 GLN GLN A . n 
A 1 82  MET 82  189 189 MET MET A . n 
A 1 83  ASN 83  190 190 ASN ASN A . n 
A 1 84  ASP 84  191 191 ASP ASP A . n 
A 1 85  ASN 85  192 192 ASN ASN A . n 
A 1 86  ARG 86  193 193 ARG ARG A . n 
A 1 87  HIS 87  194 194 HIS HIS A . n 
A 1 88  GLY 88  195 195 GLY GLY A . n 
A 1 89  THR 89  196 196 THR THR A . n 
A 1 90  ARG 90  197 197 ARG ARG A . n 
A 1 91  CYS 91  198 198 CYS CYS A . n 
A 1 92  ALA 92  199 199 ALA ALA A . n 
A 1 93  GLY 93  200 200 GLY GLY A . n 
A 1 94  GLU 94  201 201 GLU GLU A . n 
A 1 95  VAL 95  202 202 VAL VAL A . n 
A 1 96  ALA 96  203 203 ALA ALA A . n 
A 1 97  ALA 97  204 204 ALA ALA A . n 
A 1 98  VAL 98  205 205 VAL VAL A . n 
A 1 99  ALA 99  206 206 ALA ALA A . n 
A 1 100 ASN 100 207 207 ASN ASN A . n 
A 1 101 ASN 101 208 208 ASN ASN A . n 
A 1 102 GLY 102 209 209 GLY GLY A . n 
A 1 103 VAL 103 210 210 VAL VAL A . n 
A 1 104 CYS 104 211 211 CYS CYS A . n 
A 1 105 GLY 105 212 212 GLY GLY A . n 
A 1 106 VAL 106 213 213 VAL VAL A . n 
A 1 107 GLY 107 214 214 GLY GLY A . n 
A 1 108 VAL 108 215 215 VAL VAL A . n 
A 1 109 ALA 109 216 216 ALA ALA A . n 
A 1 110 TYR 110 217 217 TYR TYR A . n 
A 1 111 ASN 111 218 218 ASN ASN A . n 
A 1 112 ALA 112 219 219 ALA ALA A . n 
A 1 113 ARG 113 220 220 ARG ARG A . n 
A 1 114 ILE 114 221 221 ILE ILE A . n 
A 1 115 GLY 115 222 222 GLY GLY A . n 
A 1 116 GLY 116 223 223 GLY GLY A . n 
A 1 117 VAL 117 224 224 VAL VAL A . n 
A 1 118 ARG 118 225 225 ARG ARG A . n 
A 1 119 MET 119 226 226 MET MET A . n 
A 1 120 LEU 120 227 227 LEU LEU A . n 
A 1 121 ASP 121 228 228 ASP ASP A . n 
A 1 122 GLY 122 229 229 GLY GLY A . n 
A 1 123 GLU 123 230 230 GLU GLU A . n 
A 1 124 VAL 124 231 231 VAL VAL A . n 
A 1 125 THR 125 232 232 THR THR A . n 
A 1 126 ASP 126 233 233 ASP ASP A . n 
A 1 127 ALA 127 234 234 ALA ALA A . n 
A 1 128 VAL 128 235 235 VAL VAL A . n 
A 1 129 GLU 129 236 236 GLU GLU A . n 
A 1 130 ALA 130 237 237 ALA ALA A . n 
A 1 131 ARG 131 238 238 ARG ARG A . n 
A 1 132 SER 132 239 239 SER SER A . n 
A 1 133 LEU 133 240 240 LEU LEU A . n 
A 1 134 GLY 134 241 241 GLY GLY A . n 
A 1 135 LEU 135 242 242 LEU LEU A . n 
A 1 136 ASN 136 243 243 ASN ASN A . n 
A 1 137 PRO 137 244 244 PRO PRO A . n 
A 1 138 ASN 138 245 245 ASN ASN A . n 
A 1 139 HIS 139 246 246 HIS HIS A . n 
A 1 140 ILE 140 247 247 ILE ILE A . n 
A 1 141 HIS 141 248 248 HIS HIS A . n 
A 1 142 ILE 142 249 249 ILE ILE A . n 
A 1 143 TYR 143 250 250 TYR TYR A . n 
A 1 144 SER 144 251 251 SER SER A . n 
A 1 145 ALA 145 252 252 ALA ALA A . n 
A 1 146 SER 146 253 253 SER SER A . n 
A 1 147 TRP 147 254 254 TRP TRP A . n 
A 1 148 GLY 148 255 255 GLY GLY A . n 
A 1 149 PRO 149 256 256 PRO PRO A . n 
A 1 150 GLU 150 257 257 GLU GLU A . n 
A 1 151 ASP 151 258 258 ASP ASP A . n 
A 1 152 ASP 152 259 259 ASP ASP A . n 
A 1 153 GLY 153 260 260 GLY GLY A . n 
A 1 154 LYS 154 261 261 LYS LYS A . n 
A 1 155 THR 155 262 262 THR THR A . n 
A 1 156 VAL 156 263 263 VAL VAL A . n 
A 1 157 ASP 157 264 264 ASP ASP A . n 
A 1 158 GLY 158 265 265 GLY GLY A . n 
A 1 159 PRO 159 266 266 PRO PRO A . n 
A 1 160 ALA 160 267 267 ALA ALA A . n 
A 1 161 ARG 161 268 268 ARG ARG A . n 
A 1 162 LEU 162 269 269 LEU LEU A . n 
A 1 163 ALA 163 270 270 ALA ALA A . n 
A 1 164 GLU 164 271 271 GLU GLU A . n 
A 1 165 GLU 165 272 272 GLU GLU A . n 
A 1 166 ALA 166 273 273 ALA ALA A . n 
A 1 167 PHE 167 274 274 PHE PHE A . n 
A 1 168 PHE 168 275 275 PHE PHE A . n 
A 1 169 ARG 169 276 276 ARG ARG A . n 
A 1 170 GLY 170 277 277 GLY GLY A . n 
A 1 171 VAL 171 278 278 VAL VAL A . n 
A 1 172 SER 172 279 279 SER SER A . n 
A 1 173 GLN 173 280 280 GLN GLN A . n 
A 1 174 GLY 174 281 281 GLY GLY A . n 
A 1 175 ARG 175 282 282 ARG ARG A . n 
A 1 176 GLY 176 283 283 GLY GLY A . n 
A 1 177 GLY 177 284 284 GLY GLY A . n 
A 1 178 LEU 178 285 285 LEU LEU A . n 
A 1 179 GLY 179 286 286 GLY GLY A . n 
A 1 180 SER 180 287 287 SER SER A . n 
A 1 181 ILE 181 288 288 ILE ILE A . n 
A 1 182 PHE 182 289 289 PHE PHE A . n 
A 1 183 VAL 183 290 290 VAL VAL A . n 
A 1 184 TRP 184 291 291 TRP TRP A . n 
A 1 185 ALA 185 292 292 ALA ALA A . n 
A 1 186 SER 186 293 293 SER SER A . n 
A 1 187 GLY 187 294 294 GLY GLY A . n 
A 1 188 ASN 188 295 295 ASN ASN A . n 
A 1 189 GLY 189 296 296 GLY GLY A . n 
A 1 190 GLY 190 297 297 GLY GLY A . n 
A 1 191 ARG 191 298 298 ARG ARG A . n 
A 1 192 GLU 192 299 299 GLU GLU A . n 
A 1 193 HIS 193 300 300 HIS HIS A . n 
A 1 194 ASP 194 301 301 ASP ASP A . n 
A 1 195 SER 195 302 302 SER SER A . n 
A 1 196 CYS 196 303 303 CYS CYS A . n 
A 1 197 ASN 197 304 304 ASN ASN A . n 
A 1 198 CYS 198 305 305 CYS CYS A . n 
A 1 199 ASP 199 306 306 ASP ASP A . n 
A 1 200 GLY 200 307 307 GLY GLY A . n 
A 1 201 TYR 201 308 308 TYR TYR A . n 
A 1 202 THR 202 309 309 THR THR A . n 
A 1 203 ASN 203 310 310 ASN ASN A . n 
A 1 204 SER 204 311 311 SER SER A . n 
A 1 205 ILE 205 312 312 ILE ILE A . n 
A 1 206 TYR 206 313 313 TYR TYR A . n 
A 1 207 THR 207 314 314 THR THR A . n 
A 1 208 LEU 208 315 315 LEU LEU A . n 
A 1 209 SER 209 316 316 SER SER A . n 
A 1 210 ILE 210 317 317 ILE ILE A . n 
A 1 211 SER 211 318 318 SER SER A . n 
A 1 212 SER 212 319 319 SER SER A . n 
A 1 213 ALA 213 320 320 ALA ALA A . n 
A 1 214 THR 214 321 321 THR THR A . n 
A 1 215 GLN 215 322 322 GLN GLN A . n 
A 1 216 PHE 216 323 323 PHE PHE A . n 
A 1 217 GLY 217 324 324 GLY GLY A . n 
A 1 218 ASN 218 325 325 ASN ASN A . n 
A 1 219 VAL 219 326 326 VAL VAL A . n 
A 1 220 PRO 220 327 327 PRO PRO A . n 
A 1 221 TRP 221 328 328 TRP TRP A . n 
A 1 222 TYR 222 329 329 TYR TYR A . n 
A 1 223 SER 223 330 330 SER SER A . n 
A 1 224 GLU 224 331 331 GLU GLU A . n 
A 1 225 ALA 225 332 332 ALA ALA A . n 
A 1 226 CYS 226 333 333 CYS CYS A . n 
A 1 227 SER 227 334 334 SER SER A . n 
A 1 228 SER 228 335 335 SER SER A . n 
A 1 229 THR 229 336 336 THR THR A . n 
A 1 230 LEU 230 337 337 LEU LEU A . n 
A 1 231 ALA 231 338 338 ALA ALA A . n 
A 1 232 THR 232 339 339 THR THR A . n 
A 1 233 THR 233 340 340 THR THR A . n 
A 1 234 TYR 234 341 341 TYR TYR A . n 
A 1 235 SER 235 342 342 SER SER A . n 
A 1 236 SER 236 343 343 SER SER A . n 
A 1 237 GLY 237 344 344 GLY GLY A . n 
A 1 238 ASN 238 345 345 ASN ASN A . n 
A 1 239 GLN 239 346 346 GLN GLN A . n 
A 1 240 ASN 240 347 347 ASN ASN A . n 
A 1 241 GLU 241 348 348 GLU GLU A . n 
A 1 242 LYS 242 349 349 LYS LYS A . n 
A 1 243 GLN 243 350 350 GLN GLN A . n 
A 1 244 ILE 244 351 351 ILE ILE A . n 
A 1 245 VAL 245 352 352 VAL VAL A . n 
A 1 246 THR 246 353 353 THR THR A . n 
A 1 247 THR 247 354 354 THR THR A . n 
A 1 248 ASP 248 355 355 ASP ASP A . n 
A 1 249 LEU 249 356 356 LEU LEU A . n 
A 1 250 ARG 250 357 357 ARG ARG A . n 
A 1 251 GLN 251 358 358 GLN GLN A . n 
A 1 252 LYS 252 359 359 LYS LYS A . n 
A 1 253 CYS 253 360 360 CYS CYS A . n 
A 1 254 THR 254 361 361 THR THR A . n 
A 1 255 GLU 255 362 362 GLU GLU A . n 
A 1 256 SER 256 363 363 SER SER A . n 
A 1 257 HIS 257 364 364 HIS HIS A . n 
A 1 258 THR 258 365 365 THR THR A . n 
A 1 259 GLY 259 366 366 GLY GLY A . n 
A 1 260 THR 260 367 367 THR THR A . n 
A 1 261 SER 261 368 368 SER SER A . n 
A 1 262 ALA 262 369 369 ALA ALA A . n 
A 1 263 SER 263 370 370 SER SER A . n 
A 1 264 ALA 264 371 371 ALA ALA A . n 
A 1 265 PRO 265 372 372 PRO PRO A . n 
A 1 266 LEU 266 373 373 LEU LEU A . n 
A 1 267 ALA 267 374 374 ALA ALA A . n 
A 1 268 ALA 268 375 375 ALA ALA A . n 
A 1 269 GLY 269 376 376 GLY GLY A . n 
A 1 270 ILE 270 377 377 ILE ILE A . n 
A 1 271 ILE 271 378 378 ILE ILE A . n 
A 1 272 ALA 272 379 379 ALA ALA A . n 
A 1 273 LEU 273 380 380 LEU LEU A . n 
A 1 274 THR 274 381 381 THR THR A . n 
A 1 275 LEU 275 382 382 LEU LEU A . n 
A 1 276 GLU 276 383 383 GLU GLU A . n 
A 1 277 ALA 277 384 384 ALA ALA A . n 
A 1 278 ASN 278 385 385 ASN ASN A . n 
A 1 279 LYS 279 386 386 LYS LYS A . n 
A 1 280 ASN 280 387 387 ASN ASN A . n 
A 1 281 LEU 281 388 388 LEU LEU A . n 
A 1 282 THR 282 389 389 THR THR A . n 
A 1 283 TRP 283 390 390 TRP TRP A . n 
A 1 284 ARG 284 391 391 ARG ARG A . n 
A 1 285 ASP 285 392 392 ASP ASP A . n 
A 1 286 MET 286 393 393 MET MET A . n 
A 1 287 GLN 287 394 394 GLN GLN A . n 
A 1 288 HIS 288 395 395 HIS HIS A . n 
A 1 289 LEU 289 396 396 LEU LEU A . n 
A 1 290 VAL 290 397 397 VAL VAL A . n 
A 1 291 VAL 291 398 398 VAL VAL A . n 
A 1 292 GLN 292 399 399 GLN GLN A . n 
A 1 293 THR 293 400 400 THR THR A . n 
A 1 294 SER 294 401 401 SER SER A . n 
A 1 295 LYS 295 402 402 LYS LYS A . n 
A 1 296 PRO 296 403 403 PRO PRO A . n 
A 1 297 ALA 297 404 404 ALA ALA A . n 
A 1 298 HIS 298 405 405 HIS HIS A . n 
A 1 299 LEU 299 406 406 LEU LEU A . n 
A 1 300 ASN 300 407 407 ASN ASN A . n 
A 1 301 ALA 301 408 408 ALA ALA A . n 
A 1 302 ASN 302 409 409 ASN ASN A . n 
A 1 303 ASP 303 410 410 ASP ASP A . n 
A 1 304 TRP 304 411 411 TRP TRP A . n 
A 1 305 ALA 305 412 412 ALA ALA A . n 
A 1 306 THR 306 413 413 THR THR A . n 
A 1 307 ASN 307 414 414 ASN ASN A . n 
A 1 308 GLY 308 415 415 GLY GLY A . n 
A 1 309 VAL 309 416 416 VAL VAL A . n 
A 1 310 GLY 310 417 417 GLY GLY A . n 
A 1 311 ARG 311 418 418 ARG ARG A . n 
A 1 312 LYS 312 419 419 LYS LYS A . n 
A 1 313 VAL 313 420 420 VAL VAL A . n 
A 1 314 SER 314 421 421 SER SER A . n 
A 1 315 HIS 315 422 422 HIS HIS A . n 
A 1 316 SER 316 423 423 SER SER A . n 
A 1 317 TYR 317 424 424 TYR TYR A . n 
A 1 318 GLY 318 425 425 GLY GLY A . n 
A 1 319 TYR 319 426 426 TYR TYR A . n 
A 1 320 GLY 320 427 427 GLY GLY A . n 
A 1 321 LEU 321 428 428 LEU LEU A . n 
A 1 322 LEU 322 429 429 LEU LEU A . n 
A 1 323 ASP 323 430 430 ASP ASP A . n 
A 1 324 ALA 324 431 431 ALA ALA A . n 
A 1 325 GLY 325 432 432 GLY GLY A . n 
A 1 326 ALA 326 433 433 ALA ALA A . n 
A 1 327 MET 327 434 434 MET MET A . n 
A 1 328 VAL 328 435 435 VAL VAL A . n 
A 1 329 ALA 329 436 436 ALA ALA A . n 
A 1 330 LEU 330 437 437 LEU LEU A . n 
A 1 331 ALA 331 438 438 ALA ALA A . n 
A 1 332 GLN 332 439 439 GLN GLN A . n 
A 1 333 ASN 333 440 440 ASN ASN A . n 
A 1 334 TRP 334 441 441 TRP TRP A . n 
A 1 335 THR 335 442 442 THR THR A . n 
A 1 336 THR 336 443 443 THR THR A . n 
A 1 337 VAL 337 444 444 VAL VAL A . n 
A 1 338 ALA 338 445 445 ALA ALA A . n 
A 1 339 PRO 339 446 446 PRO PRO A . n 
A 1 340 GLN 340 447 447 GLN GLN A . n 
A 1 341 ARG 341 448 448 ARG ARG A . n 
A 1 342 LYS 342 449 449 LYS LYS A . n 
A 1 343 CYS 343 450 450 CYS CYS A . n 
A 1 344 ILE 344 451 451 ILE ILE A . n 
A 1 345 ILE 345 452 452 ILE ILE A . n 
A 1 346 ASP 346 453 453 ASP ASP A . n 
A 1 347 ILE 347 454 454 ILE ILE A . n 
A 1 348 LEU 348 455 455 LEU LEU A . n 
A 1 349 THR 349 456 456 THR THR A . n 
A 1 350 GLU 350 457 457 GLU GLU A . n 
A 1 351 PRO 351 458 458 PRO PRO A . n 
A 1 352 LYS 352 459 459 LYS LYS A . n 
A 1 353 ASP 353 460 460 ASP ASP A . n 
A 1 354 ILE 354 461 461 ILE ILE A . n 
A 1 355 GLY 355 462 462 GLY GLY A . n 
A 1 356 LYS 356 463 463 LYS LYS A . n 
A 1 357 ARG 357 464 464 ARG ARG A . n 
A 1 358 LEU 358 465 465 LEU LEU A . n 
A 1 359 GLU 359 466 466 GLU GLU A . n 
A 1 360 VAL 360 467 467 VAL VAL A . n 
A 1 361 ARG 361 468 468 ARG ARG A . n 
A 1 362 LYS 362 469 469 LYS LYS A . n 
A 1 363 THR 363 470 470 THR THR A . n 
A 1 364 VAL 364 471 471 VAL VAL A . n 
A 1 365 THR 365 472 472 THR THR A . n 
A 1 366 ALA 366 473 473 ALA ALA A . n 
A 1 367 CYS 367 474 474 CYS CYS A . n 
A 1 368 LEU 368 475 475 LEU LEU A . n 
A 1 369 GLY 369 476 476 GLY GLY A . n 
A 1 370 GLU 370 477 477 GLU GLU A . n 
A 1 371 PRO 371 478 478 PRO PRO A . n 
A 1 372 ASN 372 479 479 ASN ASN A . n 
A 1 373 HIS 373 480 480 HIS HIS A . n 
A 1 374 ILE 374 481 481 ILE ILE A . n 
A 1 375 THR 375 482 482 THR THR A . n 
A 1 376 ARG 376 483 483 ARG ARG A . n 
A 1 377 LEU 377 484 484 LEU LEU A . n 
A 1 378 GLU 378 485 485 GLU GLU A . n 
A 1 379 HIS 379 486 486 HIS HIS A . n 
A 1 380 ALA 380 487 487 ALA ALA A . n 
A 1 381 GLN 381 488 488 GLN GLN A . n 
A 1 382 ALA 382 489 489 ALA ALA A . n 
A 1 383 ARG 383 490 490 ARG ARG A . n 
A 1 384 LEU 384 491 491 LEU LEU A . n 
A 1 385 THR 385 492 492 THR THR A . n 
A 1 386 LEU 386 493 493 LEU LEU A . n 
A 1 387 SER 387 494 494 SER SER A . n 
A 1 388 TYR 388 495 495 TYR TYR A . n 
A 1 389 ASN 389 496 496 ASN ASN A . n 
A 1 390 ARG 390 497 497 ARG ARG A . n 
A 1 391 ARG 391 498 498 ARG ARG A . n 
A 1 392 GLY 392 499 499 GLY GLY A . n 
A 1 393 ASP 393 500 500 ASP ASP A . n 
A 1 394 LEU 394 501 501 LEU LEU A . n 
A 1 395 ALA 395 502 502 ALA ALA A . n 
A 1 396 ILE 396 503 503 ILE ILE A . n 
A 1 397 HIS 397 504 504 HIS HIS A . n 
A 1 398 LEU 398 505 505 LEU LEU A . n 
A 1 399 VAL 399 506 506 VAL VAL A . n 
A 1 400 SER 400 507 507 SER SER A . n 
A 1 401 PRO 401 508 508 PRO PRO A . n 
A 1 402 MET 402 509 509 MET MET A . n 
A 1 403 GLY 403 510 510 GLY GLY A . n 
A 1 404 THR 404 511 511 THR THR A . n 
A 1 405 ARG 405 512 512 ARG ARG A . n 
A 1 406 SER 406 513 513 SER SER A . n 
A 1 407 THR 407 514 514 THR THR A . n 
A 1 408 LEU 408 515 515 LEU LEU A . n 
A 1 409 LEU 409 516 516 LEU LEU A . n 
A 1 410 ALA 410 517 517 ALA ALA A . n 
A 1 411 ALA 411 518 518 ALA ALA A . n 
A 1 412 ARG 412 519 519 ARG ARG A . n 
A 1 413 PRO 413 520 520 PRO PRO A . n 
A 1 414 HIS 414 521 521 HIS HIS A . n 
A 1 415 ASP 415 522 522 ASP ASP A . n 
A 1 416 TYR 416 523 523 TYR TYR A . n 
A 1 417 SER 417 524 524 SER SER A . n 
A 1 418 ALA 418 525 525 ALA ALA A . n 
A 1 419 ASP 419 526 526 ASP ASP A . n 
A 1 420 GLY 420 527 527 GLY GLY A . n 
A 1 421 PHE 421 528 528 PHE PHE A . n 
A 1 422 ASN 422 529 529 ASN ASN A . n 
A 1 423 ASP 423 530 530 ASP ASP A . n 
A 1 424 TRP 424 531 531 TRP TRP A . n 
A 1 425 ALA 425 532 532 ALA ALA A . n 
A 1 426 PHE 426 533 533 PHE PHE A . n 
A 1 427 MET 427 534 534 MET MET A . n 
A 1 428 THR 428 535 535 THR THR A . n 
A 1 429 THR 429 536 536 THR THR A . n 
A 1 430 HIS 430 537 537 HIS HIS A . n 
A 1 431 SER 431 538 538 SER SER A . n 
A 1 432 TRP 432 539 539 TRP TRP A . n 
A 1 433 ASP 433 540 540 ASP ASP A . n 
A 1 434 GLU 434 541 541 GLU GLU A . n 
A 1 435 ASP 435 542 542 ASP ASP A . n 
A 1 436 PRO 436 543 543 PRO PRO A . n 
A 1 437 SER 437 544 544 SER SER A . n 
A 1 438 GLY 438 545 545 GLY GLY A . n 
A 1 439 GLU 439 546 546 GLU GLU A . n 
A 1 440 TRP 440 547 547 TRP TRP A . n 
A 1 441 VAL 441 548 548 VAL VAL A . n 
A 1 442 LEU 442 549 549 LEU LEU A . n 
A 1 443 GLU 443 550 550 GLU GLU A . n 
A 1 444 ILE 444 551 551 ILE ILE A . n 
A 1 445 GLU 445 552 552 GLU GLU A . n 
A 1 446 ASN 446 553 553 ASN ASN A . n 
A 1 447 THR 447 554 554 THR THR A . n 
A 1 448 SER 448 555 555 SER SER A . n 
A 1 449 GLU 449 556 556 GLU GLU A . n 
A 1 450 ALA 450 557 557 ALA ALA A . n 
A 1 451 ASN 451 558 558 ASN ASN A . n 
A 1 452 ASN 452 559 559 ASN ASN A . n 
A 1 453 TYR 453 560 560 TYR TYR A . n 
A 1 454 GLY 454 561 561 GLY GLY A . n 
A 1 455 THR 455 562 562 THR THR A . n 
A 1 456 LEU 456 563 563 LEU LEU A . n 
A 1 457 THR 457 564 564 THR THR A . n 
A 1 458 LYS 458 565 565 LYS LYS A . n 
A 1 459 PHE 459 566 566 PHE PHE A . n 
A 1 460 THR 460 567 567 THR THR A . n 
A 1 461 LEU 461 568 568 LEU LEU A . n 
A 1 462 VAL 462 569 569 VAL VAL A . n 
A 1 463 LEU 463 570 570 LEU LEU A . n 
A 1 464 TYR 464 571 571 TYR TYR A . n 
A 1 465 GLY 465 572 572 GLY GLY A . n 
A 1 466 THR 466 573 573 THR THR A . n 
A 1 467 ALA 467 574 574 ALA ALA A . n 
A 1 468 SER 468 575 575 SER SER A . n 
A 1 469 GLY 469 576 576 GLY GLY A . n 
A 1 470 SER 470 577 577 SER SER A . n 
A 1 471 LEU 471 578 578 LEU LEU A . n 
A 1 472 VAL 472 579 579 VAL VAL A . n 
A 1 473 PRO 473 580 580 PRO PRO A . n 
A 1 474 ARG 474 581 581 ARG ARG A . n 
A 1 475 GLY 475 582 ?   ?   ?   A . n 
A 1 476 SER 476 583 ?   ?   ?   A . n 
A 1 477 HIS 477 584 ?   ?   ?   A . n 
A 1 478 HIS 478 585 ?   ?   ?   A . n 
A 1 479 HIS 479 586 ?   ?   ?   A . n 
A 1 480 HIS 480 587 ?   ?   ?   A . n 
# 
_pdbx_entity_instance_feature.ordinal        1 
_pdbx_entity_instance_feature.comp_id        A1JA6 
_pdbx_entity_instance_feature.asym_id        ? 
_pdbx_entity_instance_feature.seq_num        ? 
_pdbx_entity_instance_feature.auth_comp_id   A1JA6 
_pdbx_entity_instance_feature.auth_asym_id   ? 
_pdbx_entity_instance_feature.auth_seq_num   ? 
_pdbx_entity_instance_feature.feature_type   'SUBJECT OF INVESTIGATION' 
_pdbx_entity_instance_feature.details        ? 
# 
loop_
_pdbx_nonpoly_scheme.asym_id 
_pdbx_nonpoly_scheme.entity_id 
_pdbx_nonpoly_scheme.mon_id 
_pdbx_nonpoly_scheme.ndb_seq_num 
_pdbx_nonpoly_scheme.pdb_seq_num 
_pdbx_nonpoly_scheme.auth_seq_num 
_pdbx_nonpoly_scheme.pdb_mon_id 
_pdbx_nonpoly_scheme.auth_mon_id 
_pdbx_nonpoly_scheme.pdb_strand_id 
_pdbx_nonpoly_scheme.pdb_ins_code 
B 2 A1JA6 1   601  1    A1JA6 DRG A . 
C 3 CA    1   602  1    CA    CA  A . 
D 3 CA    1   603  2    CA    CA  A . 
E 3 CA    1   604  3    CA    CA  A . 
F 4 NA    1   605  4    NA    NA  A . 
G 4 NA    1   606  5    NA    NA  A . 
H 4 NA    1   607  6    NA    NA  A . 
I 4 NA    1   608  7    NA    NA  A . 
J 5 CL    1   609  8    CL    CL  A . 
K 6 DMS   1   610  11   DMS   DMS A . 
L 6 DMS   1   611  13   DMS   DMS A . 
M 6 DMS   1   612  14   DMS   DMS A . 
N 6 DMS   1   613  15   DMS   DMS A . 
O 6 DMS   1   614  16   DMS   DMS A . 
P 6 DMS   1   615  17   DMS   DMS A . 
Q 7 NAG   1   616  1    NAG   NAG A . 
R 8 HOH   1   701  1623 HOH   HOH A . 
R 8 HOH   2   702  1611 HOH   HOH A . 
R 8 HOH   3   703  702  HOH   HOH A . 
R 8 HOH   4   704  1636 HOH   HOH A . 
R 8 HOH   5   705  1454 HOH   HOH A . 
R 8 HOH   6   706  1644 HOH   HOH A . 
R 8 HOH   7   707  1431 HOH   HOH A . 
R 8 HOH   8   708  715  HOH   HOH A . 
R 8 HOH   9   709  766  HOH   HOH A . 
R 8 HOH   10  710  1665 HOH   HOH A . 
R 8 HOH   11  711  1351 HOH   HOH A . 
R 8 HOH   12  712  706  HOH   HOH A . 
R 8 HOH   13  713  1581 HOH   HOH A . 
R 8 HOH   14  714  813  HOH   HOH A . 
R 8 HOH   15  715  771  HOH   HOH A . 
R 8 HOH   16  716  760  HOH   HOH A . 
R 8 HOH   17  717  736  HOH   HOH A . 
R 8 HOH   18  718  1602 HOH   HOH A . 
R 8 HOH   19  719  1647 HOH   HOH A . 
R 8 HOH   20  720  919  HOH   HOH A . 
R 8 HOH   21  721  965  HOH   HOH A . 
R 8 HOH   22  722  1507 HOH   HOH A . 
R 8 HOH   23  723  1475 HOH   HOH A . 
R 8 HOH   24  724  1386 HOH   HOH A . 
R 8 HOH   25  725  783  HOH   HOH A . 
R 8 HOH   26  726  1583 HOH   HOH A . 
R 8 HOH   27  727  1464 HOH   HOH A . 
R 8 HOH   28  728  1511 HOH   HOH A . 
R 8 HOH   29  729  709  HOH   HOH A . 
R 8 HOH   30  730  1637 HOH   HOH A . 
R 8 HOH   31  731  1413 HOH   HOH A . 
R 8 HOH   32  732  979  HOH   HOH A . 
R 8 HOH   33  733  743  HOH   HOH A . 
R 8 HOH   34  734  792  HOH   HOH A . 
R 8 HOH   35  735  1478 HOH   HOH A . 
R 8 HOH   36  736  1571 HOH   HOH A . 
R 8 HOH   37  737  878  HOH   HOH A . 
R 8 HOH   38  738  807  HOH   HOH A . 
R 8 HOH   39  739  1324 HOH   HOH A . 
R 8 HOH   40  740  1641 HOH   HOH A . 
R 8 HOH   41  741  720  HOH   HOH A . 
R 8 HOH   42  742  1399 HOH   HOH A . 
R 8 HOH   43  743  901  HOH   HOH A . 
R 8 HOH   44  744  1573 HOH   HOH A . 
R 8 HOH   45  745  1566 HOH   HOH A . 
R 8 HOH   46  746  1580 HOH   HOH A . 
R 8 HOH   47  747  730  HOH   HOH A . 
R 8 HOH   48  748  1325 HOH   HOH A . 
R 8 HOH   49  749  1596 HOH   HOH A . 
R 8 HOH   50  750  725  HOH   HOH A . 
R 8 HOH   51  751  737  HOH   HOH A . 
R 8 HOH   52  752  761  HOH   HOH A . 
R 8 HOH   53  753  765  HOH   HOH A . 
R 8 HOH   54  754  1356 HOH   HOH A . 
R 8 HOH   55  755  817  HOH   HOH A . 
R 8 HOH   56  756  1578 HOH   HOH A . 
R 8 HOH   57  757  755  HOH   HOH A . 
R 8 HOH   58  758  716  HOH   HOH A . 
R 8 HOH   59  759  762  HOH   HOH A . 
R 8 HOH   60  760  764  HOH   HOH A . 
R 8 HOH   61  761  998  HOH   HOH A . 
R 8 HOH   62  762  1353 HOH   HOH A . 
R 8 HOH   63  763  811  HOH   HOH A . 
R 8 HOH   64  764  753  HOH   HOH A . 
R 8 HOH   65  765  872  HOH   HOH A . 
R 8 HOH   66  766  806  HOH   HOH A . 
R 8 HOH   67  767  1310 HOH   HOH A . 
R 8 HOH   68  768  1530 HOH   HOH A . 
R 8 HOH   69  769  1322 HOH   HOH A . 
R 8 HOH   70  770  851  HOH   HOH A . 
R 8 HOH   71  771  789  HOH   HOH A . 
R 8 HOH   72  772  1360 HOH   HOH A . 
R 8 HOH   73  773  812  HOH   HOH A . 
R 8 HOH   74  774  1567 HOH   HOH A . 
R 8 HOH   75  775  908  HOH   HOH A . 
R 8 HOH   76  776  801  HOH   HOH A . 
R 8 HOH   77  777  1346 HOH   HOH A . 
R 8 HOH   78  778  748  HOH   HOH A . 
R 8 HOH   79  779  1312 HOH   HOH A . 
R 8 HOH   80  780  821  HOH   HOH A . 
R 8 HOH   81  781  775  HOH   HOH A . 
R 8 HOH   82  782  864  HOH   HOH A . 
R 8 HOH   83  783  803  HOH   HOH A . 
R 8 HOH   84  784  1549 HOH   HOH A . 
R 8 HOH   85  785  827  HOH   HOH A . 
R 8 HOH   86  786  1643 HOH   HOH A . 
R 8 HOH   87  787  906  HOH   HOH A . 
R 8 HOH   88  788  882  HOH   HOH A . 
R 8 HOH   89  789  757  HOH   HOH A . 
R 8 HOH   90  790  1070 HOH   HOH A . 
R 8 HOH   91  791  782  HOH   HOH A . 
R 8 HOH   92  792  833  HOH   HOH A . 
R 8 HOH   93  793  739  HOH   HOH A . 
R 8 HOH   94  794  879  HOH   HOH A . 
R 8 HOH   95  795  787  HOH   HOH A . 
R 8 HOH   96  796  824  HOH   HOH A . 
R 8 HOH   97  797  826  HOH   HOH A . 
R 8 HOH   98  798  947  HOH   HOH A . 
R 8 HOH   99  799  1370 HOH   HOH A . 
R 8 HOH   100 800  1155 HOH   HOH A . 
R 8 HOH   101 801  1394 HOH   HOH A . 
R 8 HOH   102 802  1523 HOH   HOH A . 
R 8 HOH   103 803  848  HOH   HOH A . 
R 8 HOH   104 804  857  HOH   HOH A . 
R 8 HOH   105 805  754  HOH   HOH A . 
R 8 HOH   106 806  866  HOH   HOH A . 
R 8 HOH   107 807  815  HOH   HOH A . 
R 8 HOH   108 808  904  HOH   HOH A . 
R 8 HOH   109 809  1035 HOH   HOH A . 
R 8 HOH   110 810  1497 HOH   HOH A . 
R 8 HOH   111 811  1361 HOH   HOH A . 
R 8 HOH   112 812  1246 HOH   HOH A . 
R 8 HOH   113 813  776  HOH   HOH A . 
R 8 HOH   114 814  802  HOH   HOH A . 
R 8 HOH   115 815  853  HOH   HOH A . 
R 8 HOH   116 816  1568 HOH   HOH A . 
R 8 HOH   117 817  799  HOH   HOH A . 
R 8 HOH   118 818  865  HOH   HOH A . 
R 8 HOH   119 819  1554 HOH   HOH A . 
R 8 HOH   120 820  1503 HOH   HOH A . 
R 8 HOH   121 821  854  HOH   HOH A . 
R 8 HOH   122 822  1586 HOH   HOH A . 
R 8 HOH   123 823  1406 HOH   HOH A . 
R 8 HOH   124 824  734  HOH   HOH A . 
R 8 HOH   125 825  996  HOH   HOH A . 
R 8 HOH   126 826  890  HOH   HOH A . 
R 8 HOH   127 827  788  HOH   HOH A . 
R 8 HOH   128 828  752  HOH   HOH A . 
R 8 HOH   129 829  859  HOH   HOH A . 
R 8 HOH   130 830  784  HOH   HOH A . 
R 8 HOH   131 831  855  HOH   HOH A . 
R 8 HOH   132 832  1582 HOH   HOH A . 
R 8 HOH   133 833  733  HOH   HOH A . 
R 8 HOH   134 834  842  HOH   HOH A . 
R 8 HOH   135 835  909  HOH   HOH A . 
R 8 HOH   136 836  794  HOH   HOH A . 
R 8 HOH   137 837  769  HOH   HOH A . 
R 8 HOH   138 838  1487 HOH   HOH A . 
R 8 HOH   139 839  1279 HOH   HOH A . 
R 8 HOH   140 840  844  HOH   HOH A . 
R 8 HOH   141 841  981  HOH   HOH A . 
R 8 HOH   142 842  745  HOH   HOH A . 
R 8 HOH   143 843  934  HOH   HOH A . 
R 8 HOH   144 844  918  HOH   HOH A . 
R 8 HOH   145 845  735  HOH   HOH A . 
R 8 HOH   146 846  875  HOH   HOH A . 
R 8 HOH   147 847  1663 HOH   HOH A . 
R 8 HOH   148 848  1045 HOH   HOH A . 
R 8 HOH   149 849  1512 HOH   HOH A . 
R 8 HOH   150 850  928  HOH   HOH A . 
R 8 HOH   151 851  924  HOH   HOH A . 
R 8 HOH   152 852  1442 HOH   HOH A . 
R 8 HOH   153 853  1634 HOH   HOH A . 
R 8 HOH   154 854  932  HOH   HOH A . 
R 8 HOH   155 855  809  HOH   HOH A . 
R 8 HOH   156 856  829  HOH   HOH A . 
R 8 HOH   157 857  902  HOH   HOH A . 
R 8 HOH   158 858  1597 HOH   HOH A . 
R 8 HOH   159 859  1455 HOH   HOH A . 
R 8 HOH   160 860  1395 HOH   HOH A . 
R 8 HOH   161 861  892  HOH   HOH A . 
R 8 HOH   162 862  994  HOH   HOH A . 
R 8 HOH   163 863  825  HOH   HOH A . 
R 8 HOH   164 864  1258 HOH   HOH A . 
R 8 HOH   165 865  937  HOH   HOH A . 
R 8 HOH   166 866  1572 HOH   HOH A . 
R 8 HOH   167 867  1480 HOH   HOH A . 
R 8 HOH   168 868  929  HOH   HOH A . 
R 8 HOH   169 869  773  HOH   HOH A . 
R 8 HOH   170 870  830  HOH   HOH A . 
R 8 HOH   171 871  1639 HOH   HOH A . 
R 8 HOH   172 872  1359 HOH   HOH A . 
R 8 HOH   173 873  870  HOH   HOH A . 
R 8 HOH   174 874  1654 HOH   HOH A . 
R 8 HOH   175 875  1561 HOH   HOH A . 
R 8 HOH   176 876  1334 HOH   HOH A . 
R 8 HOH   177 877  944  HOH   HOH A . 
R 8 HOH   178 878  1289 HOH   HOH A . 
R 8 HOH   179 879  915  HOH   HOH A . 
R 8 HOH   180 880  1550 HOH   HOH A . 
R 8 HOH   181 881  927  HOH   HOH A . 
R 8 HOH   182 882  823  HOH   HOH A . 
R 8 HOH   183 883  950  HOH   HOH A . 
R 8 HOH   184 884  1509 HOH   HOH A . 
R 8 HOH   185 885  1076 HOH   HOH A . 
R 8 HOH   186 886  921  HOH   HOH A . 
R 8 HOH   187 887  1448 HOH   HOH A . 
R 8 HOH   188 888  869  HOH   HOH A . 
R 8 HOH   189 889  1559 HOH   HOH A . 
R 8 HOH   190 890  940  HOH   HOH A . 
R 8 HOH   191 891  1294 HOH   HOH A . 
R 8 HOH   192 892  1499 HOH   HOH A . 
R 8 HOH   193 893  1352 HOH   HOH A . 
R 8 HOH   194 894  1528 HOH   HOH A . 
R 8 HOH   195 895  1436 HOH   HOH A . 
R 8 HOH   196 896  1452 HOH   HOH A . 
R 8 HOH   197 897  1525 HOH   HOH A . 
R 8 HOH   198 898  1472 HOH   HOH A . 
R 8 HOH   199 899  1492 HOH   HOH A . 
R 8 HOH   200 900  781  HOH   HOH A . 
R 8 HOH   201 901  1333 HOH   HOH A . 
R 8 HOH   202 902  1268 HOH   HOH A . 
R 8 HOH   203 903  1270 HOH   HOH A . 
R 8 HOH   204 904  840  HOH   HOH A . 
R 8 HOH   205 905  922  HOH   HOH A . 
R 8 HOH   206 906  1616 HOH   HOH A . 
R 8 HOH   207 907  893  HOH   HOH A . 
R 8 HOH   208 908  1164 HOH   HOH A . 
R 8 HOH   209 909  914  HOH   HOH A . 
R 8 HOH   210 910  1357 HOH   HOH A . 
R 8 HOH   211 911  953  HOH   HOH A . 
R 8 HOH   212 912  1417 HOH   HOH A . 
R 8 HOH   213 913  847  HOH   HOH A . 
R 8 HOH   214 914  1546 HOH   HOH A . 
R 8 HOH   215 915  750  HOH   HOH A . 
R 8 HOH   216 916  1284 HOH   HOH A . 
R 8 HOH   217 917  780  HOH   HOH A . 
R 8 HOH   218 918  1287 HOH   HOH A . 
R 8 HOH   219 919  1599 HOH   HOH A . 
R 8 HOH   220 920  958  HOH   HOH A . 
R 8 HOH   221 921  883  HOH   HOH A . 
R 8 HOH   222 922  925  HOH   HOH A . 
R 8 HOH   223 923  1046 HOH   HOH A . 
R 8 HOH   224 924  1548 HOH   HOH A . 
R 8 HOH   225 925  1630 HOH   HOH A . 
R 8 HOH   226 926  1013 HOH   HOH A . 
R 8 HOH   227 927  1443 HOH   HOH A . 
R 8 HOH   228 928  973  HOH   HOH A . 
R 8 HOH   229 929  863  HOH   HOH A . 
R 8 HOH   230 930  926  HOH   HOH A . 
R 8 HOH   231 931  1315 HOH   HOH A . 
R 8 HOH   232 932  1411 HOH   HOH A . 
R 8 HOH   233 933  1021 HOH   HOH A . 
R 8 HOH   234 934  1500 HOH   HOH A . 
R 8 HOH   235 935  900  HOH   HOH A . 
R 8 HOH   236 936  1551 HOH   HOH A . 
R 8 HOH   237 937  931  HOH   HOH A . 
R 8 HOH   238 938  1311 HOH   HOH A . 
R 8 HOH   239 939  1627 HOH   HOH A . 
R 8 HOH   240 940  885  HOH   HOH A . 
R 8 HOH   241 941  1014 HOH   HOH A . 
R 8 HOH   242 942  969  HOH   HOH A . 
R 8 HOH   243 943  942  HOH   HOH A . 
R 8 HOH   244 944  1476 HOH   HOH A . 
R 8 HOH   245 945  837  HOH   HOH A . 
R 8 HOH   246 946  1526 HOH   HOH A . 
R 8 HOH   247 947  1649 HOH   HOH A . 
R 8 HOH   248 948  1666 HOH   HOH A . 
R 8 HOH   249 949  1484 HOH   HOH A . 
R 8 HOH   250 950  910  HOH   HOH A . 
R 8 HOH   251 951  1028 HOH   HOH A . 
R 8 HOH   252 952  1009 HOH   HOH A . 
R 8 HOH   253 953  1661 HOH   HOH A . 
R 8 HOH   254 954  1483 HOH   HOH A . 
R 8 HOH   255 955  938  HOH   HOH A . 
R 8 HOH   256 956  911  HOH   HOH A . 
R 8 HOH   257 957  858  HOH   HOH A . 
R 8 HOH   258 958  1330 HOH   HOH A . 
R 8 HOH   259 959  899  HOH   HOH A . 
R 8 HOH   260 960  1538 HOH   HOH A . 
R 8 HOH   261 961  1365 HOH   HOH A . 
R 8 HOH   262 962  1517 HOH   HOH A . 
R 8 HOH   263 963  1556 HOH   HOH A . 
R 8 HOH   264 964  1010 HOH   HOH A . 
R 8 HOH   265 965  1575 HOH   HOH A . 
R 8 HOH   266 966  1601 HOH   HOH A . 
R 8 HOH   267 967  1445 HOH   HOH A . 
R 8 HOH   268 968  991  HOH   HOH A . 
R 8 HOH   269 969  943  HOH   HOH A . 
R 8 HOH   270 970  1544 HOH   HOH A . 
R 8 HOH   271 971  1446 HOH   HOH A . 
R 8 HOH   272 972  1570 HOH   HOH A . 
R 8 HOH   273 973  1590 HOH   HOH A . 
R 8 HOH   274 974  1037 HOH   HOH A . 
R 8 HOH   275 975  1604 HOH   HOH A . 
R 8 HOH   276 976  1450 HOH   HOH A . 
R 8 HOH   277 977  1584 HOH   HOH A . 
R 8 HOH   278 978  1508 HOH   HOH A . 
R 8 HOH   279 979  1017 HOH   HOH A . 
R 8 HOH   280 980  1034 HOH   HOH A . 
R 8 HOH   281 981  1383 HOH   HOH A . 
R 8 HOH   282 982  986  HOH   HOH A . 
R 8 HOH   283 983  990  HOH   HOH A . 
R 8 HOH   284 984  1460 HOH   HOH A . 
R 8 HOH   285 985  1565 HOH   HOH A . 
R 8 HOH   286 986  1002 HOH   HOH A . 
R 8 HOH   287 987  966  HOH   HOH A . 
R 8 HOH   288 988  1057 HOH   HOH A . 
R 8 HOH   289 989  941  HOH   HOH A . 
R 8 HOH   290 990  1656 HOH   HOH A . 
R 8 HOH   291 991  1473 HOH   HOH A . 
R 8 HOH   292 992  1065 HOH   HOH A . 
R 8 HOH   293 993  1482 HOH   HOH A . 
R 8 HOH   294 994  983  HOH   HOH A . 
R 8 HOH   295 995  1023 HOH   HOH A . 
R 8 HOH   296 996  989  HOH   HOH A . 
R 8 HOH   297 997  1486 HOH   HOH A . 
R 8 HOH   298 998  1569 HOH   HOH A . 
R 8 HOH   299 999  961  HOH   HOH A . 
R 8 HOH   300 1000 1029 HOH   HOH A . 
R 8 HOH   301 1001 1579 HOH   HOH A . 
R 8 HOH   302 1002 1094 HOH   HOH A . 
R 8 HOH   303 1003 1007 HOH   HOH A . 
R 8 HOH   304 1004 1574 HOH   HOH A . 
R 8 HOH   305 1005 1576 HOH   HOH A . 
R 8 HOH   306 1006 916  HOH   HOH A . 
R 8 HOH   307 1007 1073 HOH   HOH A . 
R 8 HOH   308 1008 1298 HOH   HOH A . 
R 8 HOH   309 1009 1328 HOH   HOH A . 
R 8 HOH   310 1010 959  HOH   HOH A . 
R 8 HOH   311 1011 1468 HOH   HOH A . 
R 8 HOH   312 1012 1069 HOH   HOH A . 
R 8 HOH   313 1013 856  HOH   HOH A . 
R 8 HOH   314 1014 1451 HOH   HOH A . 
R 8 HOH   315 1015 1008 HOH   HOH A . 
R 8 HOH   316 1016 1462 HOH   HOH A . 
R 8 HOH   317 1017 1614 HOH   HOH A . 
R 8 HOH   318 1018 1518 HOH   HOH A . 
R 8 HOH   319 1019 1323 HOH   HOH A . 
R 8 HOH   320 1020 1520 HOH   HOH A . 
R 8 HOH   321 1021 997  HOH   HOH A . 
R 8 HOH   322 1022 1657 HOH   HOH A . 
R 8 HOH   323 1023 1458 HOH   HOH A . 
R 8 HOH   324 1024 1560 HOH   HOH A . 
R 8 HOH   325 1025 1052 HOH   HOH A . 
R 8 HOH   326 1026 1054 HOH   HOH A . 
R 8 HOH   327 1027 1018 HOH   HOH A . 
R 8 HOH   328 1028 1107 HOH   HOH A . 
R 8 HOH   329 1029 1068 HOH   HOH A . 
R 8 HOH   330 1030 1467 HOH   HOH A . 
R 8 HOH   331 1031 1364 HOH   HOH A . 
R 8 HOH   332 1032 1434 HOH   HOH A . 
R 8 HOH   333 1033 1126 HOH   HOH A . 
R 8 HOH   334 1034 951  HOH   HOH A . 
R 8 HOH   335 1035 1664 HOH   HOH A . 
R 8 HOH   336 1036 1612 HOH   HOH A . 
R 8 HOH   337 1037 1072 HOH   HOH A . 
R 8 HOH   338 1038 1439 HOH   HOH A . 
R 8 HOH   339 1039 1613 HOH   HOH A . 
R 8 HOH   340 1040 1006 HOH   HOH A . 
R 8 HOH   341 1041 1397 HOH   HOH A . 
R 8 HOH   342 1042 1506 HOH   HOH A . 
R 8 HOH   343 1043 1603 HOH   HOH A . 
R 8 HOH   344 1044 1088 HOH   HOH A . 
R 8 HOH   345 1045 1437 HOH   HOH A . 
R 8 HOH   346 1046 1407 HOH   HOH A . 
R 8 HOH   347 1047 967  HOH   HOH A . 
R 8 HOH   348 1048 1621 HOH   HOH A . 
R 8 HOH   349 1049 1060 HOH   HOH A . 
R 8 HOH   350 1050 1469 HOH   HOH A . 
R 8 HOH   351 1051 1040 HOH   HOH A . 
R 8 HOH   352 1052 1020 HOH   HOH A . 
R 8 HOH   353 1053 1577 HOH   HOH A . 
R 8 HOH   354 1054 1363 HOH   HOH A . 
R 8 HOH   355 1055 1182 HOH   HOH A . 
R 8 HOH   356 1056 1348 HOH   HOH A . 
R 8 HOH   357 1057 1059 HOH   HOH A . 
R 8 HOH   358 1058 1659 HOH   HOH A . 
R 8 HOH   359 1059 1543 HOH   HOH A . 
R 8 HOH   360 1060 1653 HOH   HOH A . 
R 8 HOH   361 1061 1128 HOH   HOH A . 
R 8 HOH   362 1062 1110 HOH   HOH A . 
R 8 HOH   363 1063 1295 HOH   HOH A . 
R 8 HOH   364 1064 862  HOH   HOH A . 
R 8 HOH   365 1065 1645 HOH   HOH A . 
R 8 HOH   366 1066 1105 HOH   HOH A . 
R 8 HOH   367 1067 1470 HOH   HOH A . 
R 8 HOH   368 1068 1652 HOH   HOH A . 
R 8 HOH   369 1069 1354 HOH   HOH A . 
R 8 HOH   370 1070 1245 HOH   HOH A . 
R 8 HOH   371 1071 1670 HOH   HOH A . 
R 8 HOH   372 1072 1048 HOH   HOH A . 
R 8 HOH   373 1073 1589 HOH   HOH A . 
R 8 HOH   374 1074 1331 HOH   HOH A . 
R 8 HOH   375 1075 1655 HOH   HOH A . 
R 8 HOH   376 1076 1093 HOH   HOH A . 
R 8 HOH   377 1077 1610 HOH   HOH A . 
R 8 HOH   378 1078 1598 HOH   HOH A . 
R 8 HOH   379 1079 1515 HOH   HOH A . 
R 8 HOH   380 1080 1062 HOH   HOH A . 
R 8 HOH   381 1081 1633 HOH   HOH A . 
R 8 HOH   382 1082 1392 HOH   HOH A . 
R 8 HOH   383 1083 1519 HOH   HOH A . 
R 8 HOH   384 1084 1051 HOH   HOH A . 
R 8 HOH   385 1085 1131 HOH   HOH A . 
R 8 HOH   386 1086 1165 HOH   HOH A . 
R 8 HOH   387 1087 1171 HOH   HOH A . 
R 8 HOH   388 1088 1114 HOH   HOH A . 
R 8 HOH   389 1089 1648 HOH   HOH A . 
R 8 HOH   390 1090 1642 HOH   HOH A . 
R 8 HOH   391 1091 1591 HOH   HOH A . 
R 8 HOH   392 1092 1498 HOH   HOH A . 
R 8 HOH   393 1093 1016 HOH   HOH A . 
R 8 HOH   394 1094 888  HOH   HOH A . 
R 8 HOH   395 1095 1433 HOH   HOH A . 
R 8 HOH   396 1096 1408 HOH   HOH A . 
R 8 HOH   397 1097 1547 HOH   HOH A . 
R 8 HOH   398 1098 1650 HOH   HOH A . 
R 8 HOH   399 1099 1170 HOH   HOH A . 
R 8 HOH   400 1100 1136 HOH   HOH A . 
R 8 HOH   401 1101 1624 HOH   HOH A . 
R 8 HOH   402 1102 1504 HOH   HOH A . 
R 8 HOH   403 1103 1491 HOH   HOH A . 
R 8 HOH   404 1104 1158 HOH   HOH A . 
R 8 HOH   405 1105 1510 HOH   HOH A . 
R 8 HOH   406 1106 1159 HOH   HOH A . 
R 8 HOH   407 1107 1278 HOH   HOH A . 
R 8 HOH   408 1108 1488 HOH   HOH A . 
R 8 HOH   409 1109 1174 HOH   HOH A . 
R 8 HOH   410 1110 808  HOH   HOH A . 
R 8 HOH   411 1111 1019 HOH   HOH A . 
R 8 HOH   412 1112 1667 HOH   HOH A . 
R 8 HOH   413 1113 1303 HOH   HOH A . 
R 8 HOH   414 1114 1474 HOH   HOH A . 
R 8 HOH   415 1115 1345 HOH   HOH A . 
R 8 HOH   416 1116 1669 HOH   HOH A . 
R 8 HOH   417 1117 1183 HOH   HOH A . 
R 8 HOH   418 1118 1629 HOH   HOH A . 
R 8 HOH   419 1119 1618 HOH   HOH A . 
R 8 HOH   420 1120 1501 HOH   HOH A . 
R 8 HOH   421 1121 1587 HOH   HOH A . 
R 8 HOH   422 1122 1485 HOH   HOH A . 
R 8 HOH   423 1123 1208 HOH   HOH A . 
R 8 HOH   424 1124 1540 HOH   HOH A . 
R 8 HOH   425 1125 1375 HOH   HOH A . 
R 8 HOH   426 1126 1496 HOH   HOH A . 
R 8 HOH   427 1127 1564 HOH   HOH A . 
R 8 HOH   428 1128 1622 HOH   HOH A . 
R 8 HOH   429 1129 790  HOH   HOH A . 
R 8 HOH   430 1130 1216 HOH   HOH A . 
R 8 HOH   431 1131 1552 HOH   HOH A . 
R 8 HOH   432 1132 1471 HOH   HOH A . 
R 8 HOH   433 1133 1366 HOH   HOH A . 
R 8 HOH   434 1134 1537 HOH   HOH A . 
R 8 HOH   435 1135 1420 HOH   HOH A . 
R 8 HOH   436 1136 1193 HOH   HOH A . 
R 8 HOH   437 1137 1195 HOH   HOH A . 
R 8 HOH   438 1138 1608 HOH   HOH A . 
R 8 HOH   439 1139 1615 HOH   HOH A . 
R 8 HOH   440 1140 1640 HOH   HOH A . 
R 8 HOH   441 1141 1632 HOH   HOH A . 
R 8 HOH   442 1142 1186 HOH   HOH A . 
R 8 HOH   443 1143 1502 HOH   HOH A . 
R 8 HOH   444 1144 1479 HOH   HOH A . 
R 8 HOH   445 1145 1593 HOH   HOH A . 
R 8 HOH   446 1146 1595 HOH   HOH A . 
R 8 HOH   447 1147 1592 HOH   HOH A . 
R 8 HOH   448 1148 1198 HOH   HOH A . 
R 8 HOH   449 1149 1532 HOH   HOH A . 
R 8 HOH   450 1150 1651 HOH   HOH A . 
R 8 HOH   451 1151 1505 HOH   HOH A . 
R 8 HOH   452 1152 1527 HOH   HOH A . 
R 8 HOH   453 1153 1607 HOH   HOH A . 
R 8 HOH   454 1154 1201 HOH   HOH A . 
R 8 HOH   455 1155 1326 HOH   HOH A . 
R 8 HOH   456 1156 710  HOH   HOH A . 
R 8 HOH   457 1157 1626 HOH   HOH A . 
R 8 HOH   458 1158 1585 HOH   HOH A . 
R 8 HOH   459 1159 1214 HOH   HOH A . 
R 8 HOH   460 1160 1558 HOH   HOH A . 
R 8 HOH   461 1161 1493 HOH   HOH A . 
R 8 HOH   462 1162 1668 HOH   HOH A . 
R 8 HOH   463 1163 1490 HOH   HOH A . 
R 8 HOH   464 1164 1594 HOH   HOH A . 
R 8 HOH   465 1165 1244 HOH   HOH A . 
R 8 HOH   466 1166 1389 HOH   HOH A . 
R 8 HOH   467 1167 1635 HOH   HOH A . 
R 8 HOH   468 1168 1367 HOH   HOH A . 
R 8 HOH   469 1169 1631 HOH   HOH A . 
# 
loop_
_pdbx_unobs_or_zero_occ_atoms.id 
_pdbx_unobs_or_zero_occ_atoms.PDB_model_num 
_pdbx_unobs_or_zero_occ_atoms.polymer_flag 
_pdbx_unobs_or_zero_occ_atoms.occupancy_flag 
_pdbx_unobs_or_zero_occ_atoms.auth_asym_id 
_pdbx_unobs_or_zero_occ_atoms.auth_comp_id 
_pdbx_unobs_or_zero_occ_atoms.auth_seq_id 
_pdbx_unobs_or_zero_occ_atoms.PDB_ins_code 
_pdbx_unobs_or_zero_occ_atoms.auth_atom_id 
_pdbx_unobs_or_zero_occ_atoms.label_alt_id 
_pdbx_unobs_or_zero_occ_atoms.label_asym_id 
_pdbx_unobs_or_zero_occ_atoms.label_comp_id 
_pdbx_unobs_or_zero_occ_atoms.label_seq_id 
_pdbx_unobs_or_zero_occ_atoms.label_atom_id 
1  1 Y 0 A GLN   111 ? OE1 ? A GLN   4   OE1 
2  1 Y 0 A GLN   111 ? NE2 ? A GLN   4   NE2 
3  1 Y 0 A LYS   117 ? CE  ? A LYS   10  CE  
4  1 Y 0 A LYS   117 ? NZ  ? A LYS   10  NZ  
5  1 Y 0 A VAL   127 ? CG1 ? A VAL   20  CG1 
6  1 Y 0 A VAL   127 ? CG2 ? A VAL   20  CG2 
7  1 Y 0 A GLN   129 ? CG  ? A GLN   22  CG  
8  1 Y 0 A GLN   129 ? CD  ? A GLN   22  CD  
9  1 Y 0 A GLN   129 ? OE1 ? A GLN   22  OE1 
10 1 Y 0 A GLN   129 ? NE2 ? A GLN   22  NE2 
11 1 Y 0 A ARG   130 ? NE  ? A ARG   23  NE  
12 1 Y 0 A ARG   130 ? CZ  ? A ARG   23  CZ  
13 1 Y 0 A ARG   130 ? NH1 ? A ARG   23  NH1 
14 1 Y 0 A ARG   130 ? NH2 ? A ARG   23  NH2 
15 1 Y 0 A LYS   135 ? CD  ? A LYS   28  CD  
16 1 Y 0 A LYS   135 ? CE  ? A LYS   28  CE  
17 1 Y 0 A LYS   135 ? NZ  ? A LYS   28  NZ  
18 1 Y 0 A GLN   178 ? OE1 ? A GLN   71  OE1 
19 1 Y 0 A GLN   178 ? NE2 ? A GLN   71  NE2 
20 1 Y 0 A MET   189 ? CE  ? A MET   82  CE  
21 1 Y 0 A LYS   261 ? NZ  ? A LYS   154 NZ  
22 1 Y 0 A LYS   349 ? CE  ? A LYS   242 CE  
23 1 Y 0 A LYS   349 ? NZ  ? A LYS   242 NZ  
24 1 Y 0 A LYS   359 ? CE  ? A LYS   252 CE  
25 1 Y 0 A LYS   359 ? NZ  ? A LYS   252 NZ  
26 1 Y 0 A LYS   386 ? CE  ? A LYS   279 CE  
27 1 Y 0 A LYS   386 ? NZ  ? A LYS   279 NZ  
28 1 Y 0 A LYS   469 ? NZ  ? A LYS   362 NZ  
29 1 Y 0 A GLU   552 ? CD  ? A GLU   445 CD  
30 1 Y 0 A GLU   552 ? OE1 ? A GLU   445 OE1 
31 1 Y 0 A GLU   552 ? OE2 ? A GLU   445 OE2 
32 1 N 1 A A1JA6 601 ? C1  ? B A1JA6 1   C1  
33 1 N 1 A A1JA6 601 ? C2  ? B A1JA6 1   C2  
34 1 N 1 A A1JA6 601 ? C3  ? B A1JA6 1   C3  
35 1 N 1 A A1JA6 601 ? N1  ? B A1JA6 1   N1  
36 1 N 1 A A1JA6 601 ? C5  ? B A1JA6 1   C5  
37 1 N 1 A A1JA6 601 ? C6  ? B A1JA6 1   C6  
38 1 N 1 A A1JA6 601 ? C7  ? B A1JA6 1   C7  
# 
loop_
_software.citation_id 
_software.classification 
_software.compiler_name 
_software.compiler_version 
_software.contact_author 
_software.contact_author_email 
_software.date 
_software.description 
_software.dependencies 
_software.hardware 
_software.language 
_software.location 
_software.mods 
_software.name 
_software.os 
_software.os_version 
_software.type 
_software.version 
_software.pdbx_reference_DOI 
_software.pdbx_ordinal 
? refinement       ? ? ? ? ? ? ? ? ? ? ? PHENIX ? ? ? 1.20.1_4487            ? 1 
? refinement       ? ? ? ? ? ? ? ? ? ? ? PHENIX ? ? ? 1.20.1_4487            ? 2 
? 'data reduction' ? ? ? ? ? ? ? ? ? ? ? XDS    ? ? ? 'VERSION Jun 30, 2023' ? 3 
? 'data scaling'   ? ? ? ? ? ? ? ? ? ? ? XDS    ? ? ? 'VERSION Jun 30, 2023' ? 4 
? phasing          ? ? ? ? ? ? ? ? ? ? ? PHENIX ? ? ? 1.20.1_4487            ? 5 
# 
_cell.angle_alpha                  90.000 
_cell.angle_alpha_esd              ? 
_cell.angle_beta                   90.000 
_cell.angle_beta_esd               ? 
_cell.angle_gamma                  120.000 
_cell.angle_gamma_esd              ? 
_cell.entry_id                     9QWB 
_cell.details                      ? 
_cell.formula_units_Z              ? 
_cell.length_a                     131.047 
_cell.length_a_esd                 ? 
_cell.length_b                     131.047 
_cell.length_b_esd                 ? 
_cell.length_c                     155.299 
_cell.length_c_esd                 ? 
_cell.volume                       2309688.579 
_cell.volume_esd                   ? 
_cell.Z_PDB                        12 
_cell.reciprocal_angle_alpha       ? 
_cell.reciprocal_angle_beta        ? 
_cell.reciprocal_angle_gamma       ? 
_cell.reciprocal_angle_alpha_esd   ? 
_cell.reciprocal_angle_beta_esd    ? 
_cell.reciprocal_angle_gamma_esd   ? 
_cell.reciprocal_length_a          ? 
_cell.reciprocal_length_b          ? 
_cell.reciprocal_length_c          ? 
_cell.reciprocal_length_a_esd      ? 
_cell.reciprocal_length_b_esd      ? 
_cell.reciprocal_length_c_esd      ? 
_cell.pdbx_unique_axis             ? 
_cell.pdbx_esd_method              ? 
# 
_symmetry.entry_id                         9QWB 
_symmetry.cell_setting                     ? 
_symmetry.Int_Tables_number                179 
_symmetry.space_group_name_Hall            'P 65 2 (x,y,z+1/12)' 
_symmetry.space_group_name_H-M             'P 65 2 2' 
_symmetry.pdbx_full_space_group_name_H-M   ? 
# 
_exptl.absorpt_coefficient_mu     ? 
_exptl.absorpt_correction_T_max   ? 
_exptl.absorpt_correction_T_min   ? 
_exptl.absorpt_correction_type    ? 
_exptl.absorpt_process_details    ? 
_exptl.entry_id                   9QWB 
_exptl.crystals_number            1 
_exptl.details                    ? 
_exptl.method                     'X-RAY DIFFRACTION' 
_exptl.method_details             ? 
# 
_exptl_crystal.colour                       ? 
_exptl_crystal.density_diffrn               ? 
_exptl_crystal.density_Matthews             3.69 
_exptl_crystal.density_method               ? 
_exptl_crystal.density_percent_sol          66.70 
_exptl_crystal.description                  ? 
_exptl_crystal.F_000                        ? 
_exptl_crystal.id                           1 
_exptl_crystal.preparation                  ? 
_exptl_crystal.size_max                     ? 
_exptl_crystal.size_mid                     ? 
_exptl_crystal.size_min                     ? 
_exptl_crystal.size_rad                     ? 
_exptl_crystal.colour_lustre                ? 
_exptl_crystal.colour_modifier              ? 
_exptl_crystal.colour_primary               ? 
_exptl_crystal.density_meas                 ? 
_exptl_crystal.density_meas_esd             ? 
_exptl_crystal.density_meas_gt              ? 
_exptl_crystal.density_meas_lt              ? 
_exptl_crystal.density_meas_temp            ? 
_exptl_crystal.density_meas_temp_esd        ? 
_exptl_crystal.density_meas_temp_gt         ? 
_exptl_crystal.density_meas_temp_lt         ? 
_exptl_crystal.pdbx_crystal_image_url       ? 
_exptl_crystal.pdbx_crystal_image_format    ? 
_exptl_crystal.pdbx_mosaicity               ? 
_exptl_crystal.pdbx_mosaicity_esd           ? 
_exptl_crystal.pdbx_mosaic_method           ? 
_exptl_crystal.pdbx_mosaic_block_size       ? 
_exptl_crystal.pdbx_mosaic_block_size_esd   ? 
# 
_exptl_crystal_grow.apparatus       ? 
_exptl_crystal_grow.atmosphere      ? 
_exptl_crystal_grow.crystal_id      1 
_exptl_crystal_grow.details         ? 
_exptl_crystal_grow.method          'VAPOR DIFFUSION, SITTING DROP' 
_exptl_crystal_grow.method_ref      ? 
_exptl_crystal_grow.pH              ? 
_exptl_crystal_grow.pressure        ? 
_exptl_crystal_grow.pressure_esd    ? 
_exptl_crystal_grow.seeding         ? 
_exptl_crystal_grow.seeding_ref     ? 
_exptl_crystal_grow.temp_details    ? 
_exptl_crystal_grow.temp_esd        ? 
_exptl_crystal_grow.time            ? 
_exptl_crystal_grow.pdbx_details    
'CRYSTALLIZATION SOLUTION: 100mM MES, 200mM K/NAH2PO4, PH 5.5, 2 M NACL; RESERVOIR SOLUTION: 3.0-3.2M NACL' 
_exptl_crystal_grow.pdbx_pH_range   ? 
_exptl_crystal_grow.temp            293.15 
# 
_diffrn.ambient_environment              ? 
_diffrn.ambient_temp                     100 
_diffrn.ambient_temp_details             ? 
_diffrn.ambient_temp_esd                 ? 
_diffrn.crystal_id                       1 
_diffrn.crystal_support                  ? 
_diffrn.crystal_treatment                ? 
_diffrn.details                          ? 
_diffrn.id                               1 
_diffrn.ambient_pressure                 ? 
_diffrn.ambient_pressure_esd             ? 
_diffrn.ambient_pressure_gt              ? 
_diffrn.ambient_pressure_lt              ? 
_diffrn.ambient_temp_gt                  ? 
_diffrn.ambient_temp_lt                  ? 
_diffrn.pdbx_serial_crystal_experiment   N 
# 
_diffrn_detector.details                      ? 
_diffrn_detector.detector                     PIXEL 
_diffrn_detector.diffrn_id                    1 
_diffrn_detector.type                         'DECTRIS EIGER X 4M' 
_diffrn_detector.area_resol_mean              ? 
_diffrn_detector.dtime                        ? 
_diffrn_detector.pdbx_frames_total            ? 
_diffrn_detector.pdbx_collection_time_total   ? 
_diffrn_detector.pdbx_collection_date         2023-09-30 
_diffrn_detector.pdbx_frequency               ? 
_diffrn_detector.id                           ? 
_diffrn_detector.number_of_axes               ? 
# 
_diffrn_radiation.collimation                      ? 
_diffrn_radiation.diffrn_id                        1 
_diffrn_radiation.filter_edge                      ? 
_diffrn_radiation.inhomogeneity                    ? 
_diffrn_radiation.monochromator                    ? 
_diffrn_radiation.polarisn_norm                    ? 
_diffrn_radiation.polarisn_ratio                   ? 
_diffrn_radiation.probe                            ? 
_diffrn_radiation.type                             ? 
_diffrn_radiation.xray_symbol                      ? 
_diffrn_radiation.wavelength_id                    1 
_diffrn_radiation.pdbx_monochromatic_or_laue_m_l   M 
_diffrn_radiation.pdbx_wavelength_list             ? 
_diffrn_radiation.pdbx_wavelength                  ? 
_diffrn_radiation.pdbx_diffrn_protocol             'SINGLE WAVELENGTH' 
_diffrn_radiation.pdbx_analyzer                    ? 
_diffrn_radiation.pdbx_scattering_type             x-ray 
# 
_diffrn_radiation_wavelength.id           1 
_diffrn_radiation_wavelength.wavelength   0.967697 
_diffrn_radiation_wavelength.wt           1.0 
# 
_diffrn_source.current                     ? 
_diffrn_source.details                     ? 
_diffrn_source.diffrn_id                   1 
_diffrn_source.power                       ? 
_diffrn_source.size                        ? 
_diffrn_source.source                      SYNCHROTRON 
_diffrn_source.target                      ? 
_diffrn_source.type                        'ESRF BEAMLINE MASSIF-3' 
_diffrn_source.voltage                     ? 
_diffrn_source.take-off_angle              ? 
_diffrn_source.pdbx_wavelength_list        0.967697 
_diffrn_source.pdbx_wavelength             ? 
_diffrn_source.pdbx_synchrotron_beamline   MASSIF-3 
_diffrn_source.pdbx_synchrotron_site       ESRF 
# 
_reflns.B_iso_Wilson_estimate                          21.67 
_reflns.entry_id                                       9QWB 
_reflns.data_reduction_details                         ? 
_reflns.data_reduction_method                          ? 
_reflns.d_resolution_high                              1.60 
_reflns.d_resolution_low                               42.9 
_reflns.details                                        ? 
_reflns.limit_h_max                                    ? 
_reflns.limit_h_min                                    ? 
_reflns.limit_k_max                                    ? 
_reflns.limit_k_min                                    ? 
_reflns.limit_l_max                                    ? 
_reflns.limit_l_min                                    ? 
_reflns.number_all                                     ? 
_reflns.number_obs                                     100122 
_reflns.observed_criterion                             ? 
_reflns.observed_criterion_F_max                       ? 
_reflns.observed_criterion_F_min                       ? 
_reflns.observed_criterion_I_max                       ? 
_reflns.observed_criterion_I_min                       ? 
_reflns.observed_criterion_sigma_F                     ? 
_reflns.observed_criterion_sigma_I                     ? 
_reflns.percent_possible_obs                           96.8 
_reflns.R_free_details                                 ? 
_reflns.Rmerge_F_all                                   ? 
_reflns.Rmerge_F_obs                                   ? 
_reflns.Friedel_coverage                               ? 
_reflns.number_gt                                      ? 
_reflns.threshold_expression                           ? 
_reflns.pdbx_redundancy                                21.4 
_reflns.pdbx_netI_over_av_sigmaI                       ? 
_reflns.pdbx_netI_over_sigmaI                          20.34 
_reflns.pdbx_res_netI_over_av_sigmaI_2                 ? 
_reflns.pdbx_res_netI_over_sigmaI_2                    ? 
_reflns.pdbx_chi_squared                               ? 
_reflns.pdbx_scaling_rejects                           ? 
_reflns.pdbx_d_res_high_opt                            ? 
_reflns.pdbx_d_res_low_opt                             ? 
_reflns.pdbx_d_res_opt_method                          ? 
_reflns.phase_calculation_details                      ? 
_reflns.pdbx_Rrim_I_all                                0.11 
_reflns.pdbx_Rpim_I_all                                ? 
_reflns.pdbx_d_opt                                     ? 
_reflns.pdbx_number_measured_all                       ? 
_reflns.pdbx_diffrn_id                                 1 
_reflns.pdbx_ordinal                                   1 
_reflns.pdbx_CC_half                                   1.0 
_reflns.pdbx_CC_star                                   ? 
_reflns.pdbx_R_split                                   ? 
_reflns.pdbx_Rmerge_I_obs                              ? 
_reflns.pdbx_Rmerge_I_all                              ? 
_reflns.pdbx_Rsym_value                                ? 
_reflns.pdbx_CC_split_method                           ? 
_reflns.pdbx_aniso_diffraction_limit_axis_1_ortho[1]   ? 
_reflns.pdbx_aniso_diffraction_limit_axis_1_ortho[2]   ? 
_reflns.pdbx_aniso_diffraction_limit_axis_1_ortho[3]   ? 
_reflns.pdbx_aniso_diffraction_limit_axis_2_ortho[1]   ? 
_reflns.pdbx_aniso_diffraction_limit_axis_2_ortho[2]   ? 
_reflns.pdbx_aniso_diffraction_limit_axis_2_ortho[3]   ? 
_reflns.pdbx_aniso_diffraction_limit_axis_3_ortho[1]   ? 
_reflns.pdbx_aniso_diffraction_limit_axis_3_ortho[2]   ? 
_reflns.pdbx_aniso_diffraction_limit_axis_3_ortho[3]   ? 
_reflns.pdbx_aniso_diffraction_limit_1                 ? 
_reflns.pdbx_aniso_diffraction_limit_2                 ? 
_reflns.pdbx_aniso_diffraction_limit_3                 ? 
_reflns.pdbx_aniso_B_tensor_eigenvector_1_ortho[1]     ? 
_reflns.pdbx_aniso_B_tensor_eigenvector_1_ortho[2]     ? 
_reflns.pdbx_aniso_B_tensor_eigenvector_1_ortho[3]     ? 
_reflns.pdbx_aniso_B_tensor_eigenvector_2_ortho[1]     ? 
_reflns.pdbx_aniso_B_tensor_eigenvector_2_ortho[2]     ? 
_reflns.pdbx_aniso_B_tensor_eigenvector_2_ortho[3]     ? 
_reflns.pdbx_aniso_B_tensor_eigenvector_3_ortho[1]     ? 
_reflns.pdbx_aniso_B_tensor_eigenvector_3_ortho[2]     ? 
_reflns.pdbx_aniso_B_tensor_eigenvector_3_ortho[3]     ? 
_reflns.pdbx_aniso_B_tensor_eigenvalue_1               ? 
_reflns.pdbx_aniso_B_tensor_eigenvalue_2               ? 
_reflns.pdbx_aniso_B_tensor_eigenvalue_3               ? 
_reflns.pdbx_orthogonalization_convention              ? 
_reflns.pdbx_percent_possible_ellipsoidal              ? 
_reflns.pdbx_percent_possible_spherical                ? 
_reflns.pdbx_percent_possible_ellipsoidal_anomalous    ? 
_reflns.pdbx_percent_possible_spherical_anomalous      ? 
_reflns.pdbx_redundancy_anomalous                      ? 
_reflns.pdbx_CC_half_anomalous                         ? 
_reflns.pdbx_absDiff_over_sigma_anomalous              ? 
_reflns.pdbx_percent_possible_anomalous                ? 
_reflns.pdbx_observed_signal_threshold                 ? 
_reflns.pdbx_signal_type                               ? 
_reflns.pdbx_signal_details                            ? 
_reflns.pdbx_signal_software_id                        ? 
# 
_reflns_shell.d_res_high                                    1.6 
_reflns_shell.d_res_low                                     1.7 
_reflns_shell.meanI_over_sigI_all                           ? 
_reflns_shell.meanI_over_sigI_obs                           1.77 
_reflns_shell.number_measured_all                           ? 
_reflns_shell.number_measured_obs                           ? 
_reflns_shell.number_possible                               ? 
_reflns_shell.number_unique_all                             ? 
_reflns_shell.number_unique_obs                             15832 
_reflns_shell.percent_possible_obs                          ? 
_reflns_shell.Rmerge_F_all                                  ? 
_reflns_shell.Rmerge_F_obs                                  ? 
_reflns_shell.meanI_over_sigI_gt                            ? 
_reflns_shell.meanI_over_uI_all                             ? 
_reflns_shell.meanI_over_uI_gt                              ? 
_reflns_shell.number_measured_gt                            ? 
_reflns_shell.number_unique_gt                              ? 
_reflns_shell.percent_possible_gt                           ? 
_reflns_shell.Rmerge_F_gt                                   ? 
_reflns_shell.Rmerge_I_gt                                   ? 
_reflns_shell.pdbx_redundancy                               ? 
_reflns_shell.pdbx_chi_squared                              ? 
_reflns_shell.pdbx_netI_over_sigmaI_all                     ? 
_reflns_shell.pdbx_netI_over_sigmaI_obs                     ? 
_reflns_shell.pdbx_Rrim_I_all                               1.997 
_reflns_shell.pdbx_Rpim_I_all                               ? 
_reflns_shell.pdbx_rejects                                  ? 
_reflns_shell.pdbx_ordinal                                  1 
_reflns_shell.pdbx_diffrn_id                                1 
_reflns_shell.pdbx_CC_half                                  0.736 
_reflns_shell.pdbx_CC_star                                  ? 
_reflns_shell.pdbx_R_split                                  ? 
_reflns_shell.percent_possible_all                          96.2 
_reflns_shell.Rmerge_I_all                                  ? 
_reflns_shell.Rmerge_I_obs                                  ? 
_reflns_shell.pdbx_Rsym_value                               ? 
_reflns_shell.pdbx_percent_possible_ellipsoidal             ? 
_reflns_shell.pdbx_percent_possible_spherical               ? 
_reflns_shell.pdbx_percent_possible_ellipsoidal_anomalous   ? 
_reflns_shell.pdbx_percent_possible_spherical_anomalous     ? 
_reflns_shell.pdbx_redundancy_anomalous                     ? 
_reflns_shell.pdbx_CC_half_anomalous                        ? 
_reflns_shell.pdbx_absDiff_over_sigma_anomalous             ? 
_reflns_shell.pdbx_percent_possible_anomalous               ? 
# 
_refine.aniso_B[1][1]                            ? 
_refine.aniso_B[1][2]                            ? 
_refine.aniso_B[1][3]                            ? 
_refine.aniso_B[2][2]                            ? 
_refine.aniso_B[2][3]                            ? 
_refine.aniso_B[3][3]                            ? 
_refine.B_iso_max                                ? 
_refine.B_iso_mean                               27.11 
_refine.B_iso_min                                ? 
_refine.correlation_coeff_Fo_to_Fc               ? 
_refine.correlation_coeff_Fo_to_Fc_free          ? 
_refine.details                                  ? 
_refine.diff_density_max                         ? 
_refine.diff_density_max_esd                     ? 
_refine.diff_density_min                         ? 
_refine.diff_density_min_esd                     ? 
_refine.diff_density_rms                         ? 
_refine.diff_density_rms_esd                     ? 
_refine.entry_id                                 9QWB 
_refine.pdbx_refine_id                           'X-RAY DIFFRACTION' 
_refine.ls_abs_structure_details                 ? 
_refine.ls_abs_structure_Flack                   ? 
_refine.ls_abs_structure_Flack_esd               ? 
_refine.ls_abs_structure_Rogers                  ? 
_refine.ls_abs_structure_Rogers_esd              ? 
_refine.ls_d_res_high                            1.60 
_refine.ls_d_res_low                             42.90 
_refine.ls_extinction_coef                       ? 
_refine.ls_extinction_coef_esd                   ? 
_refine.ls_extinction_expression                 ? 
_refine.ls_extinction_method                     ? 
_refine.ls_goodness_of_fit_all                   ? 
_refine.ls_goodness_of_fit_all_esd               ? 
_refine.ls_goodness_of_fit_obs                   ? 
_refine.ls_goodness_of_fit_obs_esd               ? 
_refine.ls_hydrogen_treatment                    ? 
_refine.ls_matrix_type                           ? 
_refine.ls_number_constraints                    ? 
_refine.ls_number_parameters                     ? 
_refine.ls_number_reflns_all                     ? 
_refine.ls_number_reflns_obs                     100074 
_refine.ls_number_reflns_R_free                  4967 
_refine.ls_number_reflns_R_work                  95107 
_refine.ls_number_restraints                     ? 
_refine.ls_percent_reflns_obs                    96.79 
_refine.ls_percent_reflns_R_free                 4.96 
_refine.ls_R_factor_all                          ? 
_refine.ls_R_factor_obs                          0.1322 
_refine.ls_R_factor_R_free                       0.1576 
_refine.ls_R_factor_R_free_error                 ? 
_refine.ls_R_factor_R_free_error_details         ? 
_refine.ls_R_factor_R_work                       0.1309 
_refine.ls_R_Fsqd_factor_obs                     ? 
_refine.ls_R_I_factor_obs                        ? 
_refine.ls_redundancy_reflns_all                 ? 
_refine.ls_redundancy_reflns_obs                 ? 
_refine.ls_restrained_S_all                      ? 
_refine.ls_restrained_S_obs                      ? 
_refine.ls_shift_over_esd_max                    ? 
_refine.ls_shift_over_esd_mean                   ? 
_refine.ls_structure_factor_coef                 ? 
_refine.ls_weighting_details                     ? 
_refine.ls_weighting_scheme                      ? 
_refine.ls_wR_factor_all                         ? 
_refine.ls_wR_factor_obs                         ? 
_refine.ls_wR_factor_R_free                      ? 
_refine.ls_wR_factor_R_work                      ? 
_refine.occupancy_max                            ? 
_refine.occupancy_min                            ? 
_refine.solvent_model_details                    'FLAT BULK SOLVENT MODEL' 
_refine.solvent_model_param_bsol                 ? 
_refine.solvent_model_param_ksol                 ? 
_refine.correlation_coeff_I_to_Fcsqd_work        ? 
_refine.correlation_coeff_I_to_Fcsqd_free        ? 
_refine.pdbx_R_complete                          ? 
_refine.ls_R_factor_gt                           ? 
_refine.ls_goodness_of_fit_gt                    ? 
_refine.ls_goodness_of_fit_ref                   ? 
_refine.ls_shift_over_su_max                     ? 
_refine.ls_shift_over_su_max_lt                  ? 
_refine.ls_shift_over_su_mean                    ? 
_refine.ls_shift_over_su_mean_lt                 ? 
_refine.pdbx_ls_sigma_I                          ? 
_refine.pdbx_ls_sigma_F                          1.35 
_refine.pdbx_ls_sigma_Fsqd                       ? 
_refine.pdbx_data_cutoff_high_absF               ? 
_refine.pdbx_data_cutoff_high_rms_absF           ? 
_refine.pdbx_data_cutoff_low_absF                ? 
_refine.pdbx_isotropic_thermal_model             ? 
_refine.pdbx_ls_cross_valid_method               'FREE R-VALUE' 
_refine.pdbx_method_to_determine_struct          'MOLECULAR REPLACEMENT' 
_refine.pdbx_starting_model                      ? 
_refine.pdbx_stereochemistry_target_values       'GeoStd + Monomer Library + CDL v1.2' 
_refine.pdbx_R_Free_selection_details            ? 
_refine.pdbx_stereochem_target_val_spec_case     ? 
_refine.pdbx_overall_ESU_R                       ? 
_refine.pdbx_overall_ESU_R_Free                  ? 
_refine.pdbx_solvent_vdw_probe_radii             1.1000 
_refine.pdbx_solvent_ion_probe_radii             ? 
_refine.pdbx_solvent_shrinkage_radii             0.9000 
_refine.pdbx_real_space_R                        ? 
_refine.pdbx_density_correlation                 ? 
_refine.pdbx_pd_number_of_powder_patterns        ? 
_refine.pdbx_pd_number_of_points                 ? 
_refine.pdbx_pd_meas_number_of_points            ? 
_refine.pdbx_pd_proc_ls_prof_R_factor            ? 
_refine.pdbx_pd_proc_ls_prof_wR_factor           ? 
_refine.pdbx_pd_Marquardt_correlation_coeff      ? 
_refine.pdbx_pd_Fsqrd_R_factor                   ? 
_refine.pdbx_pd_ls_matrix_band_width             ? 
_refine.pdbx_overall_phase_error                 14.9256 
_refine.pdbx_overall_SU_R_free_Cruickshank_DPI   ? 
_refine.pdbx_overall_SU_R_free_Blow_DPI          ? 
_refine.pdbx_overall_SU_R_Blow_DPI               ? 
_refine.pdbx_TLS_residual_ADP_flag               ? 
_refine.pdbx_diffrn_id                           1 
_refine.overall_SU_B                             ? 
_refine.overall_SU_ML                            0.1464 
_refine.overall_SU_R_Cruickshank_DPI             ? 
_refine.overall_SU_R_free                        ? 
_refine.overall_FOM_free_R_set                   ? 
_refine.overall_FOM_work_R_set                   ? 
_refine.pdbx_average_fsc_overall                 ? 
_refine.pdbx_average_fsc_work                    ? 
_refine.pdbx_average_fsc_free                    ? 
# 
_refine_hist.pdbx_refine_id                   'X-RAY DIFFRACTION' 
_refine_hist.cycle_id                         LAST 
_refine_hist.details                          ? 
_refine_hist.d_res_high                       1.60 
_refine_hist.d_res_low                        42.90 
_refine_hist.number_atoms_solvent             469 
_refine_hist.number_atoms_total               4149 
_refine_hist.number_reflns_all                ? 
_refine_hist.number_reflns_obs                ? 
_refine_hist.number_reflns_R_free             ? 
_refine_hist.number_reflns_R_work             ? 
_refine_hist.R_factor_all                     ? 
_refine_hist.R_factor_obs                     ? 
_refine_hist.R_factor_R_free                  ? 
_refine_hist.R_factor_R_work                  ? 
_refine_hist.pdbx_number_residues_total       ? 
_refine_hist.pdbx_B_iso_mean_ligand           ? 
_refine_hist.pdbx_B_iso_mean_solvent          ? 
_refine_hist.pdbx_number_atoms_protein        3601 
_refine_hist.pdbx_number_atoms_nucleic_acid   0 
_refine_hist.pdbx_number_atoms_ligand         79 
_refine_hist.pdbx_number_atoms_lipid          ? 
_refine_hist.pdbx_number_atoms_carb           ? 
_refine_hist.pdbx_pseudo_atom_details         ? 
# 
loop_
_refine_ls_restr.pdbx_refine_id 
_refine_ls_restr.criterion 
_refine_ls_restr.dev_ideal 
_refine_ls_restr.dev_ideal_target 
_refine_ls_restr.number 
_refine_ls_restr.rejects 
_refine_ls_restr.type 
_refine_ls_restr.weight 
_refine_ls_restr.pdbx_Zscore 
_refine_ls_restr.pdbx_restraint_function 
'X-RAY DIFFRACTION' ? 0.0074  ? 4019 ? f_bond_d           ? ? ? 
'X-RAY DIFFRACTION' ? 0.9483  ? 5506 ? f_angle_d          ? ? ? 
'X-RAY DIFFRACTION' ? 0.0573  ? 590  ? f_chiral_restr     ? ? ? 
'X-RAY DIFFRACTION' ? 0.0086  ? 734  ? f_plane_restr      ? ? ? 
'X-RAY DIFFRACTION' ? 13.3449 ? 1448 ? f_dihedral_angle_d ? ? ? 
# 
loop_
_refine_ls_shell.pdbx_refine_id 
_refine_ls_shell.d_res_high 
_refine_ls_shell.d_res_low 
_refine_ls_shell.number_reflns_all 
_refine_ls_shell.number_reflns_obs 
_refine_ls_shell.number_reflns_R_free 
_refine_ls_shell.number_reflns_R_work 
_refine_ls_shell.percent_reflns_obs 
_refine_ls_shell.percent_reflns_R_free 
_refine_ls_shell.R_factor_all 
_refine_ls_shell.R_factor_obs 
_refine_ls_shell.R_factor_R_free_error 
_refine_ls_shell.R_factor_R_work 
_refine_ls_shell.redundancy_reflns_all 
_refine_ls_shell.redundancy_reflns_obs 
_refine_ls_shell.wR_factor_all 
_refine_ls_shell.wR_factor_obs 
_refine_ls_shell.wR_factor_R_free 
_refine_ls_shell.wR_factor_R_work 
_refine_ls_shell.pdbx_R_complete 
_refine_ls_shell.correlation_coeff_Fo_to_Fc 
_refine_ls_shell.correlation_coeff_Fo_to_Fc_free 
_refine_ls_shell.correlation_coeff_I_to_Fcsqd_work 
_refine_ls_shell.correlation_coeff_I_to_Fcsqd_free 
_refine_ls_shell.pdbx_total_number_of_bins_used 
_refine_ls_shell.pdbx_phase_error 
_refine_ls_shell.pdbx_fsc_work 
_refine_ls_shell.pdbx_fsc_free 
_refine_ls_shell.R_factor_R_free 
'X-RAY DIFFRACTION' 1.60 1.62  . . 154 3055 94.72 . . . . 0.2123 . . . . . . . . . . . . . . . 0.2624 
'X-RAY DIFFRACTION' 1.62 1.64  . . 149 3133 96.22 . . . . 0.2086 . . . . . . . . . . . . . . . 0.3025 
'X-RAY DIFFRACTION' 1.64 1.66  . . 165 3085 96.32 . . . . 0.2058 . . . . . . . . . . . . . . . 0.2535 
'X-RAY DIFFRACTION' 1.66 1.68  . . 171 3105 96.78 . . . . 0.1924 . . . . . . . . . . . . . . . 0.2415 
'X-RAY DIFFRACTION' 1.68 1.70  . . 182 3098 96.61 . . . . 0.1866 . . . . . . . . . . . . . . . 0.2263 
'X-RAY DIFFRACTION' 1.70 1.72  . . 185 3118 96.75 . . . . 0.1802 . . . . . . . . . . . . . . . 0.2150 
'X-RAY DIFFRACTION' 1.72 1.75  . . 180 3094 96.86 . . . . 0.1689 . . . . . . . . . . . . . . . 0.2235 
'X-RAY DIFFRACTION' 1.75 1.77  . . 151 3171 97.11 . . . . 0.1617 . . . . . . . . . . . . . . . 0.1974 
'X-RAY DIFFRACTION' 1.77 1.80  . . 152 3143 97.14 . . . . 0.1559 . . . . . . . . . . . . . . . 0.2035 
'X-RAY DIFFRACTION' 1.80 1.83  . . 198 3127 97.05 . . . . 0.1477 . . . . . . . . . . . . . . . 0.2339 
'X-RAY DIFFRACTION' 1.83 1.86  . . 161 3139 97.29 . . . . 0.1380 . . . . . . . . . . . . . . . 0.1652 
'X-RAY DIFFRACTION' 1.86 1.90  . . 154 3184 97.37 . . . . 0.1244 . . . . . . . . . . . . . . . 0.1780 
'X-RAY DIFFRACTION' 1.90 1.93  . . 169 3136 97.49 . . . . 0.1127 . . . . . . . . . . . . . . . 0.1651 
'X-RAY DIFFRACTION' 1.93 1.97  . . 149 3199 97.58 . . . . 0.1106 . . . . . . . . . . . . . . . 0.1669 
'X-RAY DIFFRACTION' 1.97 2.02  . . 156 3190 97.61 . . . . 0.1142 . . . . . . . . . . . . . . . 0.1526 
'X-RAY DIFFRACTION' 2.02 2.06  . . 164 3165 97.94 . . . . 0.1154 . . . . . . . . . . . . . . . 0.1555 
'X-RAY DIFFRACTION' 2.06 2.11  . . 177 3211 97.89 . . . . 0.1140 . . . . . . . . . . . . . . . 0.1559 
'X-RAY DIFFRACTION' 2.11 2.17  . . 156 3160 97.93 . . . . 0.1065 . . . . . . . . . . . . . . . 0.1340 
'X-RAY DIFFRACTION' 2.17 2.24  . . 177 3203 98.06 . . . . 0.1009 . . . . . . . . . . . . . . . 0.1488 
'X-RAY DIFFRACTION' 2.24 2.31  . . 149 3234 98.20 . . . . 0.1054 . . . . . . . . . . . . . . . 0.1296 
'X-RAY DIFFRACTION' 2.31 2.39  . . 151 3246 98.24 . . . . 0.1062 . . . . . . . . . . . . . . . 0.1434 
'X-RAY DIFFRACTION' 2.39 2.49  . . 152 3213 98.28 . . . . 0.1146 . . . . . . . . . . . . . . . 0.1531 
'X-RAY DIFFRACTION' 2.49 2.60  . . 156 3161 95.98 . . . . 0.1174 . . . . . . . . . . . . . . . 0.1465 
'X-RAY DIFFRACTION' 2.60 2.74  . . 147 2876 86.84 . . . . 0.1216 . . . . . . . . . . . . . . . 0.1708 
'X-RAY DIFFRACTION' 2.74 2.91  . . 157 2785 84.74 . . . . 0.1335 . . . . . . . . . . . . . . . 0.1706 
'X-RAY DIFFRACTION' 2.91 3.13  . . 165 3291 98.97 . . . . 0.1218 . . . . . . . . . . . . . . . 0.1351 
'X-RAY DIFFRACTION' 3.13 3.45  . . 188 3303 99.18 . . . . 0.1248 . . . . . . . . . . . . . . . 0.1459 
'X-RAY DIFFRACTION' 3.45 3.94  . . 174 3329 99.43 . . . . 0.1181 . . . . . . . . . . . . . . . 0.1235 
'X-RAY DIFFRACTION' 3.95 4.97  . . 181 3384 99.47 . . . . 0.1145 . . . . . . . . . . . . . . . 0.1246 
'X-RAY DIFFRACTION' 4.97 42.90 . . 197 3569 99.34 . . . . 0.1880 . . . . . . . . . . . . . . . 0.1864 
# 
_struct.entry_id                     9QWB 
_struct.title                        'X-ray structure of furin (PCSK3) in complex with the biphenyl-derived compound mi2456' 
_struct.pdbx_model_details           ? 
_struct.pdbx_formula_weight          ? 
_struct.pdbx_formula_weight_method   ? 
_struct.pdbx_model_type_details      ? 
_struct.pdbx_CASP_flag               N 
# 
_struct_keywords.entry_id        9QWB 
_struct_keywords.text            
'furin, proprotein convertase subtilisin/kexin type 3, PCSK3, antiviral, inhibitor, protease, complex, HYDROLASE' 
_struct_keywords.pdbx_keywords   HYDROLASE 
# 
loop_
_struct_asym.id 
_struct_asym.pdbx_blank_PDB_chainid_flag 
_struct_asym.pdbx_modified 
_struct_asym.entity_id 
_struct_asym.details 
A N N 1 ? 
B N N 2 ? 
C N N 3 ? 
D N N 3 ? 
E N N 3 ? 
F N N 4 ? 
G N N 4 ? 
H N N 4 ? 
I N N 4 ? 
J N N 5 ? 
K N N 6 ? 
L N N 6 ? 
M N N 6 ? 
N N N 6 ? 
O N N 6 ? 
P N N 6 ? 
Q N N 7 ? 
R N N 8 ? 
# 
_struct_ref.id                         1 
_struct_ref.db_name                    UNP 
_struct_ref.db_code                    FURIN_HUMAN 
_struct_ref.pdbx_db_accession          P09958 
_struct_ref.pdbx_db_isoform            ? 
_struct_ref.entity_id                  1 
_struct_ref.pdbx_seq_one_letter_code   
;DVYQEPTDPKFPQQWYLSGVTQRDLNVKAAWAQGYTGHGIVVSILDDGIEKNHPDLAGNYDPGASFDVNDQDPDPQPRYT
QMNDNRHGTRCAGEVAAVANNGVCGVGVAYNARIGGVRMLDGEVTDAVEARSLGLNPNHIHIYSASWGPEDDGKTVDGPA
RLAEEAFFRGVSQGRGGLGSIFVWASGNGGREHDSCNCDGYTNSIYTLSISSATQFGNVPWYSEACSSTLATTYSSGNQN
EKQIVTTDLRQKCTESHTGTSASAPLAAGIIALTLEANKNLTWRDMQHLVVQTSKPAHLNANDWATNGVGRKVSHSYGYG
LLDAGAMVALAQNWTTVAPQRKCIIDILTEPKDIGKRLEVRKTVTACLGEPNHITRLEHAQARLTLSYNRRGDLAIHLVS
PMGTRSTLLAARPHDYSADGFNDWAFMTTHSWDEDPSGEWVLEIENTSEANNYGTLTKFTLVLYGTA
;
_struct_ref.pdbx_align_begin           108 
# 
_struct_ref_seq.align_id                      1 
_struct_ref_seq.ref_id                        1 
_struct_ref_seq.pdbx_PDB_id_code              9QWB 
_struct_ref_seq.pdbx_strand_id                A 
_struct_ref_seq.seq_align_beg                 1 
_struct_ref_seq.pdbx_seq_align_beg_ins_code   ? 
_struct_ref_seq.seq_align_end                 467 
_struct_ref_seq.pdbx_seq_align_end_ins_code   ? 
_struct_ref_seq.pdbx_db_accession             P09958 
_struct_ref_seq.db_align_beg                  108 
_struct_ref_seq.pdbx_db_align_beg_ins_code    ? 
_struct_ref_seq.db_align_end                  574 
_struct_ref_seq.pdbx_db_align_end_ins_code    ? 
_struct_ref_seq.pdbx_auth_seq_align_beg       108 
_struct_ref_seq.pdbx_auth_seq_align_end       574 
# 
loop_
_struct_ref_seq_dif.align_id 
_struct_ref_seq_dif.pdbx_pdb_id_code 
_struct_ref_seq_dif.mon_id 
_struct_ref_seq_dif.pdbx_pdb_strand_id 
_struct_ref_seq_dif.seq_num 
_struct_ref_seq_dif.pdbx_pdb_ins_code 
_struct_ref_seq_dif.pdbx_seq_db_name 
_struct_ref_seq_dif.pdbx_seq_db_accession_code 
_struct_ref_seq_dif.db_mon_id 
_struct_ref_seq_dif.pdbx_seq_db_seq_num 
_struct_ref_seq_dif.details 
_struct_ref_seq_dif.pdbx_auth_seq_num 
_struct_ref_seq_dif.pdbx_ordinal 
1 9QWB SER A 468 ? UNP P09958 ? ? 'expression tag' 575 1  
1 9QWB GLY A 469 ? UNP P09958 ? ? 'expression tag' 576 2  
1 9QWB SER A 470 ? UNP P09958 ? ? 'expression tag' 577 3  
1 9QWB LEU A 471 ? UNP P09958 ? ? 'expression tag' 578 4  
1 9QWB VAL A 472 ? UNP P09958 ? ? 'expression tag' 579 5  
1 9QWB PRO A 473 ? UNP P09958 ? ? 'expression tag' 580 6  
1 9QWB ARG A 474 ? UNP P09958 ? ? 'expression tag' 581 7  
1 9QWB GLY A 475 ? UNP P09958 ? ? 'expression tag' 582 8  
1 9QWB SER A 476 ? UNP P09958 ? ? 'expression tag' 583 9  
1 9QWB HIS A 477 ? UNP P09958 ? ? 'expression tag' 584 10 
1 9QWB HIS A 478 ? UNP P09958 ? ? 'expression tag' 585 11 
1 9QWB HIS A 479 ? UNP P09958 ? ? 'expression tag' 586 12 
1 9QWB HIS A 480 ? UNP P09958 ? ? 'expression tag' 587 13 
# 
_pdbx_struct_assembly.id                   1 
_pdbx_struct_assembly.details              author_and_software_defined_assembly 
_pdbx_struct_assembly.method_details       ? 
_pdbx_struct_assembly.oligomeric_details   monomeric 
_pdbx_struct_assembly.oligomeric_count     1 
# 
_pdbx_struct_assembly_gen.assembly_id       1 
_pdbx_struct_assembly_gen.oper_expression   1 
_pdbx_struct_assembly_gen.asym_id_list      A,B,C,D,E,F,G,H,I,J,K,L,M,N,O,P,Q,R 
# 
_pdbx_struct_assembly_auth_evidence.id                     1 
_pdbx_struct_assembly_auth_evidence.assembly_id            1 
_pdbx_struct_assembly_auth_evidence.experimental_support   'gel filtration' 
_pdbx_struct_assembly_auth_evidence.details                ? 
# 
_pdbx_struct_oper_list.id                   1 
_pdbx_struct_oper_list.type                 'identity operation' 
_pdbx_struct_oper_list.name                 1_555 
_pdbx_struct_oper_list.symmetry_operation   x,y,z 
_pdbx_struct_oper_list.matrix[1][1]         1.0 
_pdbx_struct_oper_list.matrix[1][2]         0.0 
_pdbx_struct_oper_list.matrix[1][3]         0.0 
_pdbx_struct_oper_list.vector[1]            0.0 
_pdbx_struct_oper_list.matrix[2][1]         0.0 
_pdbx_struct_oper_list.matrix[2][2]         0.9999999999999999 
_pdbx_struct_oper_list.matrix[2][3]         0.0 
_pdbx_struct_oper_list.vector[2]            0.0 
_pdbx_struct_oper_list.matrix[3][1]         0.0 
_pdbx_struct_oper_list.matrix[3][2]         0.0 
_pdbx_struct_oper_list.matrix[3][3]         1.0 
_pdbx_struct_oper_list.vector[3]            0.0 
# 
loop_
_struct_conf.conf_type_id 
_struct_conf.id 
_struct_conf.pdbx_PDB_helix_id 
_struct_conf.beg_label_comp_id 
_struct_conf.beg_label_asym_id 
_struct_conf.beg_label_seq_id 
_struct_conf.pdbx_beg_PDB_ins_code 
_struct_conf.end_label_comp_id 
_struct_conf.end_label_asym_id 
_struct_conf.end_label_seq_id 
_struct_conf.pdbx_end_PDB_ins_code 
_struct_conf.beg_auth_comp_id 
_struct_conf.beg_auth_asym_id 
_struct_conf.beg_auth_seq_id 
_struct_conf.end_auth_comp_id 
_struct_conf.end_auth_asym_id 
_struct_conf.end_auth_seq_id 
_struct_conf.pdbx_PDB_helix_class 
_struct_conf.details 
_struct_conf.pdbx_PDB_helix_length 
HELX_P HELX_P1  AA1 LYS A 10  ? GLN A 13  ? LYS A 117 GLN A 120 5 ? 4  
HELX_P HELX_P2  AA2 GLN A 14  ? GLY A 19  ? GLN A 121 GLY A 126 1 ? 6  
HELX_P HELX_P3  AA3 ASN A 26  ? GLN A 33  ? ASN A 133 GLN A 140 1 ? 8  
HELX_P HELX_P4  AA4 LEU A 56  ? TYR A 60  ? LEU A 163 TYR A 167 5 ? 5  
HELX_P HELX_P5  AA5 ASP A 61  ? SER A 65  ? ASP A 168 SER A 172 5 ? 5  
HELX_P HELX_P6  AA6 ARG A 86  ? ALA A 97  ? ARG A 193 ALA A 204 1 ? 12 
HELX_P HELX_P7  AA7 THR A 125 ? GLY A 134 ? THR A 232 GLY A 241 1 ? 10 
HELX_P HELX_P8  AA8 ALA A 160 ? GLY A 174 ? ALA A 267 GLY A 281 1 ? 15 
HELX_P HELX_P9  AA9 ARG A 175 ? LEU A 178 ? ARG A 282 LEU A 285 5 ? 4  
HELX_P HELX_P10 AB1 GLY A 189 ? HIS A 193 ? GLY A 296 HIS A 300 5 ? 5  
HELX_P HELX_P11 AB2 SER A 195 ? ASP A 199 ? SER A 302 ASP A 306 5 ? 5  
HELX_P HELX_P12 AB3 GLY A 259 ? ASN A 278 ? GLY A 366 ASN A 385 1 ? 20 
HELX_P HELX_P13 AB4 THR A 282 ? SER A 294 ? THR A 389 SER A 401 1 ? 13 
HELX_P HELX_P14 AB5 ASP A 323 ? GLN A 332 ? ASP A 430 GLN A 439 1 ? 10 
HELX_P HELX_P15 AB6 ARG A 390 ? GLY A 392 ? ARG A 497 GLY A 499 5 ? 3  
# 
_struct_conf_type.id          HELX_P 
_struct_conf_type.criteria    ? 
_struct_conf_type.reference   ? 
# 
loop_
_struct_conn.id 
_struct_conn.conn_type_id 
_struct_conn.pdbx_leaving_atom_flag 
_struct_conn.pdbx_PDB_id 
_struct_conn.ptnr1_label_asym_id 
_struct_conn.ptnr1_label_comp_id 
_struct_conn.ptnr1_label_seq_id 
_struct_conn.ptnr1_label_atom_id 
_struct_conn.pdbx_ptnr1_label_alt_id 
_struct_conn.pdbx_ptnr1_PDB_ins_code 
_struct_conn.pdbx_ptnr1_standard_comp_id 
_struct_conn.ptnr1_symmetry 
_struct_conn.ptnr2_label_asym_id 
_struct_conn.ptnr2_label_comp_id 
_struct_conn.ptnr2_label_seq_id 
_struct_conn.ptnr2_label_atom_id 
_struct_conn.pdbx_ptnr2_label_alt_id 
_struct_conn.pdbx_ptnr2_PDB_ins_code 
_struct_conn.ptnr1_auth_asym_id 
_struct_conn.ptnr1_auth_comp_id 
_struct_conn.ptnr1_auth_seq_id 
_struct_conn.ptnr2_auth_asym_id 
_struct_conn.ptnr2_auth_comp_id 
_struct_conn.ptnr2_auth_seq_id 
_struct_conn.ptnr2_symmetry 
_struct_conn.pdbx_ptnr3_label_atom_id 
_struct_conn.pdbx_ptnr3_label_seq_id 
_struct_conn.pdbx_ptnr3_label_comp_id 
_struct_conn.pdbx_ptnr3_label_asym_id 
_struct_conn.pdbx_ptnr3_label_alt_id 
_struct_conn.pdbx_ptnr3_PDB_ins_code 
_struct_conn.details 
_struct_conn.pdbx_dist_value 
_struct_conn.pdbx_value_order 
_struct_conn.pdbx_role 
disulf1  disulf ?   ? A CYS 104 SG  A ? ? 1_555 A CYS 253 SG A ? A CYS 211 A CYS 360  1_555 ? ? ? ? ? ? ? 2.039 ? ?               
disulf2  disulf ?   ? A CYS 104 SG  B ? ? 1_555 A CYS 253 SG B ? A CYS 211 A CYS 360  1_555 ? ? ? ? ? ? ? 2.037 ? ?               
disulf3  disulf ?   ? A CYS 196 SG  ? ? ? 1_555 A CYS 226 SG ? ? A CYS 303 A CYS 333  1_555 ? ? ? ? ? ? ? 2.041 ? ?               
disulf4  disulf ?   ? A CYS 343 SG  ? ? ? 1_555 A CYS 367 SG ? ? A CYS 450 A CYS 474  1_555 ? ? ? ? ? ? ? 2.064 ? ?               
covale1  covale one ? A ASN 280 ND2 A ? ? 1_555 Q NAG .   C1 A ? A ASN 387 A NAG 616  1_555 ? ? ? ? ? ? ? 1.431 ? N-Glycosylation 
metalc1  metalc ?   ? A ASP 8   OD2 ? ? ? 1_555 D CA  .   CA ? ? A ASP 115 A CA  603  1_555 ? ? ? ? ? ? ? 2.314 ? ?               
metalc2  metalc ?   ? A ASP 55  OD1 ? ? ? 1_555 D CA  .   CA ? ? A ASP 162 A CA  603  1_555 ? ? ? ? ? ? ? 2.385 ? ?               
metalc3  metalc ?   ? A ASP 55  OD2 ? ? ? 1_555 D CA  .   CA ? ? A ASP 162 A CA  603  1_555 ? ? ? ? ? ? ? 2.584 ? ?               
metalc4  metalc ?   ? A ASP 67  OD2 ? ? ? 1_555 C CA  .   CA ? ? A ASP 174 A CA  602  1_555 ? ? ? ? ? ? ? 2.297 ? ?               
metalc5  metalc ?   ? A ASP 72  OD1 ? ? ? 1_555 C CA  .   CA ? ? A ASP 179 A CA  602  1_555 ? ? ? ? ? ? ? 2.410 ? ?               
metalc6  metalc ?   ? A ASP 72  OD2 ? ? ? 1_555 C CA  .   CA ? ? A ASP 179 A CA  602  1_555 ? ? ? ? ? ? ? 2.544 ? ?               
metalc7  metalc ?   ? A ASP 74  O   ? ? ? 1_555 C CA  .   CA ? ? A ASP 181 A CA  602  1_555 ? ? ? ? ? ? ? 2.414 ? ?               
metalc8  metalc ?   ? A VAL 98  O   ? ? ? 1_555 D CA  .   CA ? ? A VAL 205 A CA  603  1_555 ? ? ? ? ? ? ? 2.285 ? ?               
metalc9  metalc ?   ? A ASN 101 OD1 ? ? ? 1_555 D CA  .   CA ? ? A ASN 208 A CA  603  1_555 ? ? ? ? ? ? ? 2.493 ? ?               
metalc10 metalc ?   ? A VAL 103 O   ? ? ? 1_555 D CA  .   CA ? ? A VAL 210 A CA  603  1_555 ? ? ? ? ? ? ? 2.338 ? ?               
metalc11 metalc ?   ? A GLY 105 O   ? ? ? 1_555 D CA  .   CA ? ? A GLY 212 A CA  603  1_555 ? ? ? ? ? ? ? 2.361 ? ?               
metalc12 metalc ?   ? A ASP 151 OD1 ? ? ? 1_555 E CA  .   CA ? ? A ASP 258 A CA  604  1_555 ? ? ? ? ? ? ? 2.362 ? ?               
metalc13 metalc ?   ? A ASP 151 OD1 ? ? ? 1_555 I NA  .   NA ? ? A ASP 258 A NA  608  1_555 ? ? ? ? ? ? ? 2.993 ? ?               
metalc14 metalc ?   ? A ASP 151 OD2 ? ? ? 1_555 I NA  .   NA ? ? A ASP 258 A NA  608  1_555 ? ? ? ? ? ? ? 2.624 ? ?               
metalc15 metalc ?   ? A ASP 194 OD2 ? ? ? 1_555 E CA  .   CA ? ? A ASP 301 A CA  604  1_555 ? ? ? ? ? ? ? 2.317 ? ?               
metalc16 metalc ?   ? A THR 202 O   ? ? ? 1_555 F NA  .   NA ? ? A THR 309 A NA  605  1_555 ? ? ? ? ? ? ? 2.360 ? ?               
metalc17 metalc ?   ? A SER 204 O   ? ? ? 1_555 F NA  .   NA ? ? A SER 311 A NA  605  1_555 ? ? ? ? ? ? ? 2.467 ? ?               
metalc18 metalc ?   ? A THR 207 O   ? ? ? 1_555 F NA  .   NA ? ? A THR 314 A NA  605  1_555 ? ? ? ? ? ? ? 2.381 ? ?               
metalc19 metalc ?   ? A THR 207 OG1 ? ? ? 1_555 F NA  .   NA ? ? A THR 314 A NA  605  1_555 ? ? ? ? ? ? ? 2.333 ? ?               
metalc20 metalc ?   ? A SER 209 OG  ? ? ? 1_555 F NA  .   NA ? ? A SER 316 A NA  605  1_555 ? ? ? ? ? ? ? 2.437 ? ?               
metalc21 metalc ?   ? A GLU 224 OE1 ? ? ? 1_555 E CA  .   CA ? ? A GLU 331 A CA  604  1_555 ? ? ? ? ? ? ? 2.440 ? ?               
metalc22 metalc ?   ? A GLU 224 OE2 ? ? ? 1_555 E CA  .   CA ? ? A GLU 331 A CA  604  1_555 ? ? ? ? ? ? ? 2.461 ? ?               
metalc23 metalc ?   ? A THR 306 O   ? ? ? 1_555 H NA  .   NA ? ? A THR 413 A NA  607  1_555 ? ? ? ? ? ? ? 2.465 ? ?               
metalc24 metalc ?   ? A SER 437 O   A ? ? 1_555 G NA  .   NA ? ? A SER 544 A NA  606  1_555 ? ? ? ? ? ? ? 2.077 ? ?               
metalc25 metalc ?   ? A SER 437 O   B ? ? 1_555 G NA  .   NA ? ? A SER 544 A NA  606  1_555 ? ? ? ? ? ? ? 2.105 ? ?               
metalc26 metalc ?   ? A SER 437 OG  B ? ? 1_555 G NA  .   NA ? ? A SER 544 A NA  606  1_555 ? ? ? ? ? ? ? 2.996 ? ?               
metalc27 metalc ?   ? A SER 437 O   A ? ? 1_555 G NA  .   NA ? ? A SER 544 A NA  606  9_555 ? ? ? ? ? ? ? 2.053 ? ?               
metalc28 metalc ?   ? A SER 437 O   B ? ? 1_555 G NA  .   NA ? ? A SER 544 A NA  606  9_555 ? ? ? ? ? ? ? 2.080 ? ?               
metalc29 metalc ?   ? A SER 437 OG  B ? ? 1_555 G NA  .   NA ? ? A SER 544 A NA  606  9_555 ? ? ? ? ? ? ? 3.010 ? ?               
metalc30 metalc ?   ? C CA  .   CA  ? ? ? 1_555 R HOH .   O  ? ? A CA  602 A HOH 829  1_555 ? ? ? ? ? ? ? 2.385 ? ?               
metalc31 metalc ?   ? C CA  .   CA  ? ? ? 1_555 R HOH .   O  ? ? A CA  602 A HOH 917  1_555 ? ? ? ? ? ? ? 2.426 ? ?               
metalc32 metalc ?   ? C CA  .   CA  ? ? ? 1_555 R HOH .   O  ? ? A CA  602 A HOH 1085 1_555 ? ? ? ? ? ? ? 2.416 ? ?               
metalc33 metalc ?   ? E CA  .   CA  ? ? ? 1_555 R HOH .   O  ? ? A CA  604 A HOH 807  1_555 ? ? ? ? ? ? ? 2.371 ? ?               
metalc34 metalc ?   ? E CA  .   CA  ? ? ? 1_555 R HOH .   O  ? ? A CA  604 A HOH 928  1_555 ? ? ? ? ? ? ? 2.420 ? ?               
metalc35 metalc ?   ? E CA  .   CA  ? ? ? 1_555 R HOH .   O  ? ? A CA  604 A HOH 1013 1_555 ? ? ? ? ? ? ? 2.470 ? ?               
metalc36 metalc ?   ? F NA  .   NA  ? ? ? 1_555 R HOH .   O  ? ? A NA  605 A HOH 870  1_555 ? ? ? ? ? ? ? 2.431 ? ?               
metalc37 metalc ?   ? G NA  .   NA  ? ? ? 1_555 R HOH .   O  ? ? A NA  606 A HOH 900  1_555 ? ? ? ? ? ? ? 2.295 ? ?               
metalc38 metalc ?   ? G NA  .   NA  ? ? ? 1_555 R HOH .   O  ? ? A NA  606 A HOH 900  9_555 ? ? ? ? ? ? ? 2.369 ? ?               
metalc39 metalc ?   ? H NA  .   NA  ? ? ? 1_555 R HOH .   O  ? ? A NA  607 A HOH 775  1_555 ? ? ? ? ? ? ? 2.542 ? ?               
metalc40 metalc ?   ? H NA  .   NA  ? ? ? 1_555 R HOH .   O  ? ? A NA  607 A HOH 962  1_555 ? ? ? ? ? ? ? 2.285 ? ?               
metalc41 metalc ?   ? H NA  .   NA  ? ? ? 1_555 R HOH .   O  ? ? A NA  607 A HOH 1018 1_555 ? ? ? ? ? ? ? 2.136 ? ?               
metalc42 metalc ?   ? H NA  .   NA  ? ? ? 1_555 R HOH .   O  ? ? A NA  607 A HOH 1083 1_555 ? ? ? ? ? ? ? 2.228 ? ?               
metalc43 metalc ?   ? I NA  .   NA  ? ? ? 1_555 R HOH .   O  ? ? A NA  608 A HOH 774  1_555 ? ? ? ? ? ? ? 2.210 ? ?               
metalc44 metalc ?   ? I NA  .   NA  ? ? ? 1_555 R HOH .   O  ? ? A NA  608 A HOH 816  1_555 ? ? ? ? ? ? ? 2.850 ? ?               
metalc45 metalc ?   ? I NA  .   NA  ? ? ? 1_555 R HOH .   O  A ? A NA  608 A HOH 972  1_555 ? ? ? ? ? ? ? 2.363 ? ?               
metalc46 metalc ?   ? I NA  .   NA  ? ? ? 1_555 R HOH .   O  ? ? A NA  608 A HOH 998  1_555 ? ? ? ? ? ? ? 2.452 ? ?               
# 
loop_
_struct_conn_type.id 
_struct_conn_type.criteria 
_struct_conn_type.reference 
disulf ? ? 
covale ? ? 
metalc ? ? 
# 
loop_
_pdbx_struct_conn_angle.id 
_pdbx_struct_conn_angle.ptnr1_label_atom_id 
_pdbx_struct_conn_angle.ptnr1_label_alt_id 
_pdbx_struct_conn_angle.ptnr1_label_asym_id 
_pdbx_struct_conn_angle.ptnr1_label_comp_id 
_pdbx_struct_conn_angle.ptnr1_label_seq_id 
_pdbx_struct_conn_angle.ptnr1_auth_atom_id 
_pdbx_struct_conn_angle.ptnr1_auth_asym_id 
_pdbx_struct_conn_angle.ptnr1_auth_comp_id 
_pdbx_struct_conn_angle.ptnr1_auth_seq_id 
_pdbx_struct_conn_angle.ptnr1_PDB_ins_code 
_pdbx_struct_conn_angle.ptnr1_symmetry 
_pdbx_struct_conn_angle.ptnr2_label_atom_id 
_pdbx_struct_conn_angle.ptnr2_label_alt_id 
_pdbx_struct_conn_angle.ptnr2_label_asym_id 
_pdbx_struct_conn_angle.ptnr2_label_comp_id 
_pdbx_struct_conn_angle.ptnr2_label_seq_id 
_pdbx_struct_conn_angle.ptnr2_auth_atom_id 
_pdbx_struct_conn_angle.ptnr2_auth_asym_id 
_pdbx_struct_conn_angle.ptnr2_auth_comp_id 
_pdbx_struct_conn_angle.ptnr2_auth_seq_id 
_pdbx_struct_conn_angle.ptnr2_PDB_ins_code 
_pdbx_struct_conn_angle.ptnr2_symmetry 
_pdbx_struct_conn_angle.ptnr3_label_atom_id 
_pdbx_struct_conn_angle.ptnr3_label_alt_id 
_pdbx_struct_conn_angle.ptnr3_label_asym_id 
_pdbx_struct_conn_angle.ptnr3_label_comp_id 
_pdbx_struct_conn_angle.ptnr3_label_seq_id 
_pdbx_struct_conn_angle.ptnr3_auth_atom_id 
_pdbx_struct_conn_angle.ptnr3_auth_asym_id 
_pdbx_struct_conn_angle.ptnr3_auth_comp_id 
_pdbx_struct_conn_angle.ptnr3_auth_seq_id 
_pdbx_struct_conn_angle.ptnr3_PDB_ins_code 
_pdbx_struct_conn_angle.ptnr3_symmetry 
_pdbx_struct_conn_angle.value 
_pdbx_struct_conn_angle.value_esd 
1   OD2 ? A ASP 8   ? A ASP 115  ? 1_555 CA ? D CA . ? A CA 603 ? 1_555 OD1 ? A ASP 55  ? A ASP 162  ? 1_555 150.6 ? 
2   OD2 ? A ASP 8   ? A ASP 115  ? 1_555 CA ? D CA . ? A CA 603 ? 1_555 OD2 ? A ASP 55  ? A ASP 162  ? 1_555 156.9 ? 
3   OD1 ? A ASP 55  ? A ASP 162  ? 1_555 CA ? D CA . ? A CA 603 ? 1_555 OD2 ? A ASP 55  ? A ASP 162  ? 1_555 52.1  ? 
4   OD2 ? A ASP 8   ? A ASP 115  ? 1_555 CA ? D CA . ? A CA 603 ? 1_555 O   ? A VAL 98  ? A VAL 205  ? 1_555 90.1  ? 
5   OD1 ? A ASP 55  ? A ASP 162  ? 1_555 CA ? D CA . ? A CA 603 ? 1_555 O   ? A VAL 98  ? A VAL 205  ? 1_555 86.6  ? 
6   OD2 ? A ASP 55  ? A ASP 162  ? 1_555 CA ? D CA . ? A CA 603 ? 1_555 O   ? A VAL 98  ? A VAL 205  ? 1_555 97.6  ? 
7   OD2 ? A ASP 8   ? A ASP 115  ? 1_555 CA ? D CA . ? A CA 603 ? 1_555 OD1 ? A ASN 101 ? A ASN 208  ? 1_555 75.3  ? 
8   OD1 ? A ASP 55  ? A ASP 162  ? 1_555 CA ? D CA . ? A CA 603 ? 1_555 OD1 ? A ASN 101 ? A ASN 208  ? 1_555 75.6  ? 
9   OD2 ? A ASP 55  ? A ASP 162  ? 1_555 CA ? D CA . ? A CA 603 ? 1_555 OD1 ? A ASN 101 ? A ASN 208  ? 1_555 126.1 ? 
10  O   ? A VAL 98  ? A VAL 205  ? 1_555 CA ? D CA . ? A CA 603 ? 1_555 OD1 ? A ASN 101 ? A ASN 208  ? 1_555 90.7  ? 
11  OD2 ? A ASP 8   ? A ASP 115  ? 1_555 CA ? D CA . ? A CA 603 ? 1_555 O   ? A VAL 103 ? A VAL 210  ? 1_555 92.1  ? 
12  OD1 ? A ASP 55  ? A ASP 162  ? 1_555 CA ? D CA . ? A CA 603 ? 1_555 O   ? A VAL 103 ? A VAL 210  ? 1_555 91.9  ? 
13  OD2 ? A ASP 55  ? A ASP 162  ? 1_555 CA ? D CA . ? A CA 603 ? 1_555 O   ? A VAL 103 ? A VAL 210  ? 1_555 80.1  ? 
14  O   ? A VAL 98  ? A VAL 205  ? 1_555 CA ? D CA . ? A CA 603 ? 1_555 O   ? A VAL 103 ? A VAL 210  ? 1_555 177.8 ? 
15  OD1 ? A ASN 101 ? A ASN 208  ? 1_555 CA ? D CA . ? A CA 603 ? 1_555 O   ? A VAL 103 ? A VAL 210  ? 1_555 90.5  ? 
16  OD2 ? A ASP 8   ? A ASP 115  ? 1_555 CA ? D CA . ? A CA 603 ? 1_555 O   ? A GLY 105 ? A GLY 212  ? 1_555 81.9  ? 
17  OD1 ? A ASP 55  ? A ASP 162  ? 1_555 CA ? D CA . ? A CA 603 ? 1_555 O   ? A GLY 105 ? A GLY 212  ? 1_555 127.1 ? 
18  OD2 ? A ASP 55  ? A ASP 162  ? 1_555 CA ? D CA . ? A CA 603 ? 1_555 O   ? A GLY 105 ? A GLY 212  ? 1_555 76.7  ? 
19  O   ? A VAL 98  ? A VAL 205  ? 1_555 CA ? D CA . ? A CA 603 ? 1_555 O   ? A GLY 105 ? A GLY 212  ? 1_555 88.0  ? 
20  OD1 ? A ASN 101 ? A ASN 208  ? 1_555 CA ? D CA . ? A CA 603 ? 1_555 O   ? A GLY 105 ? A GLY 212  ? 1_555 157.1 ? 
21  O   ? A VAL 103 ? A VAL 210  ? 1_555 CA ? D CA . ? A CA 603 ? 1_555 O   ? A GLY 105 ? A GLY 212  ? 1_555 91.6  ? 
22  OD2 ? A ASP 67  ? A ASP 174  ? 1_555 CA ? C CA . ? A CA 602 ? 1_555 OD1 ? A ASP 72  ? A ASP 179  ? 1_555 99.5  ? 
23  OD2 ? A ASP 67  ? A ASP 174  ? 1_555 CA ? C CA . ? A CA 602 ? 1_555 OD2 ? A ASP 72  ? A ASP 179  ? 1_555 88.0  ? 
24  OD1 ? A ASP 72  ? A ASP 179  ? 1_555 CA ? C CA . ? A CA 602 ? 1_555 OD2 ? A ASP 72  ? A ASP 179  ? 1_555 52.1  ? 
25  OD2 ? A ASP 67  ? A ASP 174  ? 1_555 CA ? C CA . ? A CA 602 ? 1_555 O   ? A ASP 74  ? A ASP 181  ? 1_555 91.8  ? 
26  OD1 ? A ASP 72  ? A ASP 179  ? 1_555 CA ? C CA . ? A CA 602 ? 1_555 O   ? A ASP 74  ? A ASP 181  ? 1_555 74.3  ? 
27  OD2 ? A ASP 72  ? A ASP 179  ? 1_555 CA ? C CA . ? A CA 602 ? 1_555 O   ? A ASP 74  ? A ASP 181  ? 1_555 125.4 ? 
28  OD2 ? A ASP 67  ? A ASP 174  ? 1_555 CA ? C CA . ? A CA 602 ? 1_555 O   ? R HOH .   ? A HOH 829  ? 1_555 93.6  ? 
29  OD1 ? A ASP 72  ? A ASP 179  ? 1_555 CA ? C CA . ? A CA 602 ? 1_555 O   ? R HOH .   ? A HOH 829  ? 1_555 150.7 ? 
30  OD2 ? A ASP 72  ? A ASP 179  ? 1_555 CA ? C CA . ? A CA 602 ? 1_555 O   ? R HOH .   ? A HOH 829  ? 1_555 155.3 ? 
31  O   ? A ASP 74  ? A ASP 181  ? 1_555 CA ? C CA . ? A CA 602 ? 1_555 O   ? R HOH .   ? A HOH 829  ? 1_555 79.3  ? 
32  OD2 ? A ASP 67  ? A ASP 174  ? 1_555 CA ? C CA . ? A CA 602 ? 1_555 O   ? R HOH .   ? A HOH 917  ? 1_555 84.6  ? 
33  OD1 ? A ASP 72  ? A ASP 179  ? 1_555 CA ? C CA . ? A CA 602 ? 1_555 O   ? R HOH .   ? A HOH 917  ? 1_555 128.0 ? 
34  OD2 ? A ASP 72  ? A ASP 179  ? 1_555 CA ? C CA . ? A CA 602 ? 1_555 O   ? R HOH .   ? A HOH 917  ? 1_555 76.6  ? 
35  O   ? A ASP 74  ? A ASP 181  ? 1_555 CA ? C CA . ? A CA 602 ? 1_555 O   ? R HOH .   ? A HOH 917  ? 1_555 157.7 ? 
36  O   ? R HOH .   ? A HOH 829  ? 1_555 CA ? C CA . ? A CA 602 ? 1_555 O   ? R HOH .   ? A HOH 917  ? 1_555 78.9  ? 
37  OD2 ? A ASP 67  ? A ASP 174  ? 1_555 CA ? C CA . ? A CA 602 ? 1_555 O   ? R HOH .   ? A HOH 1085 ? 1_555 168.4 ? 
38  OD1 ? A ASP 72  ? A ASP 179  ? 1_555 CA ? C CA . ? A CA 602 ? 1_555 O   ? R HOH .   ? A HOH 1085 ? 1_555 87.3  ? 
39  OD2 ? A ASP 72  ? A ASP 179  ? 1_555 CA ? C CA . ? A CA 602 ? 1_555 O   ? R HOH .   ? A HOH 1085 ? 1_555 88.9  ? 
40  O   ? A ASP 74  ? A ASP 181  ? 1_555 CA ? C CA . ? A CA 602 ? 1_555 O   ? R HOH .   ? A HOH 1085 ? 1_555 99.2  ? 
41  O   ? R HOH .   ? A HOH 829  ? 1_555 CA ? C CA . ? A CA 602 ? 1_555 O   ? R HOH .   ? A HOH 1085 ? 1_555 84.6  ? 
42  O   ? R HOH .   ? A HOH 917  ? 1_555 CA ? C CA . ? A CA 602 ? 1_555 O   ? R HOH .   ? A HOH 1085 ? 1_555 83.7  ? 
43  OD1 ? A ASP 151 ? A ASP 258  ? 1_555 CA ? E CA . ? A CA 604 ? 1_555 OD2 ? A ASP 194 ? A ASP 301  ? 1_555 98.5  ? 
44  OD1 ? A ASP 151 ? A ASP 258  ? 1_555 CA ? E CA . ? A CA 604 ? 1_555 OE1 ? A GLU 224 ? A GLU 331  ? 1_555 131.0 ? 
45  OD2 ? A ASP 194 ? A ASP 301  ? 1_555 CA ? E CA . ? A CA 604 ? 1_555 OE1 ? A GLU 224 ? A GLU 331  ? 1_555 83.9  ? 
46  OD1 ? A ASP 151 ? A ASP 258  ? 1_555 CA ? E CA . ? A CA 604 ? 1_555 OE2 ? A GLU 224 ? A GLU 331  ? 1_555 77.9  ? 
47  OD2 ? A ASP 194 ? A ASP 301  ? 1_555 CA ? E CA . ? A CA 604 ? 1_555 OE2 ? A GLU 224 ? A GLU 331  ? 1_555 87.9  ? 
48  OE1 ? A GLU 224 ? A GLU 331  ? 1_555 CA ? E CA . ? A CA 604 ? 1_555 OE2 ? A GLU 224 ? A GLU 331  ? 1_555 53.2  ? 
49  OD1 ? A ASP 151 ? A ASP 258  ? 1_555 CA ? E CA . ? A CA 604 ? 1_555 O   ? R HOH .   ? A HOH 807  ? 1_555 93.3  ? 
50  OD2 ? A ASP 194 ? A ASP 301  ? 1_555 CA ? E CA . ? A CA 604 ? 1_555 O   ? R HOH .   ? A HOH 807  ? 1_555 167.9 ? 
51  OE1 ? A GLU 224 ? A GLU 331  ? 1_555 CA ? E CA . ? A CA 604 ? 1_555 O   ? R HOH .   ? A HOH 807  ? 1_555 86.2  ? 
52  OE2 ? A GLU 224 ? A GLU 331  ? 1_555 CA ? E CA . ? A CA 604 ? 1_555 O   ? R HOH .   ? A HOH 807  ? 1_555 91.8  ? 
53  OD1 ? A ASP 151 ? A ASP 258  ? 1_555 CA ? E CA . ? A CA 604 ? 1_555 O   ? R HOH .   ? A HOH 928  ? 1_555 73.0  ? 
54  OD2 ? A ASP 194 ? A ASP 301  ? 1_555 CA ? E CA . ? A CA 604 ? 1_555 O   ? R HOH .   ? A HOH 928  ? 1_555 94.7  ? 
55  OE1 ? A GLU 224 ? A GLU 331  ? 1_555 CA ? E CA . ? A CA 604 ? 1_555 O   ? R HOH .   ? A HOH 928  ? 1_555 155.9 ? 
56  OE2 ? A GLU 224 ? A GLU 331  ? 1_555 CA ? E CA . ? A CA 604 ? 1_555 O   ? R HOH .   ? A HOH 928  ? 1_555 150.9 ? 
57  O   ? R HOH .   ? A HOH 807  ? 1_555 CA ? E CA . ? A CA 604 ? 1_555 O   ? R HOH .   ? A HOH 928  ? 1_555 91.4  ? 
58  OD1 ? A ASP 151 ? A ASP 258  ? 1_555 CA ? E CA . ? A CA 604 ? 1_555 O   ? R HOH .   ? A HOH 1013 ? 1_555 146.6 ? 
59  OD2 ? A ASP 194 ? A ASP 301  ? 1_555 CA ? E CA . ? A CA 604 ? 1_555 O   ? R HOH .   ? A HOH 1013 ? 1_555 78.2  ? 
60  OE1 ? A GLU 224 ? A GLU 331  ? 1_555 CA ? E CA . ? A CA 604 ? 1_555 O   ? R HOH .   ? A HOH 1013 ? 1_555 82.1  ? 
61  OE2 ? A GLU 224 ? A GLU 331  ? 1_555 CA ? E CA . ? A CA 604 ? 1_555 O   ? R HOH .   ? A HOH 1013 ? 1_555 134.4 ? 
62  O   ? R HOH .   ? A HOH 807  ? 1_555 CA ? E CA . ? A CA 604 ? 1_555 O   ? R HOH .   ? A HOH 1013 ? 1_555 93.5  ? 
63  O   ? R HOH .   ? A HOH 928  ? 1_555 CA ? E CA . ? A CA 604 ? 1_555 O   ? R HOH .   ? A HOH 1013 ? 1_555 74.2  ? 
64  OD1 ? A ASP 151 ? A ASP 258  ? 1_555 NA ? I NA . ? A NA 608 ? 1_555 OD2 ? A ASP 151 ? A ASP 258  ? 1_555 45.7  ? 
65  OD1 ? A ASP 151 ? A ASP 258  ? 1_555 NA ? I NA . ? A NA 608 ? 1_555 O   ? R HOH .   ? A HOH 774  ? 1_555 74.6  ? 
66  OD2 ? A ASP 151 ? A ASP 258  ? 1_555 NA ? I NA . ? A NA 608 ? 1_555 O   ? R HOH .   ? A HOH 774  ? 1_555 117.5 ? 
67  OD1 ? A ASP 151 ? A ASP 258  ? 1_555 NA ? I NA . ? A NA 608 ? 1_555 O   ? R HOH .   ? A HOH 816  ? 1_555 122.1 ? 
68  OD2 ? A ASP 151 ? A ASP 258  ? 1_555 NA ? I NA . ? A NA 608 ? 1_555 O   ? R HOH .   ? A HOH 816  ? 1_555 150.7 ? 
69  O   ? R HOH .   ? A HOH 774  ? 1_555 NA ? I NA . ? A NA 608 ? 1_555 O   ? R HOH .   ? A HOH 816  ? 1_555 70.7  ? 
70  OD1 ? A ASP 151 ? A ASP 258  ? 1_555 NA ? I NA . ? A NA 608 ? 1_555 O   A R HOH .   ? A HOH 972  ? 1_555 126.4 ? 
71  OD2 ? A ASP 151 ? A ASP 258  ? 1_555 NA ? I NA . ? A NA 608 ? 1_555 O   A R HOH .   ? A HOH 972  ? 1_555 81.5  ? 
72  O   ? R HOH .   ? A HOH 774  ? 1_555 NA ? I NA . ? A NA 608 ? 1_555 O   A R HOH .   ? A HOH 972  ? 1_555 158.0 ? 
73  O   ? R HOH .   ? A HOH 816  ? 1_555 NA ? I NA . ? A NA 608 ? 1_555 O   A R HOH .   ? A HOH 972  ? 1_555 98.5  ? 
74  OD1 ? A ASP 151 ? A ASP 258  ? 1_555 NA ? I NA . ? A NA 608 ? 1_555 O   ? R HOH .   ? A HOH 998  ? 1_555 92.4  ? 
75  OD2 ? A ASP 151 ? A ASP 258  ? 1_555 NA ? I NA . ? A NA 608 ? 1_555 O   ? R HOH .   ? A HOH 998  ? 1_555 88.6  ? 
76  O   ? R HOH .   ? A HOH 774  ? 1_555 NA ? I NA . ? A NA 608 ? 1_555 O   ? R HOH .   ? A HOH 998  ? 1_555 75.3  ? 
77  O   ? R HOH .   ? A HOH 816  ? 1_555 NA ? I NA . ? A NA 608 ? 1_555 O   ? R HOH .   ? A HOH 998  ? 1_555 120.4 ? 
78  O   A R HOH .   ? A HOH 972  ? 1_555 NA ? I NA . ? A NA 608 ? 1_555 O   ? R HOH .   ? A HOH 998  ? 1_555 95.4  ? 
79  O   ? A THR 202 ? A THR 309  ? 1_555 NA ? F NA . ? A NA 605 ? 1_555 O   ? A SER 204 ? A SER 311  ? 1_555 96.0  ? 
80  O   ? A THR 202 ? A THR 309  ? 1_555 NA ? F NA . ? A NA 605 ? 1_555 O   ? A THR 207 ? A THR 314  ? 1_555 168.5 ? 
81  O   ? A SER 204 ? A SER 311  ? 1_555 NA ? F NA . ? A NA 605 ? 1_555 O   ? A THR 207 ? A THR 314  ? 1_555 89.8  ? 
82  O   ? A THR 202 ? A THR 309  ? 1_555 NA ? F NA . ? A NA 605 ? 1_555 OG1 ? A THR 207 ? A THR 314  ? 1_555 92.7  ? 
83  O   ? A SER 204 ? A SER 311  ? 1_555 NA ? F NA . ? A NA 605 ? 1_555 OG1 ? A THR 207 ? A THR 314  ? 1_555 85.4  ? 
84  O   ? A THR 207 ? A THR 314  ? 1_555 NA ? F NA . ? A NA 605 ? 1_555 OG1 ? A THR 207 ? A THR 314  ? 1_555 77.8  ? 
85  O   ? A THR 202 ? A THR 309  ? 1_555 NA ? F NA . ? A NA 605 ? 1_555 OG  ? A SER 209 ? A SER 316  ? 1_555 70.5  ? 
86  O   ? A SER 204 ? A SER 311  ? 1_555 NA ? F NA . ? A NA 605 ? 1_555 OG  ? A SER 209 ? A SER 316  ? 1_555 164.7 ? 
87  O   ? A THR 207 ? A THR 314  ? 1_555 NA ? F NA . ? A NA 605 ? 1_555 OG  ? A SER 209 ? A SER 316  ? 1_555 102.3 ? 
88  OG1 ? A THR 207 ? A THR 314  ? 1_555 NA ? F NA . ? A NA 605 ? 1_555 OG  ? A SER 209 ? A SER 316  ? 1_555 88.0  ? 
89  O   ? A THR 202 ? A THR 309  ? 1_555 NA ? F NA . ? A NA 605 ? 1_555 O   ? R HOH .   ? A HOH 870  ? 1_555 110.5 ? 
90  O   ? A SER 204 ? A SER 311  ? 1_555 NA ? F NA . ? A NA 605 ? 1_555 O   ? R HOH .   ? A HOH 870  ? 1_555 112.6 ? 
91  O   ? A THR 207 ? A THR 314  ? 1_555 NA ? F NA . ? A NA 605 ? 1_555 O   ? R HOH .   ? A HOH 870  ? 1_555 76.1  ? 
92  OG1 ? A THR 207 ? A THR 314  ? 1_555 NA ? F NA . ? A NA 605 ? 1_555 O   ? R HOH .   ? A HOH 870  ? 1_555 148.0 ? 
93  OG  ? A SER 209 ? A SER 316  ? 1_555 NA ? F NA . ? A NA 605 ? 1_555 O   ? R HOH .   ? A HOH 870  ? 1_555 79.8  ? 
94  O   ? A THR 306 ? A THR 413  ? 1_555 NA ? H NA . ? A NA 607 ? 1_555 O   ? R HOH .   ? A HOH 775  ? 1_555 87.8  ? 
95  O   ? A THR 306 ? A THR 413  ? 1_555 NA ? H NA . ? A NA 607 ? 1_555 O   ? R HOH .   ? A HOH 962  ? 1_555 77.5  ? 
96  O   ? R HOH .   ? A HOH 775  ? 1_555 NA ? H NA . ? A NA 607 ? 1_555 O   ? R HOH .   ? A HOH 962  ? 1_555 79.8  ? 
97  O   ? A THR 306 ? A THR 413  ? 1_555 NA ? H NA . ? A NA 607 ? 1_555 O   ? R HOH .   ? A HOH 1018 ? 1_555 111.1 ? 
98  O   ? R HOH .   ? A HOH 775  ? 1_555 NA ? H NA . ? A NA 607 ? 1_555 O   ? R HOH .   ? A HOH 1018 ? 1_555 86.2  ? 
99  O   ? R HOH .   ? A HOH 962  ? 1_555 NA ? H NA . ? A NA 607 ? 1_555 O   ? R HOH .   ? A HOH 1018 ? 1_555 163.4 ? 
100 O   ? A THR 306 ? A THR 413  ? 1_555 NA ? H NA . ? A NA 607 ? 1_555 O   ? R HOH .   ? A HOH 1083 ? 1_555 89.3  ? 
101 O   ? R HOH .   ? A HOH 775  ? 1_555 NA ? H NA . ? A NA 607 ? 1_555 O   ? R HOH .   ? A HOH 1083 ? 1_555 173.8 ? 
102 O   ? R HOH .   ? A HOH 962  ? 1_555 NA ? H NA . ? A NA 607 ? 1_555 O   ? R HOH .   ? A HOH 1083 ? 1_555 94.2  ? 
103 O   ? R HOH .   ? A HOH 1018 ? 1_555 NA ? H NA . ? A NA 607 ? 1_555 O   ? R HOH .   ? A HOH 1083 ? 1_555 100.0 ? 
104 O   A A SER 437 ? A SER 544  ? 1_555 NA ? G NA . ? A NA 606 ? 1_555 O   B A SER 437 ? A SER 544  ? 1_555 0.5   ? 
105 O   A A SER 437 ? A SER 544  ? 1_555 NA ? G NA . ? A NA 606 ? 1_555 OG  B A SER 437 ? A SER 544  ? 1_555 70.3  ? 
106 O   B A SER 437 ? A SER 544  ? 1_555 NA ? G NA . ? A NA 606 ? 1_555 OG  B A SER 437 ? A SER 544  ? 1_555 70.5  ? 
107 O   A A SER 437 ? A SER 544  ? 1_555 NA ? G NA . ? A NA 606 ? 1_555 O   A A SER 437 ? A SER 544  ? 1_555 0.0   ? 
108 O   B A SER 437 ? A SER 544  ? 1_555 NA ? G NA . ? A NA 606 ? 1_555 O   A A SER 437 ? A SER 544  ? 1_555 0.5   ? 
109 OG  B A SER 437 ? A SER 544  ? 1_555 NA ? G NA . ? A NA 606 ? 1_555 O   A A SER 437 ? A SER 544  ? 1_555 70.3  ? 
110 O   A A SER 437 ? A SER 544  ? 1_555 NA ? G NA . ? A NA 606 ? 1_555 O   B A SER 437 ? A SER 544  ? 1_555 0.5   ? 
111 O   B A SER 437 ? A SER 544  ? 1_555 NA ? G NA . ? A NA 606 ? 1_555 O   B A SER 437 ? A SER 544  ? 1_555 0.0   ? 
112 OG  B A SER 437 ? A SER 544  ? 1_555 NA ? G NA . ? A NA 606 ? 1_555 O   B A SER 437 ? A SER 544  ? 1_555 70.5  ? 
113 O   A A SER 437 ? A SER 544  ? 1_555 NA ? G NA . ? A NA 606 ? 1_555 O   B A SER 437 ? A SER 544  ? 1_555 0.5   ? 
114 O   A A SER 437 ? A SER 544  ? 1_555 NA ? G NA . ? A NA 606 ? 1_555 OG  B A SER 437 ? A SER 544  ? 1_555 70.3  ? 
115 O   B A SER 437 ? A SER 544  ? 1_555 NA ? G NA . ? A NA 606 ? 1_555 OG  B A SER 437 ? A SER 544  ? 1_555 70.5  ? 
116 OG  B A SER 437 ? A SER 544  ? 1_555 NA ? G NA . ? A NA 606 ? 1_555 OG  B A SER 437 ? A SER 544  ? 1_555 0.0   ? 
117 O   A A SER 437 ? A SER 544  ? 1_555 NA ? G NA . ? A NA 606 ? 1_555 OG  B A SER 437 ? A SER 544  ? 1_555 70.3  ? 
118 O   B A SER 437 ? A SER 544  ? 1_555 NA ? G NA . ? A NA 606 ? 1_555 OG  B A SER 437 ? A SER 544  ? 1_555 70.5  ? 
119 O   A A SER 437 ? A SER 544  ? 1_555 NA ? G NA . ? A NA 606 ? 1_555 O   ? R HOH .   ? A HOH 900  ? 1_555 93.5  ? 
120 O   B A SER 437 ? A SER 544  ? 1_555 NA ? G NA . ? A NA 606 ? 1_555 O   ? R HOH .   ? A HOH 900  ? 1_555 94.0  ? 
121 OG  B A SER 437 ? A SER 544  ? 1_555 NA ? G NA . ? A NA 606 ? 1_555 O   ? R HOH .   ? A HOH 900  ? 1_555 65.2  ? 
122 O   A A SER 437 ? A SER 544  ? 1_555 NA ? G NA . ? A NA 606 ? 1_555 O   ? R HOH .   ? A HOH 900  ? 1_555 93.5  ? 
123 O   B A SER 437 ? A SER 544  ? 1_555 NA ? G NA . ? A NA 606 ? 1_555 O   ? R HOH .   ? A HOH 900  ? 1_555 94.0  ? 
124 OG  B A SER 437 ? A SER 544  ? 1_555 NA ? G NA . ? A NA 606 ? 1_555 O   ? R HOH .   ? A HOH 900  ? 1_555 65.2  ? 
125 O   A A SER 437 ? A SER 544  ? 1_555 NA ? G NA . ? A NA 606 ? 1_555 O   ? R HOH .   ? A HOH 900  ? 9_555 87.8  ? 
126 O   B A SER 437 ? A SER 544  ? 1_555 NA ? G NA . ? A NA 606 ? 1_555 O   ? R HOH .   ? A HOH 900  ? 9_555 87.3  ? 
127 OG  B A SER 437 ? A SER 544  ? 1_555 NA ? G NA . ? A NA 606 ? 1_555 O   ? R HOH .   ? A HOH 900  ? 9_555 101.9 ? 
128 O   A A SER 437 ? A SER 544  ? 1_555 NA ? G NA . ? A NA 606 ? 1_555 O   ? R HOH .   ? A HOH 900  ? 9_555 87.8  ? 
129 O   B A SER 437 ? A SER 544  ? 1_555 NA ? G NA . ? A NA 606 ? 1_555 O   ? R HOH .   ? A HOH 900  ? 9_555 87.3  ? 
130 OG  B A SER 437 ? A SER 544  ? 1_555 NA ? G NA . ? A NA 606 ? 1_555 O   ? R HOH .   ? A HOH 900  ? 9_555 101.9 ? 
131 O   ? R HOH .   ? A HOH 900  ? 1_555 NA ? G NA . ? A NA 606 ? 1_555 O   ? R HOH .   ? A HOH 900  ? 9_555 165.5 ? 
# 
loop_
_pdbx_modification_feature.ordinal 
_pdbx_modification_feature.label_comp_id 
_pdbx_modification_feature.label_asym_id 
_pdbx_modification_feature.label_seq_id 
_pdbx_modification_feature.label_alt_id 
_pdbx_modification_feature.modified_residue_label_comp_id 
_pdbx_modification_feature.modified_residue_label_asym_id 
_pdbx_modification_feature.modified_residue_label_seq_id 
_pdbx_modification_feature.modified_residue_label_alt_id 
_pdbx_modification_feature.auth_comp_id 
_pdbx_modification_feature.auth_asym_id 
_pdbx_modification_feature.auth_seq_id 
_pdbx_modification_feature.PDB_ins_code 
_pdbx_modification_feature.symmetry 
_pdbx_modification_feature.modified_residue_auth_comp_id 
_pdbx_modification_feature.modified_residue_auth_asym_id 
_pdbx_modification_feature.modified_residue_auth_seq_id 
_pdbx_modification_feature.modified_residue_PDB_ins_code 
_pdbx_modification_feature.modified_residue_symmetry 
_pdbx_modification_feature.comp_id_linking_atom 
_pdbx_modification_feature.modified_residue_id_linking_atom 
_pdbx_modification_feature.modified_residue_id 
_pdbx_modification_feature.ref_pcm_id 
_pdbx_modification_feature.ref_comp_id 
_pdbx_modification_feature.type 
_pdbx_modification_feature.category 
1 NAG Q .   A ASN A 280 A NAG A 616 ? 1_555 ASN A 387 ? 1_555 C1 ND2 ASN 1 NAG N-Glycosylation Carbohydrate       
2 CYS A 104 A CYS A 253 A CYS A 211 ? 1_555 CYS A 360 ? 1_555 SG SG  .   . .   None            'Disulfide bridge' 
3 CYS A 104 B CYS A 253 B CYS A 211 ? 1_555 CYS A 360 ? 1_555 SG SG  .   . .   None            'Disulfide bridge' 
4 CYS A 196 ? CYS A 226 ? CYS A 303 ? 1_555 CYS A 333 ? 1_555 SG SG  .   . .   None            'Disulfide bridge' 
5 CYS A 343 ? CYS A 367 ? CYS A 450 ? 1_555 CYS A 474 ? 1_555 SG SG  .   . .   None            'Disulfide bridge' 
# 
loop_
_struct_sheet.id 
_struct_sheet.type 
_struct_sheet.number_strands 
_struct_sheet.details 
AA1 ? 7 ? 
AA2 ? 2 ? 
AA3 ? 2 ? 
AA4 ? 3 ? 
AA5 ? 4 ? 
AA6 ? 4 ? 
# 
loop_
_struct_sheet_order.sheet_id 
_struct_sheet_order.range_id_1 
_struct_sheet_order.range_id_2 
_struct_sheet_order.offset 
_struct_sheet_order.sense 
AA1 1 2 ? parallel      
AA1 2 3 ? parallel      
AA1 3 4 ? parallel      
AA1 4 5 ? parallel      
AA1 5 6 ? parallel      
AA1 6 7 ? parallel      
AA2 1 2 ? anti-parallel 
AA3 1 2 ? anti-parallel 
AA4 1 2 ? anti-parallel 
AA4 2 3 ? anti-parallel 
AA5 1 2 ? anti-parallel 
AA5 2 3 ? anti-parallel 
AA5 3 4 ? anti-parallel 
AA6 1 2 ? anti-parallel 
AA6 2 3 ? anti-parallel 
AA6 3 4 ? anti-parallel 
# 
loop_
_struct_sheet_range.sheet_id 
_struct_sheet_range.id 
_struct_sheet_range.beg_label_comp_id 
_struct_sheet_range.beg_label_asym_id 
_struct_sheet_range.beg_label_seq_id 
_struct_sheet_range.pdbx_beg_PDB_ins_code 
_struct_sheet_range.end_label_comp_id 
_struct_sheet_range.end_label_asym_id 
_struct_sheet_range.end_label_seq_id 
_struct_sheet_range.pdbx_end_PDB_ins_code 
_struct_sheet_range.beg_auth_comp_id 
_struct_sheet_range.beg_auth_asym_id 
_struct_sheet_range.beg_auth_seq_id 
_struct_sheet_range.end_auth_comp_id 
_struct_sheet_range.end_auth_asym_id 
_struct_sheet_range.end_auth_seq_id 
AA1 1 PHE A 66  ? ASP A 67  ? PHE A 173 ASP A 174 
AA1 2 ARG A 113 ? ARG A 118 ? ARG A 220 ARG A 225 
AA1 3 VAL A 41  ? ASP A 46  ? VAL A 148 ASP A 153 
AA1 4 ILE A 142 ? ALA A 145 ? ILE A 249 ALA A 252 
AA1 5 ILE A 181 ? ALA A 185 ? ILE A 288 ALA A 292 
AA1 6 THR A 207 ? ALA A 213 ? THR A 314 ALA A 320 
AA1 7 ALA A 231 ? TYR A 234 ? ALA A 338 TYR A 341 
AA2 1 ILE A 244 ? ASP A 248 ? ILE A 351 ASP A 355 
AA2 2 LYS A 252 ? HIS A 257 ? LYS A 359 HIS A 364 
AA3 1 ALA A 305 ? THR A 306 ? ALA A 412 THR A 413 
AA3 2 LYS A 312 ? VAL A 313 ? LYS A 419 VAL A 420 
AA4 1 ARG A 341 ? ASP A 346 ? ARG A 448 ASP A 453 
AA4 2 GLY A 454 ? THR A 466 ? GLY A 561 THR A 573 
AA4 3 LYS A 352 ? ASP A 353 ? LYS A 459 ASP A 460 
AA5 1 ARG A 341 ? ASP A 346 ? ARG A 448 ASP A 453 
AA5 2 GLY A 454 ? THR A 466 ? GLY A 561 THR A 573 
AA5 3 ARG A 376 ? TYR A 388 ? ARG A 483 TYR A 495 
AA5 4 PHE A 421 ? THR A 428 ? PHE A 528 THR A 535 
AA6 1 ARG A 357 ? VAL A 364 ? ARG A 464 VAL A 471 
AA6 2 GLY A 438 ? ASN A 446 ? GLY A 545 ASN A 553 
AA6 3 LEU A 394 ? VAL A 399 ? LEU A 501 VAL A 506 
AA6 4 ARG A 405 ? LEU A 409 ? ARG A 512 LEU A 516 
# 
loop_
_pdbx_struct_sheet_hbond.sheet_id 
_pdbx_struct_sheet_hbond.range_id_1 
_pdbx_struct_sheet_hbond.range_id_2 
_pdbx_struct_sheet_hbond.range_1_label_atom_id 
_pdbx_struct_sheet_hbond.range_1_label_comp_id 
_pdbx_struct_sheet_hbond.range_1_label_asym_id 
_pdbx_struct_sheet_hbond.range_1_label_seq_id 
_pdbx_struct_sheet_hbond.range_1_PDB_ins_code 
_pdbx_struct_sheet_hbond.range_1_auth_atom_id 
_pdbx_struct_sheet_hbond.range_1_auth_comp_id 
_pdbx_struct_sheet_hbond.range_1_auth_asym_id 
_pdbx_struct_sheet_hbond.range_1_auth_seq_id 
_pdbx_struct_sheet_hbond.range_2_label_atom_id 
_pdbx_struct_sheet_hbond.range_2_label_comp_id 
_pdbx_struct_sheet_hbond.range_2_label_asym_id 
_pdbx_struct_sheet_hbond.range_2_label_seq_id 
_pdbx_struct_sheet_hbond.range_2_PDB_ins_code 
_pdbx_struct_sheet_hbond.range_2_auth_atom_id 
_pdbx_struct_sheet_hbond.range_2_auth_comp_id 
_pdbx_struct_sheet_hbond.range_2_auth_asym_id 
_pdbx_struct_sheet_hbond.range_2_auth_seq_id 
AA1 1 2 N PHE A 66  ? N PHE A 173 O ARG A 118 ? O ARG A 225 
AA1 2 3 O VAL A 117 ? O VAL A 224 N ILE A 44  ? N ILE A 151 
AA1 3 4 N LEU A 45  ? N LEU A 152 O SER A 144 ? O SER A 251 
AA1 4 5 N TYR A 143 ? N TYR A 250 O VAL A 183 ? O VAL A 290 
AA1 5 6 N PHE A 182 ? N PHE A 289 O LEU A 208 ? O LEU A 315 
AA1 6 7 N SER A 211 ? N SER A 318 O ALA A 231 ? O ALA A 338 
AA2 1 2 N THR A 246 ? N THR A 353 O THR A 254 ? O THR A 361 
AA3 1 2 N ALA A 305 ? N ALA A 412 O VAL A 313 ? O VAL A 420 
AA4 1 2 N ARG A 341 ? N ARG A 448 O GLY A 465 ? O GLY A 572 
AA4 2 3 O LEU A 456 ? O LEU A 563 N LYS A 352 ? N LYS A 459 
AA5 1 2 N ARG A 341 ? N ARG A 448 O GLY A 465 ? O GLY A 572 
AA5 2 3 O THR A 460 ? O THR A 567 N ARG A 383 ? N ARG A 490 
AA5 3 4 N ALA A 380 ? N ALA A 487 O THR A 428 ? O THR A 535 
AA6 1 2 N VAL A 360 ? N VAL A 467 O LEU A 442 ? O LEU A 549 
AA6 2 3 O GLU A 443 ? O GLU A 550 N HIS A 397 ? N HIS A 504 
AA6 3 4 N LEU A 398 ? N LEU A 505 O SER A 406 ? O SER A 513 
# 
_pdbx_entry_details.entry_id                   9QWB 
_pdbx_entry_details.nonpolymer_details         ? 
_pdbx_entry_details.sequence_details           ? 
_pdbx_entry_details.compound_details           ? 
_pdbx_entry_details.source_details             ? 
_pdbx_entry_details.has_ligand_of_interest     Y 
_pdbx_entry_details.has_protein_modification   Y 
# 
loop_
_pdbx_validate_close_contact.id 
_pdbx_validate_close_contact.PDB_model_num 
_pdbx_validate_close_contact.auth_atom_id_1 
_pdbx_validate_close_contact.auth_asym_id_1 
_pdbx_validate_close_contact.auth_comp_id_1 
_pdbx_validate_close_contact.auth_seq_id_1 
_pdbx_validate_close_contact.PDB_ins_code_1 
_pdbx_validate_close_contact.label_alt_id_1 
_pdbx_validate_close_contact.auth_atom_id_2 
_pdbx_validate_close_contact.auth_asym_id_2 
_pdbx_validate_close_contact.auth_comp_id_2 
_pdbx_validate_close_contact.auth_seq_id_2 
_pdbx_validate_close_contact.PDB_ins_code_2 
_pdbx_validate_close_contact.label_alt_id_2 
_pdbx_validate_close_contact.dist 
1 1 HBS A A1JA6 601 ? A O   A HOH 710 ? ? 1.54 
2 1 HBS A A1JA6 601 ? B O   A HOH 710 ? ? 1.54 
3 1 HZ1 A LYS   117 ? ? OE2 A GLU 362 ? ? 1.57 
# 
loop_
_pdbx_validate_torsion.id 
_pdbx_validate_torsion.PDB_model_num 
_pdbx_validate_torsion.auth_comp_id 
_pdbx_validate_torsion.auth_asym_id 
_pdbx_validate_torsion.auth_seq_id 
_pdbx_validate_torsion.PDB_ins_code 
_pdbx_validate_torsion.label_alt_id 
_pdbx_validate_torsion.phi 
_pdbx_validate_torsion.psi 
1  1 ARG A 130 ? ? -104.65 65.60   
2  1 ASP A 153 ? ? -162.83 -141.51 
3  1 ASP A 153 ? ? -163.03 -141.51 
4  1 GLN A 178 ? ? 60.37   61.46   
5  1 ASN A 192 ? ? -101.48 44.49   
6  1 ALA A 203 ? ? -148.01 29.59   
7  1 CYS A 211 ? A 41.80   -130.86 
8  1 CYS A 211 ? B 38.80   -131.19 
9  1 ALA A 216 ? ? -113.81 71.35   
10 1 MET A 226 ? B -143.25 -3.47   
11 1 ASN A 243 ? ? 38.15   59.44   
12 1 ASP A 258 ? ? -89.40  49.08   
13 1 SER A 342 ? ? -152.25 -155.20 
14 1 GLN A 350 ? ? -126.39 -165.31 
15 1 ARG A 357 ? ? 70.21   33.37   
16 1 GLU A 485 ? ? -108.40 -107.49 
17 1 ASP A 540 ? ? 76.59   -3.27   
# 
loop_
_pdbx_struct_special_symmetry.id 
_pdbx_struct_special_symmetry.PDB_model_num 
_pdbx_struct_special_symmetry.auth_asym_id 
_pdbx_struct_special_symmetry.auth_comp_id 
_pdbx_struct_special_symmetry.auth_seq_id 
_pdbx_struct_special_symmetry.PDB_ins_code 
_pdbx_struct_special_symmetry.label_asym_id 
_pdbx_struct_special_symmetry.label_comp_id 
_pdbx_struct_special_symmetry.label_seq_id 
1 1 A NA  606  ? G NA  . 
2 1 A HOH 1106 ? R HOH . 
# 
loop_
_space_group_symop.id 
_space_group_symop.operation_xyz 
1  x,y,z          
2  x-y,x,z+5/6    
3  y,-x+y,z+1/6   
4  -y,x-y,z+2/3   
5  -x+y,-x,z+1/3  
6  x-y,-y,-z      
7  -x,-x+y,-z+1/3 
8  -x,-y,z+1/2    
9  y,x,-z+2/3     
10 -y,-x,-z+1/6   
11 -x+y,y,-z+1/2  
12 x,x-y,-z+5/6   
# 
_pdbx_distant_solvent_atoms.id                                1 
_pdbx_distant_solvent_atoms.PDB_model_num                     1 
_pdbx_distant_solvent_atoms.auth_atom_id                      O 
_pdbx_distant_solvent_atoms.label_alt_id                      ? 
_pdbx_distant_solvent_atoms.auth_asym_id                      A 
_pdbx_distant_solvent_atoms.auth_comp_id                      HOH 
_pdbx_distant_solvent_atoms.auth_seq_id                       1169 
_pdbx_distant_solvent_atoms.PDB_ins_code                      ? 
_pdbx_distant_solvent_atoms.neighbor_macromolecule_distance   5.89 
_pdbx_distant_solvent_atoms.neighbor_ligand_distance          . 
# 
loop_
_pdbx_unobs_or_zero_occ_residues.id 
_pdbx_unobs_or_zero_occ_residues.PDB_model_num 
_pdbx_unobs_or_zero_occ_residues.polymer_flag 
_pdbx_unobs_or_zero_occ_residues.occupancy_flag 
_pdbx_unobs_or_zero_occ_residues.auth_asym_id 
_pdbx_unobs_or_zero_occ_residues.auth_comp_id 
_pdbx_unobs_or_zero_occ_residues.auth_seq_id 
_pdbx_unobs_or_zero_occ_residues.PDB_ins_code 
_pdbx_unobs_or_zero_occ_residues.label_asym_id 
_pdbx_unobs_or_zero_occ_residues.label_comp_id 
_pdbx_unobs_or_zero_occ_residues.label_seq_id 
1 1 Y 1 A ASP 108 ? A ASP 1   
2 1 Y 1 A VAL 109 ? A VAL 2   
3 1 Y 1 A GLY 582 ? A GLY 475 
4 1 Y 1 A SER 583 ? A SER 476 
5 1 Y 1 A HIS 584 ? A HIS 477 
6 1 Y 1 A HIS 585 ? A HIS 478 
7 1 Y 1 A HIS 586 ? A HIS 479 
8 1 Y 1 A HIS 587 ? A HIS 480 
# 
loop_
_chem_comp_atom.comp_id 
_chem_comp_atom.atom_id 
_chem_comp_atom.type_symbol 
_chem_comp_atom.pdbx_aromatic_flag 
_chem_comp_atom.pdbx_stereo_config 
_chem_comp_atom.pdbx_ordinal 
A1JA6 CAB  C  Y N 1   
A1JA6 CAC  C  Y N 2   
A1JA6 CAD  C  Y N 3   
A1JA6 CAF  C  Y N 4   
A1JA6 CAG  C  Y N 5   
A1JA6 CAH  C  Y N 6   
A1JA6 CAI  C  Y N 7   
A1JA6 CAJ  C  Y N 8   
A1JA6 CAK  C  N N 9   
A1JA6 CAM  C  N N 10  
A1JA6 CAN  C  N N 11  
A1JA6 CAW  C  N N 12  
A1JA6 CAX  C  N N 13  
A1JA6 CAY  C  Y N 14  
A1JA6 CAZ  C  Y N 15  
A1JA6 CBA  C  N N 16  
A1JA6 CBC  C  N N 17  
A1JA6 CBD  C  N N 18  
A1JA6 CBE  C  N N 19  
A1JA6 CBF  C  N N 20  
A1JA6 CBH  C  N N 21  
A1JA6 CBI  C  N N 22  
A1JA6 CBK  C  N N 23  
A1JA6 CBL  C  N N 24  
A1JA6 CBM  C  Y N 25  
A1JA6 CBN  C  Y N 26  
A1JA6 NAL  N  N N 27  
A1JA6 NAO  N  N N 28  
A1JA6 NBB  N  N N 29  
A1JA6 NBG  N  N N 30  
A1JA6 OBJ  O  N N 31  
A1JA6 CLAA CL N N 32  
A1JA6 CLAE CL N N 33  
A1JA6 HAC  H  N N 34  
A1JA6 HAF  H  N N 35  
A1JA6 HAI  H  N N 36  
A1JA6 HAK  H  N N 37  
A1JA6 HAL  H  N N 38  
A1JA6 HAM  H  N N 39  
A1JA6 HAN  H  N N 40  
A1JA6 HAP  H  N N 41  
A1JA6 HAO  H  N N 42  
A1JA6 HA3  H  N N 43  
A1JA6 HA2  H  N N 44  
A1JA6 HA5  H  N N 45  
A1JA6 HA4  H  N N 46  
A1JA6 HA6  H  N N 47  
A1JA6 HBA  H  N N 48  
A1JA6 HBB  H  N N 49  
A1JA6 HBC  H  N N 50  
A1JA6 HBD  H  N N 51  
A1JA6 HBF  H  N N 52  
A1JA6 HBE  H  N N 53  
A1JA6 HBG  H  N N 54  
A1JA6 HBI  H  N N 55  
A1JA6 HBH  H  N N 56  
A1JA6 HBJ  H  N N 57  
A1JA6 HBL  H  N N 58  
A1JA6 HBK  H  N N 59  
A1JA6 HBN  H  N N 60  
A1JA6 HBM  H  N N 61  
A1JA6 HBO  H  N N 62  
A1JA6 HBP  H  N N 63  
A1JA6 HBQ  H  N N 64  
A1JA6 HBR  H  N N 65  
A1JA6 HBW  H  N N 66  
A1JA6 C1   C  N N 67  
A1JA6 C2   C  N N 68  
A1JA6 C3   C  N N 69  
A1JA6 N1   N  N N 70  
A1JA6 C5   C  N N 71  
A1JA6 C6   C  N N 72  
A1JA6 C7   C  N N 73  
A1JA6 H1   H  N N 74  
A1JA6 H2   H  N N 75  
A1JA6 H3   H  N N 76  
A1JA6 H4   H  N N 77  
A1JA6 H5   H  N N 78  
A1JA6 H6   H  N N 79  
A1JA6 H7   H  N N 80  
A1JA6 H8   H  N N 81  
A1JA6 H9   H  N N 82  
A1JA6 H10  H  N N 83  
A1JA6 H11  H  N N 84  
A1JA6 H12  H  N N 85  
ALA   N    N  N N 86  
ALA   CA   C  N S 87  
ALA   C    C  N N 88  
ALA   O    O  N N 89  
ALA   CB   C  N N 90  
ALA   OXT  O  N N 91  
ALA   H    H  N N 92  
ALA   H2   H  N N 93  
ALA   HA   H  N N 94  
ALA   HB1  H  N N 95  
ALA   HB2  H  N N 96  
ALA   HB3  H  N N 97  
ALA   HXT  H  N N 98  
ARG   N    N  N N 99  
ARG   CA   C  N S 100 
ARG   C    C  N N 101 
ARG   O    O  N N 102 
ARG   CB   C  N N 103 
ARG   CG   C  N N 104 
ARG   CD   C  N N 105 
ARG   NE   N  N N 106 
ARG   CZ   C  N N 107 
ARG   NH1  N  N N 108 
ARG   NH2  N  N N 109 
ARG   OXT  O  N N 110 
ARG   H    H  N N 111 
ARG   H2   H  N N 112 
ARG   HA   H  N N 113 
ARG   HB2  H  N N 114 
ARG   HB3  H  N N 115 
ARG   HG2  H  N N 116 
ARG   HG3  H  N N 117 
ARG   HD2  H  N N 118 
ARG   HD3  H  N N 119 
ARG   HE   H  N N 120 
ARG   HH11 H  N N 121 
ARG   HH12 H  N N 122 
ARG   HH21 H  N N 123 
ARG   HH22 H  N N 124 
ARG   HXT  H  N N 125 
ASN   N    N  N N 126 
ASN   CA   C  N S 127 
ASN   C    C  N N 128 
ASN   O    O  N N 129 
ASN   CB   C  N N 130 
ASN   CG   C  N N 131 
ASN   OD1  O  N N 132 
ASN   ND2  N  N N 133 
ASN   OXT  O  N N 134 
ASN   H    H  N N 135 
ASN   H2   H  N N 136 
ASN   HA   H  N N 137 
ASN   HB2  H  N N 138 
ASN   HB3  H  N N 139 
ASN   HD21 H  N N 140 
ASN   HD22 H  N N 141 
ASN   HXT  H  N N 142 
ASP   N    N  N N 143 
ASP   CA   C  N S 144 
ASP   C    C  N N 145 
ASP   O    O  N N 146 
ASP   CB   C  N N 147 
ASP   CG   C  N N 148 
ASP   OD1  O  N N 149 
ASP   OD2  O  N N 150 
ASP   OXT  O  N N 151 
ASP   H    H  N N 152 
ASP   H2   H  N N 153 
ASP   HA   H  N N 154 
ASP   HB2  H  N N 155 
ASP   HB3  H  N N 156 
ASP   HD2  H  N N 157 
ASP   HXT  H  N N 158 
CA    CA   CA N N 159 
CL    CL   CL N N 160 
CYS   N    N  N N 161 
CYS   CA   C  N R 162 
CYS   C    C  N N 163 
CYS   O    O  N N 164 
CYS   CB   C  N N 165 
CYS   SG   S  N N 166 
CYS   OXT  O  N N 167 
CYS   H    H  N N 168 
CYS   H2   H  N N 169 
CYS   HA   H  N N 170 
CYS   HB2  H  N N 171 
CYS   HB3  H  N N 172 
CYS   HG   H  N N 173 
CYS   HXT  H  N N 174 
DMS   S    S  N N 175 
DMS   O    O  N N 176 
DMS   C1   C  N N 177 
DMS   C2   C  N N 178 
DMS   H11  H  N N 179 
DMS   H12  H  N N 180 
DMS   H13  H  N N 181 
DMS   H21  H  N N 182 
DMS   H22  H  N N 183 
DMS   H23  H  N N 184 
GLN   N    N  N N 185 
GLN   CA   C  N S 186 
GLN   C    C  N N 187 
GLN   O    O  N N 188 
GLN   CB   C  N N 189 
GLN   CG   C  N N 190 
GLN   CD   C  N N 191 
GLN   OE1  O  N N 192 
GLN   NE2  N  N N 193 
GLN   OXT  O  N N 194 
GLN   H    H  N N 195 
GLN   H2   H  N N 196 
GLN   HA   H  N N 197 
GLN   HB2  H  N N 198 
GLN   HB3  H  N N 199 
GLN   HG2  H  N N 200 
GLN   HG3  H  N N 201 
GLN   HE21 H  N N 202 
GLN   HE22 H  N N 203 
GLN   HXT  H  N N 204 
GLU   N    N  N N 205 
GLU   CA   C  N S 206 
GLU   C    C  N N 207 
GLU   O    O  N N 208 
GLU   CB   C  N N 209 
GLU   CG   C  N N 210 
GLU   CD   C  N N 211 
GLU   OE1  O  N N 212 
GLU   OE2  O  N N 213 
GLU   OXT  O  N N 214 
GLU   H    H  N N 215 
GLU   H2   H  N N 216 
GLU   HA   H  N N 217 
GLU   HB2  H  N N 218 
GLU   HB3  H  N N 219 
GLU   HG2  H  N N 220 
GLU   HG3  H  N N 221 
GLU   HE2  H  N N 222 
GLU   HXT  H  N N 223 
GLY   N    N  N N 224 
GLY   CA   C  N N 225 
GLY   C    C  N N 226 
GLY   O    O  N N 227 
GLY   OXT  O  N N 228 
GLY   H    H  N N 229 
GLY   H2   H  N N 230 
GLY   HA2  H  N N 231 
GLY   HA3  H  N N 232 
GLY   HXT  H  N N 233 
HIS   N    N  N N 234 
HIS   CA   C  N S 235 
HIS   C    C  N N 236 
HIS   O    O  N N 237 
HIS   CB   C  N N 238 
HIS   CG   C  Y N 239 
HIS   ND1  N  Y N 240 
HIS   CD2  C  Y N 241 
HIS   CE1  C  Y N 242 
HIS   NE2  N  Y N 243 
HIS   OXT  O  N N 244 
HIS   H    H  N N 245 
HIS   H2   H  N N 246 
HIS   HA   H  N N 247 
HIS   HB2  H  N N 248 
HIS   HB3  H  N N 249 
HIS   HD1  H  N N 250 
HIS   HD2  H  N N 251 
HIS   HE1  H  N N 252 
HIS   HE2  H  N N 253 
HIS   HXT  H  N N 254 
HOH   O    O  N N 255 
HOH   H1   H  N N 256 
HOH   H2   H  N N 257 
ILE   N    N  N N 258 
ILE   CA   C  N S 259 
ILE   C    C  N N 260 
ILE   O    O  N N 261 
ILE   CB   C  N S 262 
ILE   CG1  C  N N 263 
ILE   CG2  C  N N 264 
ILE   CD1  C  N N 265 
ILE   OXT  O  N N 266 
ILE   H    H  N N 267 
ILE   H2   H  N N 268 
ILE   HA   H  N N 269 
ILE   HB   H  N N 270 
ILE   HG12 H  N N 271 
ILE   HG13 H  N N 272 
ILE   HG21 H  N N 273 
ILE   HG22 H  N N 274 
ILE   HG23 H  N N 275 
ILE   HD11 H  N N 276 
ILE   HD12 H  N N 277 
ILE   HD13 H  N N 278 
ILE   HXT  H  N N 279 
LEU   N    N  N N 280 
LEU   CA   C  N S 281 
LEU   C    C  N N 282 
LEU   O    O  N N 283 
LEU   CB   C  N N 284 
LEU   CG   C  N N 285 
LEU   CD1  C  N N 286 
LEU   CD2  C  N N 287 
LEU   OXT  O  N N 288 
LEU   H    H  N N 289 
LEU   H2   H  N N 290 
LEU   HA   H  N N 291 
LEU   HB2  H  N N 292 
LEU   HB3  H  N N 293 
LEU   HG   H  N N 294 
LEU   HD11 H  N N 295 
LEU   HD12 H  N N 296 
LEU   HD13 H  N N 297 
LEU   HD21 H  N N 298 
LEU   HD22 H  N N 299 
LEU   HD23 H  N N 300 
LEU   HXT  H  N N 301 
LYS   N    N  N N 302 
LYS   CA   C  N S 303 
LYS   C    C  N N 304 
LYS   O    O  N N 305 
LYS   CB   C  N N 306 
LYS   CG   C  N N 307 
LYS   CD   C  N N 308 
LYS   CE   C  N N 309 
LYS   NZ   N  N N 310 
LYS   OXT  O  N N 311 
LYS   H    H  N N 312 
LYS   H2   H  N N 313 
LYS   HA   H  N N 314 
LYS   HB2  H  N N 315 
LYS   HB3  H  N N 316 
LYS   HG2  H  N N 317 
LYS   HG3  H  N N 318 
LYS   HD2  H  N N 319 
LYS   HD3  H  N N 320 
LYS   HE2  H  N N 321 
LYS   HE3  H  N N 322 
LYS   HZ1  H  N N 323 
LYS   HZ2  H  N N 324 
LYS   HZ3  H  N N 325 
LYS   HXT  H  N N 326 
MET   N    N  N N 327 
MET   CA   C  N S 328 
MET   C    C  N N 329 
MET   O    O  N N 330 
MET   CB   C  N N 331 
MET   CG   C  N N 332 
MET   SD   S  N N 333 
MET   CE   C  N N 334 
MET   OXT  O  N N 335 
MET   H    H  N N 336 
MET   H2   H  N N 337 
MET   HA   H  N N 338 
MET   HB2  H  N N 339 
MET   HB3  H  N N 340 
MET   HG2  H  N N 341 
MET   HG3  H  N N 342 
MET   HE1  H  N N 343 
MET   HE2  H  N N 344 
MET   HE3  H  N N 345 
MET   HXT  H  N N 346 
NA    NA   NA N N 347 
NAG   C1   C  N R 348 
NAG   C2   C  N R 349 
NAG   C3   C  N R 350 
NAG   C4   C  N S 351 
NAG   C5   C  N R 352 
NAG   C6   C  N N 353 
NAG   C7   C  N N 354 
NAG   C8   C  N N 355 
NAG   N2   N  N N 356 
NAG   O1   O  N N 357 
NAG   O3   O  N N 358 
NAG   O4   O  N N 359 
NAG   O5   O  N N 360 
NAG   O6   O  N N 361 
NAG   O7   O  N N 362 
NAG   H1   H  N N 363 
NAG   H2   H  N N 364 
NAG   H3   H  N N 365 
NAG   H4   H  N N 366 
NAG   H5   H  N N 367 
NAG   H61  H  N N 368 
NAG   H62  H  N N 369 
NAG   H81  H  N N 370 
NAG   H82  H  N N 371 
NAG   H83  H  N N 372 
NAG   HN2  H  N N 373 
NAG   HO1  H  N N 374 
NAG   HO3  H  N N 375 
NAG   HO4  H  N N 376 
NAG   HO6  H  N N 377 
PHE   N    N  N N 378 
PHE   CA   C  N S 379 
PHE   C    C  N N 380 
PHE   O    O  N N 381 
PHE   CB   C  N N 382 
PHE   CG   C  Y N 383 
PHE   CD1  C  Y N 384 
PHE   CD2  C  Y N 385 
PHE   CE1  C  Y N 386 
PHE   CE2  C  Y N 387 
PHE   CZ   C  Y N 388 
PHE   OXT  O  N N 389 
PHE   H    H  N N 390 
PHE   H2   H  N N 391 
PHE   HA   H  N N 392 
PHE   HB2  H  N N 393 
PHE   HB3  H  N N 394 
PHE   HD1  H  N N 395 
PHE   HD2  H  N N 396 
PHE   HE1  H  N N 397 
PHE   HE2  H  N N 398 
PHE   HZ   H  N N 399 
PHE   HXT  H  N N 400 
PRO   N    N  N N 401 
PRO   CA   C  N S 402 
PRO   C    C  N N 403 
PRO   O    O  N N 404 
PRO   CB   C  N N 405 
PRO   CG   C  N N 406 
PRO   CD   C  N N 407 
PRO   OXT  O  N N 408 
PRO   H    H  N N 409 
PRO   HA   H  N N 410 
PRO   HB2  H  N N 411 
PRO   HB3  H  N N 412 
PRO   HG2  H  N N 413 
PRO   HG3  H  N N 414 
PRO   HD2  H  N N 415 
PRO   HD3  H  N N 416 
PRO   HXT  H  N N 417 
SER   N    N  N N 418 
SER   CA   C  N S 419 
SER   C    C  N N 420 
SER   O    O  N N 421 
SER   CB   C  N N 422 
SER   OG   O  N N 423 
SER   OXT  O  N N 424 
SER   H    H  N N 425 
SER   H2   H  N N 426 
SER   HA   H  N N 427 
SER   HB2  H  N N 428 
SER   HB3  H  N N 429 
SER   HG   H  N N 430 
SER   HXT  H  N N 431 
THR   N    N  N N 432 
THR   CA   C  N S 433 
THR   C    C  N N 434 
THR   O    O  N N 435 
THR   CB   C  N R 436 
THR   OG1  O  N N 437 
THR   CG2  C  N N 438 
THR   OXT  O  N N 439 
THR   H    H  N N 440 
THR   H2   H  N N 441 
THR   HA   H  N N 442 
THR   HB   H  N N 443 
THR   HG1  H  N N 444 
THR   HG21 H  N N 445 
THR   HG22 H  N N 446 
THR   HG23 H  N N 447 
THR   HXT  H  N N 448 
TRP   N    N  N N 449 
TRP   CA   C  N S 450 
TRP   C    C  N N 451 
TRP   O    O  N N 452 
TRP   CB   C  N N 453 
TRP   CG   C  Y N 454 
TRP   CD1  C  Y N 455 
TRP   CD2  C  Y N 456 
TRP   NE1  N  Y N 457 
TRP   CE2  C  Y N 458 
TRP   CE3  C  Y N 459 
TRP   CZ2  C  Y N 460 
TRP   CZ3  C  Y N 461 
TRP   CH2  C  Y N 462 
TRP   OXT  O  N N 463 
TRP   H    H  N N 464 
TRP   H2   H  N N 465 
TRP   HA   H  N N 466 
TRP   HB2  H  N N 467 
TRP   HB3  H  N N 468 
TRP   HD1  H  N N 469 
TRP   HE1  H  N N 470 
TRP   HE3  H  N N 471 
TRP   HZ2  H  N N 472 
TRP   HZ3  H  N N 473 
TRP   HH2  H  N N 474 
TRP   HXT  H  N N 475 
TYR   N    N  N N 476 
TYR   CA   C  N S 477 
TYR   C    C  N N 478 
TYR   O    O  N N 479 
TYR   CB   C  N N 480 
TYR   CG   C  Y N 481 
TYR   CD1  C  Y N 482 
TYR   CD2  C  Y N 483 
TYR   CE1  C  Y N 484 
TYR   CE2  C  Y N 485 
TYR   CZ   C  Y N 486 
TYR   OH   O  N N 487 
TYR   OXT  O  N N 488 
TYR   H    H  N N 489 
TYR   H2   H  N N 490 
TYR   HA   H  N N 491 
TYR   HB2  H  N N 492 
TYR   HB3  H  N N 493 
TYR   HD1  H  N N 494 
TYR   HD2  H  N N 495 
TYR   HE1  H  N N 496 
TYR   HE2  H  N N 497 
TYR   HH   H  N N 498 
TYR   HXT  H  N N 499 
VAL   N    N  N N 500 
VAL   CA   C  N S 501 
VAL   C    C  N N 502 
VAL   O    O  N N 503 
VAL   CB   C  N N 504 
VAL   CG1  C  N N 505 
VAL   CG2  C  N N 506 
VAL   OXT  O  N N 507 
VAL   H    H  N N 508 
VAL   H2   H  N N 509 
VAL   HA   H  N N 510 
VAL   HB   H  N N 511 
VAL   HG11 H  N N 512 
VAL   HG12 H  N N 513 
VAL   HG13 H  N N 514 
VAL   HG21 H  N N 515 
VAL   HG22 H  N N 516 
VAL   HG23 H  N N 517 
VAL   HXT  H  N N 518 
# 
loop_
_chem_comp_bond.comp_id 
_chem_comp_bond.atom_id_1 
_chem_comp_bond.atom_id_2 
_chem_comp_bond.value_order 
_chem_comp_bond.pdbx_aromatic_flag 
_chem_comp_bond.pdbx_stereo_config 
_chem_comp_bond.pdbx_ordinal 
A1JA6 CAW  CAX  sing N N 1   
A1JA6 CAW  NAO  sing N N 2   
A1JA6 CAX  NAL  sing N N 3   
A1JA6 NAO  CAN  sing N N 4   
A1JA6 NAL  CAK  sing N N 5   
A1JA6 NAL  CAM  sing N N 6   
A1JA6 CLAE CAD  sing N N 7   
A1JA6 CAN  CAM  sing N N 8   
A1JA6 CAK  CAJ  sing N N 9   
A1JA6 CAD  CAF  doub Y N 10  
A1JA6 CAD  CAC  sing Y N 11  
A1JA6 CAF  CAG  sing Y N 12  
A1JA6 CAI  CAJ  doub Y N 13  
A1JA6 CAI  CAH  sing Y N 14  
A1JA6 CAJ  CAY  sing Y N 15  
A1JA6 CAC  CAB  doub Y N 16  
A1JA6 CAG  CAH  sing N N 17  
A1JA6 CAG  CBN  doub Y N 18  
A1JA6 CAH  CBM  doub Y N 19  
A1JA6 CAY  CAZ  doub Y N 20  
A1JA6 CAB  CBN  sing Y N 21  
A1JA6 CAB  CLAA sing N N 22  
A1JA6 CBM  CAZ  sing Y N 23  
A1JA6 CAZ  CBA  sing N N 24  
A1JA6 CBC  CBD  sing N N 25  
A1JA6 CBC  NBB  sing N N 26  
A1JA6 CBA  NBB  sing N N 27  
A1JA6 CBD  CBE  sing N N 28  
A1JA6 NBB  CBL  sing N N 29  
A1JA6 CBE  CBF  sing N N 30  
A1JA6 CBE  CBK  sing N N 31  
A1JA6 CBL  CBK  sing N N 32  
A1JA6 CBF  NBG  sing N N 33  
A1JA6 NBG  CBH  sing N N 34  
A1JA6 OBJ  CBH  doub N N 35  
A1JA6 CBH  CBI  sing N N 36  
A1JA6 CAC  HAC  sing N N 37  
A1JA6 CAF  HAF  sing N N 38  
A1JA6 CAI  HAI  sing N N 39  
A1JA6 CAK  HAK  sing N N 40  
A1JA6 CAK  HAL  sing N N 41  
A1JA6 CAM  HAM  sing N N 42  
A1JA6 CAM  HAN  sing N N 43  
A1JA6 CAN  HAP  sing N N 44  
A1JA6 CAN  HAO  sing N N 45  
A1JA6 CAW  HA3  sing N N 46  
A1JA6 CAW  HA2  sing N N 47  
A1JA6 CAX  HA5  sing N N 48  
A1JA6 CAX  HA4  sing N N 49  
A1JA6 CAY  HA6  sing N N 50  
A1JA6 CBA  HBA  sing N N 51  
A1JA6 CBA  HBB  sing N N 52  
A1JA6 CBC  HBC  sing N N 53  
A1JA6 CBC  HBD  sing N N 54  
A1JA6 CBD  HBF  sing N N 55  
A1JA6 CBD  HBE  sing N N 56  
A1JA6 CBE  HBG  sing N N 57  
A1JA6 CBF  HBI  sing N N 58  
A1JA6 CBF  HBH  sing N N 59  
A1JA6 CBI  HBJ  sing N N 60  
A1JA6 CBI  HBL  sing N N 61  
A1JA6 CBI  HBK  sing N N 62  
A1JA6 CBK  HBN  sing N N 63  
A1JA6 CBK  HBM  sing N N 64  
A1JA6 CBL  HBO  sing N N 65  
A1JA6 CBL  HBP  sing N N 66  
A1JA6 CBM  HBQ  sing N N 67  
A1JA6 CBN  HBR  sing N N 68  
A1JA6 NBG  HBW  sing N N 69  
A1JA6 NAO  C1   sing N N 70  
A1JA6 C1   C2   sing N N 71  
A1JA6 C2   C3   sing N N 72  
A1JA6 C3   N1   sing N N 73  
A1JA6 N1   C5   sing N N 74  
A1JA6 C5   C6   sing N N 75  
A1JA6 C6   C1   sing N N 76  
A1JA6 N1   C7   sing N N 77  
A1JA6 C1   H1   sing N N 78  
A1JA6 C2   H2   sing N N 79  
A1JA6 C2   H3   sing N N 80  
A1JA6 C3   H4   sing N N 81  
A1JA6 C3   H5   sing N N 82  
A1JA6 C5   H6   sing N N 83  
A1JA6 C5   H7   sing N N 84  
A1JA6 C6   H8   sing N N 85  
A1JA6 C6   H9   sing N N 86  
A1JA6 C7   H10  sing N N 87  
A1JA6 C7   H11  sing N N 88  
A1JA6 C7   H12  sing N N 89  
ALA   N    CA   sing N N 90  
ALA   N    H    sing N N 91  
ALA   N    H2   sing N N 92  
ALA   CA   C    sing N N 93  
ALA   CA   CB   sing N N 94  
ALA   CA   HA   sing N N 95  
ALA   C    O    doub N N 96  
ALA   C    OXT  sing N N 97  
ALA   CB   HB1  sing N N 98  
ALA   CB   HB2  sing N N 99  
ALA   CB   HB3  sing N N 100 
ALA   OXT  HXT  sing N N 101 
ARG   N    CA   sing N N 102 
ARG   N    H    sing N N 103 
ARG   N    H2   sing N N 104 
ARG   CA   C    sing N N 105 
ARG   CA   CB   sing N N 106 
ARG   CA   HA   sing N N 107 
ARG   C    O    doub N N 108 
ARG   C    OXT  sing N N 109 
ARG   CB   CG   sing N N 110 
ARG   CB   HB2  sing N N 111 
ARG   CB   HB3  sing N N 112 
ARG   CG   CD   sing N N 113 
ARG   CG   HG2  sing N N 114 
ARG   CG   HG3  sing N N 115 
ARG   CD   NE   sing N N 116 
ARG   CD   HD2  sing N N 117 
ARG   CD   HD3  sing N N 118 
ARG   NE   CZ   sing N N 119 
ARG   NE   HE   sing N N 120 
ARG   CZ   NH1  sing N N 121 
ARG   CZ   NH2  doub N N 122 
ARG   NH1  HH11 sing N N 123 
ARG   NH1  HH12 sing N N 124 
ARG   NH2  HH21 sing N N 125 
ARG   NH2  HH22 sing N N 126 
ARG   OXT  HXT  sing N N 127 
ASN   N    CA   sing N N 128 
ASN   N    H    sing N N 129 
ASN   N    H2   sing N N 130 
ASN   CA   C    sing N N 131 
ASN   CA   CB   sing N N 132 
ASN   CA   HA   sing N N 133 
ASN   C    O    doub N N 134 
ASN   C    OXT  sing N N 135 
ASN   CB   CG   sing N N 136 
ASN   CB   HB2  sing N N 137 
ASN   CB   HB3  sing N N 138 
ASN   CG   OD1  doub N N 139 
ASN   CG   ND2  sing N N 140 
ASN   ND2  HD21 sing N N 141 
ASN   ND2  HD22 sing N N 142 
ASN   OXT  HXT  sing N N 143 
ASP   N    CA   sing N N 144 
ASP   N    H    sing N N 145 
ASP   N    H2   sing N N 146 
ASP   CA   C    sing N N 147 
ASP   CA   CB   sing N N 148 
ASP   CA   HA   sing N N 149 
ASP   C    O    doub N N 150 
ASP   C    OXT  sing N N 151 
ASP   CB   CG   sing N N 152 
ASP   CB   HB2  sing N N 153 
ASP   CB   HB3  sing N N 154 
ASP   CG   OD1  doub N N 155 
ASP   CG   OD2  sing N N 156 
ASP   OD2  HD2  sing N N 157 
ASP   OXT  HXT  sing N N 158 
CYS   N    CA   sing N N 159 
CYS   N    H    sing N N 160 
CYS   N    H2   sing N N 161 
CYS   CA   C    sing N N 162 
CYS   CA   CB   sing N N 163 
CYS   CA   HA   sing N N 164 
CYS   C    O    doub N N 165 
CYS   C    OXT  sing N N 166 
CYS   CB   SG   sing N N 167 
CYS   CB   HB2  sing N N 168 
CYS   CB   HB3  sing N N 169 
CYS   SG   HG   sing N N 170 
CYS   OXT  HXT  sing N N 171 
DMS   S    O    doub N N 172 
DMS   S    C1   sing N N 173 
DMS   S    C2   sing N N 174 
DMS   C1   H11  sing N N 175 
DMS   C1   H12  sing N N 176 
DMS   C1   H13  sing N N 177 
DMS   C2   H21  sing N N 178 
DMS   C2   H22  sing N N 179 
DMS   C2   H23  sing N N 180 
GLN   N    CA   sing N N 181 
GLN   N    H    sing N N 182 
GLN   N    H2   sing N N 183 
GLN   CA   C    sing N N 184 
GLN   CA   CB   sing N N 185 
GLN   CA   HA   sing N N 186 
GLN   C    O    doub N N 187 
GLN   C    OXT  sing N N 188 
GLN   CB   CG   sing N N 189 
GLN   CB   HB2  sing N N 190 
GLN   CB   HB3  sing N N 191 
GLN   CG   CD   sing N N 192 
GLN   CG   HG2  sing N N 193 
GLN   CG   HG3  sing N N 194 
GLN   CD   OE1  doub N N 195 
GLN   CD   NE2  sing N N 196 
GLN   NE2  HE21 sing N N 197 
GLN   NE2  HE22 sing N N 198 
GLN   OXT  HXT  sing N N 199 
GLU   N    CA   sing N N 200 
GLU   N    H    sing N N 201 
GLU   N    H2   sing N N 202 
GLU   CA   C    sing N N 203 
GLU   CA   CB   sing N N 204 
GLU   CA   HA   sing N N 205 
GLU   C    O    doub N N 206 
GLU   C    OXT  sing N N 207 
GLU   CB   CG   sing N N 208 
GLU   CB   HB2  sing N N 209 
GLU   CB   HB3  sing N N 210 
GLU   CG   CD   sing N N 211 
GLU   CG   HG2  sing N N 212 
GLU   CG   HG3  sing N N 213 
GLU   CD   OE1  doub N N 214 
GLU   CD   OE2  sing N N 215 
GLU   OE2  HE2  sing N N 216 
GLU   OXT  HXT  sing N N 217 
GLY   N    CA   sing N N 218 
GLY   N    H    sing N N 219 
GLY   N    H2   sing N N 220 
GLY   CA   C    sing N N 221 
GLY   CA   HA2  sing N N 222 
GLY   CA   HA3  sing N N 223 
GLY   C    O    doub N N 224 
GLY   C    OXT  sing N N 225 
GLY   OXT  HXT  sing N N 226 
HIS   N    CA   sing N N 227 
HIS   N    H    sing N N 228 
HIS   N    H2   sing N N 229 
HIS   CA   C    sing N N 230 
HIS   CA   CB   sing N N 231 
HIS   CA   HA   sing N N 232 
HIS   C    O    doub N N 233 
HIS   C    OXT  sing N N 234 
HIS   CB   CG   sing N N 235 
HIS   CB   HB2  sing N N 236 
HIS   CB   HB3  sing N N 237 
HIS   CG   ND1  sing Y N 238 
HIS   CG   CD2  doub Y N 239 
HIS   ND1  CE1  doub Y N 240 
HIS   ND1  HD1  sing N N 241 
HIS   CD2  NE2  sing Y N 242 
HIS   CD2  HD2  sing N N 243 
HIS   CE1  NE2  sing Y N 244 
HIS   CE1  HE1  sing N N 245 
HIS   NE2  HE2  sing N N 246 
HIS   OXT  HXT  sing N N 247 
HOH   O    H1   sing N N 248 
HOH   O    H2   sing N N 249 
ILE   N    CA   sing N N 250 
ILE   N    H    sing N N 251 
ILE   N    H2   sing N N 252 
ILE   CA   C    sing N N 253 
ILE   CA   CB   sing N N 254 
ILE   CA   HA   sing N N 255 
ILE   C    O    doub N N 256 
ILE   C    OXT  sing N N 257 
ILE   CB   CG1  sing N N 258 
ILE   CB   CG2  sing N N 259 
ILE   CB   HB   sing N N 260 
ILE   CG1  CD1  sing N N 261 
ILE   CG1  HG12 sing N N 262 
ILE   CG1  HG13 sing N N 263 
ILE   CG2  HG21 sing N N 264 
ILE   CG2  HG22 sing N N 265 
ILE   CG2  HG23 sing N N 266 
ILE   CD1  HD11 sing N N 267 
ILE   CD1  HD12 sing N N 268 
ILE   CD1  HD13 sing N N 269 
ILE   OXT  HXT  sing N N 270 
LEU   N    CA   sing N N 271 
LEU   N    H    sing N N 272 
LEU   N    H2   sing N N 273 
LEU   CA   C    sing N N 274 
LEU   CA   CB   sing N N 275 
LEU   CA   HA   sing N N 276 
LEU   C    O    doub N N 277 
LEU   C    OXT  sing N N 278 
LEU   CB   CG   sing N N 279 
LEU   CB   HB2  sing N N 280 
LEU   CB   HB3  sing N N 281 
LEU   CG   CD1  sing N N 282 
LEU   CG   CD2  sing N N 283 
LEU   CG   HG   sing N N 284 
LEU   CD1  HD11 sing N N 285 
LEU   CD1  HD12 sing N N 286 
LEU   CD1  HD13 sing N N 287 
LEU   CD2  HD21 sing N N 288 
LEU   CD2  HD22 sing N N 289 
LEU   CD2  HD23 sing N N 290 
LEU   OXT  HXT  sing N N 291 
LYS   N    CA   sing N N 292 
LYS   N    H    sing N N 293 
LYS   N    H2   sing N N 294 
LYS   CA   C    sing N N 295 
LYS   CA   CB   sing N N 296 
LYS   CA   HA   sing N N 297 
LYS   C    O    doub N N 298 
LYS   C    OXT  sing N N 299 
LYS   CB   CG   sing N N 300 
LYS   CB   HB2  sing N N 301 
LYS   CB   HB3  sing N N 302 
LYS   CG   CD   sing N N 303 
LYS   CG   HG2  sing N N 304 
LYS   CG   HG3  sing N N 305 
LYS   CD   CE   sing N N 306 
LYS   CD   HD2  sing N N 307 
LYS   CD   HD3  sing N N 308 
LYS   CE   NZ   sing N N 309 
LYS   CE   HE2  sing N N 310 
LYS   CE   HE3  sing N N 311 
LYS   NZ   HZ1  sing N N 312 
LYS   NZ   HZ2  sing N N 313 
LYS   NZ   HZ3  sing N N 314 
LYS   OXT  HXT  sing N N 315 
MET   N    CA   sing N N 316 
MET   N    H    sing N N 317 
MET   N    H2   sing N N 318 
MET   CA   C    sing N N 319 
MET   CA   CB   sing N N 320 
MET   CA   HA   sing N N 321 
MET   C    O    doub N N 322 
MET   C    OXT  sing N N 323 
MET   CB   CG   sing N N 324 
MET   CB   HB2  sing N N 325 
MET   CB   HB3  sing N N 326 
MET   CG   SD   sing N N 327 
MET   CG   HG2  sing N N 328 
MET   CG   HG3  sing N N 329 
MET   SD   CE   sing N N 330 
MET   CE   HE1  sing N N 331 
MET   CE   HE2  sing N N 332 
MET   CE   HE3  sing N N 333 
MET   OXT  HXT  sing N N 334 
NAG   C1   C2   sing N N 335 
NAG   C1   O1   sing N N 336 
NAG   C1   O5   sing N N 337 
NAG   C1   H1   sing N N 338 
NAG   C2   C3   sing N N 339 
NAG   C2   N2   sing N N 340 
NAG   C2   H2   sing N N 341 
NAG   C3   C4   sing N N 342 
NAG   C3   O3   sing N N 343 
NAG   C3   H3   sing N N 344 
NAG   C4   C5   sing N N 345 
NAG   C4   O4   sing N N 346 
NAG   C4   H4   sing N N 347 
NAG   C5   C6   sing N N 348 
NAG   C5   O5   sing N N 349 
NAG   C5   H5   sing N N 350 
NAG   C6   O6   sing N N 351 
NAG   C6   H61  sing N N 352 
NAG   C6   H62  sing N N 353 
NAG   C7   C8   sing N N 354 
NAG   C7   N2   sing N N 355 
NAG   C7   O7   doub N N 356 
NAG   C8   H81  sing N N 357 
NAG   C8   H82  sing N N 358 
NAG   C8   H83  sing N N 359 
NAG   N2   HN2  sing N N 360 
NAG   O1   HO1  sing N N 361 
NAG   O3   HO3  sing N N 362 
NAG   O4   HO4  sing N N 363 
NAG   O6   HO6  sing N N 364 
PHE   N    CA   sing N N 365 
PHE   N    H    sing N N 366 
PHE   N    H2   sing N N 367 
PHE   CA   C    sing N N 368 
PHE   CA   CB   sing N N 369 
PHE   CA   HA   sing N N 370 
PHE   C    O    doub N N 371 
PHE   C    OXT  sing N N 372 
PHE   CB   CG   sing N N 373 
PHE   CB   HB2  sing N N 374 
PHE   CB   HB3  sing N N 375 
PHE   CG   CD1  doub Y N 376 
PHE   CG   CD2  sing Y N 377 
PHE   CD1  CE1  sing Y N 378 
PHE   CD1  HD1  sing N N 379 
PHE   CD2  CE2  doub Y N 380 
PHE   CD2  HD2  sing N N 381 
PHE   CE1  CZ   doub Y N 382 
PHE   CE1  HE1  sing N N 383 
PHE   CE2  CZ   sing Y N 384 
PHE   CE2  HE2  sing N N 385 
PHE   CZ   HZ   sing N N 386 
PHE   OXT  HXT  sing N N 387 
PRO   N    CA   sing N N 388 
PRO   N    CD   sing N N 389 
PRO   N    H    sing N N 390 
PRO   CA   C    sing N N 391 
PRO   CA   CB   sing N N 392 
PRO   CA   HA   sing N N 393 
PRO   C    O    doub N N 394 
PRO   C    OXT  sing N N 395 
PRO   CB   CG   sing N N 396 
PRO   CB   HB2  sing N N 397 
PRO   CB   HB3  sing N N 398 
PRO   CG   CD   sing N N 399 
PRO   CG   HG2  sing N N 400 
PRO   CG   HG3  sing N N 401 
PRO   CD   HD2  sing N N 402 
PRO   CD   HD3  sing N N 403 
PRO   OXT  HXT  sing N N 404 
SER   N    CA   sing N N 405 
SER   N    H    sing N N 406 
SER   N    H2   sing N N 407 
SER   CA   C    sing N N 408 
SER   CA   CB   sing N N 409 
SER   CA   HA   sing N N 410 
SER   C    O    doub N N 411 
SER   C    OXT  sing N N 412 
SER   CB   OG   sing N N 413 
SER   CB   HB2  sing N N 414 
SER   CB   HB3  sing N N 415 
SER   OG   HG   sing N N 416 
SER   OXT  HXT  sing N N 417 
THR   N    CA   sing N N 418 
THR   N    H    sing N N 419 
THR   N    H2   sing N N 420 
THR   CA   C    sing N N 421 
THR   CA   CB   sing N N 422 
THR   CA   HA   sing N N 423 
THR   C    O    doub N N 424 
THR   C    OXT  sing N N 425 
THR   CB   OG1  sing N N 426 
THR   CB   CG2  sing N N 427 
THR   CB   HB   sing N N 428 
THR   OG1  HG1  sing N N 429 
THR   CG2  HG21 sing N N 430 
THR   CG2  HG22 sing N N 431 
THR   CG2  HG23 sing N N 432 
THR   OXT  HXT  sing N N 433 
TRP   N    CA   sing N N 434 
TRP   N    H    sing N N 435 
TRP   N    H2   sing N N 436 
TRP   CA   C    sing N N 437 
TRP   CA   CB   sing N N 438 
TRP   CA   HA   sing N N 439 
TRP   C    O    doub N N 440 
TRP   C    OXT  sing N N 441 
TRP   CB   CG   sing N N 442 
TRP   CB   HB2  sing N N 443 
TRP   CB   HB3  sing N N 444 
TRP   CG   CD1  doub Y N 445 
TRP   CG   CD2  sing Y N 446 
TRP   CD1  NE1  sing Y N 447 
TRP   CD1  HD1  sing N N 448 
TRP   CD2  CE2  doub Y N 449 
TRP   CD2  CE3  sing Y N 450 
TRP   NE1  CE2  sing Y N 451 
TRP   NE1  HE1  sing N N 452 
TRP   CE2  CZ2  sing Y N 453 
TRP   CE3  CZ3  doub Y N 454 
TRP   CE3  HE3  sing N N 455 
TRP   CZ2  CH2  doub Y N 456 
TRP   CZ2  HZ2  sing N N 457 
TRP   CZ3  CH2  sing Y N 458 
TRP   CZ3  HZ3  sing N N 459 
TRP   CH2  HH2  sing N N 460 
TRP   OXT  HXT  sing N N 461 
TYR   N    CA   sing N N 462 
TYR   N    H    sing N N 463 
TYR   N    H2   sing N N 464 
TYR   CA   C    sing N N 465 
TYR   CA   CB   sing N N 466 
TYR   CA   HA   sing N N 467 
TYR   C    O    doub N N 468 
TYR   C    OXT  sing N N 469 
TYR   CB   CG   sing N N 470 
TYR   CB   HB2  sing N N 471 
TYR   CB   HB3  sing N N 472 
TYR   CG   CD1  doub Y N 473 
TYR   CG   CD2  sing Y N 474 
TYR   CD1  CE1  sing Y N 475 
TYR   CD1  HD1  sing N N 476 
TYR   CD2  CE2  doub Y N 477 
TYR   CD2  HD2  sing N N 478 
TYR   CE1  CZ   doub Y N 479 
TYR   CE1  HE1  sing N N 480 
TYR   CE2  CZ   sing Y N 481 
TYR   CE2  HE2  sing N N 482 
TYR   CZ   OH   sing N N 483 
TYR   OH   HH   sing N N 484 
TYR   OXT  HXT  sing N N 485 
VAL   N    CA   sing N N 486 
VAL   N    H    sing N N 487 
VAL   N    H2   sing N N 488 
VAL   CA   C    sing N N 489 
VAL   CA   CB   sing N N 490 
VAL   CA   HA   sing N N 491 
VAL   C    O    doub N N 492 
VAL   C    OXT  sing N N 493 
VAL   CB   CG1  sing N N 494 
VAL   CB   CG2  sing N N 495 
VAL   CB   HB   sing N N 496 
VAL   CG1  HG11 sing N N 497 
VAL   CG1  HG12 sing N N 498 
VAL   CG1  HG13 sing N N 499 
VAL   CG2  HG21 sing N N 500 
VAL   CG2  HG22 sing N N 501 
VAL   CG2  HG23 sing N N 502 
VAL   OXT  HXT  sing N N 503 
# 
loop_
_pdbx_audit_support.funding_organization 
_pdbx_audit_support.country 
_pdbx_audit_support.grant_number 
_pdbx_audit_support.ordinal 
'Austrian Science Fund' Austria 'M 2730-B' 1 
'Austrian Science Fund' Austria P26_P36648 2 
# 
_pdbx_initial_refinement_model.id               1 
_pdbx_initial_refinement_model.entity_id_list   ? 
_pdbx_initial_refinement_model.type             'experimental model' 
_pdbx_initial_refinement_model.source_name      PDB 
_pdbx_initial_refinement_model.accession_code   7QY0 
_pdbx_initial_refinement_model.details          ? 
# 
_space_group.name_H-M_alt     'P 65 2 2' 
_space_group.name_Hall        'P 65 2 (x,y,z+1/12)' 
_space_group.IT_number        179 
_space_group.crystal_system   hexagonal 
_space_group.id               1 
# 
_atom_sites.entry_id                    9QWB 
_atom_sites.Cartn_transf_matrix[1][1]   ? 
_atom_sites.Cartn_transf_matrix[1][2]   ? 
_atom_sites.Cartn_transf_matrix[1][3]   ? 
_atom_sites.Cartn_transf_matrix[2][1]   ? 
_atom_sites.Cartn_transf_matrix[2][2]   ? 
_atom_sites.Cartn_transf_matrix[2][3]   ? 
_atom_sites.Cartn_transf_matrix[3][1]   ? 
_atom_sites.Cartn_transf_matrix[3][2]   ? 
_atom_sites.Cartn_transf_matrix[3][3]   ? 
_atom_sites.Cartn_transf_vector[1]      ? 
_atom_sites.Cartn_transf_vector[2]      ? 
_atom_sites.Cartn_transf_vector[3]      ? 
_atom_sites.Cartn_transform_axes        ? 
_atom_sites.fract_transf_matrix[1][1]   0.007631 
_atom_sites.fract_transf_matrix[1][2]   0.004406 
_atom_sites.fract_transf_matrix[1][3]   0.000000 
_atom_sites.fract_transf_matrix[2][1]   0.000000 
_atom_sites.fract_transf_matrix[2][2]   0.008811 
_atom_sites.fract_transf_matrix[2][3]   0.000000 
_atom_sites.fract_transf_matrix[3][1]   0.000000 
_atom_sites.fract_transf_matrix[3][2]   0.000000 
_atom_sites.fract_transf_matrix[3][3]   0.006439 
_atom_sites.fract_transf_vector[1]      0.00000 
_atom_sites.fract_transf_vector[2]      0.00000 
_atom_sites.fract_transf_vector[3]      0.00000 
_atom_sites.solution_primary            ? 
_atom_sites.solution_secondary          ? 
_atom_sites.solution_hydrogens          ? 
_atom_sites.special_details             ? 
# 
loop_
_atom_type.symbol 
_atom_type.scat_dispersion_real 
_atom_type.scat_dispersion_imag 
_atom_type.scat_Cromer_Mann_a1 
_atom_type.scat_Cromer_Mann_a2 
_atom_type.scat_Cromer_Mann_a3 
_atom_type.scat_Cromer_Mann_a4 
_atom_type.scat_Cromer_Mann_b1 
_atom_type.scat_Cromer_Mann_b2 
_atom_type.scat_Cromer_Mann_b3 
_atom_type.scat_Cromer_Mann_b4 
_atom_type.scat_Cromer_Mann_c 
_atom_type.scat_source 
_atom_type.scat_dispersion_source 
C  ? ? 3.54356  2.42580 ? ? 25.62398 1.50364  ? ? 0.0 
;2-Gaussian fit: Grosse-Kunstleve RW, Sauter NK, Adams PD: Newsletter of the IUCr Commission on Crystallographic Computing 2004, 3, 22-31.
;
? 
CA ? ? 16.26893 3.65395 ? ? 3.58509  77.28589 ? ? 0.0 
;2-Gaussian fit: Grosse-Kunstleve RW, Sauter NK, Adams PD: Newsletter of the IUCr Commission on Crystallographic Computing 2004, 3, 22-31.
;
? 
CL ? ? 9.50761  7.44341 ? ? 1.04373  23.83732 ? ? 0.0 
;2-Gaussian fit: Grosse-Kunstleve RW, Sauter NK, Adams PD: Newsletter of the IUCr Commission on Crystallographic Computing 2004, 3, 22-31.
;
? 
H  ? ? 0.51345  0.48472 ? ? 24.73122 6.32584  ? ? 0.0 
;2-Gaussian fit: Grosse-Kunstleve RW, Sauter NK, Adams PD: Newsletter of the IUCr Commission on Crystallographic Computing 2004, 3, 22-31.
;
? 
N  ? ? 4.01032  2.96436 ? ? 19.97189 1.75589  ? ? 0.0 
;2-Gaussian fit: Grosse-Kunstleve RW, Sauter NK, Adams PD: Newsletter of the IUCr Commission on Crystallographic Computing 2004, 3, 22-31.
;
? 
NA ? ? 9.38062  1.54875 ? ? 3.38349  72.32734 ? ? 0.0 
;2-Gaussian fit: Grosse-Kunstleve RW, Sauter NK, Adams PD: Newsletter of the IUCr Commission on Crystallographic Computing 2004, 3, 22-31.
;
? 
O  ? ? 4.49882  3.47563 ? ? 15.80542 1.70748  ? ? 0.0 
;2-Gaussian fit: Grosse-Kunstleve RW, Sauter NK, Adams PD: Newsletter of the IUCr Commission on Crystallographic Computing 2004, 3, 22-31.
;
? 
S  ? ? 9.55732  6.39887 ? ? 1.23737  29.19336 ? ? 0.0 
;2-Gaussian fit: Grosse-Kunstleve RW, Sauter NK, Adams PD: Newsletter of the IUCr Commission on Crystallographic Computing 2004, 3, 22-31.
;
? 
# 
loop_
_atom_site.group_PDB 
_atom_site.id 
_atom_site.type_symbol 
_atom_site.label_atom_id 
_atom_site.label_alt_id 
_atom_site.label_comp_id 
_atom_site.label_asym_id 
_atom_site.label_entity_id 
_atom_site.label_seq_id 
_atom_site.pdbx_PDB_ins_code 
_atom_site.Cartn_x 
_atom_site.Cartn_y 
_atom_site.Cartn_z 
_atom_site.occupancy 
_atom_site.B_iso_or_equiv 
_atom_site.pdbx_formal_charge 
_atom_site.auth_seq_id 
_atom_site.auth_comp_id 
_atom_site.auth_asym_id 
_atom_site.auth_atom_id 
_atom_site.pdbx_PDB_model_num 
ATOM   1    N  N    . TYR   A 1 3   ? 7.88025  -32.13044 -16.71770 1.000 62.21438 ? 110  TYR   A N    1 
ATOM   2    C  CA   . TYR   A 1 3   ? 9.33060  -32.02104 -16.85598 1.000 60.93695 ? 110  TYR   A CA   1 
ATOM   3    C  C    . TYR   A 1 3   ? 9.82396  -32.70598 -18.12483 1.000 60.37516 ? 110  TYR   A C    1 
ATOM   4    O  O    . TYR   A 1 3   ? 9.43745  -33.84168 -18.40033 1.000 62.21973 ? 110  TYR   A O    1 
ATOM   5    C  CB   . TYR   A 1 3   ? 10.05525 -32.63523 -15.64593 1.000 59.31287 ? 110  TYR   A CB   1 
ATOM   6    C  CG   . TYR   A 1 3   ? 11.55180 -32.64748 -15.84718 1.000 57.44218 ? 110  TYR   A CG   1 
ATOM   7    C  CD1  . TYR   A 1 3   ? 12.27067 -31.46080 -15.81968 1.000 55.74272 ? 110  TYR   A CD1  1 
ATOM   8    C  CD2  . TYR   A 1 3   ? 12.24305 -33.83084 -16.10101 1.000 55.92436 ? 110  TYR   A CD2  1 
ATOM   9    C  CE1  . TYR   A 1 3   ? 13.62728 -31.44387 -16.02694 1.000 54.22839 ? 110  TYR   A CE1  1 
ATOM   10   C  CE2  . TYR   A 1 3   ? 13.62323 -33.82475 -16.30476 1.000 53.99708 ? 110  TYR   A CE2  1 
ATOM   11   C  CZ   . TYR   A 1 3   ? 14.29663 -32.62212 -16.27602 1.000 54.36167 ? 110  TYR   A CZ   1 
ATOM   12   O  OH   . TYR   A 1 3   ? 15.65578 -32.56903 -16.48389 1.000 55.76403 ? 110  TYR   A OH   1 
ATOM   13   H  HA   . TYR   A 1 3   ? 9.55197  -31.07777 -16.90229 1.000 73.12434 ? 110  TYR   A HA   1 
ATOM   14   H  HB2  . TYR   A 1 3   ? 9.85735  -32.11161 -14.85374 1.000 71.17544 ? 110  TYR   A HB2  1 
ATOM   15   H  HB3  . TYR   A 1 3   ? 9.75562  -33.54953 -15.52268 1.000 71.17544 ? 110  TYR   A HB3  1 
ATOM   16   H  HD1  . TYR   A 1 3   ? 11.82433 -30.66117 -15.65759 1.000 66.89126 ? 110  TYR   A HD1  1 
ATOM   17   H  HD2  . TYR   A 1 3   ? 11.77794 -34.63546 -16.13502 1.000 67.10923 ? 110  TYR   A HD2  1 
ATOM   18   H  HE1  . TYR   A 1 3   ? 14.09333 -30.63954 -15.99935 1.000 65.07407 ? 110  TYR   A HE1  1 
ATOM   19   H  HE2  . TYR   A 1 3   ? 14.08170 -34.61934 -16.45754 1.000 64.79649 ? 110  TYR   A HE2  1 
ATOM   20   H  HH   . TYR   A 1 3   ? 15.92047 -33.28355 -16.83744 1.000 66.91683 ? 110  TYR   A HH   1 
ATOM   21   N  N    . GLN   A 1 4   ? 10.69349 -32.03775 -18.88244 1.000 57.10405 ? 111  GLN   A N    1 
ATOM   22   C  CA   . GLN   A 1 4   ? 11.26663 -32.60568 -20.09864 1.000 53.14243 ? 111  GLN   A CA   1 
ATOM   23   C  C    . GLN   A 1 4   ? 12.74536 -32.90589 -19.87108 1.000 46.76966 ? 111  GLN   A C    1 
ATOM   24   O  O    . GLN   A 1 4   ? 13.53559 -32.00611 -19.56214 1.000 44.74626 ? 111  GLN   A O    1 
ATOM   25   C  CB   . GLN   A 1 4   ? 11.07602 -31.66788 -21.29124 1.000 54.87593 ? 111  GLN   A CB   1 
ATOM   26   C  CG   . GLN   A 1 4   ? 9.61020  -31.31573 -21.57712 1.000 57.08212 ? 111  GLN   A CG   1 
ATOM   27   C  CD   . GLN   A 1 4   ? 8.70629  -32.53604 -21.67611 1.000 57.84826 ? 111  GLN   A CD   1 
ATOM   28   O  OE1  . GLN   A 1 4   ? 9.01916  -33.50288 -22.37026 0.000 57.99616 ? 111  GLN   A OE1  1 
ATOM   29   N  NE2  . GLN   A 1 4   ? 7.57735  -32.49290 -20.97490 0.000 57.99664 ? 111  GLN   A NE2  1 
ATOM   30   H  H    . GLN   A 1 4   ? 10.96945 -31.24212 -18.70806 1.000 68.52486 ? 111  GLN   A H    1 
ATOM   31   H  HA   . GLN   A 1 4   ? 10.81958 -33.44315 -20.29788 1.000 63.77092 ? 111  GLN   A HA   1 
ATOM   32   H  HB2  . GLN   A 1 4   ? 11.54989 -30.84005 -21.11506 1.000 65.85111 ? 111  GLN   A HB2  1 
ATOM   33   H  HB3  . GLN   A 1 4   ? 11.43737 -32.09480 -22.08374 1.000 65.85111 ? 111  GLN   A HB3  1 
ATOM   34   H  HG2  . GLN   A 1 4   ? 9.27613  -30.75532 -20.85932 1.000 68.49855 ? 111  GLN   A HG2  1 
ATOM   35   H  HG3  . GLN   A 1 4   ? 9.56045  -30.83928 -22.42058 1.000 68.49855 ? 111  GLN   A HG3  1 
ATOM   36   H  HE21 . GLN   A 1 4   ? 7.39265  -31.80048 -20.49947 0.000 69.59597 ? 111  GLN   A HE21 1 
ATOM   37   H  HE22 . GLN   A 1 4   ? 7.03189  -33.15743 -20.99681 0.000 69.59597 ? 111  GLN   A HE22 1 
ATOM   38   N  N    . GLU   A 1 5   ? 13.11882 -34.16656 -20.02653 1.000 43.18879 ? 112  GLU   A N    1 
ATOM   39   C  CA   . GLU   A 1 5   ? 14.50190 -34.52969 -19.81439 1.000 43.27253 ? 112  GLU   A CA   1 
ATOM   40   C  C    . GLU   A 1 5   ? 15.37682 -33.95692 -20.92592 1.000 37.32463 ? 112  GLU   A C    1 
ATOM   41   O  O    . GLU   A 1 5   ? 14.90043 -33.64190 -22.02175 1.000 36.37234 ? 112  GLU   A O    1 
ATOM   42   C  CB   . GLU   A 1 5   ? 14.66065 -36.04031 -19.74676 1.000 48.29600 ? 112  GLU   A CB   1 
ATOM   43   C  CG   . GLU   A 1 5   ? 14.60225 -36.72941 -21.08666 1.000 53.25816 ? 112  GLU   A CG   1 
ATOM   44   C  CD   . GLU   A 1 5   ? 14.79461 -38.21686 -20.94342 1.000 57.59412 ? 112  GLU   A CD   1 
ATOM   45   O  OE1  . GLU   A 1 5   ? 14.74859 -38.69261 -19.79301 1.000 56.65118 ? 112  GLU   A OE1  1 
ATOM   46   O  OE2  . GLU   A 1 5   ? 14.99422 -38.90571 -21.96690 1.000 61.14707 ? 112  GLU   A OE2  1 
ATOM   47   H  H    . GLU   A 1 5   ? 12.59912 -34.81439 -20.24975 1.000 51.82655 ? 112  GLU   A H    1 
ATOM   48   H  HA   . GLU   A 1 5   ? 14.80331 -34.16360 -18.96820 1.000 51.92704 ? 112  GLU   A HA   1 
ATOM   49   H  HB2  . GLU   A 1 5   ? 15.52139 -36.24398 -19.34857 1.000 57.95520 ? 112  GLU   A HB2  1 
ATOM   50   H  HB3  . GLU   A 1 5   ? 13.94733 -36.40267 -19.19834 1.000 57.95520 ? 112  GLU   A HB3  1 
ATOM   51   H  HG2  . GLU   A 1 5   ? 13.73608 -36.57014 -21.49321 1.000 63.90980 ? 112  GLU   A HG2  1 
ATOM   52   H  HG3  . GLU   A 1 5   ? 15.30557 -36.38303 -21.65786 1.000 63.90980 ? 112  GLU   A HG3  1 
ATOM   53   N  N    . PRO   A 1 6   ? 16.66983 -33.82505 -20.66041 1.000 35.18611 ? 113  PRO   A N    1 
ATOM   54   C  CA   . PRO   A 1 6   ? 17.56109 -33.17648 -21.62177 1.000 33.17436 ? 113  PRO   A CA   1 
ATOM   55   C  C    . PRO   A 1 6   ? 17.57297 -33.86801 -22.96874 1.000 31.91296 ? 113  PRO   A C    1 
ATOM   56   O  O    . PRO   A 1 6   ? 17.45875 -35.08824 -23.07221 1.000 32.44763 ? 113  PRO   A O    1 
ATOM   57   C  CB   . PRO   A 1 6   ? 18.93217 -33.27525 -20.94447 1.000 33.60044 ? 113  PRO   A CB   1 
ATOM   58   C  CG   . PRO   A 1 6   ? 18.61646 -33.29710 -19.48391 1.000 34.01643 ? 113  PRO   A CG   1 
ATOM   59   C  CD   . PRO   A 1 6   ? 17.33597 -34.08216 -19.37080 1.000 34.15842 ? 113  PRO   A CD   1 
ATOM   60   H  HA   . PRO   A 1 6   ? 17.30117 -32.24982 -21.74282 1.000 39.80923 ? 113  PRO   A HA   1 
ATOM   61   H  HB2  . PRO   A 1 6   ? 19.38157 -34.09019 -21.21799 1.000 40.32053 ? 113  PRO   A HB2  1 
ATOM   62   H  HB3  . PRO   A 1 6   ? 19.47420 -32.50434 -21.17424 1.000 40.32053 ? 113  PRO   A HB3  1 
ATOM   63   H  HG2  . PRO   A 1 6   ? 19.33380 -33.73269 -18.99751 1.000 40.81971 ? 113  PRO   A HG2  1 
ATOM   64   H  HG3  . PRO   A 1 6   ? 18.49714 -32.39121 -19.15829 1.000 40.81971 ? 113  PRO   A HG3  1 
ATOM   65   H  HD2  . PRO   A 1 6   ? 17.51910 -35.02811 -19.25877 1.000 40.99010 ? 113  PRO   A HD2  1 
ATOM   66   H  HD3  . PRO   A 1 6   ? 16.79633 -33.75898 -18.63239 1.000 40.99010 ? 113  PRO   A HD3  1 
ATOM   67   N  N    . THR   A 1 7   ? 17.75272 -33.06328 -24.00879 1.000 30.55786 ? 114  THR   A N    1 
ATOM   68   C  CA   . THR   A 1 7   ? 17.81361 -33.54702 -25.38101 1.000 31.19003 ? 114  THR   A CA   1 
ATOM   69   C  C    . THR   A 1 7   ? 19.23598 -33.72034 -25.88958 1.000 29.10399 ? 114  THR   A C    1 
ATOM   70   O  O    . THR   A 1 7   ? 19.42256 -34.07855 -27.05888 1.000 29.89736 ? 114  THR   A O    1 
ATOM   71   C  CB   . THR   A 1 7   ? 17.07162 -32.57133 -26.28126 1.000 32.54573 ? 114  THR   A CB   1 
ATOM   72   O  OG1  . THR   A 1 7   ? 17.65913 -31.27941 -26.09472 1.000 33.02145 ? 114  THR   A OG1  1 
ATOM   73   C  CG2  . THR   A 1 7   ? 15.59927 -32.52870 -25.89830 1.000 34.54376 ? 114  THR   A CG2  1 
ATOM   74   H  H    . THR   A 1 7   ? 17.84439 -32.21071 -23.94305 1.000 36.66943 ? 114  THR   A H    1 
ATOM   75   H  HA   . THR   A 1 7   ? 17.38084 -34.41369 -25.43108 1.000 37.42803 ? 114  THR   A HA   1 
ATOM   76   H  HB   . THR   A 1 7   ? 17.12911 -32.83634 -27.21258 1.000 39.05488 ? 114  THR   A HB   1 
ATOM   77   H  HG1  . THR   A 1 7   ? 17.14752 -30.68499 -26.39558 1.000 39.62574 ? 114  THR   A HG1  1 
ATOM   78   H  HG21 . THR   A 1 7   ? 15.12524 -31.90623 -26.47164 1.000 41.45251 ? 114  THR   A HG21 1 
ATOM   79   H  HG22 . THR   A 1 7   ? 15.20531 -33.40965 -25.99643 1.000 41.45251 ? 114  THR   A HG22 1 
ATOM   80   H  HG23 . THR   A 1 7   ? 15.50442 -32.24235 -24.97640 1.000 41.45251 ? 114  THR   A HG23 1 
ATOM   81   N  N    . ASP   A 1 8   ? 20.23664 -33.46981 -25.05387 1.000 29.63007 ? 115  ASP   A N    1 
ATOM   82   C  CA   . ASP   A 1 8   ? 21.61521 -33.46766 -25.51498 1.000 27.44050 ? 115  ASP   A CA   1 
ATOM   83   C  C    . ASP   A 1 8   ? 21.98727 -34.81835 -26.13105 1.000 27.97027 ? 115  ASP   A C    1 
ATOM   84   O  O    . ASP   A 1 8   ? 21.49590 -35.87132 -25.70488 1.000 27.57216 ? 115  ASP   A O    1 
ATOM   85   C  CB   . ASP   A 1 8   ? 22.55183 -33.13397 -24.35112 1.000 26.64916 ? 115  ASP   A CB   1 
ATOM   86   C  CG   . ASP   A 1 8   ? 22.19633 -31.82199 -23.68284 1.000 27.58878 ? 115  ASP   A CG   1 
ATOM   87   O  OD1  . ASP   A 1 8   ? 21.05784 -31.71864 -23.16747 1.000 28.56822 ? 115  ASP   A OD1  1 
ATOM   88   O  OD2  . ASP   A 1 8   ? 23.03379 -30.89307 -23.69089 1.000 27.08997 ? 115  ASP   A OD2  1 
ATOM   89   H  H    . ASP   A 1 8   ? 20.14345 -33.29841 -24.21628 1.000 35.55608 ? 115  ASP   A H    1 
ATOM   90   H  HA   . ASP   A 1 8   ? 21.72640 -32.79510 -26.20506 1.000 32.92861 ? 115  ASP   A HA   1 
ATOM   91   H  HB2  . ASP   A 1 8   ? 22.49391 -33.83696 -23.68528 1.000 31.97899 ? 115  ASP   A HB2  1 
ATOM   92   H  HB3  . ASP   A 1 8   ? 23.46041 -33.06636 -24.68401 1.000 31.97899 ? 115  ASP   A HB3  1 
ATOM   93   N  N    . PRO   A 1 9   ? 22.86701 -34.81748 -27.13713 1.000 28.39921 ? 116  PRO   A N    1 
ATOM   94   C  CA   . PRO   A 1 9   ? 23.07969 -36.05045 -27.91785 1.000 29.39281 ? 116  PRO   A CA   1 
ATOM   95   C  C    . PRO   A 1 9   ? 23.66471 -37.19829 -27.11433 1.000 28.62076 ? 116  PRO   A C    1 
ATOM   96   O  O    . PRO   A 1 9   ? 23.39811 -38.36668 -27.43103 1.000 28.50516 ? 116  PRO   A O    1 
ATOM   97   C  CB   . PRO   A 1 9   ? 24.03768 -35.60506 -29.03566 1.000 30.07941 ? 116  PRO   A CB   1 
ATOM   98   C  CG   . PRO   A 1 9   ? 24.65948 -34.31854 -28.53703 1.000 29.35251 ? 116  PRO   A CG   1 
ATOM   99   C  CD   . PRO   A 1 9   ? 23.58363 -33.66436 -27.71143 1.000 29.54314 ? 116  PRO   A CD   1 
ATOM   100  H  HA   . PRO   A 1 9   ? 22.23626 -36.33149 -28.30584 1.000 35.27137 ? 116  PRO   A HA   1 
ATOM   101  H  HB2  . PRO   A 1 9   ? 24.71512 -36.28440 -29.17875 1.000 36.09529 ? 116  PRO   A HB2  1 
ATOM   102  H  HB3  . PRO   A 1 9   ? 23.54047 -35.45464 -29.85484 1.000 36.09529 ? 116  PRO   A HB3  1 
ATOM   103  H  HG2  . PRO   A 1 9   ? 25.44027 -34.51586 -27.99636 1.000 35.22302 ? 116  PRO   A HG2  1 
ATOM   104  H  HG3  . PRO   A 1 9   ? 24.90926 -33.75840 -29.28852 1.000 35.22302 ? 116  PRO   A HG3  1 
ATOM   105  H  HD2  . PRO   A 1 9   ? 23.96919 -33.11236 -27.01319 1.000 35.45177 ? 116  PRO   A HD2  1 
ATOM   106  H  HD3  . PRO   A 1 9   ? 22.99444 -33.13161 -28.26814 1.000 35.45177 ? 116  PRO   A HD3  1 
ATOM   107  N  N    . LYS   A 1 10  ? 24.45074 -36.91954 -26.08493 1.000 27.21796 ? 117  LYS   A N    1 
ATOM   108  C  CA   . LYS   A 1 10  ? 25.02462 -37.99524 -25.28876 1.000 27.96623 ? 117  LYS   A CA   1 
ATOM   109  C  C    . LYS   A 1 10  ? 24.34519 -38.16974 -23.94023 1.000 26.55793 ? 117  LYS   A C    1 
ATOM   110  O  O    . LYS   A 1 10  ? 24.78288 -39.00298 -23.14382 1.000 27.20692 ? 117  LYS   A O    1 
ATOM   111  C  CB   . LYS   A 1 10  ? 26.52110 -37.76799 -25.11709 1.000 31.13232 ? 117  LYS   A CB   1 
ATOM   112  C  CG   . LYS   A 1 10  ? 27.21598 -37.82199 -26.48683 1.000 35.02006 ? 117  LYS   A CG   1 
ATOM   113  C  CD   . LYS   A 1 10  ? 28.68861 -37.72038 -26.34200 1.000 40.07587 ? 117  LYS   A CD   1 
ATOM   114  C  CE   . LYS   A 1 10  ? 29.38051 -39.05386 -26.45975 0.000 40.45194 ? 117  LYS   A CE   1 
ATOM   115  N  NZ   . LYS   A 1 10  ? 29.40706 -39.55471 -27.85998 0.000 40.58552 ? 117  LYS   A NZ   1 
ATOM   116  H  H    . LYS   A 1 10  ? 24.66382 -36.12601 -25.83092 1.000 32.66156 ? 117  LYS   A H    1 
ATOM   117  H  HA   . LYS   A 1 10  ? 24.90683 -38.83068 -25.76738 1.000 33.55947 ? 117  LYS   A HA   1 
ATOM   118  H  HB2  . LYS   A 1 10  ? 26.67622 -36.89590 -24.72177 1.000 37.35878 ? 117  LYS   A HB2  1 
ATOM   119  H  HB3  . LYS   A 1 10  ? 26.89408 -38.46060 -24.54957 1.000 37.35878 ? 117  LYS   A HB3  1 
ATOM   120  H  HG2  . LYS   A 1 10  ? 27.00794 -38.66380 -26.92154 1.000 42.02408 ? 117  LYS   A HG2  1 
ATOM   121  H  HG3  . LYS   A 1 10  ? 26.90980 -37.08165 -27.03369 1.000 42.02408 ? 117  LYS   A HG3  1 
ATOM   122  H  HD2  . LYS   A 1 10  ? 29.03564 -37.14061 -27.03795 1.000 48.09105 ? 117  LYS   A HD2  1 
ATOM   123  H  HD3  . LYS   A 1 10  ? 28.89590 -37.35166 -25.46908 1.000 48.09105 ? 117  LYS   A HD3  1 
ATOM   124  H  HE2  . LYS   A 1 10  ? 30.29671 -38.96483 -26.15388 0.000 48.54233 ? 117  LYS   A HE2  1 
ATOM   125  H  HE3  . LYS   A 1 10  ? 28.91081 -39.70499 -25.91541 0.000 48.54233 ? 117  LYS   A HE3  1 
ATOM   126  H  HZ1  . LYS   A 1 10  ? 29.75926 -40.37170 -27.88441 0.000 48.70263 ? 117  LYS   A HZ1  1 
ATOM   127  H  HZ2  . LYS   A 1 10  ? 28.58016 -39.58674 -28.18754 0.000 48.70263 ? 117  LYS   A HZ2  1 
ATOM   128  H  HZ3  . LYS   A 1 10  ? 29.89808 -39.01321 -28.36770 0.000 48.70263 ? 117  LYS   A HZ3  1 
ATOM   129  N  N    . PHE   A 1 11  ? 23.25462 -37.45790 -23.68316 1.000 28.42452 ? 118  PHE   A N    1 
ATOM   130  C  CA   . PHE   A 1 11  ? 22.53934 -37.70727 -22.43871 1.000 28.09718 ? 118  PHE   A CA   1 
ATOM   131  C  C    . PHE   A 1 11  ? 22.11527 -39.16371 -22.30562 1.000 27.72253 ? 118  PHE   A C    1 
ATOM   132  O  O    . PHE   A 1 11  ? 22.23159 -39.71458 -21.19912 1.000 29.02091 ? 118  PHE   A O    1 
ATOM   133  C  CB   . PHE   A 1 11  ? 21.33189 -36.77961 -22.30644 1.000 28.87704 ? 118  PHE   A CB   1 
ATOM   134  C  CG   . PHE   A 1 11  ? 20.51368 -37.05700 -21.08136 1.000 29.55391 ? 118  PHE   A CG   1 
ATOM   135  C  CD1  . PHE   A 1 11  ? 21.04258 -36.83717 -19.82209 1.000 28.57816 ? 118  PHE   A CD1  1 
ATOM   136  C  CD2  . PHE   A 1 11  ? 19.23287 -37.55824 -21.18286 1.000 30.28548 ? 118  PHE   A CD2  1 
ATOM   137  C  CE1  . PHE   A 1 11  ? 20.30393 -37.10994 -18.67906 1.000 29.04424 ? 118  PHE   A CE1  1 
ATOM   138  C  CE2  . PHE   A 1 11  ? 18.48897 -37.82817 -20.04963 1.000 30.01719 ? 118  PHE   A CE2  1 
ATOM   139  C  CZ   . PHE   A 1 11  ? 19.02701 -37.59868 -18.79126 1.000 30.00282 ? 118  PHE   A CZ   1 
ATOM   140  H  H    . PHE   A 1 11  ? 22.92059 -36.84942 -24.19089 1.000 34.10943 ? 118  PHE   A H    1 
ATOM   141  H  HA   . PHE   A 1 11  ? 23.14125 -37.49191 -21.70917 1.000 33.71662 ? 118  PHE   A HA   1 
ATOM   142  H  HB2  . PHE   A 1 11  ? 21.64324 -35.86225 -22.25736 1.000 34.65245 ? 118  PHE   A HB2  1 
ATOM   143  H  HB3  . PHE   A 1 11  ? 20.75973 -36.89476 -23.08122 1.000 34.65245 ? 118  PHE   A HB3  1 
ATOM   144  H  HD1  . PHE   A 1 11  ? 21.90605 -36.50158 -19.74017 1.000 34.29379 ? 118  PHE   A HD1  1 
ATOM   145  H  HD2  . PHE   A 1 11  ? 18.86584 -37.71628 -22.02263 1.000 36.34258 ? 118  PHE   A HD2  1 
ATOM   146  H  HE1  . PHE   A 1 11  ? 20.67391 -36.96167 -17.83880 1.000 34.85309 ? 118  PHE   A HE1  1 
ATOM   147  H  HE2  . PHE   A 1 11  ? 17.62568 -38.16443 -20.13069 1.000 36.02063 ? 118  PHE   A HE2  1 
ATOM   148  H  HZ   . PHE   A 1 11  ? 18.52496 -37.77515 -18.02856 1.000 36.00339 ? 118  PHE   A HZ   1 
ATOM   149  N  N    . PRO   A 1 12  ? 21.65459 -39.84226 -23.35464 1.000 28.34307 ? 119  PRO   A N    1 
ATOM   150  C  CA   . PRO   A 1 12  ? 21.32349 -41.27148 -23.20353 1.000 28.45557 ? 119  PRO   A CA   1 
ATOM   151  C  C    . PRO   A 1 12  ? 22.49786 -42.11967 -22.76237 1.000 28.34631 ? 119  PRO   A C    1 
ATOM   152  O  O    . PRO   A 1 12  ? 22.30546 -43.16429 -22.12307 1.000 31.27260 ? 119  PRO   A O    1 
ATOM   153  C  CB   . PRO   A 1 12  ? 20.83986 -41.65647 -24.60906 1.000 30.96995 ? 119  PRO   A CB   1 
ATOM   154  C  CG   . PRO   A 1 12  ? 20.34877 -40.36679 -25.19184 1.000 31.55098 ? 119  PRO   A CG   1 
ATOM   155  C  CD   . PRO   A 1 12  ? 21.29094 -39.32498 -24.68587 1.000 29.27887 ? 119  PRO   A CD   1 
ATOM   156  H  HA   . PRO   A 1 12  ? 20.59840 -41.38206 -22.56878 1.000 34.14668 ? 119  PRO   A HA   1 
ATOM   157  H  HB2  . PRO   A 1 12  ? 21.57549 -42.01783 -25.12788 1.000 37.16394 ? 119  PRO   A HB2  1 
ATOM   158  H  HB3  . PRO   A 1 12  ? 20.12444 -42.30874 -24.54889 1.000 37.16394 ? 119  PRO   A HB3  1 
ATOM   159  H  HG2  . PRO   A 1 12  ? 20.37150 -40.41270 -26.16048 1.000 37.86118 ? 119  PRO   A HG2  1 
ATOM   160  H  HG3  . PRO   A 1 12  ? 19.44405 -40.19139 -24.88916 1.000 37.86118 ? 119  PRO   A HG3  1 
ATOM   161  H  HD2  . PRO   A 1 12  ? 22.07165 -39.25463 -25.25722 1.000 35.13465 ? 119  PRO   A HD2  1 
ATOM   162  H  HD3  . PRO   A 1 12  ? 20.85193 -38.46281 -24.61635 1.000 35.13465 ? 119  PRO   A HD3  1 
ATOM   163  N  N    A GLN   A 1 13  ? 23.71736 -41.70020 -23.07726 0.446 27.45979 ? 120  GLN   A N    1 
ATOM   164  N  N    B GLN   A 1 13  ? 23.71870 -41.70216 -23.08874 0.554 26.62301 ? 120  GLN   A N    1 
ATOM   165  C  CA   A GLN   A 1 13  ? 24.90579 -42.42489 -22.65803 0.446 28.60215 ? 120  GLN   A CA   1 
ATOM   166  C  CA   B GLN   A 1 13  ? 24.91711 -42.41192 -22.67113 0.554 26.98534 ? 120  GLN   A CA   1 
ATOM   167  C  C    A GLN   A 1 13  ? 25.32217 -42.10034 -21.23221 0.446 26.18560 ? 120  GLN   A C    1 
ATOM   168  C  C    B GLN   A 1 13  ? 25.30937 -42.11174 -21.23065 0.554 25.27425 ? 120  GLN   A C    1 
ATOM   169  O  O    A GLN   A 1 13  ? 26.23101 -42.75416 -20.71071 0.446 26.25150 ? 120  GLN   A O    1 
ATOM   170  O  O    B GLN   A 1 13  ? 26.18638 -42.79704 -20.69565 0.554 25.49270 ? 120  GLN   A O    1 
ATOM   171  C  CB   A GLN   A 1 13  ? 26.05250 -42.11858 -23.61766 0.446 31.18724 ? 120  GLN   A CB   1 
ATOM   172  C  CB   B GLN   A 1 13  ? 26.08416 -42.06499 -23.60007 0.554 27.81420 ? 120  GLN   A CB   1 
ATOM   173  C  CG   A GLN   A 1 13  ? 25.78723 -42.61592 -25.03041 0.446 35.55303 ? 120  GLN   A CG   1 
ATOM   174  C  CG   B GLN   A 1 13  ? 26.02424 -42.75622 -24.96880 0.554 31.66047 ? 120  GLN   A CG   1 
ATOM   175  C  CD   A GLN   A 1 13  ? 26.60939 -41.88982 -26.06665 0.446 39.02544 ? 120  GLN   A CD   1 
ATOM   176  C  CD   B GLN   A 1 13  ? 24.81284 -42.34219 -25.78831 0.554 34.09303 ? 120  GLN   A CD   1 
ATOM   177  O  OE1  A GLN   A 1 13  ? 26.20245 -40.85016 -26.58310 0.446 41.08185 ? 120  GLN   A OE1  1 
ATOM   178  O  OE1  B GLN   A 1 13  ? 24.60027 -41.16081 -26.04911 0.554 33.20684 ? 120  GLN   A OE1  1 
ATOM   179  N  NE2  A GLN   A 1 13  ? 27.76813 -42.43815 -26.38399 0.446 40.19524 ? 120  GLN   A NE2  1 
ATOM   180  N  NE2  B GLN   A 1 13  ? 24.00530 -43.31983 -26.19144 0.554 36.31975 ? 120  GLN   A NE2  1 
ATOM   181  H  H    A GLN   A 1 13  ? 23.88311 -40.99249 -23.53691 0.446 32.95174 ? 120  GLN   A H    1 
ATOM   182  H  H    B GLN   A 1 13  ? 23.87892 -40.99978 -23.55841 0.554 31.94762 ? 120  GLN   A H    1 
ATOM   183  H  HA   A GLN   A 1 13  ? 24.72862 -43.37776 -22.69736 0.446 34.32258 ? 120  GLN   A HA   1 
ATOM   184  H  HA   B GLN   A 1 13  ? 24.75269 -43.36520 -22.74272 0.554 32.38241 ? 120  GLN   A HA   1 
ATOM   185  H  HB2  A GLN   A 1 13  ? 26.18305 -41.15821 -23.65698 0.446 37.42469 ? 120  GLN   A HB2  1 
ATOM   186  H  HB2  B GLN   A 1 13  ? 26.08430 -41.10723 -23.75366 0.554 33.37704 ? 120  GLN   A HB2  1 
ATOM   187  H  HB3  A GLN   A 1 13  ? 26.85869 -42.55001 -23.29388 0.446 37.42469 ? 120  GLN   A HB3  1 
ATOM   188  H  HB3  B GLN   A 1 13  ? 26.91210 -42.33234 -23.17120 0.554 33.37704 ? 120  GLN   A HB3  1 
ATOM   189  H  HG2  A GLN   A 1 13  ? 26.00670 -43.55945 -25.08014 0.446 42.66364 ? 120  GLN   A HG2  1 
ATOM   190  H  HG2  B GLN   A 1 13  ? 26.81992 -42.52607 -25.47359 0.554 37.99256 ? 120  GLN   A HG2  1 
ATOM   191  H  HG3  A GLN   A 1 13  ? 24.85026 -42.48163 -25.24243 0.446 42.66364 ? 120  GLN   A HG3  1 
ATOM   192  H  HG3  B GLN   A 1 13  ? 25.98178 -43.71614 -24.83589 0.554 37.99256 ? 120  GLN   A HG3  1 
ATOM   193  H  HE21 A GLN   A 1 13  ? 28.01587 -43.16943 -26.00523 0.446 48.23429 ? 120  GLN   A HE21 1 
ATOM   194  H  HE21 B GLN   A 1 13  ? 24.18201 -44.13591 -25.98558 0.554 43.58371 ? 120  GLN   A HE21 1 
ATOM   195  H  HE22 A GLN   A 1 13  ? 28.27496 -42.06395 -26.96939 0.446 48.23429 ? 120  GLN   A HE22 1 
ATOM   196  H  HE22 B GLN   A 1 13  ? 23.30663 -43.13563 -26.65785 0.554 43.58371 ? 120  GLN   A HE22 1 
ATOM   197  N  N    . GLN   A 1 14  ? 24.68701 -41.11685 -20.59231 1.000 25.03559 ? 121  GLN   A N    1 
ATOM   198  C  CA   . GLN   A 1 14  ? 24.97079 -40.78012 -19.19604 1.000 25.34645 ? 121  GLN   A CA   1 
ATOM   199  C  C    . GLN   A 1 14  ? 24.09985 -41.66295 -18.29926 1.000 25.51707 ? 121  GLN   A C    1 
ATOM   200  O  O    . GLN   A 1 14  ? 23.15122 -41.22484 -17.63690 1.000 27.32291 ? 121  GLN   A O    1 
ATOM   201  C  CB   . GLN   A 1 14  ? 24.76196 -39.29017 -18.95489 1.000 25.26953 ? 121  GLN   A CB   1 
ATOM   202  C  CG   . GLN   A 1 14  ? 25.72802 -38.45036 -19.79738 1.000 25.87051 ? 121  GLN   A CG   1 
ATOM   203  C  CD   . GLN   A 1 14  ? 25.62893 -36.96111 -19.56825 1.000 24.42354 ? 121  GLN   A CD   1 
ATOM   204  O  OE1  . GLN   A 1 14  ? 24.60001 -36.34405 -19.82536 1.000 24.89553 ? 121  GLN   A OE1  1 
ATOM   205  N  NE2  . GLN   A 1 14  ? 26.71553 -36.36947 -19.10369 1.000 27.38747 ? 121  GLN   A NE2  1 
ATOM   206  H  H    . GLN   A 1 14  ? 24.08787 -40.61514 -20.95138 1.000 30.04271 ? 121  GLN   A H    1 
ATOM   207  H  HA   . GLN   A 1 14  ? 25.89957 -40.96952 -18.99017 1.000 30.41574 ? 121  GLN   A HA   1 
ATOM   208  H  HB2  . GLN   A 1 14  ? 23.85426 -39.04936 -19.19777 1.000 30.32343 ? 121  GLN   A HB2  1 
ATOM   209  H  HB3  . GLN   A 1 14  ? 24.91880 -39.09100 -18.01861 1.000 30.32343 ? 121  GLN   A HB3  1 
ATOM   210  H  HG2  . GLN   A 1 14  ? 26.63590 -38.71875 -19.58616 1.000 31.04461 ? 121  GLN   A HG2  1 
ATOM   211  H  HG3  . GLN   A 1 14  ? 25.54321 -38.61464 -20.73533 1.000 31.04461 ? 121  GLN   A HG3  1 
ATOM   212  H  HE21 . GLN   A 1 14  ? 27.42434 -36.83155 -18.94984 1.000 32.86496 ? 121  GLN   A HE21 1 
ATOM   213  H  HE22 . GLN   A 1 14  ? 26.71382 -35.52238 -18.95523 1.000 32.86496 ? 121  GLN   A HE22 1 
ATOM   214  N  N    . TRP   A 1 15  ? 24.47903 -42.94822 -18.29192 1.000 23.71516 ? 122  TRP   A N    1 
ATOM   215  C  CA   . TRP   A 1 15  ? 23.66196 -44.00454 -17.70046 1.000 23.10948 ? 122  TRP   A CA   1 
ATOM   216  C  C    . TRP   A 1 15  ? 23.45110 -43.79003 -16.21434 1.000 25.05249 ? 122  TRP   A C    1 
ATOM   217  O  O    . TRP   A 1 15  ? 22.44073 -44.23841 -15.65262 1.000 27.14116 ? 122  TRP   A O    1 
ATOM   218  C  CB   . TRP   A 1 15  ? 24.34379 -45.35053 -17.93354 1.000 22.29034 ? 122  TRP   A CB   1 
ATOM   219  C  CG   . TRP   A 1 15  ? 25.79566 -45.36513 -17.48157 1.000 21.79338 ? 122  TRP   A CG   1 
ATOM   220  C  CD1  . TRP   A 1 15  ? 26.88220 -44.97065 -18.20795 1.000 23.40373 ? 122  TRP   A CD1  1 
ATOM   221  C  CD2  . TRP   A 1 15  ? 26.30271 -45.79431 -16.21209 1.000 21.31126 ? 122  TRP   A CD2  1 
ATOM   222  N  NE1  . TRP   A 1 15  ? 28.02712 -45.11863 -17.47182 1.000 22.46032 ? 122  TRP   A NE1  1 
ATOM   223  C  CE2  . TRP   A 1 15  ? 27.70140 -45.63345 -16.24535 1.000 21.56884 ? 122  TRP   A CE2  1 
ATOM   224  C  CE3  . TRP   A 1 15  ? 25.70851 -46.29695 -15.04881 1.000 21.80173 ? 122  TRP   A CE3  1 
ATOM   225  C  CZ2  . TRP   A 1 15  ? 28.51830 -45.94915 -15.16187 1.000 23.13844 ? 122  TRP   A CZ2  1 
ATOM   226  C  CZ3  . TRP   A 1 15  ? 26.51898 -46.61333 -13.97728 1.000 21.83726 ? 122  TRP   A CZ3  1 
ATOM   227  C  CH2  . TRP   A 1 15  ? 27.90833 -46.44392 -14.04464 1.000 22.90400 ? 122  TRP   A CH2  1 
ATOM   228  H  H    . TRP   A 1 15  ? 25.21627 -43.23573 -18.62868 1.000 28.45819 ? 122  TRP   A H    1 
ATOM   229  H  HA   . TRP   A 1 15  ? 22.79116 -44.00762 -18.12777 1.000 27.73138 ? 122  TRP   A HA   1 
ATOM   230  H  HB2  . TRP   A 1 15  ? 23.86853 -46.03480 -17.43675 1.000 26.74841 ? 122  TRP   A HB2  1 
ATOM   231  H  HB3  . TRP   A 1 15  ? 24.32317 -45.55428 -18.88168 1.000 26.74841 ? 122  TRP   A HB3  1 
ATOM   232  H  HD1  . TRP   A 1 15  ? 26.84935 -44.64725 -19.07929 1.000 28.08448 ? 122  TRP   A HD1  1 
ATOM   233  H  HE1  . TRP   A 1 15  ? 28.82108 -44.92063 -17.73642 1.000 26.95239 ? 122  TRP   A HE1  1 
ATOM   234  H  HE3  . TRP   A 1 15  ? 24.78742 -46.41522 -14.99890 1.000 26.16207 ? 122  TRP   A HE3  1 
ATOM   235  H  HZ2  . TRP   A 1 15  ? 29.43969 -45.82814 -15.19788 1.000 27.76613 ? 122  TRP   A HZ2  1 
ATOM   236  H  HZ3  . TRP   A 1 15  ? 26.13634 -46.94468 -13.19709 1.000 26.20471 ? 122  TRP   A HZ3  1 
ATOM   237  H  HH2  . TRP   A 1 15  ? 28.42874 -46.67448 -13.30917 1.000 27.48480 ? 122  TRP   A HH2  1 
ATOM   238  N  N    . TYR   A 1 16  ? 24.39883 -43.12201 -15.56196 1.000 23.77357 ? 123  TYR   A N    1 
ATOM   239  C  CA   . TYR   A 1 16  ? 24.33904 -42.85098 -14.12866 1.000 24.96917 ? 123  TYR   A CA   1 
ATOM   240  C  C    . TYR   A 1 16  ? 23.37638 -41.72075 -13.79839 1.000 26.65819 ? 123  TYR   A C    1 
ATOM   241  O  O    . TYR   A 1 16  ? 23.05794 -41.53891 -12.62371 1.000 27.37731 ? 123  TYR   A O    1 
ATOM   242  C  CB   . TYR   A 1 16  ? 25.75295 -42.54567 -13.60971 1.000 22.73023 ? 123  TYR   A CB   1 
ATOM   243  C  CG   . TYR   A 1 16  ? 26.49570 -41.66410 -14.54591 1.000 21.14050 ? 123  TYR   A CG   1 
ATOM   244  C  CD1  . TYR   A 1 16  ? 27.18936 -42.20252 -15.63191 1.000 19.81212 ? 123  TYR   A CD1  1 
ATOM   245  C  CD2  . TYR   A 1 16  ? 26.43773 -40.28729 -14.41773 1.000 21.05097 ? 123  TYR   A CD2  1 
ATOM   246  C  CE1  . TYR   A 1 16  ? 27.80280 -41.38490 -16.54888 1.000 20.73632 ? 123  TYR   A CE1  1 
ATOM   247  C  CE2  . TYR   A 1 16  ? 27.07718 -39.46740 -15.32388 1.000 20.76383 ? 123  TYR   A CE2  1 
ATOM   248  C  CZ   . TYR   A 1 16  ? 27.73744 -40.02910 -16.39283 1.000 20.54402 ? 123  TYR   A CZ   1 
ATOM   249  O  OH   . TYR   A 1 16  ? 28.35569 -39.22335 -17.29138 1.000 22.59742 ? 123  TYR   A OH   1 
ATOM   250  H  H    . TYR   A 1 16  ? 25.10576 -42.80668 -15.93667 1.000 28.52829 ? 123  TYR   A H    1 
ATOM   251  H  HA   . TYR   A 1 16  ? 24.02634 -43.63592 -13.65223 1.000 29.96301 ? 123  TYR   A HA   1 
ATOM   252  H  HB2  . TYR   A 1 16  ? 25.68999 -42.09712 -12.75196 1.000 27.27627 ? 123  TYR   A HB2  1 
ATOM   253  H  HB3  . TYR   A 1 16  ? 26.24600 -43.37559 -13.51469 1.000 27.27627 ? 123  TYR   A HB3  1 
ATOM   254  H  HD1  . TYR   A 1 16  ? 27.23637 -43.12556 -15.73527 1.000 23.77454 ? 123  TYR   A HD1  1 
ATOM   255  H  HD2  . TYR   A 1 16  ? 25.96228 -39.91074 -13.71271 1.000 25.26117 ? 123  TYR   A HD2  1 
ATOM   256  H  HE1  . TYR   A 1 16  ? 28.25966 -41.75153 -17.27122 1.000 24.88358 ? 123  TYR   A HE1  1 
ATOM   257  H  HE2  . TYR   A 1 16  ? 27.06235 -38.54408 -15.21364 1.000 24.91659 ? 123  TYR   A HE2  1 
ATOM   258  H  HH   . TYR   A 1 16  ? 28.18318 -38.41884 -17.12222 1.000 27.11691 ? 123  TYR   A HH   1 
ATOM   259  N  N    . LEU   A 1 17  ? 22.89346 -40.98196 -14.80726 1.000 29.31867 ? 124  LEU   A N    1 
ATOM   260  C  CA   . LEU   A 1 17  ? 21.76851 -40.05876 -14.69577 1.000 34.07749 ? 124  LEU   A CA   1 
ATOM   261  C  C    . LEU   A 1 17  ? 20.52211 -40.53439 -15.44027 1.000 40.04305 ? 124  LEU   A C    1 
ATOM   262  O  O    . LEU   A 1 17  ? 19.40677 -40.41799 -14.93725 1.000 45.17001 ? 124  LEU   A O    1 
ATOM   263  C  CB   . LEU   A 1 17  ? 22.14087 -38.67952 -15.26376 1.000 30.42757 ? 124  LEU   A CB   1 
ATOM   264  C  CG   . LEU   A 1 17  ? 23.53703 -38.10823 -15.10077 1.000 28.03623 ? 124  LEU   A CG   1 
ATOM   265  C  CD1  . LEU   A 1 17  ? 23.67591 -36.84923 -15.96909 1.000 29.68062 ? 124  LEU   A CD1  1 
ATOM   266  C  CD2  . LEU   A 1 17  ? 23.82247 -37.77768 -13.64522 1.000 28.42975 ? 124  LEU   A CD2  1 
ATOM   267  H  H    . LEU   A 1 17  ? 23.22069 -41.00336 -15.60229 1.000 35.18241 ? 124  LEU   A H    1 
ATOM   268  H  HA   . LEU   A 1 17  ? 21.56437 -39.97347 -13.75134 1.000 40.89299 ? 124  LEU   A HA   1 
ATOM   269  H  HB2  . LEU   A 1 17  ? 21.98142 -38.71703 -16.21983 1.000 36.51309 ? 124  LEU   A HB2  1 
ATOM   270  H  HB3  . LEU   A 1 17  ? 21.54302 -38.03568 -14.85272 1.000 36.51309 ? 124  LEU   A HB3  1 
ATOM   271  H  HG   . LEU   A 1 17  ? 24.18986 -38.76681 -15.38532 1.000 33.64347 ? 124  LEU   A HG   1 
ATOM   272  H  HD11 . LEU   A 1 17  ? 24.58798 -36.52426 -15.91054 1.000 35.61674 ? 124  LEU   A HD11 1 
ATOM   273  H  HD12 . LEU   A 1 17  ? 23.46342 -37.07457 -16.88831 1.000 35.61674 ? 124  LEU   A HD12 1 
ATOM   274  H  HD13 . LEU   A 1 17  ? 23.06202 -36.17217 -15.64410 1.000 35.61674 ? 124  LEU   A HD13 1 
ATOM   275  H  HD21 . LEU   A 1 17  ? 24.70286 -37.37581 -13.57943 1.000 34.11570 ? 124  LEU   A HD21 1 
ATOM   276  H  HD22 . LEU   A 1 17  ? 23.15031 -37.15600 -13.32488 1.000 34.11570 ? 124  LEU   A HD22 1 
ATOM   277  H  HD23 . LEU   A 1 17  ? 23.79220 -38.59513 -13.12393 1.000 34.11570 ? 124  LEU   A HD23 1 
ATOM   278  N  N    . SER   A 1 18  ? 20.65610 -41.01159 -16.67211 1.000 43.70617 ? 125  SER   A N    1 
ATOM   279  C  CA   . SER   A 1 18  ? 19.46261 -41.23615 -17.48486 1.000 44.83186 ? 125  SER   A CA   1 
ATOM   280  C  C    . SER   A 1 18  ? 18.90207 -42.64559 -17.35964 1.000 46.51859 ? 125  SER   A C    1 
ATOM   281  O  O    . SER   A 1 18  ? 17.91183 -42.96176 -18.03866 1.000 47.69774 ? 125  SER   A O    1 
ATOM   282  C  CB   . SER   A 1 18  ? 19.75578 -40.92453 -18.95612 1.000 44.89157 ? 125  SER   A CB   1 
ATOM   283  O  OG   . SER   A 1 18  ? 20.69416 -41.82961 -19.50735 1.000 43.28661 ? 125  SER   A OG   1 
ATOM   284  H  H    . SER   A 1 18  ? 21.40372 -41.20748 -17.04931 1.000 52.44741 ? 125  SER   A H    1 
ATOM   285  H  HA   . SER   A 1 18  ? 18.77328 -40.62358 -17.18409 1.000 53.79823 ? 125  SER   A HA   1 
ATOM   286  H  HB2  . SER   A 1 18  ? 18.92884 -40.98742 -19.45922 1.000 53.86988 ? 125  SER   A HB2  1 
ATOM   287  H  HB3  . SER   A 1 18  ? 20.11493 -40.02568 -19.01917 1.000 53.86988 ? 125  SER   A HB3  1 
ATOM   288  H  HG   . SER   A 1 18  ? 21.40908 -41.80591 -19.06698 1.000 51.94394 ? 125  SER   A HG   1 
ATOM   289  N  N    . GLY   A 1 19  ? 19.47028 -43.47871 -16.49105 1.000 47.57554 ? 126  GLY   A N    1 
ATOM   290  C  CA   . GLY   A 1 19  ? 19.02134 -44.85357 -16.40247 1.000 52.48859 ? 126  GLY   A CA   1 
ATOM   291  C  C    . GLY   A 1 19  ? 17.54872 -44.95753 -16.06541 1.000 56.61506 ? 126  GLY   A C    1 
ATOM   292  O  O    . GLY   A 1 19  ? 16.98971 -44.12709 -15.34509 1.000 57.24126 ? 126  GLY   A O    1 
ATOM   293  H  H    . GLY   A 1 19  ? 20.10753 -43.27189 -15.95184 1.000 57.09065 ? 126  GLY   A H    1 
ATOM   294  H  HA2  . GLY   A 1 19  ? 19.17249 -45.29641 -17.25214 1.000 62.98631 ? 126  GLY   A HA2  1 
ATOM   295  H  HA3  . GLY   A 1 19  ? 19.52595 -45.31266 -15.71290 1.000 62.98631 ? 126  GLY   A HA3  1 
ATOM   296  N  N    . VAL   A 1 20  ? 16.91045 -45.99495 -16.61319 1.000 59.72894 ? 127  VAL   A N    1 
ATOM   297  C  CA   . VAL   A 1 20  ? 15.55402 -46.39452 -16.24984 1.000 62.76535 ? 127  VAL   A CA   1 
ATOM   298  C  C    . VAL   A 1 20  ? 15.54872 -47.71685 -15.49007 1.000 63.04600 ? 127  VAL   A C    1 
ATOM   299  O  O    . VAL   A 1 20  ? 14.48622 -48.32147 -15.30911 1.000 62.13177 ? 127  VAL   A O    1 
ATOM   300  C  CB   . VAL   A 1 20  ? 14.64113 -46.48450 -17.48732 1.000 62.85032 ? 127  VAL   A CB   1 
ATOM   301  C  CG1  . VAL   A 1 20  ? 14.40803 -45.10558 -18.08289 0.000 63.13797 ? 127  VAL   A CG1  1 
ATOM   302  C  CG2  . VAL   A 1 20  ? 15.23649 -47.42969 -18.52587 0.000 63.13790 ? 127  VAL   A CG2  1 
ATOM   303  H  H    . VAL   A 1 20  ? 17.25700 -46.49826 -17.21832 1.000 71.67472 ? 127  VAL   A H    1 
ATOM   304  H  HA   . VAL   A 1 20  ? 15.19105 -45.71317 -15.66254 1.000 75.31842 ? 127  VAL   A HA   1 
ATOM   305  H  HB   . VAL   A 1 20  ? 13.78132 -46.84167 -17.21518 1.000 75.42039 ? 127  VAL   A HB   1 
ATOM   306  H  HG11 . VAL   A 1 20  ? 13.81504 -45.18736 -18.84615 0.000 75.76556 ? 127  VAL   A HG11 1 
ATOM   307  H  HG12 . VAL   A 1 20  ? 14.00449 -44.53511 -17.41012 0.000 75.76556 ? 127  VAL   A HG12 1 
ATOM   308  H  HG13 . VAL   A 1 20  ? 15.25928 -44.73480 -18.36359 0.000 75.76556 ? 127  VAL   A HG13 1 
ATOM   309  H  HG21 . VAL   A 1 20  ? 14.61719 -47.51438 -19.26762 0.000 75.76548 ? 127  VAL   A HG21 1 
ATOM   310  H  HG22 . VAL   A 1 20  ? 16.07918 -47.06496 -18.83852 0.000 75.76548 ? 127  VAL   A HG22 1 
ATOM   311  H  HG23 . VAL   A 1 20  ? 15.38292 -48.29682 -18.11655 0.000 75.76548 ? 127  VAL   A HG23 1 
ATOM   312  N  N    . THR   A 1 21  ? 16.71619 -48.18115 -15.04019 1.000 62.82855 ? 128  THR   A N    1 
ATOM   313  C  CA   . THR   A 1 21  ? 16.87375 -49.50618 -14.45777 1.000 64.15842 ? 128  THR   A CA   1 
ATOM   314  C  C    . THR   A 1 21  ? 17.16128 -49.46622 -12.96237 1.000 63.89642 ? 128  THR   A C    1 
ATOM   315  O  O    . THR   A 1 21  ? 17.54591 -50.49198 -12.38961 1.000 63.88832 ? 128  THR   A O    1 
ATOM   316  C  CB   . THR   A 1 21  ? 17.99908 -50.26489 -15.17173 1.000 66.35458 ? 128  THR   A CB   1 
ATOM   317  O  OG1  . THR   A 1 21  ? 19.22749 -49.52946 -15.06720 1.000 67.90019 ? 128  THR   A OG1  1 
ATOM   318  C  CG2  . THR   A 1 21  ? 17.66699 -50.46321 -16.63426 1.000 67.50748 ? 128  THR   A CG2  1 
ATOM   319  H  H    . THR   A 1 21  ? 17.44894 -47.73159 -15.06405 1.000 75.39426 ? 128  THR   A H    1 
ATOM   320  H  HA   . THR   A 1 21  ? 16.04341 -49.99048 -14.58773 1.000 76.99011 ? 128  THR   A HA   1 
ATOM   321  H  HB   . THR   A 1 21  ? 18.10564 -51.13553 -14.75757 1.000 79.62549 ? 128  THR   A HB   1 
ATOM   322  H  HG1  . THR   A 1 21  ? 19.84845 -49.95250 -15.44273 1.000 81.48023 ? 128  THR   A HG1  1 
ATOM   323  H  HG21 . THR   A 1 21  ? 18.38793 -50.93792 -17.07675 1.000 81.00898 ? 128  THR   A HG21 1 
ATOM   324  H  HG22 . THR   A 1 21  ? 16.85007 -50.97880 -16.72202 1.000 81.00898 ? 128  THR   A HG22 1 
ATOM   325  H  HG23 . THR   A 1 21  ? 17.54450 -49.60337 -17.06620 1.000 81.00898 ? 128  THR   A HG23 1 
ATOM   326  N  N    . GLN   A 1 22  ? 16.99322 -48.31248 -12.31850 1.000 63.91144 ? 129  GLN   A N    1 
ATOM   327  C  CA   . GLN   A 1 22  ? 17.23430 -48.12030 -10.88973 1.000 63.68091 ? 129  GLN   A CA   1 
ATOM   328  C  C    . GLN   A 1 22  ? 18.71247 -48.20076 -10.52129 1.000 61.92045 ? 129  GLN   A C    1 
ATOM   329  O  O    . GLN   A 1 22  ? 19.05039 -48.17382 -9.32922  1.000 64.46936 ? 129  GLN   A O    1 
ATOM   330  C  CB   . GLN   A 1 22  ? 16.45519 -49.13366 -10.03880 1.000 64.47799 ? 129  GLN   A CB   1 
ATOM   331  C  CG   . GLN   A 1 22  ? 14.98019 -49.24074 -10.38615 0.000 65.30141 ? 129  GLN   A CG   1 
ATOM   332  C  CD   . GLN   A 1 22  ? 14.35616 -50.52271 -9.87132  0.000 65.87109 ? 129  GLN   A CD   1 
ATOM   333  O  OE1  . GLN   A 1 22  ? 14.54619 -50.89983 -8.71493  0.000 66.15406 ? 129  GLN   A OE1  1 
ATOM   334  N  NE2  . GLN   A 1 22  ? 13.61593 -51.20761 -10.73516 0.000 66.15400 ? 129  GLN   A NE2  1 
ATOM   335  H  H    . GLN   A 1 22  ? 16.72739 -47.59362 -12.70861 1.000 76.69373 ? 129  GLN   A H    1 
ATOM   336  H  HA   . GLN   A 1 22  ? 16.92463 -47.22973 -10.66190 1.000 76.41709 ? 129  GLN   A HA   1 
ATOM   337  H  HB2  . GLN   A 1 22  ? 16.85046 -50.01073 -10.16295 1.000 77.37358 ? 129  GLN   A HB2  1 
ATOM   338  H  HB3  . GLN   A 1 22  ? 16.51910 -48.86977 -9.10758  1.000 77.37358 ? 129  GLN   A HB3  1 
ATOM   339  H  HG2  . GLN   A 1 22  ? 14.50559 -48.49389 -9.98884  0.000 78.36169 ? 129  GLN   A HG2  1 
ATOM   340  H  HG3  . GLN   A 1 22  ? 14.87920 -49.22267 -11.35071 0.000 78.36169 ? 129  GLN   A HG3  1 
ATOM   341  H  HE21 . GLN   A 1 22  ? 13.51238 -50.91692 -11.53789 0.000 79.38480 ? 129  GLN   A HE21 1 
ATOM   342  H  HE22 . GLN   A 1 22  ? 13.24007 -51.94188 -10.49190 0.000 79.38480 ? 129  GLN   A HE22 1 
ATOM   343  N  N    . ARG   A 1 23  ? 19.60796 -48.30227 -11.49961 1.000 56.11844 ? 130  ARG   A N    1 
ATOM   344  C  CA   . ARG   A 1 23  ? 21.04183 -48.24104 -11.22561 1.000 51.28582 ? 130  ARG   A CA   1 
ATOM   345  C  C    . ARG   A 1 23  ? 21.58218 -46.87513 -11.65524 1.000 42.71038 ? 130  ARG   A C    1 
ATOM   346  O  O    . ARG   A 1 23  ? 22.38385 -46.74093 -12.58178 1.000 42.57196 ? 130  ARG   A O    1 
ATOM   347  C  CB   . ARG   A 1 23  ? 21.76486 -49.38981 -11.92519 1.000 54.30721 ? 130  ARG   A CB   1 
ATOM   348  C  CG   . ARG   A 1 23  ? 21.19171 -50.77827 -11.61601 1.000 57.63940 ? 130  ARG   A CG   1 
ATOM   349  C  CD   . ARG   A 1 23  ? 20.99301 -51.03365 -10.11501 1.000 59.20531 ? 130  ARG   A CD   1 
ATOM   350  N  NE   . ARG   A 1 23  ? 20.20641 -52.24054 -9.88265  0.000 59.69489 ? 130  ARG   A NE   1 
ATOM   351  C  CZ   . ARG   A 1 23  ? 20.68689 -53.47575 -9.93850  0.000 60.38010 ? 130  ARG   A CZ   1 
ATOM   352  N  NH1  . ARG   A 1 23  ? 21.96110 -53.71192 -10.20637 0.000 60.70994 ? 130  ARG   A NH1  1 
ATOM   353  N  NH2  . ARG   A 1 23  ? 19.86635 -54.50024 -9.72517  0.000 60.70993 ? 130  ARG   A NH2  1 
ATOM   354  H  H    . ARG   A 1 23  ? 19.41082 -48.40707 -12.33012 1.000 67.34213 ? 130  ARG   A H    1 
ATOM   355  H  HA   . ARG   A 1 23  ? 21.18705 -48.33674 -10.27133 1.000 61.54299 ? 130  ARG   A HA   1 
ATOM   356  H  HB2  . ARG   A 1 23  ? 21.70605 -49.25455 -12.88391 1.000 65.16866 ? 130  ARG   A HB2  1 
ATOM   357  H  HB3  . ARG   A 1 23  ? 22.69383 -49.38667 -11.64607 1.000 65.16866 ? 130  ARG   A HB3  1 
ATOM   358  H  HG2  . ARG   A 1 23  ? 20.32812 -50.86537 -12.04906 1.000 69.16728 ? 130  ARG   A HG2  1 
ATOM   359  H  HG3  . ARG   A 1 23  ? 21.80177 -51.45249 -11.95387 1.000 69.16728 ? 130  ARG   A HG3  1 
ATOM   360  H  HD2  . ARG   A 1 23  ? 21.85785 -51.14559 -9.69025  1.000 71.04638 ? 130  ARG   A HD2  1 
ATOM   361  H  HD3  . ARG   A 1 23  ? 20.52413 -50.28203 -9.71988  1.000 71.04638 ? 130  ARG   A HD3  1 
ATOM   362  H  HE   . ARG   A 1 23  ? 19.37238 -52.14424 -9.69634  0.000 71.63386 ? 130  ARG   A HE   1 
ATOM   363  H  HH11 . ARG   A 1 23  ? 22.49913 -53.05639 -10.34924 0.000 72.85192 ? 130  ARG   A HH11 1 
ATOM   364  H  HH12 . ARG   A 1 23  ? 22.25116 -54.52092 -10.23759 0.000 72.85192 ? 130  ARG   A HH12 1 
ATOM   365  H  HH21 . ARG   A 1 23  ? 19.03581 -54.35747 -9.55365  0.000 72.85192 ? 130  ARG   A HH21 1 
ATOM   366  H  HH22 . ARG   A 1 23  ? 20.16624 -55.30556 -9.75873  0.000 72.85192 ? 130  ARG   A HH22 1 
ATOM   367  N  N    . ASP   A 1 24  ? 21.11327 -45.84202 -10.95611 1.000 33.83528 ? 131  ASP   A N    1 
ATOM   368  C  CA   . ASP   A 1 24  ? 21.53836 -44.48140 -11.24413 1.000 31.18749 ? 131  ASP   A CA   1 
ATOM   369  C  C    . ASP   A 1 24  ? 21.46746 -43.63903 -9.97675  1.000 26.96856 ? 131  ASP   A C    1 
ATOM   370  O  O    . ASP   A 1 24  ? 21.10443 -44.11518 -8.89812  1.000 27.83372 ? 131  ASP   A O    1 
ATOM   371  C  CB   . ASP   A 1 24  ? 20.69035 -43.87311 -12.36401 1.000 32.89993 ? 131  ASP   A CB   1 
ATOM   372  C  CG   . ASP   A 1 24  ? 19.21758 -43.91263 -12.05660 1.000 35.92573 ? 131  ASP   A CG   1 
ATOM   373  O  OD1  . ASP   A 1 24  ? 18.82162 -43.31781 -11.04046 1.000 35.96111 ? 131  ASP   A OD1  1 
ATOM   374  O  OD2  . ASP   A 1 24  ? 18.45664 -44.51612 -12.85413 1.000 39.03661 ? 131  ASP   A OD2  1 
ATOM   375  H  H    . ASP   A 1 24  ? 20.54832 -45.90758 -10.31103 1.000 40.60234 ? 131  ASP   A H    1 
ATOM   376  H  HA   . ASP   A 1 24  ? 22.46595 -44.50660 -11.52671 1.000 37.42499 ? 131  ASP   A HA   1 
ATOM   377  H  HB2  . ASP   A 1 24  ? 20.94721 -42.94607 -12.48855 1.000 39.47991 ? 131  ASP   A HB2  1 
ATOM   378  H  HB3  . ASP   A 1 24  ? 20.84067 -44.37182 -13.18230 1.000 39.47991 ? 131  ASP   A HB3  1 
ATOM   379  N  N    . LEU   A 1 25  ? 21.85121 -42.37032 -10.11437 1.000 26.11580 ? 132  LEU   A N    1 
ATOM   380  C  CA   . LEU   A 1 25  ? 21.95079 -41.45479 -8.98709  1.000 25.37712 ? 132  LEU   A CA   1 
ATOM   381  C  C    . LEU   A 1 25  ? 20.63890 -40.73964 -8.68896  1.000 24.88186 ? 132  LEU   A C    1 
ATOM   382  O  O    . LEU   A 1 25  ? 20.60894 -39.86018 -7.82041  1.000 25.71332 ? 132  LEU   A O    1 
ATOM   383  C  CB   . LEU   A 1 25  ? 23.05734 -40.44297 -9.25167  1.000 25.16910 ? 132  LEU   A CB   1 
ATOM   384  C  CG   . LEU   A 1 25  ? 24.41884 -41.11924 -9.35418  1.000 25.64531 ? 132  LEU   A CG   1 
ATOM   385  C  CD1  . LEU   A 1 25  ? 25.44177 -40.16722 -9.93461  1.000 28.04662 ? 132  LEU   A CD1  1 
ATOM   386  C  CD2  . LEU   A 1 25  ? 24.91235 -41.60066 -7.99584  1.000 27.87314 ? 132  LEU   A CD2  1 
ATOM   387  H  H    . LEU   A 1 25  ? 22.06266 -42.01265 -10.86734 1.000 31.33896 ? 132  LEU   A H    1 
ATOM   388  H  HA   . LEU   A 1 25  ? 22.18852 -41.95723 -8.19214  1.000 30.45255 ? 132  LEU   A HA   1 
ATOM   389  H  HB2  . LEU   A 1 25  ? 22.87894 -39.98506 -10.08796 1.000 30.20292 ? 132  LEU   A HB2  1 
ATOM   390  H  HB3  . LEU   A 1 25  ? 23.08701 -39.80339 -8.52300  1.000 30.20292 ? 132  LEU   A HB3  1 
ATOM   391  H  HG   . LEU   A 1 25  ? 24.32048 -41.88882 -9.93639  1.000 30.77438 ? 132  LEU   A HG   1 
ATOM   392  H  HD11 . LEU   A 1 25  ? 26.28646 -40.63358 -10.03417 1.000 33.65595 ? 132  LEU   A HD11 1 
ATOM   393  H  HD12 . LEU   A 1 25  ? 25.13049 -39.85832 -10.79981 1.000 33.65595 ? 132  LEU   A HD12 1 
ATOM   394  H  HD13 . LEU   A 1 25  ? 25.54883 -39.41369 -9.33325  1.000 33.65595 ? 132  LEU   A HD13 1 
ATOM   395  H  HD21 . LEU   A 1 25  ? 25.78775 -42.00455 -8.10288  1.000 33.44777 ? 132  LEU   A HD21 1 
ATOM   396  H  HD22 . LEU   A 1 25  ? 24.96933 -40.84236 -7.39364  1.000 33.44777 ? 132  LEU   A HD22 1 
ATOM   397  H  HD23 . LEU   A 1 25  ? 24.28692 -42.25447 -7.64618  1.000 33.44777 ? 132  LEU   A HD23 1 
ATOM   398  N  N    . ASN   A 1 26  ? 19.56019 -41.10423 -9.38792  1.000 25.67316 ? 133  ASN   A N    1 
ATOM   399  C  CA   . ASN   A 1 26  ? 18.22741 -40.57060 -9.12330  1.000 27.13498 ? 133  ASN   A CA   1 
ATOM   400  C  C    . ASN   A 1 26  ? 18.21996 -39.04987 -9.26773  1.000 25.14454 ? 133  ASN   A C    1 
ATOM   401  O  O    . ASN   A 1 26  ? 17.59716 -38.32024 -8.48624  1.000 25.16588 ? 133  ASN   A O    1 
ATOM   402  C  CB   . ASN   A 1 26  ? 17.71215 -40.99598 -7.75125  1.000 27.29290 ? 133  ASN   A CB   1 
ATOM   403  C  CG   . ASN   A 1 26  ? 16.21628 -40.89848 -7.65324  1.000 29.55646 ? 133  ASN   A CG   1 
ATOM   404  O  OD1  . ASN   A 1 26  ? 15.50967 -41.07229 -8.64724  1.000 30.15906 ? 133  ASN   A OD1  1 
ATOM   405  N  ND2  . ASN   A 1 26  ? 15.71167 -40.61528 -6.44970  1.000 29.95084 ? 133  ASN   A ND2  1 
ATOM   406  H  H    . ASN   A 1 26  ? 19.57808 -41.67172 -10.03386 1.000 30.80779 ? 133  ASN   A H    1 
ATOM   407  H  HA   . ASN   A 1 26  ? 17.61458 -40.93384 -9.78163  1.000 32.56197 ? 133  ASN   A HA   1 
ATOM   408  H  HB2  . ASN   A 1 26  ? 17.96671 -41.91747 -7.58709  1.000 32.75148 ? 133  ASN   A HB2  1 
ATOM   409  H  HB3  . ASN   A 1 26  ? 18.09801 -40.41939 -7.07334  1.000 32.75148 ? 133  ASN   A HB3  1 
ATOM   410  H  HD21 . ASN   A 1 26  ? 14.86063 -40.54933 -6.34492  1.000 35.94101 ? 133  ASN   A HD21 1 
ATOM   411  H  HD22 . ASN   A 1 26  ? 16.23774 -40.49885 -5.77940  1.000 35.94101 ? 133  ASN   A HD22 1 
ATOM   412  N  N    . VAL   A 1 27  ? 18.89639 -38.57597 -10.30538 1.000 25.87669 ? 134  VAL   A N    1 
ATOM   413  C  CA   . VAL   A 1 27  ? 18.99595 -37.14982 -10.56671 1.000 26.63948 ? 134  VAL   A CA   1 
ATOM   414  C  C    . VAL   A 1 27  ? 17.76037 -36.62899 -11.29892 1.000 26.74129 ? 134  VAL   A C    1 
ATOM   415  O  O    . VAL   A 1 27  ? 17.32383 -35.50176 -11.05195 1.000 26.71552 ? 134  VAL   A O    1 
ATOM   416  C  CB   . VAL   A 1 27  ? 20.29503 -36.87753 -11.34690 1.000 28.59119 ? 134  VAL   A CB   1 
ATOM   417  C  CG1  . VAL   A 1 27  ? 20.33587 -35.49473 -11.84237 1.000 31.15792 ? 134  VAL   A CG1  1 
ATOM   418  C  CG2  . VAL   A 1 27  ? 21.49991 -37.11805 -10.46064 1.000 28.66982 ? 134  VAL   A CG2  1 
ATOM   419  H  H    . VAL   A 1 27  ? 19.31105 -39.06434 -10.87910 1.000 31.05203 ? 134  VAL   A H    1 
ATOM   420  H  HA   . VAL   A 1 27  ? 19.03489 -36.67336 -9.72269  1.000 31.96737 ? 134  VAL   A HA   1 
ATOM   421  H  HB   . VAL   A 1 27  ? 20.32143 -37.48191 -12.10514 1.000 34.30943 ? 134  VAL   A HB   1 
ATOM   422  H  HG11 . VAL   A 1 27  ? 21.22892 -35.30238 -12.16851 1.000 37.38950 ? 134  VAL   A HG11 1 
ATOM   423  H  HG12 . VAL   A 1 27  ? 19.69289 -35.39807 -12.56219 1.000 37.38950 ? 134  VAL   A HG12 1 
ATOM   424  H  HG13 . VAL   A 1 27  ? 20.11213 -34.89221 -11.11587 1.000 37.38950 ? 134  VAL   A HG13 1 
ATOM   425  H  HG21 . VAL   A 1 27  ? 22.30616 -37.02677 -10.99216 1.000 34.40379 ? 134  VAL   A HG21 1 
ATOM   426  H  HG22 . VAL   A 1 27  ? 21.50037 -36.46431 -9.74403  1.000 34.40379 ? 134  VAL   A HG22 1 
ATOM   427  H  HG23 . VAL   A 1 27  ? 21.44669 -38.01347 -10.09147 1.000 34.40379 ? 134  VAL   A HG23 1 
ATOM   428  N  N    . LYS   A 1 28  ? 17.15592 -37.42259 -12.19283 1.000 27.49003 ? 135  LYS   A N    1 
ATOM   429  C  CA   . LYS   A 1 28  ? 15.97086 -36.92231 -12.88500 1.000 28.85039 ? 135  LYS   A CA   1 
ATOM   430  C  C    . LYS   A 1 28  ? 14.88805 -36.53759 -11.88283 1.000 30.35100 ? 135  LYS   A C    1 
ATOM   431  O  O    . LYS   A 1 28  ? 14.13449 -35.57515 -12.10391 1.000 30.66126 ? 135  LYS   A O    1 
ATOM   432  C  CB   . LYS   A 1 28  ? 15.41980 -37.97131 -13.85695 1.000 32.31181 ? 135  LYS   A CB   1 
ATOM   433  C  CG   . LYS   A 1 28  ? 16.03205 -37.99754 -15.22655 1.000 36.73984 ? 135  LYS   A CG   1 
ATOM   434  C  CD   . LYS   A 1 28  ? 15.52645 -39.19682 -16.03181 0.000 37.16668 ? 135  LYS   A CD   1 
ATOM   435  C  CE   . LYS   A 1 28  ? 16.18426 -39.25188 -17.40181 0.000 37.17563 ? 135  LYS   A CE   1 
ATOM   436  N  NZ   . LYS   A 1 28  ? 15.77516 -40.44185 -18.20625 0.000 37.26875 ? 135  LYS   A NZ   1 
ATOM   437  H  H    . LYS   A 1 28  ? 17.40336 -38.21846 -12.40488 1.000 32.98804 ? 135  LYS   A H    1 
ATOM   438  H  HA   . LYS   A 1 28  ? 16.22294 -36.14369 -13.40568 1.000 34.62047 ? 135  LYS   A HA   1 
ATOM   439  H  HB2  . LYS   A 1 28  ? 15.55936 -38.84784 -13.46564 1.000 38.77418 ? 135  LYS   A HB2  1 
ATOM   440  H  HB3  . LYS   A 1 28  ? 14.47084 -37.80670 -13.97217 1.000 38.77418 ? 135  LYS   A HB3  1 
ATOM   441  H  HG2  . LYS   A 1 28  ? 15.79419 -37.18637 -15.70229 1.000 44.08781 ? 135  LYS   A HG2  1 
ATOM   442  H  HG3  . LYS   A 1 28  ? 16.99648 -38.06541 -15.14801 1.000 44.08781 ? 135  LYS   A HG3  1 
ATOM   443  H  HD2  . LYS   A 1 28  ? 15.73698 -40.01627 -15.55738 0.000 44.60002 ? 135  LYS   A HD2  1 
ATOM   444  H  HD3  . LYS   A 1 28  ? 14.56723 -39.12186 -16.15499 0.000 44.60002 ? 135  LYS   A HD3  1 
ATOM   445  H  HE2  . LYS   A 1 28  ? 15.93854 -38.45702 -17.90053 0.000 44.61075 ? 135  LYS   A HE2  1 
ATOM   446  H  HE3  . LYS   A 1 28  ? 17.14680 -39.28716 -17.28701 0.000 44.61075 ? 135  LYS   A HE3  1 
ATOM   447  H  HZ1  . LYS   A 1 28  ? 16.21247 -40.45025 -18.98135 0.000 44.72250 ? 135  LYS   A HZ1  1 
ATOM   448  H  HZ2  . LYS   A 1 28  ? 15.96235 -41.18932 -17.76089 0.000 44.72250 ? 135  LYS   A HZ2  1 
ATOM   449  H  HZ3  . LYS   A 1 28  ? 14.90051 -40.41358 -18.36839 0.000 44.72250 ? 135  LYS   A HZ3  1 
ATOM   450  N  N    . ALA   A 1 29  ? 14.79619 -37.28488 -10.78275 1.000 28.70684 ? 136  ALA   A N    1 
ATOM   451  C  CA   . ALA   A 1 29  ? 13.77932 -37.00271 -9.77735  1.000 30.08859 ? 136  ALA   A CA   1 
ATOM   452  C  C    . ALA   A 1 29  ? 13.98682 -35.62827 -9.16239  1.000 30.12456 ? 136  ALA   A C    1 
ATOM   453  O  O    . ALA   A 1 29  ? 13.01911 -34.92408 -8.85703  1.000 32.36157 ? 136  ALA   A O    1 
ATOM   454  C  CB   . ALA   A 1 29  ? 13.79936 -38.09063 -8.70464  1.000 28.19424 ? 136  ALA   A CB   1 
ATOM   455  H  H    . ALA   A 1 29  ? 15.30522 -37.95297 -10.59798 1.000 34.44820 ? 136  ALA   A H    1 
ATOM   456  H  HA   . ALA   A 1 29  ? 12.90393 -37.01109 -10.19511 1.000 36.10631 ? 136  ALA   A HA   1 
ATOM   457  H  HB1  . ALA   A 1 29  ? 13.14236 -37.87540 -8.02425  1.000 33.83308 ? 136  ALA   A HB1  1 
ATOM   458  H  HB2  . ALA   A 1 29  ? 13.58367 -38.94271 -9.11494  1.000 33.83308 ? 136  ALA   A HB2  1 
ATOM   459  H  HB3  . ALA   A 1 29  ? 14.68447 -38.12835 -8.30960  1.000 33.83308 ? 136  ALA   A HB3  1 
ATOM   460  N  N    . ALA   A 1 30  ? 15.24355 -35.22152 -8.98451  1.000 28.74025 ? 137  ALA   A N    1 
ATOM   461  C  CA   . ALA   A 1 30  ? 15.52152 -33.88909 -8.46102  1.000 28.30611 ? 137  ALA   A CA   1 
ATOM   462  C  C    . ALA   A 1 30  ? 15.22978 -32.81841 -9.50242  1.000 28.91912 ? 137  ALA   A C    1 
ATOM   463  O  O    . ALA   A 1 30  ? 14.63357 -31.78247 -9.18847  1.000 30.68000 ? 137  ALA   A O    1 
ATOM   464  C  CB   . ALA   A 1 30  ? 16.97137 -33.79387 -8.00132  1.000 27.25153 ? 137  ALA   A CB   1 
ATOM   465  H  H    . ALA   A 1 30  ? 15.94265 -35.69176 -9.15696  1.000 34.48829 ? 137  ALA   A H    1 
ATOM   466  H  HA   . ALA   A 1 30  ? 14.95051 -33.73397 -7.69239  1.000 33.96733 ? 137  ALA   A HA   1 
ATOM   467  H  HB1  . ALA   A 1 30  ? 17.12603 -32.91352 -7.62454  1.000 32.70184 ? 137  ALA   A HB1  1 
ATOM   468  H  HB2  . ALA   A 1 30  ? 17.13511 -34.47447 -7.32985  1.000 32.70184 ? 137  ALA   A HB2  1 
ATOM   469  H  HB3  . ALA   A 1 30  ? 17.55430 -33.93441 -8.76377  1.000 32.70184 ? 137  ALA   A HB3  1 
ATOM   470  N  N    . TRP   A 1 31  ? 15.64674 -33.04895 -10.74649 1.000 26.60680 ? 138  TRP   A N    1 
ATOM   471  C  CA   . TRP   A 1 31  ? 15.34033 -32.10675 -11.81222 1.000 27.05675 ? 138  TRP   A CA   1 
ATOM   472  C  C    . TRP   A 1 31  ? 13.83922 -31.88697 -11.92136 1.000 29.13901 ? 138  TRP   A C    1 
ATOM   473  O  O    . TRP   A 1 31  ? 13.37519 -30.75552 -12.11588 1.000 32.01695 ? 138  TRP   A O    1 
ATOM   474  C  CB   . TRP   A 1 31  ? 15.87702 -32.62359 -13.14540 1.000 26.75022 ? 138  TRP   A CB   1 
ATOM   475  C  CG   . TRP   A 1 31  ? 17.36196 -32.72179 -13.26340 1.000 25.29522 ? 138  TRP   A CG   1 
ATOM   476  C  CD1  . TRP   A 1 31  ? 18.31306 -32.11347 -12.46990 1.000 24.84926 ? 138  TRP   A CD1  1 
ATOM   477  C  CD2  . TRP   A 1 31  ? 18.07972 -33.49168 -14.22397 1.000 23.59474 ? 138  TRP   A CD2  1 
ATOM   478  N  NE1  . TRP   A 1 31  ? 19.56755 -32.46420 -12.89094 1.000 24.94620 ? 138  TRP   A NE1  1 
ATOM   479  C  CE2  . TRP   A 1 31  ? 19.45709 -33.29382 -13.97475 1.000 24.58456 ? 138  TRP   A CE2  1 
ATOM   480  C  CE3  . TRP   A 1 31  ? 17.69669 -34.31619 -15.28628 1.000 24.88874 ? 138  TRP   A CE3  1 
ATOM   481  C  CZ2  . TRP   A 1 31  ? 20.44805 -33.90822 -14.73196 1.000 25.22848 ? 138  TRP   A CZ2  1 
ATOM   482  C  CZ3  . TRP   A 1 31  ? 18.69388 -34.92632 -16.05541 1.000 24.21507 ? 138  TRP   A CZ3  1 
ATOM   483  C  CH2  . TRP   A 1 31  ? 20.04935 -34.71429 -15.76974 1.000 25.48614 ? 138  TRP   A CH2  1 
ATOM   484  H  H    . TRP   A 1 31  ? 16.10246 -33.73486 -10.99438 1.000 31.92817 ? 138  TRP   A H    1 
ATOM   485  H  HA   . TRP   A 1 31  ? 15.77295 -31.26183 -11.61261 1.000 32.46810 ? 138  TRP   A HA   1 
ATOM   486  H  HB2  . TRP   A 1 31  ? 15.51940 -33.51342 -13.29107 1.000 32.10027 ? 138  TRP   A HB2  1 
ATOM   487  H  HB3  . TRP   A 1 31  ? 15.57370 -32.02533 -13.84610 1.000 32.10027 ? 138  TRP   A HB3  1 
ATOM   488  H  HD1  . TRP   A 1 31  ? 18.12893 -31.54848 -11.75452 1.000 29.81911 ? 138  TRP   A HD1  1 
ATOM   489  H  HE1  . TRP   A 1 31  ? 20.30539 -32.20546 -12.53282 1.000 29.93545 ? 138  TRP   A HE1  1 
ATOM   490  H  HE3  . TRP   A 1 31  ? 16.79747 -34.45628 -15.47781 1.000 29.86649 ? 138  TRP   A HE3  1 
ATOM   491  H  HZ2  . TRP   A 1 31  ? 21.34914 -33.77791 -14.54235 1.000 30.27417 ? 138  TRP   A HZ2  1 
ATOM   492  H  HZ3  . TRP   A 1 31  ? 18.45436 -35.47875 -16.76418 1.000 29.05808 ? 138  TRP   A HZ3  1 
ATOM   493  H  HH2  . TRP   A 1 31  ? 20.69434 -35.12946 -16.29560 1.000 30.58336 ? 138  TRP   A HH2  1 
ATOM   494  N  N    . ALA   A 1 32  ? 13.06278 -32.96088 -11.78572 1.000 30.56039 ? 139  ALA   A N    1 
ATOM   495  C  CA   . ALA   A 1 32  ? 11.61769 -32.84826 -11.91857 1.000 34.52809 ? 139  ALA   A CA   1 
ATOM   496  C  C    . ALA   A 1 32  ? 10.98221 -32.15164 -10.71933 1.000 36.23948 ? 139  ALA   A C    1 
ATOM   497  O  O    . ALA   A 1 32  ? 9.87131  -31.62565 -10.84700 1.000 39.85128 ? 139  ALA   A O    1 
ATOM   498  C  CB   . ALA   A 1 32  ? 11.01234 -34.23443 -12.12172 1.000 35.39364 ? 139  ALA   A CB   1 
ATOM   499  H  H    . ALA   A 1 32  ? 13.34671 -33.75529 -11.61870 1.000 36.67247 ? 139  ALA   A H    1 
ATOM   500  H  HA   . ALA   A 1 32  ? 11.40723 -32.31803 -12.70308 1.000 41.43371 ? 139  ALA   A HA   1 
ATOM   501  H  HB1  . ALA   A 1 32  ? 10.05476 -34.14540 -12.24824 1.000 42.47236 ? 139  ALA   A HB1  1 
ATOM   502  H  HB2  . ALA   A 1 32  ? 11.41303 -34.64227 -12.90531 1.000 42.47236 ? 139  ALA   A HB2  1 
ATOM   503  H  HB3  . ALA   A 1 32  ? 11.19346 -34.77612 -11.33771 1.000 42.47236 ? 139  ALA   A HB3  1 
ATOM   504  N  N    . GLN   A 1 33  ? 11.65167 -32.13405 -9.56223  1.000 35.49970 ? 140  GLN   A N    1 
ATOM   505  C  CA   . GLN   A 1 33  ? 11.20454 -31.32243 -8.43170  1.000 37.60596 ? 140  GLN   A CA   1 
ATOM   506  C  C    . GLN   A 1 33  ? 11.54738 -29.84362 -8.63110  1.000 38.98052 ? 140  GLN   A C    1 
ATOM   507  O  O    . GLN   A 1 33  ? 11.19175 -29.01960 -7.78217  1.000 41.38605 ? 140  GLN   A O    1 
ATOM   508  C  CB   . GLN   A 1 33  ? 11.82662 -31.83416 -7.11125  1.000 40.50509 ? 140  GLN   A CB   1 
ATOM   509  C  CG   . GLN   A 1 33  ? 11.37885 -33.24931 -6.61166  1.000 41.37289 ? 140  GLN   A CG   1 
ATOM   510  C  CD   . GLN   A 1 33  ? 12.11709 -33.73319 -5.32140  1.000 43.27348 ? 140  GLN   A CD   1 
ATOM   511  O  OE1  . GLN   A 1 33  ? 12.92293 -34.67997 -5.35548  1.000 43.27752 ? 140  GLN   A OE1  1 
ATOM   512  N  NE2  . GLN   A 1 33  ? 11.83353 -33.08606 -4.18867  1.000 42.57271 ? 140  GLN   A NE2  1 
ATOM   513  H  H    . GLN   A 1 33  ? 12.36801 -32.58475 -9.40950  1.000 42.59964 ? 140  GLN   A H    1 
ATOM   514  H  HA   . GLN   A 1 33  ? 10.24295 -31.40965 -8.33871  1.000 45.12715 ? 140  GLN   A HA   1 
ATOM   515  H  HB2  . GLN   A 1 33  ? 12.78894 -31.86834 -7.22814  1.000 48.60611 ? 140  GLN   A HB2  1 
ATOM   516  H  HB3  . GLN   A 1 33  ? 11.59978 -31.20332 -6.41018  1.000 48.60611 ? 140  GLN   A HB3  1 
ATOM   517  H  HG2  . GLN   A 1 33  ? 10.42927 -33.22374 -6.41534  1.000 49.64747 ? 140  GLN   A HG2  1 
ATOM   518  H  HG3  . GLN   A 1 33  ? 11.55551 -33.89667 -7.31210  1.000 49.64747 ? 140  GLN   A HG3  1 
ATOM   519  H  HE21 . GLN   A 1 33  ? 11.26867 -32.43759 -4.19375  1.000 51.08725 ? 140  GLN   A HE21 1 
ATOM   520  H  HE22 . GLN   A 1 33  ? 12.21573 -33.31765 -3.45389  1.000 51.08725 ? 140  GLN   A HE22 1 
ATOM   521  N  N    . GLY   A 1 34  ? 12.22166 -29.49469 -9.72897  1.000 37.70049 ? 141  GLY   A N    1 
ATOM   522  C  CA   . GLY   A 1 34  ? 12.60082 -28.12846 -10.03390 1.000 35.42682 ? 141  GLY   A CA   1 
ATOM   523  C  C    . GLY   A 1 34  ? 14.02878 -27.73661 -9.69743  1.000 33.46159 ? 141  GLY   A C    1 
ATOM   524  O  O    . GLY   A 1 34  ? 14.36704 -26.55350 -9.81159  1.000 35.55033 ? 141  GLY   A O    1 
ATOM   525  H  H    . GLY   A 1 34  ? 12.47650 -30.05569 -10.32891 1.000 45.24058 ? 141  GLY   A H    1 
ATOM   526  H  HA2  . GLY   A 1 34  ? 12.47656 -27.98255 -10.98478 1.000 42.51219 ? 141  GLY   A HA2  1 
ATOM   527  H  HA3  . GLY   A 1 34  ? 12.01341 -27.53233 -9.54351  1.000 42.51219 ? 141  GLY   A HA3  1 
ATOM   528  N  N    . TYR   A 1 35  ? 14.87536 -28.67672 -9.29553  1.000 29.49571 ? 142  TYR   A N    1 
ATOM   529  C  CA   . TYR   A 1 35  ? 16.22082 -28.36239 -8.81666  1.000 28.54759 ? 142  TYR   A CA   1 
ATOM   530  C  C    . TYR   A 1 35  ? 17.24540 -28.75190 -9.87540  1.000 28.29662 ? 142  TYR   A C    1 
ATOM   531  O  O    . TYR   A 1 35  ? 17.40388 -29.93556 -10.19679 1.000 27.31898 ? 142  TYR   A O    1 
ATOM   532  C  CB   . TYR   A 1 35  ? 16.50163 -29.06001 -7.48041  1.000 29.31824 ? 142  TYR   A CB   1 
ATOM   533  C  CG   . TYR   A 1 35  ? 15.49921 -28.63800 -6.43581  1.000 29.01122 ? 142  TYR   A CG   1 
ATOM   534  C  CD1  . TYR   A 1 35  ? 15.52264 -27.35322 -5.91051  1.000 28.95829 ? 142  TYR   A CD1  1 
ATOM   535  C  CD2  . TYR   A 1 35  ? 14.50693 -29.50683 -6.00169  1.000 30.45893 ? 142  TYR   A CD2  1 
ATOM   536  C  CE1  . TYR   A 1 35  ? 14.59395 -26.95232 -4.98951  1.000 30.84326 ? 142  TYR   A CE1  1 
ATOM   537  C  CE2  . TYR   A 1 35  ? 13.58399 -29.11179 -5.06266  1.000 34.06085 ? 142  TYR   A CE2  1 
ATOM   538  C  CZ   . TYR   A 1 35  ? 13.63448 -27.83774 -4.56329  1.000 33.64749 ? 142  TYR   A CZ   1 
ATOM   539  O  OH   . TYR   A 1 35  ? 12.70851 -27.43982 -3.63921  1.000 36.02009 ? 142  TYR   A OH   1 
ATOM   540  H  H    . TYR   A 1 35  ? 14.69247 -29.51703 -9.29012  1.000 35.39485 ? 142  TYR   A H    1 
ATOM   541  H  HA   . TYR   A 1 35  ? 16.29777 -27.40515 -8.68000  1.000 34.25711 ? 142  TYR   A HA   1 
ATOM   542  H  HB2  . TYR   A 1 35  ? 16.43911 -30.02084 -7.59787  1.000 35.18189 ? 142  TYR   A HB2  1 
ATOM   543  H  HB3  . TYR   A 1 35  ? 17.38925 -28.82067 -7.17096  1.000 35.18189 ? 142  TYR   A HB3  1 
ATOM   544  H  HD1  . TYR   A 1 35  ? 16.17928 -26.75633 -6.18880  1.000 34.74995 ? 142  TYR   A HD1  1 
ATOM   545  H  HD2  . TYR   A 1 35  ? 14.46616 -30.36777 -6.35099  1.000 36.55071 ? 142  TYR   A HD2  1 
ATOM   546  H  HE1  . TYR   A 1 35  ? 14.61222 -26.08517 -4.65391  1.000 37.01191 ? 142  TYR   A HE1  1 
ATOM   547  H  HE2  . TYR   A 1 35  ? 12.93068 -29.70492 -4.76894  1.000 40.87302 ? 142  TYR   A HE2  1 
ATOM   548  H  HH   . TYR   A 1 35  ? 12.10484 -28.01973 -3.56929  1.000 43.22411 ? 142  TYR   A HH   1 
ATOM   549  N  N    . THR   A 1 36  ? 17.93637 -27.75012 -10.40423 1.000 28.09296 ? 143  THR   A N    1 
ATOM   550  C  CA   . THR   A 1 36  ? 18.94029 -27.94886 -11.43337 1.000 29.09903 ? 143  THR   A CA   1 
ATOM   551  C  C    . THR   A 1 36  ? 20.24571 -27.23556 -11.11897 1.000 28.06035 ? 143  THR   A C    1 
ATOM   552  O  O    . THR   A 1 36  ? 21.17718 -27.27930 -11.93578 1.000 27.60497 ? 143  THR   A O    1 
ATOM   553  C  CB   . THR   A 1 36  ? 18.40387 -27.46436 -12.78387 1.000 34.14407 ? 143  THR   A CB   1 
ATOM   554  O  OG1  . THR   A 1 36  ? 18.09494 -26.06945 -12.70131 1.000 38.88305 ? 143  THR   A OG1  1 
ATOM   555  C  CG2  . THR   A 1 36  ? 17.13908 -28.22537 -13.15950 1.000 33.98411 ? 143  THR   A CG2  1 
ATOM   556  H  H    . THR   A 1 36  ? 17.83787 -26.92669 -10.17652 1.000 33.71155 ? 143  THR   A H    1 
ATOM   557  H  HA   . THR   A 1 36  ? 19.13338 -28.89561 -11.51868 1.000 34.91883 ? 143  THR   A HA   1 
ATOM   558  H  HB   . THR   A 1 36  ? 19.07355 -27.61463 -13.46931 1.000 40.97289 ? 143  THR   A HB   1 
ATOM   559  H  HG1  . THR   A 1 36  ? 17.63042 -25.91802 -12.01802 1.000 46.65966 ? 143  THR   A HG1  1 
ATOM   560  H  HG21 . THR   A 1 36  ? 16.79360 -27.89800 -14.00471 1.000 40.78094 ? 143  THR   A HG21 1 
ATOM   561  H  HG22 . THR   A 1 36  ? 17.33422 -29.17173 -13.24453 1.000 40.78094 ? 143  THR   A HG22 1 
ATOM   562  H  HG23 . THR   A 1 36  ? 16.46294 -28.10366 -12.47472 1.000 40.78094 ? 143  THR   A HG23 1 
ATOM   563  N  N    . GLY   A 1 37  ? 20.35151 -26.60110 -9.95796  1.000 27.16885 ? 144  GLY   A N    1 
ATOM   564  C  CA   . GLY   A 1 37  ? 21.57221 -25.93440 -9.56420  1.000 26.87105 ? 144  GLY   A CA   1 
ATOM   565  C  C    . GLY   A 1 37  ? 21.55332 -24.43233 -9.72607  1.000 25.42574 ? 144  GLY   A C    1 
ATOM   566  O  O    . GLY   A 1 37  ? 22.57768 -23.79265 -9.47135  1.000 24.55876 ? 144  GLY   A O    1 
ATOM   567  H  H    . GLY   A 1 37  ? 19.71909 -26.54524 -9.37785  1.000 32.60261 ? 144  GLY   A H    1 
ATOM   568  H  HA2  . GLY   A 1 37  ? 21.74570 -26.12957 -8.63000  1.000 32.24526 ? 144  GLY   A HA2  1 
ATOM   569  H  HA3  . GLY   A 1 37  ? 22.30263 -26.28100 -10.10016 1.000 32.24526 ? 144  GLY   A HA3  1 
ATOM   570  N  N    A HIS   A 1 38  ? 20.42757 -23.85011 -10.13753 0.545 26.38717 ? 145  HIS   A N    1 
ATOM   571  N  N    B HIS   A 1 38  ? 20.42791 -23.85498 -10.15477 0.455 26.54365 ? 145  HIS   A N    1 
ATOM   572  C  CA   A HIS   A 1 38  ? 20.36924 -22.40709 -10.32062 0.545 26.93070 ? 145  HIS   A CA   1 
ATOM   573  C  CA   B HIS   A 1 38  ? 20.30788 -22.40658 -10.27045 0.455 27.11873 ? 145  HIS   A CA   1 
ATOM   574  C  C    A HIS   A 1 38  ? 20.78811 -21.69515 -9.04078  0.545 26.46646 ? 145  HIS   A C    1 
ATOM   575  C  C    B HIS   A 1 38  ? 20.81982 -21.72565 -9.00527  0.455 26.71181 ? 145  HIS   A C    1 
ATOM   576  O  O    A HIS   A 1 38  ? 20.28105 -21.99104 -7.95329  0.545 26.53622 ? 145  HIS   A O    1 
ATOM   577  O  O    B HIS   A 1 38  ? 20.41250 -22.07316 -7.89367  0.455 26.89561 ? 145  HIS   A O    1 
ATOM   578  C  CB   A HIS   A 1 38  ? 18.96222 -21.96305 -10.72427 0.545 29.68871 ? 145  HIS   A CB   1 
ATOM   579  C  CB   B HIS   A 1 38  ? 18.84248 -22.01253 -10.50781 0.455 29.56223 ? 145  HIS   A CB   1 
ATOM   580  C  CG   A HIS   A 1 38  ? 18.84120 -20.48591 -10.93397 0.545 33.11572 ? 145  HIS   A CG   1 
ATOM   581  C  CG   B HIS   A 1 38  ? 18.41455 -22.04145 -11.94535 0.455 32.57505 ? 145  HIS   A CG   1 
ATOM   582  N  ND1  A HIS   A 1 38  ? 19.31014 -19.85364 -12.06517 0.545 35.04153 ? 145  HIS   A ND1  1 
ATOM   583  N  ND1  B HIS   A 1 38  ? 18.95157 -21.20256 -12.90008 0.455 34.16239 ? 145  HIS   A ND1  1 
ATOM   584  C  CD2  A HIS   A 1 38  ? 18.32818 -19.51201 -10.14546 0.545 35.46759 ? 145  HIS   A CD2  1 
ATOM   585  C  CD2  B HIS   A 1 38  ? 17.47598 -22.78209 -12.58272 0.455 33.81787 ? 145  HIS   A CD2  1 
ATOM   586  C  CE1  A HIS   A 1 38  ? 19.08275 -18.55699 -11.96981 0.545 35.13801 ? 145  HIS   A CE1  1 
ATOM   587  C  CE1  B HIS   A 1 38  ? 18.37139 -21.43316 -14.06464 0.455 34.28953 ? 145  HIS   A CE1  1 
ATOM   588  N  NE2  A HIS   A 1 38  ? 18.48689 -18.32315 -10.81493 0.545 35.79254 ? 145  HIS   A NE2  1 
ATOM   589  N  NE2  B HIS   A 1 38  ? 17.47205 -22.38667 -13.90009 0.455 34.01037 ? 145  HIS   A NE2  1 
ATOM   590  H  H    A HIS   A 1 38  ? 19.69517 -24.26473 -10.31439 0.545 31.66461 ? 145  HIS   A H    1 
ATOM   591  H  H    B HIS   A 1 38  ? 19.71892 -24.28393 -10.38486 0.455 31.85238 ? 145  HIS   A H    1 
ATOM   592  H  HA   A HIS   A 1 38  ? 20.97715 -22.15953 -11.03480 0.545 32.31684 ? 145  HIS   A HA   1 
ATOM   593  H  HA   B HIS   A 1 38  ? 20.83485 -22.10606 -11.02735 0.455 32.54248 ? 145  HIS   A HA   1 
ATOM   594  H  HB2  A HIS   A 1 38  ? 18.72162 -22.40207 -11.55509 0.545 35.62645 ? 145  HIS   A HB2  1 
ATOM   595  H  HB2  B HIS   A 1 38  ? 18.27401 -22.62936 -10.02072 0.455 35.47468 ? 145  HIS   A HB2  1 
ATOM   596  H  HB3  A HIS   A 1 38  ? 18.34101 -22.21582 -10.02347 0.545 35.62645 ? 145  HIS   A HB3  1 
ATOM   597  H  HB3  B HIS   A 1 38  ? 18.70869 -21.10921 -10.18069 0.455 35.47468 ? 145  HIS   A HB3  1 
ATOM   598  H  HD2  A HIS   A 1 38  ? 17.94098 -19.62655 -9.30769  0.545 42.56111 ? 145  HIS   A HD2  1 
ATOM   599  H  HD2  B HIS   A 1 38  ? 16.93551 -23.43557 -12.20092 0.455 40.58145 ? 145  HIS   A HD2  1 
ATOM   600  H  HE1  A HIS   A 1 38  ? 19.30442 -17.91718 -12.60731 0.545 42.16562 ? 145  HIS   A HE1  1 
ATOM   601  H  HE1  B HIS   A 1 38  ? 18.56346 -20.99828 -14.86395 0.455 41.14743 ? 145  HIS   A HE1  1 
ATOM   602  N  N    . GLY   A 1 39  ? 21.71663 -20.75362 -9.17889  1.000 26.36603 ? 146  GLY   A N    1 
ATOM   603  C  CA   . GLY   A 1 39  ? 22.18224 -19.93665 -8.07369  1.000 25.35226 ? 146  GLY   A CA   1 
ATOM   604  C  C    . GLY   A 1 39  ? 23.31622 -20.52832 -7.26520  1.000 25.30931 ? 146  GLY   A C    1 
ATOM   605  O  O    . GLY   A 1 39  ? 23.80837 -19.86286 -6.34856  1.000 25.65265 ? 146  GLY   A O    1 
ATOM   606  H  H    A GLY   A 1 39  ? 22.10064 -20.56663 -9.92533  0.545 31.63923 ? 146  GLY   A H    1 
ATOM   607  H  H    B GLY   A 1 39  ? 22.06986 -20.55080 -9.93632  0.455 31.63923 ? 146  GLY   A H    1 
ATOM   608  H  HA2  . GLY   A 1 39  ? 22.48513 -19.08492 -8.42543  1.000 30.42271 ? 146  GLY   A HA2  1 
ATOM   609  H  HA3  . GLY   A 1 39  ? 21.43942 -19.78252 -7.46923  1.000 30.42271 ? 146  GLY   A HA3  1 
ATOM   610  N  N    . ILE   A 1 40  ? 23.72876 -21.75416 -7.55162  1.000 24.12071 ? 147  ILE   A N    1 
ATOM   611  C  CA   . ILE   A 1 40  ? 24.81173 -22.40928 -6.83119  1.000 23.43566 ? 147  ILE   A CA   1 
ATOM   612  C  C    . ILE   A 1 40  ? 26.09249 -22.28811 -7.64836  1.000 23.36182 ? 147  ILE   A C    1 
ATOM   613  O  O    . ILE   A 1 40  ? 26.07659 -22.30168 -8.88739  1.000 26.15514 ? 147  ILE   A O    1 
ATOM   614  C  CB   . ILE   A 1 40  ? 24.46556 -23.88593 -6.54618  1.000 23.05621 ? 147  ILE   A CB   1 
ATOM   615  C  CG1  . ILE   A 1 40  ? 23.10144 -24.00375 -5.84510  1.000 24.03907 ? 147  ILE   A CG1  1 
ATOM   616  C  CG2  . ILE   A 1 40  ? 25.56499 -24.53869 -5.73107  1.000 24.07850 ? 147  ILE   A CG2  1 
ATOM   617  C  CD1  . ILE   A 1 40  ? 22.94985 -23.16092 -4.61039  1.000 24.76050 ? 147  ILE   A CD1  1 
ATOM   618  H  H    . ILE   A 1 40  ? 23.38894 -22.23979 -8.17475  1.000 28.94485 ? 147  ILE   A H    1 
ATOM   619  H  HA   . ILE   A 1 40  ? 24.95490 -21.95905 -5.98402  1.000 28.12280 ? 147  ILE   A HA   1 
ATOM   620  H  HB   . ILE   A 1 40  ? 24.39974 -24.35359 -7.39345  1.000 27.66745 ? 147  ILE   A HB   1 
ATOM   621  H  HG12 . ILE   A 1 40  ? 22.41043 -23.73249 -6.46945  1.000 28.84688 ? 147  ILE   A HG12 1 
ATOM   622  H  HG13 . ILE   A 1 40  ? 22.96858 -24.92858 -5.58445  1.000 28.84688 ? 147  ILE   A HG13 1 
ATOM   623  H  HG21 . ILE   A 1 40  ? 25.28666 -25.43499 -5.48597  1.000 28.89420 ? 147  ILE   A HG21 1 
ATOM   624  H  HG22 . ILE   A 1 40  ? 26.37350 -24.57794 -6.26555  1.000 28.89420 ? 147  ILE   A HG22 1 
ATOM   625  H  HG23 . ILE   A 1 40  ? 25.72173 -24.01098 -4.93241  1.000 28.89420 ? 147  ILE   A HG23 1 
ATOM   626  H  HD11 . ILE   A 1 40  ? 22.07851 -23.32865 -4.21855  1.000 29.71261 ? 147  ILE   A HD11 1 
ATOM   627  H  HD12 . ILE   A 1 40  ? 23.64743 -23.39716 -3.97915  1.000 29.71261 ? 147  ILE   A HD12 1 
ATOM   628  H  HD13 . ILE   A 1 40  ? 23.02802 -22.22552 -4.85498  1.000 29.71261 ? 147  ILE   A HD13 1 
ATOM   629  N  N    . VAL   A 1 41  ? 27.22015 -22.20069 -6.94352  1.000 23.01984 ? 148  VAL   A N    1 
ATOM   630  C  CA   . VAL   A 1 41  ? 28.52786 -21.96596 -7.54428  1.000 22.74599 ? 148  VAL   A CA   1 
ATOM   631  C  C    . VAL   A 1 41  ? 29.45992 -23.08557 -7.09026  1.000 20.72135 ? 148  VAL   A C    1 
ATOM   632  O  O    . VAL   A 1 41  ? 29.64215 -23.29061 -5.88338  1.000 22.01811 ? 148  VAL   A O    1 
ATOM   633  C  CB   . VAL   A 1 41  ? 29.10194 -20.58944 -7.14103  1.000 22.22520 ? 148  VAL   A CB   1 
ATOM   634  C  CG1  . VAL   A 1 41  ? 30.49345 -20.41852 -7.70472  1.000 22.67647 ? 148  VAL   A CG1  1 
ATOM   635  C  CG2  . VAL   A 1 41  ? 28.18186 -19.44112 -7.58997  1.000 23.49551 ? 148  VAL   A CG2  1 
ATOM   636  H  H    . VAL   A 1 41  ? 27.25147 -22.27691 -6.08748  1.000 27.62380 ? 148  VAL   A H    1 
ATOM   637  H  HA   . VAL   A 1 41  ? 28.45326 -22.00143 -8.51076  1.000 27.29519 ? 148  VAL   A HA   1 
ATOM   638  H  HB   . VAL   A 1 41  ? 29.15545 -20.55032 -6.17330  1.000 26.67024 ? 148  VAL   A HB   1 
ATOM   639  H  HG11 . VAL   A 1 41  ? 30.78160 -19.50330 -7.56243  1.000 27.21177 ? 148  VAL   A HG11 1 
ATOM   640  H  HG12 . VAL   A 1 41  ? 31.09522 -21.02911 -7.25090  1.000 27.21177 ? 148  VAL   A HG12 1 
ATOM   641  H  HG13 . VAL   A 1 41  ? 30.47599 -20.61598 -8.65425  1.000 27.21177 ? 148  VAL   A HG13 1 
ATOM   642  H  HG21 . VAL   A 1 41  ? 28.54226 -18.60172 -7.26375  1.000 28.19461 ? 148  VAL   A HG21 1 
ATOM   643  H  HG22 . VAL   A 1 41  ? 28.14137 -19.42934 -8.55906  1.000 28.19461 ? 148  VAL   A HG22 1 
ATOM   644  H  HG23 . VAL   A 1 41  ? 27.29533 -19.58511 -7.22359  1.000 28.19461 ? 148  VAL   A HG23 1 
ATOM   645  N  N    . VAL   A 1 42  ? 30.07256 -23.78483 -8.04972  1.000 20.71450 ? 149  VAL   A N    1 
ATOM   646  C  CA   . VAL   A 1 42  ? 30.96093 -24.90881 -7.78402  1.000 20.42357 ? 149  VAL   A CA   1 
ATOM   647  C  C    . VAL   A 1 42  ? 32.31556 -24.62860 -8.42248  1.000 20.60128 ? 149  VAL   A C    1 
ATOM   648  O  O    . VAL   A 1 42  ? 32.38524 -24.08471 -9.52949  1.000 21.95263 ? 149  VAL   A O    1 
ATOM   649  C  CB   . VAL   A 1 42  ? 30.36424 -26.21925 -8.33598  1.000 21.31288 ? 149  VAL   A CB   1 
ATOM   650  C  CG1  . VAL   A 1 42  ? 31.28325 -27.41085 -8.04721  1.000 21.32554 ? 149  VAL   A CG1  1 
ATOM   651  C  CG2  . VAL   A 1 42  ? 28.98126 -26.44422 -7.76594  1.000 21.77364 ? 149  VAL   A CG2  1 
ATOM   652  H  H    . VAL   A 1 42  ? 29.98303 -23.61765 -8.88855  1.000 24.85740 ? 149  VAL   A H    1 
ATOM   653  H  HA   . VAL   A 1 42  ? 31.09300 -24.99866 -6.82726  1.000 24.50829 ? 149  VAL   A HA   1 
ATOM   654  H  HB   . VAL   A 1 42  ? 30.28603 -26.14554 -9.30001  1.000 25.57545 ? 149  VAL   A HB   1 
ATOM   655  H  HG11 . VAL   A 1 42  ? 30.87970 -28.21566 -8.40822  1.000 25.59065 ? 149  VAL   A HG11 1 
ATOM   656  H  HG12 . VAL   A 1 42  ? 32.14362 -27.25517 -8.46723  1.000 25.59065 ? 149  VAL   A HG12 1 
ATOM   657  H  HG13 . VAL   A 1 42  ? 31.39465 -27.49847 -7.08762  1.000 25.59065 ? 149  VAL   A HG13 1 
ATOM   658  H  HG21 . VAL   A 1 42  ? 28.64239 -27.29496 -8.08579  1.000 26.12837 ? 149  VAL   A HG21 1 
ATOM   659  H  HG22 . VAL   A 1 42  ? 29.03645 -26.45314 -6.79755  1.000 26.12837 ? 149  VAL   A HG22 1 
ATOM   660  H  HG23 . VAL   A 1 42  ? 28.39877 -25.72545 -8.05745  1.000 26.12837 ? 149  VAL   A HG23 1 
ATOM   661  N  N    . SER   A 1 43  ? 33.39285 -24.98840 -7.72756  1.000 19.29482 ? 150  SER   A N    1 
ATOM   662  C  CA   . SER   A 1 43  ? 34.74093 -24.84010 -8.26287  1.000 20.59159 ? 150  SER   A CA   1 
ATOM   663  C  C    . SER   A 1 43  ? 35.47354 -26.17530 -8.24055  1.000 20.00047 ? 150  SER   A C    1 
ATOM   664  O  O    . SER   A 1 43  ? 35.47147 -26.86983 -7.22017  1.000 20.87655 ? 150  SER   A O    1 
ATOM   665  C  CB   . SER   A 1 43  ? 35.54947 -23.80502 -7.47560  1.000 21.32399 ? 150  SER   A CB   1 
ATOM   666  O  OG   . SER   A 1 43  ? 36.78542 -23.55078 -8.12332  1.000 23.40488 ? 150  SER   A OG   1 
ATOM   667  H  H    . SER   A 1 43  ? 33.36579 -25.32394 -6.93618  1.000 23.15379 ? 150  SER   A H    1 
ATOM   668  H  HA   . SER   A 1 43  ? 34.66698 -24.54854 -9.18505  1.000 24.70990 ? 150  SER   A HA   1 
ATOM   669  H  HB2  . SER   A 1 43  ? 35.04283 -22.97959 -7.42191  1.000 25.58879 ? 150  SER   A HB2  1 
ATOM   670  H  HB3  . SER   A 1 43  ? 35.72189 -24.14702 -6.58441  1.000 25.58879 ? 150  SER   A HB3  1 
ATOM   671  H  HG   . SER   A 1 43  ? 36.64878 -23.22177 -8.88403  1.000 28.08585 ? 150  SER   A HG   1 
ATOM   672  N  N    . ILE   A 1 44  ? 36.12956 -26.50092 -9.35652  1.000 20.54263 ? 151  ILE   A N    1 
ATOM   673  C  CA   . ILE   A 1 44  ? 36.92058 -27.71582 -9.52024  1.000 19.12866 ? 151  ILE   A CA   1 
ATOM   674  C  C    . ILE   A 1 44  ? 38.38584 -27.39161 -9.23971  1.000 18.14162 ? 151  ILE   A C    1 
ATOM   675  O  O    . ILE   A 1 44  ? 38.99692 -26.59229 -9.96054  1.000 19.95060 ? 151  ILE   A O    1 
ATOM   676  C  CB   . ILE   A 1 44  ? 36.79065 -28.27349 -10.95087 1.000 21.28803 ? 151  ILE   A CB   1 
ATOM   677  C  CG1  . ILE   A 1 44  ? 35.33559 -28.49083 -11.36505 1.000 21.49944 ? 151  ILE   A CG1  1 
ATOM   678  C  CG2  . ILE   A 1 44  ? 37.61407 -29.53916 -11.09659 1.000 23.65466 ? 151  ILE   A CG2  1 
ATOM   679  C  CD1  . ILE   A 1 44  ? 34.55633 -29.39364 -10.47655 1.000 21.14024 ? 151  ILE   A CD1  1 
ATOM   680  H  H    . ILE   A 1 44  ? 36.12953 -26.00973 -10.06244 1.000 24.65116 ? 151  ILE   A H    1 
ATOM   681  H  HA   . ILE   A 1 44  ? 36.61059 -28.37246 -8.87710  1.000 22.95439 ? 151  ILE   A HA   1 
ATOM   682  H  HB   . ILE   A 1 44  ? 37.14298 -27.60395 -11.55789 1.000 25.54564 ? 151  ILE   A HB   1 
ATOM   683  H  HG12 . ILE   A 1 44  ? 34.88662 -27.63101 -11.37149 1.000 25.79933 ? 151  ILE   A HG12 1 
ATOM   684  H  HG13 . ILE   A 1 44  ? 35.32419 -28.87771 -12.25449 1.000 25.79933 ? 151  ILE   A HG13 1 
ATOM   685  H  HG21 . ILE   A 1 44  ? 37.44362 -29.92815 -11.96868 1.000 28.38560 ? 151  ILE   A HG21 1 
ATOM   686  H  HG22 . ILE   A 1 44  ? 38.55420 -29.31577 -11.01208 1.000 28.38560 ? 151  ILE   A HG22 1 
ATOM   687  H  HG23 . ILE   A 1 44  ? 37.35865 -30.16404 -10.40003 1.000 28.38560 ? 151  ILE   A HG23 1 
ATOM   688  H  HD11 . ILE   A 1 44  ? 33.65780 -29.48620 -10.83007 1.000 25.36829 ? 151  ILE   A HD11 1 
ATOM   689  H  HD12 . ILE   A 1 44  ? 34.99113 -30.26023 -10.44717 1.000 25.36829 ? 151  ILE   A HD12 1 
ATOM   690  H  HD13 . ILE   A 1 44  ? 34.52364 -29.00960 -9.58641  1.000 25.36829 ? 151  ILE   A HD13 1 
ATOM   691  N  N    A LEU   A 1 45  ? 38.95596 -28.01961 -8.21429  0.408 18.47488 ? 152  LEU   A N    1 
ATOM   692  N  N    B LEU   A 1 45  ? 38.95782 -28.01264 -8.21301  0.592 18.97527 ? 152  LEU   A N    1 
ATOM   693  C  CA   A LEU   A 1 45  ? 40.36880 -27.84753 -7.88484  0.408 18.61384 ? 152  LEU   A CA   1 
ATOM   694  C  CA   B LEU   A 1 45  ? 40.37104 -27.83896 -7.90001  0.592 19.39398 ? 152  LEU   A CA   1 
ATOM   695  C  C    A LEU   A 1 45  ? 41.15023 -28.89621 -8.66629  0.408 18.20494 ? 152  LEU   A C    1 
ATOM   696  C  C    B LEU   A 1 45  ? 41.14891 -28.89340 -8.67203  0.592 18.45467 ? 152  LEU   A C    1 
ATOM   697  O  O    A LEU   A 1 45  ? 41.15275 -30.07517 -8.31064  0.408 20.15387 ? 152  LEU   A O    1 
ATOM   698  O  O    B LEU   A 1 45  ? 41.14246 -30.07118 -8.30803  0.592 21.26016 ? 152  LEU   A O    1 
ATOM   699  C  CB   A LEU   A 1 45  ? 40.60081 -27.98454 -6.38424  0.408 20.07139 ? 152  LEU   A CB   1 
ATOM   700  C  CB   B LEU   A 1 45  ? 40.62643 -27.95710 -6.40162  0.592 22.24759 ? 152  LEU   A CB   1 
ATOM   701  C  CG   A LEU   A 1 45  ? 39.77332 -27.08434 -5.46093  0.408 21.81892 ? 152  LEU   A CG   1 
ATOM   702  C  CG   B LEU   A 1 45  ? 40.38797 -26.67577 -5.60075  0.592 25.59044 ? 152  LEU   A CG   1 
ATOM   703  C  CD1  A LEU   A 1 45  ? 40.31804 -27.15615 -4.03748  0.408 24.76276 ? 152  LEU   A CD1  1 
ATOM   704  C  CD1  B LEU   A 1 45  ? 38.99644 -26.13658 -5.81588  0.592 28.10936 ? 152  LEU   A CD1  1 
ATOM   705  C  CD2  A LEU   A 1 45  ? 39.75844 -25.65214 -5.94704  0.408 21.77709 ? 152  LEU   A CD2  1 
ATOM   706  C  CD2  B LEU   A 1 45  ? 40.63851 -26.95900 -4.12915  0.592 28.14965 ? 152  LEU   A CD2  1 
ATOM   707  H  H    A LEU   A 1 45  ? 38.54002 -28.55753 -7.68776  0.408 22.16985 ? 152  LEU   A H    1 
ATOM   708  H  H    B LEU   A 1 45  ? 38.54396 -28.54437 -7.67862  0.592 22.77033 ? 152  LEU   A H    1 
ATOM   709  H  HA   A LEU   A 1 45  ? 40.66187 -26.96304 -8.15443  0.408 22.33661 ? 152  LEU   A HA   1 
ATOM   710  H  HA   B LEU   A 1 45  ? 40.65939 -26.95562 -8.17831  0.592 23.27277 ? 152  LEU   A HA   1 
ATOM   711  H  HB2  A LEU   A 1 45  ? 40.40330 -28.90099 -6.13523  0.408 24.08566 ? 152  LEU   A HB2  1 
ATOM   712  H  HB2  B LEU   A 1 45  ? 40.03637 -28.63854 -6.04334  0.592 26.69711 ? 152  LEU   A HB2  1 
ATOM   713  H  HB3  A LEU   A 1 45  ? 41.53398 -27.78670 -6.20830  0.408 24.08566 ? 152  LEU   A HB3  1 
ATOM   714  H  HB3  B LEU   A 1 45  ? 41.55170 -28.21594 -6.26829  0.592 26.69711 ? 152  LEU   A HB3  1 
ATOM   715  H  HG   A LEU   A 1 45  ? 38.85584 -27.39915 -5.46378  0.408 26.18271 ? 152  LEU   A HG   1 
ATOM   716  H  HG   B LEU   A 1 45  ? 41.00050 -25.98734 -5.90367  0.592 30.70853 ? 152  LEU   A HG   1 
ATOM   717  H  HD11 A LEU   A 1 45  ? 39.81597 -26.54494 -3.47601  0.408 29.71532 ? 152  LEU   A HD11 1 
ATOM   718  H  HD11 B LEU   A 1 45  ? 38.84989 -25.39111 -5.21280  0.592 33.73123 ? 152  LEU   A HD11 1 
ATOM   719  H  HD12 A LEU   A 1 45  ? 40.22149 -28.06328 -3.70779  0.408 29.71532 ? 152  LEU   A HD12 1 
ATOM   720  H  HD12 B LEU   A 1 45  ? 38.91142 -25.83979 -6.73544  0.592 33.73123 ? 152  LEU   A HD12 1 
ATOM   721  H  HD13 A LEU   A 1 45  ? 41.25488 -26.90482 -4.04480  0.408 29.71532 ? 152  LEU   A HD13 1 
ATOM   722  H  HD13 B LEU   A 1 45  ? 38.35365 -26.84003 -5.63456  0.592 33.73123 ? 152  LEU   A HD13 1 
ATOM   723  H  HD21 A LEU   A 1 45  ? 39.37147 -25.08897 -5.25857  0.408 26.13251 ? 152  LEU   A HD21 1 
ATOM   724  H  HD21 B LEU   A 1 45  ? 40.50867 -26.14139 -3.62363  0.592 33.77958 ? 152  LEU   A HD21 1 
ATOM   725  H  HD22 A LEU   A 1 45  ? 40.66858 -25.37161 -6.13100  0.408 26.13251 ? 152  LEU   A HD22 1 
ATOM   726  H  HD22 B LEU   A 1 45  ? 40.01414 -27.63720 -3.82732  0.592 33.77958 ? 152  LEU   A HD22 1 
ATOM   727  H  HD23 A LEU   A 1 45  ? 39.22594 -25.59876 -6.75605  0.408 26.13251 ? 152  LEU   A HD23 1 
ATOM   728  H  HD23 B LEU   A 1 45  ? 41.54894 -27.27500 -4.01891  0.592 33.77958 ? 152  LEU   A HD23 1 
ATOM   729  N  N    . ASP   A 1 46  ? 41.82517 -28.47596 -9.73775  1.000 18.23182 ? 153  ASP   A N    1 
ATOM   730  C  CA   . ASP   A 1 46  ? 42.46711 -29.44773 -10.60956 1.000 19.47509 ? 153  ASP   A CA   1 
ATOM   731  C  C    . ASP   A 1 46  ? 43.51065 -28.80074 -11.50624 1.000 20.46182 ? 153  ASP   A C    1 
ATOM   732  O  O    . ASP   A 1 46  ? 44.24994 -27.92009 -11.06114 1.000 20.46953 ? 153  ASP   A O    1 
ATOM   733  C  CB   . ASP   A 1 46  ? 41.36269 -30.16535 -11.39954 1.000 21.03646 ? 153  ASP   A CB   1 
ATOM   734  C  CG   . ASP   A 1 46  ? 41.70756 -31.60375 -11.75473 1.000 23.10697 ? 153  ASP   A CG   1 
ATOM   735  O  OD1  . ASP   A 1 46  ? 42.70654 -31.82978 -12.45670 1.000 24.52890 ? 153  ASP   A OD1  1 
ATOM   736  O  OD2  . ASP   A 1 46  ? 40.97091 -32.52119 -11.35542 1.000 24.02153 ? 153  ASP   A OD2  1 
ATOM   737  H  H    A ASP   A 1 46  ? 41.92088 -27.65390 -9.97157  0.408 21.87818 ? 153  ASP   A H    1 
ATOM   738  H  H    B ASP   A 1 46  ? 41.92351 -27.65393 -9.97055  0.592 21.87818 ? 153  ASP   A H    1 
ATOM   739  H  HA   . ASP   A 1 46  ? 42.96055 -30.10629 -10.09603 1.000 23.37011 ? 153  ASP   A HA   1 
ATOM   740  H  HB2  . ASP   A 1 46  ? 40.55304 -30.17753 -10.86548 1.000 25.24375 ? 153  ASP   A HB2  1 
ATOM   741  H  HB3  . ASP   A 1 46  ? 41.20684 -29.68447 -12.22741 1.000 25.24375 ? 153  ASP   A HB3  1 
ATOM   742  N  N    . ASP   A 1 47  ? 43.59848 -29.24984 -12.76366 1.000 21.25183 ? 154  ASP   A N    1 
ATOM   743  C  CA   . ASP   A 1 47  ? 44.63539 -28.80774 -13.68609 1.000 21.37600 ? 154  ASP   A CA   1 
ATOM   744  C  C    . ASP   A 1 47  ? 44.17428 -27.69441 -14.61137 1.000 22.02840 ? 154  ASP   A C    1 
ATOM   745  O  O    . ASP   A 1 47  ? 44.88784 -27.36425 -15.56483 1.000 23.65848 ? 154  ASP   A O    1 
ATOM   746  C  CB   . ASP   A 1 47  ? 45.14244 -29.98394 -14.51696 1.000 23.01355 ? 154  ASP   A CB   1 
ATOM   747  C  CG   . ASP   A 1 47  ? 44.03646 -30.69550 -15.25323 1.000 23.20874 ? 154  ASP   A CG   1 
ATOM   748  O  OD1  . ASP   A 1 47  ? 42.91877 -30.14428 -15.36478 1.000 22.59402 ? 154  ASP   A OD1  1 
ATOM   749  O  OD2  . ASP   A 1 47  ? 44.28470 -31.82744 -15.71757 1.000 24.61187 ? 154  ASP   A OD2  1 
ATOM   750  H  H    . ASP   A 1 47  ? 43.05562 -29.82200 -13.10650 1.000 25.50220 ? 154  ASP   A H    1 
ATOM   751  H  HA   . ASP   A 1 47  ? 45.37522 -28.46720 -13.15923 1.000 25.65120 ? 154  ASP   A HA   1 
ATOM   752  H  HB2  . ASP   A 1 47  ? 45.77798 -29.65721 -15.17289 1.000 27.61626 ? 154  ASP   A HB2  1 
ATOM   753  H  HB3  . ASP   A 1 47  ? 45.57228 -30.62458 -13.92899 1.000 27.61626 ? 154  ASP   A HB3  1 
ATOM   754  N  N    . GLY   A 1 48  ? 43.03270 -27.08559 -14.32577 1.000 21.80133 ? 155  GLY   A N    1 
ATOM   755  C  CA   . GLY   A 1 48  ? 42.48434 -26.00955 -15.12175 1.000 22.31102 ? 155  GLY   A CA   1 
ATOM   756  C  C    . GLY   A 1 48  ? 41.12504 -26.36907 -15.68923 1.000 22.63030 ? 155  GLY   A C    1 
ATOM   757  O  O    . GLY   A 1 48  ? 40.64974 -27.49657 -15.57804 1.000 24.46184 ? 155  GLY   A O    1 
ATOM   758  H  H    . GLY   A 1 48  ? 42.54196 -27.28874 -13.64937 1.000 26.16160 ? 155  GLY   A H    1 
ATOM   759  H  HA2  . GLY   A 1 48  ? 42.38917 -25.21602 -14.57207 1.000 26.77322 ? 155  GLY   A HA2  1 
ATOM   760  H  HA3  . GLY   A 1 48  ? 43.08417 -25.81338 -15.85838 1.000 26.77322 ? 155  GLY   A HA3  1 
ATOM   761  N  N    . ILE   A 1 49  ? 40.49857 -25.37219 -16.30969 1.000 22.24520 ? 156  ILE   A N    1 
ATOM   762  C  CA   . ILE   A 1 49  ? 39.17895 -25.55916 -16.90807 1.000 22.23177 ? 156  ILE   A CA   1 
ATOM   763  C  C    . ILE   A 1 49  ? 39.13651 -24.83582 -18.24570 1.000 22.92118 ? 156  ILE   A C    1 
ATOM   764  O  O    . ILE   A 1 49  ? 39.52328 -23.66786 -18.34189 1.000 23.06710 ? 156  ILE   A O    1 
ATOM   765  C  CB   . ILE   A 1 49  ? 38.05542 -25.07666 -15.96950 1.000 24.37688 ? 156  ILE   A CB   1 
ATOM   766  C  CG1  . ILE   A 1 49  ? 36.68718 -25.26926 -16.61876 1.000 25.04689 ? 156  ILE   A CG1  1 
ATOM   767  C  CG2  . ILE   A 1 49  ? 38.24439 -23.62276 -15.58941 1.000 26.02695 ? 156  ILE   A CG2  1 
ATOM   768  C  CD1  . ILE   A 1 49  ? 35.51247 -24.94190 -15.68253 1.000 26.25067 ? 156  ILE   A CD1  1 
ATOM   769  H  H    . ILE   A 1 49  ? 40.81776 -24.57839 -16.39689 1.000 26.69424 ? 156  ILE   A H    1 
ATOM   770  H  HA   . ILE   A 1 49  ? 39.03601 -26.50175 -17.08692 1.000 26.67812 ? 156  ILE   A HA   1 
ATOM   771  H  HB   . ILE   A 1 49  ? 38.10097 -25.61535 -15.16411 1.000 29.25225 ? 156  ILE   A HB   1 
ATOM   772  H  HG12 . ILE   A 1 49  ? 36.62269 -24.68632 -17.39136 1.000 30.05627 ? 156  ILE   A HG12 1 
ATOM   773  H  HG13 . ILE   A 1 49  ? 36.59890 -26.19531 -16.89359 1.000 30.05627 ? 156  ILE   A HG13 1 
ATOM   774  H  HG21 . ILE   A 1 49  ? 37.60938 -23.39331 -14.89298 1.000 31.23234 ? 156  ILE   A HG21 1 
ATOM   775  H  HG22 . ILE   A 1 49  ? 39.15008 -23.49602 -15.26607 1.000 31.23234 ? 156  ILE   A HG22 1 
ATOM   776  H  HG23 . ILE   A 1 49  ? 38.09190 -23.06952 -16.37144 1.000 31.23234 ? 156  ILE   A HG23 1 
ATOM   777  H  HD11 . ILE   A 1 49  ? 34.68294 -25.19780 -16.11530 1.000 31.50080 ? 156  ILE   A HD11 1 
ATOM   778  H  HD12 . ILE   A 1 49  ? 35.62044 -25.43693 -14.85538 1.000 31.50080 ? 156  ILE   A HD12 1 
ATOM   779  H  HD13 . ILE   A 1 49  ? 35.51014 -23.98924 -15.49998 1.000 31.50080 ? 156  ILE   A HD13 1 
ATOM   780  N  N    . GLU   A 1 50  ? 38.69978 -25.54241 -19.28332 1.000 22.91153 ? 157  GLU   A N    1 
ATOM   781  C  CA   . GLU   A 1 50  ? 38.54308 -24.95588 -20.61480 1.000 23.57390 ? 157  GLU   A CA   1 
ATOM   782  C  C    . GLU   A 1 50  ? 37.26847 -24.11781 -20.61073 1.000 24.87386 ? 157  GLU   A C    1 
ATOM   783  O  O    . GLU   A 1 50  ? 36.17112 -24.59465 -20.91750 1.000 25.38687 ? 157  GLU   A O    1 
ATOM   784  C  CB   . GLU   A 1 50  ? 38.51503 -26.04389 -21.67162 1.000 24.79703 ? 157  GLU   A CB   1 
ATOM   785  C  CG   . GLU   A 1 50  ? 38.51163 -25.51768 -23.10002 1.000 26.44719 ? 157  GLU   A CG   1 
ATOM   786  C  CD   . GLU   A 1 50  ? 38.70003 -26.64168 -24.08114 1.000 27.47912 ? 157  GLU   A CD   1 
ATOM   787  O  OE1  . GLU   A 1 50  ? 37.73256 -27.39209 -24.29759 1.000 27.86699 ? 157  GLU   A OE1  1 
ATOM   788  O  OE2  . GLU   A 1 50  ? 39.82792 -26.80531 -24.59177 1.000 27.63932 ? 157  GLU   A OE2  1 
ATOM   789  H  H    . GLU   A 1 50  ? 38.48444 -26.37405 -19.24318 1.000 27.49383 ? 157  GLU   A H    1 
ATOM   790  H  HA   . GLU   A 1 50  ? 39.28949 -24.36833 -20.81112 1.000 28.28867 ? 157  GLU   A HA   1 
ATOM   791  H  HB2  . GLU   A 1 50  ? 39.30105 -26.60208 -21.56437 1.000 29.75644 ? 157  GLU   A HB2  1 
ATOM   792  H  HB3  . GLU   A 1 50  ? 37.71220 -26.57462 -21.55047 1.000 29.75644 ? 157  GLU   A HB3  1 
ATOM   793  H  HG2  . GLU   A 1 50  ? 37.66262 -25.08626 -23.28431 1.000 31.73663 ? 157  GLU   A HG2  1 
ATOM   794  H  HG3  . GLU   A 1 50  ? 39.23728 -24.88408 -23.21357 1.000 31.73663 ? 157  GLU   A HG3  1 
ATOM   795  N  N    . LYS   A 1 51  ? 37.42582 -22.84061 -20.25670 1.000 24.35630 ? 158  LYS   A N    1 
ATOM   796  C  CA   . LYS   A 1 51  ? 36.26695 -22.01283 -19.94735 1.000 28.25428 ? 158  LYS   A CA   1 
ATOM   797  C  C    . LYS   A 1 51  ? 35.46386 -21.68729 -21.19260 1.000 27.97399 ? 158  LYS   A C    1 
ATOM   798  O  O    . LYS   A 1 51  ? 34.28358 -21.33744 -21.08036 1.000 30.17015 ? 158  LYS   A O    1 
ATOM   799  C  CB   . LYS   A 1 51  ? 36.70277 -20.73239 -19.23748 1.000 29.46578 ? 158  LYS   A CB   1 
ATOM   800  C  CG   . LYS   A 1 51  ? 37.52335 -19.78588 -20.06681 1.000 32.29291 ? 158  LYS   A CG   1 
ATOM   801  C  CD   . LYS   A 1 51  ? 38.12440 -18.66610 -19.19715 1.000 33.11322 ? 158  LYS   A CD   1 
ATOM   802  C  CE   . LYS   A 1 51  ? 39.00500 -17.73902 -20.02064 1.000 33.29185 ? 158  LYS   A CE   1 
ATOM   803  N  NZ   . LYS   A 1 51  ? 40.25453 -18.41616 -20.46399 1.000 33.48860 ? 158  LYS   A NZ   1 
ATOM   804  H  H    . LYS   A 1 51  ? 38.18282 -22.43800 -20.18993 1.000 29.22756 ? 158  LYS   A H    1 
ATOM   805  H  HA   . LYS   A 1 51  ? 35.68694 -22.49232 -19.33532 1.000 33.90514 ? 158  LYS   A HA   1 
ATOM   806  H  HB2  . LYS   A 1 51  ? 35.90787 -20.25427 -18.95386 1.000 35.35893 ? 158  LYS   A HB2  1 
ATOM   807  H  HB3  . LYS   A 1 51  ? 37.23591 -20.97730 -18.46503 1.000 35.35893 ? 158  LYS   A HB3  1 
ATOM   808  H  HG2  . LYS   A 1 51  ? 38.25035 -20.27162 -20.48683 1.000 38.75149 ? 158  LYS   A HG2  1 
ATOM   809  H  HG3  . LYS   A 1 51  ? 36.96081 -19.37937 -20.74445 1.000 38.75149 ? 158  LYS   A HG3  1 
ATOM   810  H  HD2  . LYS   A 1 51  ? 37.40777 -18.14097 -18.80781 1.000 39.73586 ? 158  LYS   A HD2  1 
ATOM   811  H  HD3  . LYS   A 1 51  ? 38.66660 -19.05923 -18.49546 1.000 39.73586 ? 158  LYS   A HD3  1 
ATOM   812  H  HE2  . LYS   A 1 51  ? 38.51850 -17.45183 -20.80914 1.000 39.95022 ? 158  LYS   A HE2  1 
ATOM   813  H  HE3  . LYS   A 1 51  ? 39.25027 -16.96943 -19.48353 1.000 39.95022 ? 158  LYS   A HE3  1 
ATOM   814  H  HZ1  . LYS   A 1 51  ? 40.74092 -17.86173 -20.96212 1.000 40.18631 ? 158  LYS   A HZ1  1 
ATOM   815  H  HZ2  . LYS   A 1 51  ? 40.73376 -18.66443 -19.75632 1.000 40.18631 ? 158  LYS   A HZ2  1 
ATOM   816  H  HZ3  . LYS   A 1 51  ? 40.05536 -19.13768 -20.94549 1.000 40.18631 ? 158  LYS   A HZ3  1 
ATOM   817  N  N    . ASN   A 1 52  ? 36.06822 -21.82213 -22.36447 1.000 26.29290 ? 159  ASN   A N    1 
ATOM   818  C  CA   . ASN   A 1 52  ? 35.39440 -21.60052 -23.62914 1.000 27.01189 ? 159  ASN   A CA   1 
ATOM   819  C  C    . ASN   A 1 52  ? 34.84497 -22.88475 -24.23520 1.000 25.55699 ? 159  ASN   A C    1 
ATOM   820  O  O    . ASN   A 1 52  ? 34.40711 -22.87071 -25.38522 1.000 27.02223 ? 159  ASN   A O    1 
ATOM   821  C  CB   . ASN   A 1 52  ? 36.34711 -20.91868 -24.62090 1.000 29.08419 ? 159  ASN   A CB   1 
ATOM   822  C  CG   . ASN   A 1 52  ? 37.62592 -21.71773 -24.84847 1.000 31.33164 ? 159  ASN   A CG   1 
ATOM   823  O  OD1  . ASN   A 1 52  ? 38.16836 -22.31890 -23.92089 1.000 30.36394 ? 159  ASN   A OD1  1 
ATOM   824  N  ND2  . ASN   A 1 52  ? 38.10220 -21.73235 -26.08167 1.000 37.11620 ? 159  ASN   A ND2  1 
ATOM   825  H  H    . ASN   A 1 52  ? 36.89327 -22.04809 -22.45297 1.000 31.55148 ? 159  ASN   A H    1 
ATOM   826  H  HA   . ASN   A 1 52  ? 34.64568 -21.00238 -23.47897 1.000 32.41426 ? 159  ASN   A HA   1 
ATOM   827  H  HB2  . ASN   A 1 52  ? 35.89798 -20.82043 -25.47502 1.000 34.90103 ? 159  ASN   A HB2  1 
ATOM   828  H  HB3  . ASN   A 1 52  ? 36.59478 -20.04729 -24.27412 1.000 34.90103 ? 159  ASN   A HB3  1 
ATOM   829  H  HD21 . ASN   A 1 52  ? 38.82122 -22.16926 -26.25977 1.000 44.53943 ? 159  ASN   A HD21 1 
ATOM   830  H  HD22 . ASN   A 1 52  ? 37.69301 -21.30494 -26.70575 1.000 44.53943 ? 159  ASN   A HD22 1 
ATOM   831  N  N    . HIS   A 1 53  ? 34.83608 -23.98351 -23.49289 1.000 25.40749 ? 160  HIS   A N    1 
ATOM   832  C  CA   . HIS   A 1 53  ? 34.24964 -25.20557 -24.02945 1.000 24.23163 ? 160  HIS   A CA   1 
ATOM   833  C  C    . HIS   A 1 53  ? 32.79480 -24.94563 -24.37853 1.000 26.14479 ? 160  HIS   A C    1 
ATOM   834  O  O    . HIS   A 1 53  ? 32.06739 -24.33342 -23.58587 1.000 25.20850 ? 160  HIS   A O    1 
ATOM   835  C  CB   . HIS   A 1 53  ? 34.35183 -26.33639 -23.00402 1.000 22.39412 ? 160  HIS   A CB   1 
ATOM   836  C  CG   . HIS   A 1 53  ? 34.08213 -27.68304 -23.58395 1.000 23.69601 ? 160  HIS   A CG   1 
ATOM   837  N  ND1  . HIS   A 1 53  ? 32.82223 -28.09171 -23.96678 1.000 25.78477 ? 160  HIS   A ND1  1 
ATOM   838  C  CD2  . HIS   A 1 53  ? 34.91363 -28.71171 -23.86203 1.000 23.59746 ? 160  HIS   A CD2  1 
ATOM   839  C  CE1  . HIS   A 1 53  ? 32.89384 -29.31761 -24.45526 1.000 25.51196 ? 160  HIS   A CE1  1 
ATOM   840  N  NE2  . HIS   A 1 53  ? 34.15042 -29.71924 -24.39568 1.000 24.46795 ? 160  HIS   A NE2  1 
ATOM   841  H  H    . HIS   A 1 53  ? 35.15420 -24.04800 -22.69649 1.000 30.48899 ? 160  HIS   A H    1 
ATOM   842  H  HA   . HIS   A 1 53  ? 34.72230 -25.48140 -24.83034 1.000 29.07795 ? 160  HIS   A HA   1 
ATOM   843  H  HB2  . HIS   A 1 53  ? 35.24871 -26.34498 -22.63466 1.000 26.87295 ? 160  HIS   A HB2  1 
ATOM   844  H  HB3  . HIS   A 1 53  ? 33.70417 -26.18019 -22.29902 1.000 26.87295 ? 160  HIS   A HB3  1 
ATOM   845  H  HD2  . HIS   A 1 53  ? 35.83223 -28.73265 -23.71836 1.000 28.31696 ? 160  HIS   A HD2  1 
ATOM   846  H  HE1  . HIS   A 1 53  ? 32.17978 -29.81371 -24.78527 1.000 30.61435 ? 160  HIS   A HE1  1 
ATOM   847  N  N    A PRO   A 1 54  ? 32.31752 -25.37636 -25.55946 0.608 27.26260 ? 161  PRO   A N    1 
ATOM   848  N  N    B PRO   A 1 54  ? 32.31252 -25.41565 -25.54209 0.392 26.82057 ? 161  PRO   A N    1 
ATOM   849  C  CA   A PRO   A 1 54  ? 30.91647 -25.10968 -25.91417 0.608 27.82428 ? 161  PRO   A CA   1 
ATOM   850  C  CA   B PRO   A 1 54  ? 30.91965 -25.13310 -25.92054 0.392 27.14523 ? 161  PRO   A CA   1 
ATOM   851  C  C    A PRO   A 1 54  ? 29.90402 -25.62690 -24.89831 0.608 27.75153 ? 161  PRO   A C    1 
ATOM   852  C  C    B PRO   A 1 54  ? 29.88253 -25.68337 -24.95435 0.392 27.22677 ? 161  PRO   A C    1 
ATOM   853  O  O    A PRO   A 1 54  ? 28.79345 -25.08803 -24.83914 0.608 29.50343 ? 161  PRO   A O    1 
ATOM   854  O  O    B PRO   A 1 54  ? 28.73003 -25.23724 -25.00097 0.392 28.21104 ? 161  PRO   A O    1 
ATOM   855  C  CB   A PRO   A 1 54  ? 30.75618 -25.80959 -27.27586 0.608 29.24238 ? 161  PRO   A CB   1 
ATOM   856  C  CB   B PRO   A 1 54  ? 30.78853 -25.78913 -27.30604 0.392 27.53250 ? 161  PRO   A CB   1 
ATOM   857  C  CG   A PRO   A 1 54  ? 32.14400 -25.83636 -27.85129 0.608 29.37835 ? 161  PRO   A CG   1 
ATOM   858  C  CG   B PRO   A 1 54  ? 31.85656 -26.82627 -27.33798 0.392 27.02723 ? 161  PRO   A CG   1 
ATOM   859  C  CD   A PRO   A 1 54  ? 33.05170 -26.03693 -26.65502 0.608 28.57569 ? 161  PRO   A CD   1 
ATOM   860  C  CD   B PRO   A 1 54  ? 32.99897 -26.24097 -26.55161 0.392 27.11828 ? 161  PRO   A CD   1 
ATOM   861  H  HA   A PRO   A 1 54  ? 30.78647 -24.15494 -26.02583 0.608 33.38914 ? 161  PRO   A HA   1 
ATOM   862  H  HA   B PRO   A 1 54  ? 30.79757 -24.17411 -26.00015 0.392 32.57427 ? 161  PRO   A HA   1 
ATOM   863  H  HB2  A PRO   A 1 54  ? 30.41367 -26.70821 -27.14908 0.608 35.09085 ? 161  PRO   A HB2  1 
ATOM   864  H  HB2  B PRO   A 1 54  ? 29.91063 -26.19075 -27.40038 0.392 33.03900 ? 161  PRO   A HB2  1 
ATOM   865  H  HB3  A PRO   A 1 54  ? 30.15371 -25.30164 -27.84146 0.608 35.09085 ? 161  PRO   A HB3  1 
ATOM   866  H  HB3  B PRO   A 1 54  ? 30.92645 -25.12619 -28.00058 0.392 33.03900 ? 161  PRO   A HB3  1 
ATOM   867  H  HG2  A PRO   A 1 54  ? 32.22884 -26.57072 -28.47931 0.608 35.25402 ? 161  PRO   A HG2  1 
ATOM   868  H  HG2  B PRO   A 1 54  ? 31.53534 -27.64326 -26.92538 0.392 32.43267 ? 161  PRO   A HG2  1 
ATOM   869  H  HG3  A PRO   A 1 54  ? 32.33523 -24.99577 -28.29598 0.608 35.25402 ? 161  PRO   A HG3  1 
ATOM   870  H  HG3  B PRO   A 1 54  ? 32.12078 -26.99944 -28.25510 0.392 32.43267 ? 161  PRO   A HG3  1 
ATOM   871  H  HD2  A PRO   A 1 54  ? 33.17422 -26.98097 -26.46879 0.608 34.29083 ? 161  PRO   A HD2  1 
ATOM   872  H  HD2  B PRO   A 1 54  ? 33.52392 -26.93935 -26.13019 0.392 32.54194 ? 161  PRO   A HD2  1 
ATOM   873  H  HD3  A PRO   A 1 54  ? 33.91207 -25.61283 -26.79926 0.608 34.29083 ? 161  PRO   A HD3  1 
ATOM   874  H  HD3  B PRO   A 1 54  ? 33.56663 -25.69536 -27.11816 0.392 32.54194 ? 161  PRO   A HD3  1 
ATOM   875  N  N    . ASP   A 1 55  ? 30.23455 -26.64618 -24.09866 1.000 26.26880 ? 162  ASP   A N    1 
ATOM   876  C  CA   . ASP   A 1 55  ? 29.29880 -27.14826 -23.09825 1.000 25.98045 ? 162  ASP   A CA   1 
ATOM   877  C  C    . ASP   A 1 55  ? 29.56821 -26.60480 -21.70010 1.000 25.79241 ? 162  ASP   A C    1 
ATOM   878  O  O    . ASP   A 1 55  ? 28.87083 -26.99929 -20.75784 1.000 26.78108 ? 162  ASP   A O    1 
ATOM   879  C  CB   . ASP   A 1 55  ? 29.29577 -28.68603 -23.05070 1.000 25.74226 ? 162  ASP   A CB   1 
ATOM   880  C  CG   . ASP   A 1 55  ? 27.87746 -29.27046 -23.08512 1.000 25.54844 ? 162  ASP   A CG   1 
ATOM   881  O  OD1  . ASP   A 1 55  ? 26.93935 -28.57263 -23.55227 1.000 26.63789 ? 162  ASP   A OD1  1 
ATOM   882  O  OD2  . ASP   A 1 55  ? 27.69740 -30.42382 -22.66163 1.000 25.11788 ? 162  ASP   A OD2  1 
ATOM   883  H  H    A ASP   A 1 55  ? 30.98975 -27.05707 -24.11968 0.608 31.52255 ? 162  ASP   A H    1 
ATOM   884  H  H    B ASP   A 1 55  ? 31.00830 -27.02112 -24.08064 0.392 31.52255 ? 162  ASP   A H    1 
ATOM   885  H  HA   . ASP   A 1 55  ? 28.41076 -26.86734 -23.36913 1.000 31.17654 ? 162  ASP   A HA   1 
ATOM   886  H  HB2  . ASP   A 1 55  ? 29.78126 -29.02814 -23.81762 1.000 30.89071 ? 162  ASP   A HB2  1 
ATOM   887  H  HB3  . ASP   A 1 55  ? 29.72247 -28.97894 -22.23032 1.000 30.89071 ? 162  ASP   A HB3  1 
ATOM   888  N  N    . LEU   A 1 56  ? 30.54291 -25.70533 -21.54100 1.000 25.36296 ? 163  LEU   A N    1 
ATOM   889  C  CA   . LEU   A 1 56  ? 30.79595 -25.07478 -20.25119 1.000 24.93369 ? 163  LEU   A CA   1 
ATOM   890  C  C    . LEU   A 1 56  ? 30.64061 -23.56075 -20.27117 1.000 25.19343 ? 163  LEU   A C    1 
ATOM   891  O  O    . LEU   A 1 56  ? 30.31748 -22.97418 -19.23786 1.000 24.99825 ? 163  LEU   A O    1 
ATOM   892  C  CB   . LEU   A 1 56  ? 32.20689 -25.40256 -19.75270 1.000 24.09343 ? 163  LEU   A CB   1 
ATOM   893  C  CG   . LEU   A 1 56  ? 32.54214 -26.88220 -19.59272 1.000 24.39698 ? 163  LEU   A CG   1 
ATOM   894  C  CD1  . LEU   A 1 56  ? 33.99738 -27.01926 -19.20696 1.000 24.40563 ? 163  LEU   A CD1  1 
ATOM   895  C  CD2  . LEU   A 1 56  ? 31.65041 -27.53758 -18.55986 1.000 24.39239 ? 163  LEU   A CD2  1 
ATOM   896  H  H    . LEU   A 1 56  ? 31.07001 -25.44600 -22.16910 1.000 30.43555 ? 163  LEU   A H    1 
ATOM   897  H  HA   . LEU   A 1 56  ? 30.16319 -25.43623 -19.61098 1.000 29.92042 ? 163  LEU   A HA   1 
ATOM   898  H  HB2  . LEU   A 1 56  ? 32.84292 -25.03229 -20.38457 1.000 28.91211 ? 163  LEU   A HB2  1 
ATOM   899  H  HB3  . LEU   A 1 56  ? 32.32293 -24.98781 -18.88355 1.000 28.91211 ? 163  LEU   A HB3  1 
ATOM   900  H  HG   . LEU   A 1 56  ? 32.38907 -27.34289 -20.43250 1.000 29.27637 ? 163  LEU   A HG   1 
ATOM   901  H  HD11 . LEU   A 1 56  ? 34.20266 -27.95840 -19.07745 1.000 29.28676 ? 163  LEU   A HD11 1 
ATOM   902  H  HD12 . LEU   A 1 56  ? 34.54811 -26.65524 -19.91766 1.000 29.28676 ? 163  LEU   A HD12 1 
ATOM   903  H  HD13 . LEU   A 1 56  ? 34.15337 -26.53002 -18.38403 1.000 29.28676 ? 163  LEU   A HD13 1 
ATOM   904  H  HD21 . LEU   A 1 56  ? 31.95809 -28.44470 -18.40698 1.000 29.27087 ? 163  LEU   A HD21 1 
ATOM   905  H  HD22 . LEU   A 1 56  ? 31.69621 -27.02931 -17.73496 1.000 29.27087 ? 163  LEU   A HD22 1 
ATOM   906  H  HD23 . LEU   A 1 56  ? 30.73883 -27.54892 -18.89123 1.000 29.27087 ? 163  LEU   A HD23 1 
ATOM   907  N  N    . ALA   A 1 57  ? 30.83767 -22.91927 -21.42512 1.000 25.52500 ? 164  ALA   A N    1 
ATOM   908  C  CA   . ALA   A 1 57  ? 30.88482 -21.45885 -21.46819 1.000 25.05625 ? 164  ALA   A CA   1 
ATOM   909  C  C    . ALA   A 1 57  ? 29.63228 -20.82762 -20.87872 1.000 26.06618 ? 164  ALA   A C    1 
ATOM   910  O  O    . ALA   A 1 57  ? 29.71720 -19.81278 -20.18118 1.000 26.17310 ? 164  ALA   A O    1 
ATOM   911  C  CB   . ALA   A 1 57  ? 31.07914 -20.99053 -22.90420 1.000 28.15733 ? 164  ALA   A CB   1 
ATOM   912  H  H    . ALA   A 1 57  ? 30.94557 -23.30175 -22.18779 1.000 30.63001 ? 164  ALA   A H    1 
ATOM   913  H  HA   . ALA   A 1 57  ? 31.64119 -21.16490 -20.93677 1.000 30.06751 ? 164  ALA   A HA   1 
ATOM   914  H  HB1  . ALA   A 1 57  ? 31.14834 -20.02305 -22.91422 1.000 33.78879 ? 164  ALA   A HB1  1 
ATOM   915  H  HB2  . ALA   A 1 57  ? 31.89238 -21.38399 -23.25738 1.000 33.78879 ? 164  ALA   A HB2  1 
ATOM   916  H  HB3  . ALA   A 1 57  ? 30.31760 -21.27320 -23.43434 1.000 33.78879 ? 164  ALA   A HB3  1 
ATOM   917  N  N    . GLY   A 1 58  ? 28.46384 -21.40817 -21.14168 1.000 26.35316 ? 165  GLY   A N    1 
ATOM   918  C  CA   . GLY   A 1 58  ? 27.22806 -20.78860 -20.69405 1.000 28.51722 ? 165  GLY   A CA   1 
ATOM   919  C  C    . GLY   A 1 58  ? 27.06457 -20.77785 -19.18916 1.000 27.69733 ? 165  GLY   A C    1 
ATOM   920  O  O    . GLY   A 1 58  ? 26.29315 -19.96865 -18.66125 1.000 30.57381 ? 165  GLY   A O    1 
ATOM   921  H  H    . GLY   A 1 58  ? 28.36454 -22.14734 -21.56988 1.000 31.62379 ? 165  GLY   A H    1 
ATOM   922  H  HA2  . GLY   A 1 58  ? 27.20442 -19.87033 -21.00570 1.000 34.22066 ? 165  GLY   A HA2  1 
ATOM   923  H  HA3  . GLY   A 1 58  ? 26.47734 -21.27071 -21.07469 1.000 34.22066 ? 165  GLY   A HA3  1 
ATOM   924  N  N    . ASN   A 1 59  ? 27.75538 -21.66755 -18.49299 1.000 26.44253 ? 166  ASN   A N    1 
ATOM   925  C  CA   . ASN   A 1 59  ? 27.70502 -21.72892 -17.03919 1.000 25.22994 ? 166  ASN   A CA   1 
ATOM   926  C  C    . ASN   A 1 59  ? 29.00145 -21.27883 -16.38653 1.000 25.11400 ? 166  ASN   A C    1 
ATOM   927  O  O    . ASN   A 1 59  ? 29.09673 -21.28506 -15.15368 1.000 24.40190 ? 166  ASN   A O    1 
ATOM   928  C  CB   . ASN   A 1 59  ? 27.38230 -23.15265 -16.57969 1.000 25.48260 ? 166  ASN   A CB   1 
ATOM   929  C  CG   . ASN   A 1 59  ? 25.96612 -23.53350 -16.85362 1.000 26.98097 ? 166  ASN   A CG   1 
ATOM   930  O  OD1  . ASN   A 1 59  ? 25.09662 -22.66963 -17.00845 1.000 28.57097 ? 166  ASN   A OD1  1 
ATOM   931  N  ND2  . ASN   A 1 59  ? 25.70857 -24.83238 -16.91574 1.000 26.12331 ? 166  ASN   A ND2  1 
ATOM   932  H  H    . ASN   A 1 59  ? 28.27099 -22.25840 -18.84604 1.000 31.73104 ? 166  ASN   A H    1 
ATOM   933  H  HA   . ASN   A 1 59  ? 26.99287 -21.14530 -16.73402 1.000 30.27593 ? 166  ASN   A HA   1 
ATOM   934  H  HB2  . ASN   A 1 59  ? 27.95800 -23.77582 -17.04994 1.000 30.57912 ? 166  ASN   A HB2  1 
ATOM   935  H  HB3  . ASN   A 1 59  ? 27.53238 -23.21902 -15.62367 1.000 30.57912 ? 166  ASN   A HB3  1 
ATOM   936  H  HD21 . ASN   A 1 59  ? 24.90788 -25.10504 -17.07119 1.000 31.34797 ? 166  ASN   A HD21 1 
ATOM   937  H  HD22 . ASN   A 1 59  ? 26.34217 -25.40238 -16.80059 1.000 31.34797 ? 166  ASN   A HD22 1 
ATOM   938  N  N    . TYR   A 1 60  ? 30.00188 -20.90009 -17.17205 1.000 26.43587 ? 167  TYR   A N    1 
ATOM   939  C  CA   . TYR   A 1 60  ? 31.30317 -20.59279 -16.60724 1.000 25.83853 ? 167  TYR   A CA   1 
ATOM   940  C  C    . TYR   A 1 60  ? 31.24315 -19.33019 -15.75666 1.000 26.70628 ? 167  TYR   A C    1 
ATOM   941  O  O    . TYR   A 1 60  ? 30.61627 -18.32955 -16.12722 1.000 29.66390 ? 167  TYR   A O    1 
ATOM   942  C  CB   . TYR   A 1 60  ? 32.35026 -20.43899 -17.70570 1.000 26.68452 ? 167  TYR   A CB   1 
ATOM   943  C  CG   . TYR   A 1 60  ? 33.68356 -20.04992 -17.13995 1.000 25.68483 ? 167  TYR   A CG   1 
ATOM   944  C  CD1  . TYR   A 1 60  ? 34.45286 -20.96915 -16.44172 1.000 26.70289 ? 167  TYR   A CD1  1 
ATOM   945  C  CD2  . TYR   A 1 60  ? 34.16335 -18.75888 -17.26237 1.000 26.86384 ? 167  TYR   A CD2  1 
ATOM   946  C  CE1  . TYR   A 1 60  ? 35.66413 -20.62155 -15.89717 1.000 25.85635 ? 167  TYR   A CE1  1 
ATOM   947  C  CE2  . TYR   A 1 60  ? 35.39146 -18.40019 -16.70765 1.000 26.47863 ? 167  TYR   A CE2  1 
ATOM   948  C  CZ   . TYR   A 1 60  ? 36.13118 -19.34113 -16.02631 1.000 26.60101 ? 167  TYR   A CZ   1 
ATOM   949  O  OH   . TYR   A 1 60  ? 37.34330 -19.02034 -15.46437 1.000 28.47302 ? 167  TYR   A OH   1 
ATOM   950  H  H    . TYR   A 1 60  ? 29.95162 -20.81472 -18.02632 1.000 31.72304 ? 167  TYR   A H    1 
ATOM   951  H  HA   . TYR   A 1 60  ? 31.57710 -21.32787 -16.03670 1.000 31.00624 ? 167  TYR   A HA   1 
ATOM   952  H  HB2  . TYR   A 1 60  ? 32.45076 -21.28266 -18.17369 1.000 32.02143 ? 167  TYR   A HB2  1 
ATOM   953  H  HB3  . TYR   A 1 60  ? 32.06697 -19.74795 -18.32466 1.000 32.02143 ? 167  TYR   A HB3  1 
ATOM   954  H  HD1  . TYR   A 1 60  ? 34.14135 -21.83955 -16.34035 1.000 32.04347 ? 167  TYR   A HD1  1 
ATOM   955  H  HD2  . TYR   A 1 60  ? 33.66170 -18.12304 -17.71949 1.000 32.23660 ? 167  TYR   A HD2  1 
ATOM   956  H  HE1  . TYR   A 1 60  ? 36.16765 -21.25612 -15.44036 1.000 31.02762 ? 167  TYR   A HE1  1 
ATOM   957  H  HE2  . TYR   A 1 60  ? 35.70911 -17.53073 -16.79727 1.000 31.77435 ? 167  TYR   A HE2  1 
ATOM   958  H  HH   . TYR   A 1 60  ? 37.51223 -18.20722 -15.59045 1.000 34.16762 ? 167  TYR   A HH   1 
ATOM   959  N  N    . ASP   A 1 61  ? 31.92194 -19.38292 -14.61879 1.000 26.30943 ? 168  ASP   A N    1 
ATOM   960  C  CA   . ASP   A 1 61  ? 31.94395 -18.28101 -13.65575 1.000 26.98492 ? 168  ASP   A CA   1 
ATOM   961  C  C    . ASP   A 1 61  ? 33.37703 -17.89212 -13.33477 1.000 25.80031 ? 168  ASP   A C    1 
ATOM   962  O  O    . ASP   A 1 61  ? 34.06147 -18.63531 -12.59977 1.000 26.96471 ? 168  ASP   A O    1 
ATOM   963  C  CB   . ASP   A 1 61  ? 31.20535 -18.69286 -12.38274 1.000 27.88697 ? 168  ASP   A CB   1 
ATOM   964  C  CG   . ASP   A 1 61  ? 31.11719 -17.57588 -11.36725 1.000 30.72634 ? 168  ASP   A CG   1 
ATOM   965  O  OD1  . ASP   A 1 61  ? 31.58826 -16.44582 -11.63345 1.000 32.01118 ? 168  ASP   A OD1  1 
ATOM   966  O  OD2  . ASP   A 1 61  ? 30.56798 -17.84240 -10.29365 1.000 32.08097 ? 168  ASP   A OD2  1 
ATOM   967  H  H    . ASP   A 1 61  ? 32.39004 -20.06108 -14.37270 1.000 31.57131 ? 168  ASP   A H    1 
ATOM   968  H  HA   . ASP   A 1 61  ? 31.51415 -17.50561 -14.04936 1.000 32.38190 ? 168  ASP   A HA   1 
ATOM   969  H  HB2  . ASP   A 1 61  ? 30.30181 -18.95926 -12.61415 1.000 33.46437 ? 168  ASP   A HB2  1 
ATOM   970  H  HB3  . ASP   A 1 61  ? 31.67503 -19.43522 -11.97140 1.000 33.46437 ? 168  ASP   A HB3  1 
ATOM   971  N  N    . PRO   A 1 62  ? 33.85939 -16.74408 -13.82248 1.000 26.30571 ? 169  PRO   A N    1 
ATOM   972  C  CA   . PRO   A 1 62  ? 35.22586 -16.32154 -13.47177 1.000 26.10304 ? 169  PRO   A CA   1 
ATOM   973  C  C    . PRO   A 1 62  ? 35.43727 -16.15446 -11.98179 1.000 25.69648 ? 169  PRO   A C    1 
ATOM   974  O  O    . PRO   A 1 62  ? 36.56231 -16.34623 -11.49716 1.000 26.04176 ? 169  PRO   A O    1 
ATOM   975  C  CB   . PRO   A 1 62  ? 35.38507 -14.98107 -14.20640 1.000 28.71714 ? 169  PRO   A CB   1 
ATOM   976  C  CG   . PRO   A 1 62  ? 34.30035 -14.93713 -15.21199 1.000 30.77922 ? 169  PRO   A CG   1 
ATOM   977  C  CD   . PRO   A 1 62  ? 33.18025 -15.76322 -14.68622 1.000 28.91454 ? 169  PRO   A CD   1 
ATOM   978  H  HA   . PRO   A 1 62  ? 35.86488 -16.96095 -13.82349 1.000 31.32364 ? 169  PRO   A HA   1 
ATOM   979  H  HB2  . PRO   A 1 62  ? 35.29769 -14.25033 -13.57451 1.000 34.46057 ? 169  PRO   A HB2  1 
ATOM   980  H  HB3  . PRO   A 1 62  ? 36.25388 -14.94580 -14.63631 1.000 34.46057 ? 169  PRO   A HB3  1 
ATOM   981  H  HG2  . PRO   A 1 62  ? 34.01428 -14.01871 -15.33676 1.000 36.93506 ? 169  PRO   A HG2  1 
ATOM   982  H  HG3  . PRO   A 1 62  ? 34.62443 -15.30054 -16.05092 1.000 36.93506 ? 169  PRO   A HG3  1 
ATOM   983  H  HD2  . PRO   A 1 62  ? 32.56233 -15.22010 -14.17233 1.000 34.69745 ? 169  PRO   A HD2  1 
ATOM   984  H  HD3  . PRO   A 1 62  ? 32.70974 -16.20710 -15.40906 1.000 34.69745 ? 169  PRO   A HD3  1 
ATOM   985  N  N    . GLY   A 1 63  ? 34.38724 -15.79460 -11.24212 1.000 26.22059 ? 170  GLY   A N    1 
ATOM   986  C  CA   . GLY   A 1 63  ? 34.47117 -15.66253 -9.79335  1.000 26.60384 ? 170  GLY   A CA   1 
ATOM   987  C  C    . GLY   A 1 63  ? 34.61828 -16.97070 -9.05612  1.000 26.25290 ? 170  GLY   A C    1 
ATOM   988  O  O    . GLY   A 1 63  ? 34.85512 -16.95831 -7.84200  1.000 28.81445 ? 170  GLY   A O    1 
ATOM   989  H  H    . GLY   A 1 63  ? 33.60790 -15.62009 -11.56116 1.000 31.46471 ? 170  GLY   A H    1 
ATOM   990  H  HA2  . GLY   A 1 63  ? 35.23704 -15.10925 -9.57373  1.000 31.92461 ? 170  GLY   A HA2  1 
ATOM   991  H  HA3  . GLY   A 1 63  ? 33.66547 -15.22853 -9.47181  1.000 31.92461 ? 170  GLY   A HA3  1 
ATOM   992  N  N    . ALA   A 1 64  ? 34.46882 -18.08978 -9.74927  1.000 25.76118 ? 171  ALA   A N    1 
ATOM   993  C  CA   . ALA   A 1 64  ? 34.73256 -19.39861 -9.17409  1.000 26.33005 ? 171  ALA   A CA   1 
ATOM   994  C  C    . ALA   A 1 64  ? 36.08598 -19.94151 -9.60626  1.000 24.35215 ? 171  ALA   A C    1 
ATOM   995  O  O    . ALA   A 1 64  ? 36.35424 -21.13475 -9.42468  1.000 24.70391 ? 171  ALA   A O    1 
ATOM   996  C  CB   . ALA   A 1 64  ? 33.62261 -20.37634 -9.56708  1.000 27.95210 ? 171  ALA   A CB   1 
ATOM   997  H  H    . ALA   A 1 64  ? 34.21103 -18.11675 -10.56928 1.000 30.91341 ? 171  ALA   A H    1 
ATOM   998  H  HA   . ALA   A 1 64  ? 34.73030 -19.32757 -8.20670  1.000 31.59605 ? 171  ALA   A HA   1 
ATOM   999  H  HB1  . ALA   A 1 64  ? 33.84551 -21.25867 -9.23135  1.000 33.54252 ? 171  ALA   A HB1  1 
ATOM   1000 H  HB2  . ALA   A 1 64  ? 32.78567 -20.07650 -9.17910  1.000 33.54252 ? 171  ALA   A HB2  1 
ATOM   1001 H  HB3  . ALA   A 1 64  ? 33.54956 -20.39909 -10.53405 1.000 33.54252 ? 171  ALA   A HB3  1 
ATOM   1002 N  N    . SER   A 1 65  ? 36.94610 -19.09041 -10.15267 1.000 23.45047 ? 172  SER   A N    1 
ATOM   1003 C  CA   . SER   A 1 65  ? 38.12862 -19.55458 -10.85205 1.000 23.50629 ? 172  SER   A CA   1 
ATOM   1004 C  C    . SER   A 1 65  ? 39.35468 -18.74951 -10.46595 1.000 24.17119 ? 172  SER   A C    1 
ATOM   1005 O  O    . SER   A 1 65  ? 39.27122 -17.56634 -10.13364 1.000 23.62108 ? 172  SER   A O    1 
ATOM   1006 C  CB   . SER   A 1 65  ? 37.93023 -19.44682 -12.37126 1.000 24.64551 ? 172  SER   A CB   1 
ATOM   1007 O  OG   . SER   A 1 65  ? 36.89338 -20.31094 -12.79229 1.000 25.25638 ? 172  SER   A OG   1 
ATOM   1008 H  H    . SER   A 1 65  ? 36.86296 -18.23475 -10.12959 1.000 28.14057 ? 172  SER   A H    1 
ATOM   1009 H  HA   . SER   A 1 65  ? 38.29592 -20.47424 -10.59293 1.000 28.20755 ? 172  SER   A HA   1 
ATOM   1010 H  HB2  . SER   A 1 65  ? 37.69448 -18.53344 -12.59724 1.000 29.57461 ? 172  SER   A HB2  1 
ATOM   1011 H  HB3  . SER   A 1 65  ? 38.75398 -19.69710 -12.81813 1.000 29.57461 ? 172  SER   A HB3  1 
ATOM   1012 H  HG   . SER   A 1 65  ? 36.79724 -20.25984 -13.62520 1.000 30.30765 ? 172  SER   A HG   1 
ATOM   1013 N  N    . PHE   A 1 66  ? 40.50521 -19.40792 -10.56390 1.000 22.63678 ? 173  PHE   A N    1 
ATOM   1014 C  CA   . PHE   A 1 66  ? 41.79694 -18.76642 -10.39120 1.000 23.85880 ? 173  PHE   A CA   1 
ATOM   1015 C  C    . PHE   A 1 66  ? 42.87694 -19.71454 -10.89672 1.000 24.17181 ? 173  PHE   A C    1 
ATOM   1016 O  O    . PHE   A 1 66  ? 42.67132 -20.92316 -11.02140 1.000 22.94742 ? 173  PHE   A O    1 
ATOM   1017 C  CB   . PHE   A 1 66  ? 42.06623 -18.38577 -8.92699  1.000 23.94677 ? 173  PHE   A CB   1 
ATOM   1018 C  CG   . PHE   A 1 66  ? 42.97568 -17.21642 -8.78948  1.000 25.55126 ? 173  PHE   A CG   1 
ATOM   1019 C  CD1  . PHE   A 1 66  ? 42.49233 -15.93068 -8.97366  1.000 26.89723 ? 173  PHE   A CD1  1 
ATOM   1020 C  CD2  . PHE   A 1 66  ? 44.31758 -17.38596 -8.52296  1.000 24.61497 ? 173  PHE   A CD2  1 
ATOM   1021 C  CE1  . PHE   A 1 66  ? 43.34261 -14.83870 -8.87879  1.000 27.75191 ? 173  PHE   A CE1  1 
ATOM   1022 C  CE2  . PHE   A 1 66  ? 45.15834 -16.28982 -8.42570  1.000 26.76337 ? 173  PHE   A CE2  1 
ATOM   1023 C  CZ   . PHE   A 1 66  ? 44.66721 -15.02802 -8.61113  1.000 27.48468 ? 173  PHE   A CZ   1 
ATOM   1024 H  H    . PHE   A 1 66  ? 40.56260 -20.24892 -10.73425 1.000 27.16413 ? 173  PHE   A H    1 
ATOM   1025 H  HA   . PHE   A 1 66  ? 41.81860 -17.95534 -10.92278 1.000 28.63056 ? 173  PHE   A HA   1 
ATOM   1026 H  HB2  . PHE   A 1 66  ? 41.22456 -18.16245 -8.49965  1.000 28.73613 ? 173  PHE   A HB2  1 
ATOM   1027 H  HB3  . PHE   A 1 66  ? 42.47750 -19.13969 -8.47604  1.000 28.73613 ? 173  PHE   A HB3  1 
ATOM   1028 H  HD1  . PHE   A 1 66  ? 41.59123 -15.79896 -9.16225  1.000 32.27667 ? 173  PHE   A HD1  1 
ATOM   1029 H  HD2  . PHE   A 1 66  ? 44.66070 -18.24263 -8.40765  1.000 29.53797 ? 173  PHE   A HD2  1 
ATOM   1030 H  HE1  . PHE   A 1 66  ? 43.01015 -13.97830 -8.99752  1.000 33.30229 ? 173  PHE   A HE1  1 
ATOM   1031 H  HE2  . PHE   A 1 66  ? 46.05995 -16.41274 -8.23362  1.000 32.11604 ? 173  PHE   A HE2  1 
ATOM   1032 H  HZ   . PHE   A 1 66  ? 45.23778 -14.29579 -8.55469  1.000 32.98162 ? 173  PHE   A HZ   1 
ATOM   1033 N  N    . ASP   A 1 67  ? 44.03086 -19.13854 -11.20195 1.000 24.04744 ? 174  ASP   A N    1 
ATOM   1034 C  CA   . ASP   A 1 67  ? 45.20575 -19.89818 -11.62041 1.000 23.68506 ? 174  ASP   A CA   1 
ATOM   1035 C  C    . ASP   A 1 67  ? 46.26358 -19.68679 -10.54974 1.000 24.17315 ? 174  ASP   A C    1 
ATOM   1036 O  O    . ASP   A 1 67  ? 46.98257 -18.68577 -10.56887 1.000 24.42536 ? 174  ASP   A O    1 
ATOM   1037 C  CB   . ASP   A 1 67  ? 45.68150 -19.43886 -12.98988 1.000 24.06475 ? 174  ASP   A CB   1 
ATOM   1038 C  CG   . ASP   A 1 67  ? 46.87242 -20.23309 -13.50979 1.000 24.84324 ? 174  ASP   A CG   1 
ATOM   1039 O  OD1  . ASP   A 1 67  ? 47.53829 -20.94882 -12.72150 1.000 25.50884 ? 174  ASP   A OD1  1 
ATOM   1040 O  OD2  . ASP   A 1 67  ? 47.15156 -20.11187 -14.72176 1.000 24.86485 ? 174  ASP   A OD2  1 
ATOM   1041 H  H    . ASP   A 1 67  ? 44.16299 -18.28920 -11.17423 1.000 28.85693 ? 174  ASP   A H    1 
ATOM   1042 H  HA   . ASP   A 1 67  ? 45.00061 -20.84450 -11.67783 1.000 28.42207 ? 174  ASP   A HA   1 
ATOM   1043 H  HB2  . ASP   A 1 67  ? 44.95551 -19.54039 -13.62511 1.000 28.87770 ? 174  ASP   A HB2  1 
ATOM   1044 H  HB3  . ASP   A 1 67  ? 45.94602 -18.50726 -12.93450 1.000 28.87770 ? 174  ASP   A HB3  1 
ATOM   1045 N  N    A VAL   A 1 68  ? 46.36912 -20.62531 -9.60056  0.531 25.39326 ? 175  VAL   A N    1 
ATOM   1046 N  N    B VAL   A 1 68  ? 46.34693 -20.62698 -9.61512  0.469 23.71831 ? 175  VAL   A N    1 
ATOM   1047 C  CA   A VAL   A 1 68  ? 47.37951 -20.49772 -8.55311  0.531 27.12207 ? 175  VAL   A CA   1 
ATOM   1048 C  CA   B VAL   A 1 68  ? 47.35320 -20.50958 -8.57248  0.469 24.39739 ? 175  VAL   A CA   1 
ATOM   1049 C  C    A VAL   A 1 68  ? 48.72691 -21.08290 -8.95426  0.531 24.96118 ? 175  VAL   A C    1 
ATOM   1050 C  C    B VAL   A 1 68  ? 48.73092 -20.86107 -9.11582  0.469 24.47328 ? 175  VAL   A C    1 
ATOM   1051 O  O    A VAL   A 1 68  ? 49.70962 -20.92116 -8.21099  0.531 25.50790 ? 175  VAL   A O    1 
ATOM   1052 O  O    B VAL   A 1 68  ? 49.73579 -20.28112 -8.68173  0.469 24.93709 ? 175  VAL   A O    1 
ATOM   1053 C  CB   A VAL   A 1 68  ? 46.94890 -21.16270 -7.22887  0.531 29.60409 ? 175  VAL   A CB   1 
ATOM   1054 C  CB   B VAL   A 1 68  ? 46.96460 -21.38340 -7.37209  0.469 23.76818 ? 175  VAL   A CB   1 
ATOM   1055 C  CG1  A VAL   A 1 68  ? 45.66982 -20.51734 -6.71576  0.531 30.18369 ? 175  VAL   A CG1  1 
ATOM   1056 C  CG1  B VAL   A 1 68  ? 47.98591 -21.25221 -6.27051  0.469 23.88184 ? 175  VAL   A CG1  1 
ATOM   1057 C  CG2  A VAL   A 1 68  ? 46.78459 -22.65976 -7.40003  0.531 30.97748 ? 175  VAL   A CG2  1 
ATOM   1058 C  CG2  B VAL   A 1 68  ? 45.58889 -20.97677 -6.86466  0.469 24.42797 ? 175  VAL   A CG2  1 
ATOM   1059 H  H    A VAL   A 1 68  ? 45.87680 -21.32830 -9.54556  0.531 30.47191 ? 175  VAL   A H    1 
ATOM   1060 H  H    B VAL   A 1 68  ? 45.84572 -21.32398 -9.56425  0.469 28.46197 ? 175  VAL   A H    1 
ATOM   1061 H  HA   A VAL   A 1 68  ? 47.48038 -19.54593 -8.39561  0.531 32.54649 ? 175  VAL   A HA   1 
ATOM   1062 H  HA   B VAL   A 1 68  ? 47.39048 -19.59027 -8.26526  0.469 29.27687 ? 175  VAL   A HA   1 
ATOM   1063 H  HB   A VAL   A 1 68  ? 47.64263 -21.02797 -6.56443  0.531 35.52491 ? 175  VAL   A HB   1 
ATOM   1064 H  HB   B VAL   A 1 68  ? 46.93641 -22.31256 -7.64913  0.469 28.52182 ? 175  VAL   A HB   1 
ATOM   1065 H  HG11 A VAL   A 1 68  ? 45.38268 -20.98002 -5.91302  0.531 36.22043 ? 175  VAL   A HG11 1 
ATOM   1066 H  HG11 B VAL   A 1 68  ? 47.64608 -21.68488 -5.47163  0.469 28.65821 ? 175  VAL   A HG11 1 
ATOM   1067 H  HG12 A VAL   A 1 68  ? 45.84515 -19.58465 -6.51516  0.531 36.22043 ? 175  VAL   A HG12 1 
ATOM   1068 H  HG12 B VAL   A 1 68  ? 48.81059 -21.67825 -6.55208  0.469 28.65821 ? 175  VAL   A HG12 1 
ATOM   1069 H  HG13 A VAL   A 1 68  ? 44.98531 -20.58558 -7.39964  0.531 36.22043 ? 175  VAL   A HG13 1 
ATOM   1070 H  HG13 B VAL   A 1 68  ? 48.14273 -20.31106 -6.09571  0.469 28.65821 ? 175  VAL   A HG13 1 
ATOM   1071 H  HG21 A VAL   A 1 68  ? 46.43804 -23.03570 -6.57573  0.531 37.17298 ? 175  VAL   A HG21 1 
ATOM   1072 H  HG21 B VAL   A 1 68  ? 45.37367 -21.50347 -6.07906  0.469 29.31356 ? 175  VAL   A HG21 1 
ATOM   1073 H  HG22 A VAL   A 1 68  ? 46.16470 -22.82838 -8.12680  0.531 37.17298 ? 175  VAL   A HG22 1 
ATOM   1074 H  HG22 B VAL   A 1 68  ? 45.60214 -20.03389 -6.63731  0.469 29.31356 ? 175  VAL   A HG22 1 
ATOM   1075 H  HG23 A VAL   A 1 68  ? 47.64835 -23.05092 -7.60453  0.531 37.17298 ? 175  VAL   A HG23 1 
ATOM   1076 H  HG23 B VAL   A 1 68  ? 44.93431 -21.13979 -7.56169  0.469 29.31356 ? 175  VAL   A HG23 1 
ATOM   1077 N  N    . ASN   A 1 69  ? 48.80611 -21.77309 -10.08875 1.000 24.75000 ? 176  ASN   A N    1 
ATOM   1078 C  CA   . ASN   A 1 69  ? 50.10826 -22.19907 -10.60007 1.000 23.98037 ? 176  ASN   A CA   1 
ATOM   1079 C  C    . ASN   A 1 69  ? 50.87127 -21.03654 -11.23375 1.000 26.41731 ? 176  ASN   A C    1 
ATOM   1080 O  O    . ASN   A 1 69  ? 52.07790 -20.88916 -11.01417 1.000 27.94586 ? 176  ASN   A O    1 
ATOM   1081 C  CB   . ASN   A 1 69  ? 49.93946 -23.32726 -11.62154 1.000 23.05527 ? 176  ASN   A CB   1 
ATOM   1082 C  CG   . ASN   A 1 69  ? 49.42633 -24.63445 -10.99613 1.000 22.76166 ? 176  ASN   A CG   1 
ATOM   1083 O  OD1  . ASN   A 1 69  ? 48.52880 -25.28011 -11.54097 1.000 23.32532 ? 176  ASN   A OD1  1 
ATOM   1084 N  ND2  . ASN   A 1 69  ? 50.00407 -25.02199 -9.86220  1.000 22.66592 ? 176  ASN   A ND2  1 
ATOM   1085 H  H    A ASN   A 1 69  ? 48.13465 -22.00421 -10.57385 0.460 29.70000 ? 176  ASN   A H    1 
ATOM   1086 H  H    B ASN   A 1 69  ? 48.13107 -22.15303 -10.46235 0.540 29.70000 ? 176  ASN   A H    1 
ATOM   1087 H  HA   . ASN   A 1 69  ? 50.62804 -22.53841 -9.85470  1.000 28.77644 ? 176  ASN   A HA   1 
ATOM   1088 H  HB2  . ASN   A 1 69  ? 49.30084 -23.04822 -12.29622 1.000 27.66632 ? 176  ASN   A HB2  1 
ATOM   1089 H  HB3  . ASN   A 1 69  ? 50.79843 -23.51031 -12.03333 1.000 27.66632 ? 176  ASN   A HB3  1 
ATOM   1090 H  HD21 . ASN   A 1 69  ? 49.74973 -25.74705 -9.47594  1.000 27.19910 ? 176  ASN   A HD21 1 
ATOM   1091 H  HD22 . ASN   A 1 69  ? 50.63188 -24.54745 -9.51541  1.000 27.19910 ? 176  ASN   A HD22 1 
ATOM   1092 N  N    . ASP   A 1 70  ? 50.18994 -20.19639 -12.01742 1.000 26.53575 ? 177  ASP   A N    1 
ATOM   1093 C  CA   . ASP   A 1 70  ? 50.83422 -19.06631 -12.67643 1.000 29.16758 ? 177  ASP   A CA   1 
ATOM   1094 C  C    . ASP   A 1 70  ? 50.45513 -17.72799 -12.06124 1.000 29.30287 ? 177  ASP   A C    1 
ATOM   1095 O  O    . ASP   A 1 70  ? 50.91663 -16.68751 -12.54040 1.000 29.58563 ? 177  ASP   A O    1 
ATOM   1096 C  CB   . ASP   A 1 70  ? 50.49273 -19.06258 -14.17582 1.000 29.10666 ? 177  ASP   A CB   1 
ATOM   1097 C  CG   . ASP   A 1 70  ? 51.30931 -20.06944 -14.96695 1.000 34.33860 ? 177  ASP   A CG   1 
ATOM   1098 O  OD1  . ASP   A 1 70  ? 52.35464 -20.52388 -14.46493 1.000 39.50511 ? 177  ASP   A OD1  1 
ATOM   1099 O  OD2  . ASP   A 1 70  ? 50.90710 -20.40861 -16.09979 1.000 35.24607 ? 177  ASP   A OD2  1 
ATOM   1100 H  H    . ASP   A 1 70  ? 49.34841 -20.26382 -12.18139 1.000 31.84290 ? 177  ASP   A H    1 
ATOM   1101 H  HA   . ASP   A 1 70  ? 51.79525 -19.16745 -12.59215 1.000 35.00110 ? 177  ASP   A HA   1 
ATOM   1102 H  HB2  . ASP   A 1 70  ? 49.55480 -19.28357 -14.28692 1.000 34.92800 ? 177  ASP   A HB2  1 
ATOM   1103 H  HB3  . ASP   A 1 70  ? 50.67100 -18.18073 -14.53840 1.000 34.92800 ? 177  ASP   A HB3  1 
ATOM   1104 N  N    . GLN   A 1 71  ? 49.63079 -17.72492 -11.01662 1.000 28.82745 ? 178  GLN   A N    1 
ATOM   1105 C  CA   . GLN   A 1 71  ? 49.27293 -16.51288 -10.28191 1.000 28.28490 ? 178  GLN   A CA   1 
ATOM   1106 C  C    . GLN   A 1 71  ? 48.58335 -15.50146 -11.20357 1.000 28.11115 ? 178  GLN   A C    1 
ATOM   1107 O  O    . GLN   A 1 71  ? 49.04651 -14.38522 -11.41950 1.000 29.52433 ? 178  GLN   A O    1 
ATOM   1108 C  CB   . GLN   A 1 71  ? 50.50864 -15.91997 -9.59445  1.000 31.78927 ? 178  GLN   A CB   1 
ATOM   1109 C  CG   . GLN   A 1 71  ? 51.25533 -16.93783 -8.70382  1.000 35.38064 ? 178  GLN   A CG   1 
ATOM   1110 C  CD   . GLN   A 1 71  ? 52.15298 -16.29462 -7.65656  1.000 38.55310 ? 178  GLN   A CD   1 
ATOM   1111 O  OE1  . GLN   A 1 71  ? 52.96222 -15.41996 -7.96577  0.000 38.42468 ? 178  GLN   A OE1  1 
ATOM   1112 N  NE2  . GLN   A 1 71  ? 52.00057 -16.72005 -6.40612  0.000 38.42488 ? 178  GLN   A NE2  1 
ATOM   1113 H  H    . GLN   A 1 71  ? 49.25486 -18.43285 -10.70500 1.000 34.59294 ? 178  GLN   A H    1 
ATOM   1114 H  HA   . GLN   A 1 71  ? 48.63283 -16.74037 -9.58950  1.000 33.94188 ? 178  GLN   A HA   1 
ATOM   1115 H  HB2  . GLN   A 1 71  ? 51.12658 -15.60775 -10.27384 1.000 38.14713 ? 178  GLN   A HB2  1 
ATOM   1116 H  HB3  . GLN   A 1 71  ? 50.23076 -15.17929 -9.03313  1.000 38.14713 ? 178  GLN   A HB3  1 
ATOM   1117 H  HG2  . GLN   A 1 71  ? 50.60222 -17.48347 -8.23840  1.000 42.45677 ? 178  GLN   A HG2  1 
ATOM   1118 H  HG3  . GLN   A 1 71  ? 51.81267 -17.49639 -9.26799  1.000 42.45677 ? 178  GLN   A HG3  1 
ATOM   1119 H  HE21 . GLN   A 1 71  ? 51.41860 -17.32718 -6.22639  0.000 46.10985 ? 178  GLN   A HE21 1 
ATOM   1120 H  HE22 . GLN   A 1 71  ? 52.48397 -16.38809 -5.77705  0.000 46.10985 ? 178  GLN   A HE22 1 
ATOM   1121 N  N    . ASP   A 1 72  ? 47.44332 -15.91589 -11.74431 1.000 27.33937 ? 179  ASP   A N    1 
ATOM   1122 C  CA   . ASP   A 1 72  ? 46.60178 -15.04921 -12.54973 1.000 27.51476 ? 179  ASP   A CA   1 
ATOM   1123 C  C    . ASP   A 1 72  ? 45.17358 -15.53169 -12.43162 1.000 27.89676 ? 179  ASP   A C    1 
ATOM   1124 O  O    . ASP   A 1 72  ? 44.91727 -16.60591 -11.85058 1.000 26.64090 ? 179  ASP   A O    1 
ATOM   1125 C  CB   . ASP   A 1 72  ? 47.06946 -14.98978 -14.02055 1.000 27.49693 ? 179  ASP   A CB   1 
ATOM   1126 C  CG   . ASP   A 1 72  ? 46.91860 -16.32112 -14.76969 1.000 29.27261 ? 179  ASP   A CG   1 
ATOM   1127 O  OD1  . ASP   A 1 72  ? 45.78399 -16.79859 -14.97773 1.000 28.97799 ? 179  ASP   A OD1  1 
ATOM   1128 O  OD2  . ASP   A 1 72  ? 47.94805 -16.87435 -15.20406 1.000 30.19550 ? 179  ASP   A OD2  1 
ATOM   1129 H  H    A ASP   A 1 72  ? 47.13130 -16.71237 -11.65565 0.550 32.80724 ? 179  ASP   A H    1 
ATOM   1130 H  H    B ASP   A 1 72  ? 47.13130 -16.71237 -11.65565 0.450 32.80724 ? 179  ASP   A H    1 
ATOM   1131 H  HA   . ASP   A 1 72  ? 46.63781 -14.14487 -12.20078 1.000 33.01771 ? 179  ASP   A HA   1 
ATOM   1132 H  HB2  . ASP   A 1 72  ? 46.54175 -14.32470 -14.48968 1.000 32.99632 ? 179  ASP   A HB2  1 
ATOM   1133 H  HB3  . ASP   A 1 72  ? 48.00746 -14.74350 -14.04055 1.000 32.99632 ? 179  ASP   A HB3  1 
ATOM   1134 N  N    . PRO   A 1 73  ? 44.19355 -14.76964 -12.91898 1.000 29.52633 ? 180  PRO   A N    1 
ATOM   1135 C  CA   . PRO   A 1 73  ? 42.79396 -15.15236 -12.70421 1.000 30.22446 ? 180  PRO   A CA   1 
ATOM   1136 C  C    . PRO   A 1 73  ? 42.28366 -16.20988 -13.65649 1.000 28.71749 ? 180  PRO   A C    1 
ATOM   1137 O  O    . PRO   A 1 73  ? 41.17518 -16.71396 -13.43887 1.000 28.88654 ? 180  PRO   A O    1 
ATOM   1138 C  CB   . PRO   A 1 73  ? 42.01255 -13.84054 -12.91412 1.000 30.99854 ? 180  PRO   A CB   1 
ATOM   1139 C  CG   . PRO   A 1 73  ? 43.02684 -12.76573 -13.03007 1.000 32.45530 ? 180  PRO   A CG   1 
ATOM   1140 C  CD   . PRO   A 1 73  ? 44.29978 -13.40570 -13.47058 1.000 30.52959 ? 180  PRO   A CD   1 
ATOM   1141 H  HA   . PRO   A 1 73  ? 42.68411 -15.45040 -11.78769 1.000 36.26936 ? 180  PRO   A HA   1 
ATOM   1142 H  HB2  . PRO   A 1 73  ? 41.48545 -13.90284 -13.72602 1.000 37.19825 ? 180  PRO   A HB2  1 
ATOM   1143 H  HB3  . PRO   A 1 73  ? 41.43218 -13.68288 -12.15306 1.000 37.19825 ? 180  PRO   A HB3  1 
ATOM   1144 H  HG2  . PRO   A 1 73  ? 42.73132 -12.11400 -13.68491 1.000 38.94635 ? 180  PRO   A HG2  1 
ATOM   1145 H  HG3  . PRO   A 1 73  ? 43.14349 -12.33918 -12.16674 1.000 38.94635 ? 180  PRO   A HG3  1 
ATOM   1146 H  HD2  . PRO   A 1 73  ? 44.35980 -13.42721 -14.43849 1.000 36.63551 ? 180  PRO   A HD2  1 
ATOM   1147 H  HD3  . PRO   A 1 73  ? 45.06697 -12.94133 -13.10086 1.000 36.63551 ? 180  PRO   A HD3  1 
ATOM   1148 N  N    . ASP   A 1 74  ? 43.04743 -16.54679 -14.69988 1.000 27.59847 ? 181  ASP   A N    1 
ATOM   1149 C  CA   . ASP   A 1 74  ? 42.54738 -17.29206 -15.84353 1.000 27.08103 ? 181  ASP   A CA   1 
ATOM   1150 C  C    . ASP   A 1 74  ? 42.98126 -18.74444 -15.75272 1.000 26.65830 ? 181  ASP   A C    1 
ATOM   1151 O  O    . ASP   A 1 74  ? 44.17729 -19.03757 -15.92210 1.000 26.05826 ? 181  ASP   A O    1 
ATOM   1152 C  CB   . ASP   A 1 74  ? 43.07291 -16.64622 -17.12494 1.000 28.33027 ? 181  ASP   A CB   1 
ATOM   1153 C  CG   . ASP   A 1 74  ? 42.58816 -17.33201 -18.39318 1.000 31.83134 ? 181  ASP   A CG   1 
ATOM   1154 O  OD1  . ASP   A 1 74  ? 41.93732 -18.39421 -18.32818 1.000 30.79470 ? 181  ASP   A OD1  1 
ATOM   1155 O  OD2  . ASP   A 1 74  ? 42.87371 -16.78002 -19.48100 1.000 34.11284 ? 181  ASP   A OD2  1 
ATOM   1156 H  H    . ASP   A 1 74  ? 43.88133 -16.34697 -14.76543 1.000 33.11817 ? 181  ASP   A H    1 
ATOM   1157 H  HA   . ASP   A 1 74  ? 41.57741 -17.28395 -15.84593 1.000 32.49724 ? 181  ASP   A HA   1 
ATOM   1158 H  HB2  . ASP   A 1 74  ? 42.77630 -15.72317 -17.15484 1.000 33.99632 ? 181  ASP   A HB2  1 
ATOM   1159 H  HB3  . ASP   A 1 74  ? 44.04219 -16.68322 -17.11955 1.000 33.99632 ? 181  ASP   A HB3  1 
ATOM   1160 N  N    . PRO   A 1 75  ? 42.05748 -19.68414 -15.50084 1.000 25.27799 ? 182  PRO   A N    1 
ATOM   1161 C  CA   . PRO   A 1 75  ? 42.44916 -21.07655 -15.25903 1.000 24.83781 ? 182  PRO   A CA   1 
ATOM   1162 C  C    . PRO   A 1 75  ? 42.53471 -21.92265 -16.51546 1.000 25.22762 ? 182  PRO   A C    1 
ATOM   1163 O  O    . PRO   A 1 75  ? 42.47651 -23.16248 -16.43332 1.000 23.66322 ? 182  PRO   A O    1 
ATOM   1164 C  CB   . PRO   A 1 75  ? 41.31757 -21.57142 -14.35674 1.000 25.24934 ? 182  PRO   A CB   1 
ATOM   1165 C  CG   . PRO   A 1 75  ? 40.12437 -20.91920 -15.03940 1.000 25.69793 ? 182  PRO   A CG   1 
ATOM   1166 C  CD   . PRO   A 1 75  ? 40.59596 -19.51490 -15.35439 1.000 24.65372 ? 182  PRO   A CD   1 
ATOM   1167 H  HA   . PRO   A 1 75  ? 43.30637 -21.10415 -14.80591 1.000 29.80538 ? 182  PRO   A HA   1 
ATOM   1168 H  HB2  . PRO   A 1 75  ? 41.25962 -22.53961 -14.36823 1.000 30.29921 ? 182  PRO   A HB2  1 
ATOM   1169 H  HB3  . PRO   A 1 75  ? 41.43353 -21.25677 -13.44655 1.000 30.29921 ? 182  PRO   A HB3  1 
ATOM   1170 H  HG2  . PRO   A 1 75  ? 39.89886 -21.40198 -15.84993 1.000 30.83751 ? 182  PRO   A HG2  1 
ATOM   1171 H  HG3  . PRO   A 1 75  ? 39.36288 -20.90544 -14.43870 1.000 30.83751 ? 182  PRO   A HG3  1 
ATOM   1172 H  HD2  . PRO   A 1 75  ? 40.19966 -19.19260 -16.17899 1.000 29.58446 ? 182  PRO   A HD2  1 
ATOM   1173 H  HD3  . PRO   A 1 75  ? 40.38815 -18.90778 -14.62698 1.000 29.58446 ? 182  PRO   A HD3  1 
ATOM   1174 N  N    . GLN   A 1 76  ? 42.64184 -21.28085 -17.67068 1.000 24.42628 ? 183  GLN   A N    1 
ATOM   1175 C  CA   . GLN   A 1 76  ? 42.70025 -22.04161 -18.91335 1.000 22.85932 ? 183  GLN   A CA   1 
ATOM   1176 C  C    . GLN   A 1 76  ? 43.80743 -23.08906 -18.82450 1.000 23.06586 ? 183  GLN   A C    1 
ATOM   1177 O  O    . GLN   A 1 76  ? 44.90698 -22.79376 -18.33712 1.000 24.54464 ? 183  GLN   A O    1 
ATOM   1178 C  CB   . GLN   A 1 76  ? 42.95647 -21.10993 -20.10016 1.000 24.95447 ? 183  GLN   A CB   1 
ATOM   1179 C  CG   . GLN   A 1 76  ? 42.68234 -21.77159 -21.44458 1.000 26.18302 ? 183  GLN   A CG   1 
ATOM   1180 C  CD   . GLN   A 1 76  ? 41.19980 -21.86137 -21.77865 1.000 28.65176 ? 183  GLN   A CD   1 
ATOM   1181 O  OE1  . GLN   A 1 76  ? 40.36975 -21.22081 -21.14707 1.000 32.82034 ? 183  GLN   A OE1  1 
ATOM   1182 N  NE2  . GLN   A 1 76  ? 40.86785 -22.65773 -22.77941 1.000 29.93122 ? 183  GLN   A NE2  1 
ATOM   1183 H  H    . GLN   A 1 76  ? 42.68181 -20.42670 -17.76247 1.000 29.31154 ? 183  GLN   A H    1 
ATOM   1184 H  HA   . GLN   A 1 76  ? 41.85340 -22.49187 -19.05832 1.000 27.43119 ? 183  GLN   A HA   1 
ATOM   1185 H  HB2  . GLN   A 1 76  ? 42.37709 -20.33575 -20.02360 1.000 29.94537 ? 183  GLN   A HB2  1 
ATOM   1186 H  HB3  . GLN   A 1 76  ? 43.88558 -20.83157 -20.08716 1.000 29.94537 ? 183  GLN   A HB3  1 
ATOM   1187 H  HG2  . GLN   A 1 76  ? 43.11431 -21.25517 -22.14288 1.000 31.41962 ? 183  GLN   A HG2  1 
ATOM   1188 H  HG3  . GLN   A 1 76  ? 43.03949 -22.67332 -21.42967 1.000 31.41962 ? 183  GLN   A HG3  1 
ATOM   1189 H  HE21 . GLN   A 1 76  ? 41.47703 -23.09173 -23.20385 1.000 35.91747 ? 183  GLN   A HE21 1 
ATOM   1190 H  HE22 . GLN   A 1 76  ? 40.04263 -22.74206 -23.00633 1.000 35.91747 ? 183  GLN   A HE22 1 
ATOM   1191 N  N    . PRO   A 1 77  ? 43.55855 -24.31420 -19.27492 1.000 22.43675 ? 184  PRO   A N    1 
ATOM   1192 C  CA   . PRO   A 1 77  ? 44.59644 -25.34983 -19.20414 1.000 23.12695 ? 184  PRO   A CA   1 
ATOM   1193 C  C    . PRO   A 1 77  ? 45.74940 -25.06631 -20.15233 1.000 24.90038 ? 184  PRO   A C    1 
ATOM   1194 O  O    . PRO   A 1 77  ? 45.61562 -24.36092 -21.15850 1.000 25.39318 ? 184  PRO   A O    1 
ATOM   1195 C  CB   . PRO   A 1 77  ? 43.86474 -26.63647 -19.61214 1.000 23.62854 ? 184  PRO   A CB   1 
ATOM   1196 C  CG   . PRO   A 1 77  ? 42.40053 -26.31363 -19.55261 1.000 25.21985 ? 184  PRO   A CG   1 
ATOM   1197 C  CD   . PRO   A 1 77  ? 42.26924 -24.83624 -19.75890 1.000 23.58159 ? 184  PRO   A CD   1 
ATOM   1198 H  HA   . PRO   A 1 77  ? 44.92655 -25.42991 -18.29556 1.000 27.75234 ? 184  PRO   A HA   1 
ATOM   1199 H  HB2  . PRO   A 1 77  ? 44.12490 -26.88859 -20.51195 1.000 28.35425 ? 184  PRO   A HB2  1 
ATOM   1200 H  HB3  . PRO   A 1 77  ? 44.08536 -27.34832 -18.99126 1.000 28.35425 ? 184  PRO   A HB3  1 
ATOM   1201 H  HG2  . PRO   A 1 77  ? 41.93505 -26.79675 -20.25319 1.000 30.26382 ? 184  PRO   A HG2  1 
ATOM   1202 H  HG3  . PRO   A 1 77  ? 42.04935 -26.56759 -18.68481 1.000 30.26382 ? 184  PRO   A HG3  1 
ATOM   1203 H  HD2  . PRO   A 1 77  ? 42.14250 -24.62817 -20.69781 1.000 28.29791 ? 184  PRO   A HD2  1 
ATOM   1204 H  HD3  . PRO   A 1 77  ? 41.53369 -24.47837 -19.23756 1.000 28.29791 ? 184  PRO   A HD3  1 
ATOM   1205 N  N    . ARG   A 1 78  ? 46.89766 -25.63716 -19.80138 1.000 23.62461 ? 185  ARG   A N    1 
ATOM   1206 C  CA   . ARG   A 1 78  ? 48.06772 -25.67522 -20.67047 1.000 23.94210 ? 185  ARG   A CA   1 
ATOM   1207 C  C    . ARG   A 1 78  ? 47.89958 -26.81667 -21.66550 1.000 23.64212 ? 185  ARG   A C    1 
ATOM   1208 O  O    . ARG   A 1 78  ? 47.78557 -27.98083 -21.26987 1.000 25.18621 ? 185  ARG   A O    1 
ATOM   1209 C  CB   . ARG   A 1 78  ? 49.32484 -25.86474 -19.82435 1.000 24.92586 ? 185  ARG   A CB   1 
ATOM   1210 C  CG   . ARG   A 1 78  ? 50.63497 -25.93602 -20.58435 1.000 26.08829 ? 185  ARG   A CG   1 
ATOM   1211 C  CD   . ARG   A 1 78  ? 51.80650 -25.94270 -19.62304 1.000 27.73132 ? 185  ARG   A CD   1 
ATOM   1212 N  NE   . ARG   A 1 78  ? 51.73838 -27.08382 -18.71735 1.000 27.70075 ? 185  ARG   A NE   1 
ATOM   1213 C  CZ   . ARG   A 1 78  ? 52.29258 -28.26880 -18.94335 1.000 28.58235 ? 185  ARG   A CZ   1 
ATOM   1214 N  NH1  . ARG   A 1 78  ? 53.04260 -28.48869 -20.01149 1.000 29.83975 ? 185  ARG   A NH1  1 
ATOM   1215 N  NH2  . ARG   A 1 78  ? 52.07563 -29.26186 -18.08222 1.000 28.25122 ? 185  ARG   A NH2  1 
ATOM   1216 H  H    . ARG   A 1 78  ? 47.02801 -26.02054 -19.04268 1.000 28.34954 ? 185  ARG   A H    1 
ATOM   1217 H  HA   . ARG   A 1 78  ? 48.15477 -24.84534 -21.16507 1.000 28.73052 ? 185  ARG   A HA   1 
ATOM   1218 H  HB2  . ARG   A 1 78  ? 49.39114 -25.11781 -19.20903 1.000 29.91103 ? 185  ARG   A HB2  1 
ATOM   1219 H  HB3  . ARG   A 1 78  ? 49.23502 -26.69463 -19.33027 1.000 29.91103 ? 185  ARG   A HB3  1 
ATOM   1220 H  HG2  . ARG   A 1 78  ? 50.66194 -26.75075 -21.11008 1.000 31.30595 ? 185  ARG   A HG2  1 
ATOM   1221 H  HG3  . ARG   A 1 78  ? 50.71628 -25.16348 -21.16527 1.000 31.30595 ? 185  ARG   A HG3  1 
ATOM   1222 H  HD2  . ARG   A 1 78  ? 52.63479 -25.99869 -20.12473 1.000 33.27758 ? 185  ARG   A HD2  1 
ATOM   1223 H  HD3  . ARG   A 1 78  ? 51.79361 -25.13006 -19.09356 1.000 33.27758 ? 185  ARG   A HD3  1 
ATOM   1224 H  HE   . ARG   A 1 78  ? 51.30633 -26.98126 -17.98087 1.000 33.24090 ? 185  ARG   A HE   1 
ATOM   1225 H  HH11 . ARG   A 1 78  ? 53.18014 -27.85636 -20.57792 1.000 35.80770 ? 185  ARG   A HH11 1 
ATOM   1226 H  HH12 . ARG   A 1 78  ? 53.39240 -29.26391 -20.13911 1.000 35.80770 ? 185  ARG   A HH12 1 
ATOM   1227 H  HH21 . ARG   A 1 78  ? 51.58184 -29.13092 -17.39039 1.000 33.90146 ? 185  ARG   A HH21 1 
ATOM   1228 H  HH22 . ARG   A 1 78  ? 52.42936 -30.03387 -18.21815 1.000 33.90146 ? 185  ARG   A HH22 1 
ATOM   1229 N  N    . TYR   A 1 79  ? 47.88424 -26.48691 -22.95019 1.000 23.53386 ? 186  TYR   A N    1 
ATOM   1230 C  CA   . TYR   A 1 79  ? 47.64256 -27.46737 -23.99610 1.000 26.25772 ? 186  TYR   A CA   1 
ATOM   1231 C  C    . TYR   A 1 79  ? 48.95248 -28.14368 -24.35550 1.000 27.69366 ? 186  TYR   A C    1 
ATOM   1232 O  O    . TYR   A 1 79  ? 49.96736 -27.47250 -24.55053 1.000 30.02326 ? 186  TYR   A O    1 
ATOM   1233 C  CB   . TYR   A 1 79  ? 47.01813 -26.80145 -25.22155 1.000 25.10688 ? 186  TYR   A CB   1 
ATOM   1234 C  CG   . TYR   A 1 79  ? 45.60863 -26.36490 -24.94774 1.000 26.54135 ? 186  TYR   A CG   1 
ATOM   1235 C  CD1  . TYR   A 1 79  ? 44.53517 -27.22944 -25.14348 1.000 26.08829 ? 186  TYR   A CD1  1 
ATOM   1236 C  CD2  . TYR   A 1 79  ? 45.34847 -25.09898 -24.45623 1.000 26.86963 ? 186  TYR   A CD2  1 
ATOM   1237 C  CE1  . TYR   A 1 79  ? 43.24500 -26.82626 -24.86898 1.000 27.19471 ? 186  TYR   A CE1  1 
ATOM   1238 C  CE2  . TYR   A 1 79  ? 44.06801 -24.69125 -24.17847 1.000 27.69616 ? 186  TYR   A CE2  1 
ATOM   1239 C  CZ   . TYR   A 1 79  ? 43.02297 -25.55079 -24.37234 1.000 27.26294 ? 186  TYR   A CZ   1 
ATOM   1240 O  OH   . TYR   A 1 79  ? 41.74478 -25.11429 -24.07776 1.000 30.18194 ? 186  TYR   A OH   1 
ATOM   1241 H  H    . TYR   A 1 79  ? 48.01321 -25.68931 -23.24482 1.000 28.24063 ? 186  TYR   A H    1 
ATOM   1242 H  HA   . TYR   A 1 79  ? 47.02385 -28.14535 -23.68234 1.000 31.50927 ? 186  TYR   A HA   1 
ATOM   1243 H  HB2  . TYR   A 1 79  ? 47.53940 -26.01979 -25.46278 1.000 30.12826 ? 186  TYR   A HB2  1 
ATOM   1244 H  HB3  . TYR   A 1 79  ? 47.00567 -27.43223 -25.95834 1.000 30.12826 ? 186  TYR   A HB3  1 
ATOM   1245 H  HD1  . TYR   A 1 79  ? 44.68980 -28.08899 -25.46310 1.000 31.30595 ? 186  TYR   A HD1  1 
ATOM   1246 H  HD2  . TYR   A 1 79  ? 46.05527 -24.51225 -24.31102 1.000 32.24355 ? 186  TYR   A HD2  1 
ATOM   1247 H  HE1  . TYR   A 1 79  ? 42.53115 -27.40406 -25.01551 1.000 32.63365 ? 186  TYR   A HE1  1 
ATOM   1248 H  HE2  . TYR   A 1 79  ? 43.91153 -23.83197 -23.85901 1.000 33.23540 ? 186  TYR   A HE2  1 
ATOM   1249 H  HH   . TYR   A 1 79  ? 41.19058 -25.72825 -24.22445 1.000 36.21833 ? 186  TYR   A HH   1 
ATOM   1250 N  N    . THR   A 1 80  ? 48.92257 -29.47403 -24.40813 1.000 29.39496 ? 187  THR   A N    1 
ATOM   1251 C  CA   . THR   A 1 80  ? 50.08780 -30.28166 -24.73198 1.000 29.99696 ? 187  THR   A CA   1 
ATOM   1252 C  C    . THR   A 1 80  ? 49.66079 -31.41060 -25.66088 1.000 31.74985 ? 187  THR   A C    1 
ATOM   1253 O  O    . THR   A 1 80  ? 48.47711 -31.75526 -25.74987 1.000 30.35681 ? 187  THR   A O    1 
ATOM   1254 C  CB   . THR   A 1 80  ? 50.73396 -30.89684 -23.48424 1.000 32.26602 ? 187  THR   A CB   1 
ATOM   1255 O  OG1  . THR   A 1 80  ? 49.80967 -31.80876 -22.87078 1.000 34.16432 ? 187  THR   A OG1  1 
ATOM   1256 C  CG2  . THR   A 1 80  ? 51.10505 -29.82838 -22.47108 1.000 31.59995 ? 187  THR   A CG2  1 
ATOM   1257 H  H    . THR   A 1 80  ? 48.21742 -29.94199 -24.25530 1.000 35.27396 ? 187  THR   A H    1 
ATOM   1258 H  HA   . THR   A 1 80  ? 50.74029 -29.71804 -25.17636 1.000 35.99635 ? 187  THR   A HA   1 
ATOM   1259 H  HB   . THR   A 1 80  ? 51.54386 -31.36163 -23.74677 1.000 38.71922 ? 187  THR   A HB   1 
ATOM   1260 H  HG1  . THR   A 1 80  ? 50.22014 -32.33203 -22.35765 1.000 40.99718 ? 187  THR   A HG1  1 
ATOM   1261 H  HG21 . THR   A 1 80  ? 51.56273 -30.23122 -21.71666 1.000 37.91994 ? 187  THR   A HG21 1 
ATOM   1262 H  HG22 . THR   A 1 80  ? 51.69030 -29.17201 -22.88041 1.000 37.91994 ? 187  THR   A HG22 1 
ATOM   1263 H  HG23 . THR   A 1 80  ? 50.30533 -29.38161 -22.15210 1.000 37.91994 ? 187  THR   A HG23 1 
ATOM   1264 N  N    A GLN   A 1 81  ? 50.66184 -31.99951 -26.32204 0.675 32.79272 ? 188  GLN   A N    1 
ATOM   1265 N  N    B GLN   A 1 81  ? 50.63057 -32.00946 -26.35167 0.325 33.27630 ? 188  GLN   A N    1 
ATOM   1266 C  CA   A GLN   A 1 81  ? 50.41223 -33.07753 -27.27035 0.675 34.31530 ? 188  GLN   A CA   1 
ATOM   1267 C  CA   B GLN   A 1 81  ? 50.23970 -33.03072 -27.31572 0.325 34.53763 ? 188  GLN   A CA   1 
ATOM   1268 C  C    A GLN   A 1 81  ? 49.70319 -34.25347 -26.61940 0.675 33.73010 ? 188  GLN   A C    1 
ATOM   1269 C  C    B GLN   A 1 81  ? 49.77857 -34.32691 -26.65710 0.325 34.95016 ? 188  GLN   A C    1 
ATOM   1270 O  O    A GLN   A 1 81  ? 48.93366 -34.95975 -27.27640 0.675 31.09140 ? 188  GLN   A O    1 
ATOM   1271 O  O    B GLN   A 1 81  ? 49.23042 -35.18444 -27.35661 0.325 34.37816 ? 188  GLN   A O    1 
ATOM   1272 C  CB   A GLN   A 1 81  ? 51.73299 -33.55441 -27.87110 0.675 39.16714 ? 188  GLN   A CB   1 
ATOM   1273 C  CB   B GLN   A 1 81  ? 51.37147 -33.32291 -28.30582 0.325 36.68906 ? 188  GLN   A CB   1 
ATOM   1274 C  CG   A GLN   A 1 81  ? 52.29122 -32.66424 -28.95904 0.675 43.77965 ? 188  GLN   A CG   1 
ATOM   1275 C  CG   B GLN   A 1 81  ? 52.74075 -33.59793 -27.72310 0.325 38.27567 ? 188  GLN   A CG   1 
ATOM   1276 C  CD   A GLN   A 1 81  ? 53.49544 -33.28856 -29.62458 0.675 47.25001 ? 188  GLN   A CD   1 
ATOM   1277 C  CD   B GLN   A 1 81  ? 53.77940 -33.76069 -28.82141 0.325 39.34020 ? 188  GLN   A CD   1 
ATOM   1278 O  OE1  A GLN   A 1 81  ? 54.46192 -33.65955 -28.95493 0.675 50.01208 ? 188  GLN   A OE1  1 
ATOM   1279 O  OE1  B GLN   A 1 81  ? 53.45307 -33.69793 -30.01300 0.325 39.76894 ? 188  GLN   A OE1  1 
ATOM   1280 N  NE2  A GLN   A 1 81  ? 53.43566 -33.43686 -30.94242 0.675 47.14456 ? 188  GLN   A NE2  1 
ATOM   1281 N  NE2  B GLN   A 1 81  ? 55.03047 -33.97446 -28.43109 0.325 39.33478 ? 188  GLN   A NE2  1 
ATOM   1282 H  H    A GLN   A 1 81  ? 51.49203 -31.79157 -26.23752 0.675 39.35126 ? 188  GLN   A H    1 
ATOM   1283 H  H    B GLN   A 1 81  ? 51.47288 -31.85010 -26.28301 0.325 39.93156 ? 188  GLN   A H    1 
ATOM   1284 H  HA   A GLN   A 1 81  ? 49.84691 -32.73459 -27.98007 0.675 41.17836 ? 188  GLN   A HA   1 
ATOM   1285 H  HA   B GLN   A 1 81  ? 49.49768 -32.67806 -27.83142 0.325 41.44516 ? 188  GLN   A HA   1 
ATOM   1286 H  HB2  A GLN   A 1 81  ? 52.39459 -33.60028 -27.16323 0.675 47.00057 ? 188  GLN   A HB2  1 
ATOM   1287 H  HB2  B GLN   A 1 81  ? 51.12240 -34.10524 -28.82236 0.325 44.02687 ? 188  GLN   A HB2  1 
ATOM   1288 H  HB3  A GLN   A 1 81  ? 51.59662 -34.43457 -28.25530 0.675 47.00057 ? 188  GLN   A HB3  1 
ATOM   1289 H  HB3  B GLN   A 1 81  ? 51.46295 -32.55451 -28.89071 0.325 44.02687 ? 188  GLN   A HB3  1 
ATOM   1290 H  HG2  A GLN   A 1 81  ? 51.61071 -32.51860 -29.63476 0.675 52.53558 ? 188  GLN   A HG2  1 
ATOM   1291 H  HG2  B GLN   A 1 81  ? 53.00563 -32.85574 -27.15751 0.325 45.93080 ? 188  GLN   A HG2  1 
ATOM   1292 H  HG3  A GLN   A 1 81  ? 52.56169 -31.81669 -28.57250 0.675 52.53558 ? 188  GLN   A HG3  1 
ATOM   1293 H  HG3  B GLN   A 1 81  ? 52.71186 -34.41682 -27.20398 0.325 45.93080 ? 188  GLN   A HG3  1 
ATOM   1294 H  HE21 A GLN   A 1 81  ? 52.73572 -33.18241 -31.37246 0.675 56.57347 ? 188  GLN   A HE21 1 
ATOM   1295 H  HE21 B GLN   A 1 81  ? 55.21848 -34.01465 -27.59285 0.325 47.20173 ? 188  GLN   A HE21 1 
ATOM   1296 H  HE22 A GLN   A 1 81  ? 54.09688 -33.78740 -31.36612 0.675 56.57347 ? 188  GLN   A HE22 1 
ATOM   1297 H  HE22 B GLN   A 1 81  ? 55.65274 -34.07272 -29.01652 0.325 47.20173 ? 188  GLN   A HE22 1 
ATOM   1298 N  N    . MET   A 1 82  ? 49.96185 -34.49655 -25.34680 1.000 35.98670 ? 189  MET   A N    1 
ATOM   1299 C  CA   . MET   A 1 82  ? 49.37236 -35.63313 -24.65459 1.000 40.73125 ? 189  MET   A CA   1 
ATOM   1300 C  C    . MET   A 1 82  ? 48.06815 -35.28708 -23.95505 1.000 35.84813 ? 189  MET   A C    1 
ATOM   1301 O  O    . MET   A 1 82  ? 47.47099 -36.16764 -23.32807 1.000 36.57085 ? 189  MET   A O    1 
ATOM   1302 C  CB   . MET   A 1 82  ? 50.35786 -36.22052 -23.64298 1.000 51.08809 ? 189  MET   A CB   1 
ATOM   1303 C  CG   . MET   A 1 82  ? 51.20591 -37.33949 -24.24533 1.000 60.20948 ? 189  MET   A CG   1 
ATOM   1304 S  SD   . MET   A 1 82  ? 51.25918 -38.83119 -23.22797 1.000 68.43729 ? 189  MET   A SD   1 
ATOM   1305 C  CE   . MET   A 1 82  ? 52.06079 -38.19758 -21.76101 0.000 69.21888 ? 189  MET   A CE   1 
ATOM   1306 H  H    A MET   A 1 82  ? 50.47940 -34.01524 -24.85682 0.675 43.18404 ? 189  MET   A H    1 
ATOM   1307 H  H    B MET   A 1 82  ? 50.42024 -33.96916 -24.84547 0.325 43.18404 ? 189  MET   A H    1 
ATOM   1308 H  HA   . MET   A 1 82  ? 49.19527 -36.32248 -25.31364 1.000 48.87750 ? 189  MET   A HA   1 
ATOM   1309 H  HB2  . MET   A 1 82  ? 50.95463 -35.51970 -23.33701 1.000 61.30571 ? 189  MET   A HB2  1 
ATOM   1310 H  HB3  . MET   A 1 82  ? 49.86319 -36.58597 -22.89287 1.000 61.30571 ? 189  MET   A HB3  1 
ATOM   1311 H  HG2  . MET   A 1 82  ? 50.83643 -37.58223 -25.10873 1.000 72.25138 ? 189  MET   A HG2  1 
ATOM   1312 H  HG3  . MET   A 1 82  ? 52.11567 -37.02024 -24.35168 1.000 72.25138 ? 189  MET   A HG3  1 
ATOM   1313 H  HE1  . MET   A 1 82  ? 52.24565 -38.93506 -21.15863 0.000 83.06265 ? 189  MET   A HE1  1 
ATOM   1314 H  HE2  . MET   A 1 82  ? 52.88973 -37.76350 -22.01661 0.000 83.06265 ? 189  MET   A HE2  1 
ATOM   1315 H  HE3  . MET   A 1 82  ? 51.47180 -37.55841 -21.33037 0.000 83.06265 ? 189  MET   A HE3  1 
ATOM   1316 N  N    . ASN   A 1 83  ? 47.61081 -34.03984 -24.05435 1.000 31.76549 ? 190  ASN   A N    1 
ATOM   1317 C  CA   . ASN   A 1 83  ? 46.37572 -33.60074 -23.40347 1.000 30.17421 ? 190  ASN   A CA   1 
ATOM   1318 C  C    . ASN   A 1 83  ? 46.39005 -33.91460 -21.91440 1.000 28.89451 ? 190  ASN   A C    1 
ATOM   1319 O  O    . ASN   A 1 83  ? 45.38550 -34.34529 -21.33902 1.000 29.41719 ? 190  ASN   A O    1 
ATOM   1320 C  CB   . ASN   A 1 83  ? 45.17378 -34.22557 -24.09925 1.000 31.17732 ? 190  ASN   A CB   1 
ATOM   1321 C  CG   . ASN   A 1 83  ? 45.05918 -33.77184 -25.53420 1.000 33.06631 ? 190  ASN   A CG   1 
ATOM   1322 O  OD1  . ASN   A 1 83  ? 45.17216 -32.57869 -25.81794 1.000 35.51707 ? 190  ASN   A OD1  1 
ATOM   1323 N  ND2  . ASN   A 1 83  ? 44.87804 -34.71314 -26.44516 1.000 34.70838 ? 190  ASN   A ND2  1 
ATOM   1324 H  H    . ASN   A 1 83  ? 48.00385 -33.41836 -24.50032 1.000 38.11859 ? 190  ASN   A H    1 
ATOM   1325 H  HA   . ASN   A 1 83  ? 46.30278 -32.63633 -23.47758 1.000 36.20905 ? 190  ASN   A HA   1 
ATOM   1326 H  HB2  . ASN   A 1 83  ? 45.26630 -35.19112 -24.09209 1.000 37.41278 ? 190  ASN   A HB2  1 
ATOM   1327 H  HB3  . ASN   A 1 83  ? 44.36376 -33.96644 -23.63276 1.000 37.41278 ? 190  ASN   A HB3  1 
ATOM   1328 H  HD21 . ASN   A 1 83  ? 44.80736 -34.50017 -27.27537 1.000 41.65006 ? 190  ASN   A HD21 1 
ATOM   1329 H  HD22 . ASN   A 1 83  ? 44.83091 -35.53827 -26.20738 1.000 41.65006 ? 190  ASN   A HD22 1 
ATOM   1330 N  N    . ASP   A 1 84  ? 47.54232 -33.63532 -21.28706 1.000 28.59112 ? 191  ASP   A N    1 
ATOM   1331 C  CA   . ASP   A 1 84  ? 47.74941 -33.90327 -19.86552 1.000 33.70511 ? 191  ASP   A CA   1 
ATOM   1332 C  C    . ASP   A 1 84  ? 46.75380 -33.16508 -18.97641 1.000 31.28485 ? 191  ASP   A C    1 
ATOM   1333 O  O    . ASP   A 1 84  ? 46.36759 -33.65798 -17.90707 1.000 35.72804 ? 191  ASP   A O    1 
ATOM   1334 C  CB   . ASP   A 1 84  ? 49.15259 -33.45736 -19.43359 1.000 41.75958 ? 191  ASP   A CB   1 
ATOM   1335 C  CG   . ASP   A 1 84  ? 50.24364 -34.13069 -20.18054 1.000 48.78586 ? 191  ASP   A CG   1 
ATOM   1336 O  OD1  . ASP   A 1 84  ? 50.55354 -33.67999 -21.30317 1.000 51.65256 ? 191  ASP   A OD1  1 
ATOM   1337 O  OD2  . ASP   A 1 84  ? 50.80959 -35.09748 -19.63051 1.000 52.13197 ? 191  ASP   A OD2  1 
ATOM   1338 H  H    . ASP   A 1 84  ? 48.22773 -33.28521 -21.67077 1.000 34.30935 ? 191  ASP   A H    1 
ATOM   1339 H  HA   . ASP   A 1 84  ? 47.64222 -34.86041 -19.75025 1.000 40.44613 ? 191  ASP   A HA   1 
ATOM   1340 H  HB2  . ASP   A 1 84  ? 49.23714 -32.50243 -19.58143 1.000 50.11150 ? 191  ASP   A HB2  1 
ATOM   1341 H  HB3  . ASP   A 1 84  ? 49.26928 -33.65891 -18.49197 1.000 50.11150 ? 191  ASP   A HB3  1 
ATOM   1342 N  N    . ASN   A 1 85  ? 46.40735 -31.93534 -19.34249 1.000 26.01156 ? 192  ASN   A N    1 
ATOM   1343 C  CA   . ASN   A 1 85  ? 45.68975 -31.03274 -18.45098 1.000 21.79989 ? 192  ASN   A CA   1 
ATOM   1344 C  C    . ASN   A 1 85  ? 44.21556 -30.96065 -18.77543 1.000 22.66331 ? 192  ASN   A C    1 
ATOM   1345 O  O    . ASN   A 1 85  ? 43.60568 -29.88865 -18.79718 1.000 24.04541 ? 192  ASN   A O    1 
ATOM   1346 C  CB   . ASN   A 1 85  ? 46.33103 -29.65551 -18.48498 1.000 23.50263 ? 192  ASN   A CB   1 
ATOM   1347 C  CG   . ASN   A 1 85  ? 47.73642 -29.68170 -17.96204 1.000 24.57658 ? 192  ASN   A CG   1 
ATOM   1348 O  OD1  . ASN   A 1 85  ? 47.96796 -30.02986 -16.80379 1.000 26.92065 ? 192  ASN   A OD1  1 
ATOM   1349 N  ND2  . ASN   A 1 85  ? 48.69047 -29.35655 -18.81812 1.000 25.18945 ? 192  ASN   A ND2  1 
ATOM   1350 H  H    . ASN   A 1 85  ? 46.57996 -31.59706 -20.11409 1.000 31.21387 ? 192  ASN   A H    1 
ATOM   1351 H  HA   . ASN   A 1 85  ? 45.75983 -31.36866 -17.54371 1.000 26.15987 ? 192  ASN   A HA   1 
ATOM   1352 H  HB2  . ASN   A 1 85  ? 46.35339 -29.33582 -19.40051 1.000 28.20315 ? 192  ASN   A HB2  1 
ATOM   1353 H  HB3  . ASN   A 1 85  ? 45.81307 -29.04802 -17.93401 1.000 28.20315 ? 192  ASN   A HB3  1 
ATOM   1354 H  HD21 . ASN   A 1 85  ? 49.51270 -29.35661 -18.56606 1.000 30.22734 ? 192  ASN   A HD21 1 
ATOM   1355 H  HD22 . ASN   A 1 85  ? 48.48868 -29.14504 -19.62691 1.000 30.22734 ? 192  ASN   A HD22 1 
ATOM   1356 N  N    . ARG   A 1 86  ? 43.61889 -32.11471 -19.01165 1.000 22.29960 ? 193  ARG   A N    1 
ATOM   1357 C  CA   . ARG   A 1 86  ? 42.22802 -32.21096 -19.40126 1.000 21.54161 ? 193  ARG   A CA   1 
ATOM   1358 C  C    . ARG   A 1 86  ? 41.30638 -32.54107 -18.24646 1.000 20.09194 ? 193  ARG   A C    1 
ATOM   1359 O  O    . ARG   A 1 86  ? 40.08288 -32.50798 -18.42533 1.000 21.43478 ? 193  ARG   A O    1 
ATOM   1360 C  CB   . ARG   A 1 86  ? 42.05756 -33.28630 -20.46629 1.000 22.63493 ? 193  ARG   A CB   1 
ATOM   1361 C  CG   . ARG   A 1 86  ? 42.31989 -34.67483 -19.94910 1.000 22.90286 ? 193  ARG   A CG   1 
ATOM   1362 C  CD   . ARG   A 1 86  ? 42.37828 -35.67231 -21.07799 1.000 26.00384 ? 193  ARG   A CD   1 
ATOM   1363 N  NE   . ARG   A 1 86  ? 42.50613 -37.01904 -20.55650 1.000 26.02262 ? 193  ARG   A NE   1 
ATOM   1364 C  CZ   . ARG   A 1 86  ? 42.63150 -38.10626 -21.30585 1.000 30.65887 ? 193  ARG   A CZ   1 
ATOM   1365 N  NH1  . ARG   A 1 86  ? 42.64704 -38.03745 -22.63549 1.000 31.73769 ? 193  ARG   A NH1  1 
ATOM   1366 N  NH2  . ARG   A 1 86  ? 42.74644 -39.28846 -20.70741 1.000 33.80847 ? 193  ARG   A NH2  1 
ATOM   1367 H  H    . ARG   A 1 86  ? 44.01083 -32.87779 -18.95092 1.000 26.75952 ? 193  ARG   A H    1 
ATOM   1368 H  HA   . ARG   A 1 86  ? 41.95785 -31.35702 -19.77366 1.000 25.84993 ? 193  ARG   A HA   1 
ATOM   1369 H  HB2  . ARG   A 1 86  ? 41.14677 -33.25806 -20.79878 1.000 27.16192 ? 193  ARG   A HB2  1 
ATOM   1370 H  HB3  . ARG   A 1 86  ? 42.68033 -33.11394 -21.18972 1.000 27.16192 ? 193  ARG   A HB3  1 
ATOM   1371 H  HG2  . ARG   A 1 86  ? 43.16998 -34.69019 -19.48218 1.000 27.48344 ? 193  ARG   A HG2  1 
ATOM   1372 H  HG3  . ARG   A 1 86  ? 41.60569 -34.93522 -19.34659 1.000 27.48344 ? 193  ARG   A HG3  1 
ATOM   1373 H  HD2  . ARG   A 1 86  ? 41.56346 -35.61904 -21.60157 1.000 31.20461 ? 193  ARG   A HD2  1 
ATOM   1374 H  HD3  . ARG   A 1 86  ? 43.14637 -35.48346 -21.63949 1.000 31.20461 ? 193  ARG   A HD3  1 
ATOM   1375 H  HE   . ARG   A 1 86  ? 42.50027 -37.11991 -19.70245 1.000 31.22715 ? 193  ARG   A HE   1 
ATOM   1376 H  HH11 . ARG   A 1 86  ? 42.57479 -37.27540 -23.02750 1.000 38.08523 ? 193  ARG   A HH11 1 
ATOM   1377 H  HH12 . ARG   A 1 86  ? 42.72931 -38.75504 -23.10227 1.000 38.08523 ? 193  ARG   A HH12 1 
ATOM   1378 H  HH21 . ARG   A 1 86  ? 42.73868 -39.33839 -19.84890 1.000 40.57016 ? 193  ARG   A HH21 1 
ATOM   1379 H  HH22 . ARG   A 1 86  ? 42.82852 -40.00295 -21.17897 1.000 40.57016 ? 193  ARG   A HH22 1 
ATOM   1380 N  N    . HIS   A 1 87  ? 41.85273 -32.88579 -17.08793 1.000 19.89051 ? 194  HIS   A N    1 
ATOM   1381 C  CA   . HIS   A 1 87  ? 41.00851 -33.51495 -16.08481 1.000 19.45917 ? 194  HIS   A CA   1 
ATOM   1382 C  C    . HIS   A 1 87  ? 40.02215 -32.52493 -15.48218 1.000 20.27332 ? 194  HIS   A C    1 
ATOM   1383 O  O    . HIS   A 1 87  ? 38.86314 -32.86549 -15.24813 1.000 19.29352 ? 194  HIS   A O    1 
ATOM   1384 C  CB   . HIS   A 1 87  ? 41.84803 -34.15723 -14.98898 1.000 20.37440 ? 194  HIS   A CB   1 
ATOM   1385 C  CG   . HIS   A 1 87  ? 41.06954 -35.11045 -14.15072 1.000 20.92015 ? 194  HIS   A CG   1 
ATOM   1386 N  ND1  . HIS   A 1 87  ? 40.53042 -34.75491 -12.93312 1.000 20.86676 ? 194  HIS   A ND1  1 
ATOM   1387 C  CD2  . HIS   A 1 87  ? 40.70711 -36.40029 -14.36171 1.000 22.11430 ? 194  HIS   A CD2  1 
ATOM   1388 C  CE1  . HIS   A 1 87  ? 39.88264 -35.78914 -12.42769 1.000 21.49517 ? 194  HIS   A CE1  1 
ATOM   1389 N  NE2  . HIS   A 1 87  ? 39.98095 -36.80213 -13.26517 1.000 21.35303 ? 194  HIS   A NE2  1 
ATOM   1390 H  H    . HIS   A 1 87  ? 42.67583 -32.77121 -16.86664 1.000 23.86861 ? 194  HIS   A H    1 
ATOM   1391 H  HA   . HIS   A 1 87  ? 40.50520 -34.21997 -16.52130 1.000 23.35100 ? 194  HIS   A HA   1 
ATOM   1392 H  HB2  . HIS   A 1 87  ? 42.58023 -34.64519 -15.39726 1.000 24.44928 ? 194  HIS   A HB2  1 
ATOM   1393 H  HB3  . HIS   A 1 87  ? 42.19547 -33.46177 -14.40888 1.000 24.44928 ? 194  HIS   A HB3  1 
ATOM   1394 H  HD2  . HIS   A 1 87  ? 40.91137 -36.91624 -15.10801 1.000 26.53716 ? 194  HIS   A HD2  1 
ATOM   1395 H  HE1  . HIS   A 1 87  ? 39.43139 -35.80066 -11.61458 1.000 25.79420 ? 194  HIS   A HE1  1 
ATOM   1396 N  N    . GLY   A 1 88  ? 40.45189 -31.29175 -15.23963 1.000 20.24015 ? 195  GLY   A N    1 
ATOM   1397 C  CA   . GLY   A 1 88  ? 39.53916 -30.32057 -14.66656 1.000 22.16086 ? 195  GLY   A CA   1 
ATOM   1398 C  C    . GLY   A 1 88  ? 38.35586 -30.04462 -15.57103 1.000 21.17768 ? 195  GLY   A C    1 
ATOM   1399 O  O    . GLY   A 1 88  ? 37.23650 -29.82682 -15.10178 1.000 22.80022 ? 195  GLY   A O    1 
ATOM   1400 H  H    . GLY   A 1 88  ? 41.24652 -31.00150 -15.39430 1.000 24.28818 ? 195  GLY   A H    1 
ATOM   1401 H  HA2  . GLY   A 1 88  ? 39.20587 -30.65347 -13.81862 1.000 26.59304 ? 195  GLY   A HA2  1 
ATOM   1402 H  HA3  . GLY   A 1 88  ? 40.01041 -29.48638 -14.51509 1.000 26.59304 ? 195  GLY   A HA3  1 
ATOM   1403 N  N    . THR   A 1 89  ? 38.59587 -30.02909 -16.88513 1.000 20.31504 ? 196  THR   A N    1 
ATOM   1404 C  CA   . THR   A 1 89  ? 37.52016 -29.81929 -17.83932 1.000 21.37209 ? 196  THR   A CA   1 
ATOM   1405 C  C    . THR   A 1 89  ? 36.53051 -30.97910 -17.81676 1.000 21.04449 ? 196  THR   A C    1 
ATOM   1406 O  O    . THR   A 1 89  ? 35.31052 -30.76402 -17.86261 1.000 21.90018 ? 196  THR   A O    1 
ATOM   1407 C  CB   . THR   A 1 89  ? 38.12726 -29.63018 -19.22870 1.000 21.11129 ? 196  THR   A CB   1 
ATOM   1408 O  OG1  . THR   A 1 89  ? 38.91045 -28.42651 -19.22662 1.000 22.50706 ? 196  THR   A OG1  1 
ATOM   1409 C  CG2  . THR   A 1 89  ? 37.05204 -29.51843 -20.30225 1.000 22.54423 ? 196  THR   A CG2  1 
ATOM   1410 H  H    . THR   A 1 89  ? 39.37027 -30.13747 -17.24314 1.000 24.37805 ? 196  THR   A H    1 
ATOM   1411 H  HA   . THR   A 1 89  ? 37.02423 -29.01754 -17.61094 1.000 25.64650 ? 196  THR   A HA   1 
ATOM   1412 H  HB   . THR   A 1 89  ? 38.67776 -30.39915 -19.44439 1.000 25.33354 ? 196  THR   A HB   1 
ATOM   1413 H  HG1  . THR   A 1 89  ? 39.62960 -28.55239 -18.81119 1.000 27.00847 ? 196  THR   A HG1  1 
ATOM   1414 H  HG21 . THR   A 1 89  ? 37.46083 -29.34283 -21.16420 1.000 27.05307 ? 196  THR   A HG21 1 
ATOM   1415 H  HG22 . THR   A 1 89  ? 36.54884 -30.34600 -20.35523 1.000 27.05307 ? 196  THR   A HG22 1 
ATOM   1416 H  HG23 . THR   A 1 89  ? 36.44404 -28.79344 -20.08865 1.000 27.05307 ? 196  THR   A HG23 1 
ATOM   1417 N  N    . ARG   A 1 90  ? 37.03438 -32.21713 -17.72696 1.000 20.94017 ? 197  ARG   A N    1 
ATOM   1418 C  CA   . ARG   A 1 90  ? 36.15136 -33.36943 -17.56671 1.000 19.42313 ? 197  ARG   A CA   1 
ATOM   1419 C  C    . ARG   A 1 90  ? 35.30929 -33.24838 -16.30306 1.000 19.80278 ? 197  ARG   A C    1 
ATOM   1420 O  O    . ARG   A 1 90  ? 34.08808 -33.46330 -16.33513 1.000 21.59533 ? 197  ARG   A O    1 
ATOM   1421 C  CB   . ARG   A 1 90  ? 36.97670 -34.65368 -17.55340 1.000 20.07310 ? 197  ARG   A CB   1 
ATOM   1422 C  CG   . ARG   A 1 90  ? 37.64425 -34.91315 -18.88537 1.000 19.84315 ? 197  ARG   A CG   1 
ATOM   1423 C  CD   . ARG   A 1 90  ? 38.45265 -36.19692 -18.88119 1.000 21.07846 ? 197  ARG   A CD   1 
ATOM   1424 N  NE   . ARG   A 1 90  ? 38.93222 -36.47305 -20.23053 1.000 22.15011 ? 197  ARG   A NE   1 
ATOM   1425 C  CZ   . ARG   A 1 90  ? 39.17299 -37.68236 -20.70915 1.000 23.58993 ? 197  ARG   A CZ   1 
ATOM   1426 N  NH1  . ARG   A 1 90  ? 39.10246 -38.75433 -19.94023 1.000 23.32249 ? 197  ARG   A NH1  1 
ATOM   1427 N  NH2  . ARG   A 1 90  ? 39.44603 -37.82063 -22.00438 1.000 23.77283 ? 197  ARG   A NH2  1 
ATOM   1428 H  H    . ARG   A 1 90  ? 37.87189 -32.41035 -17.75598 1.000 25.12820 ? 197  ARG   A H    1 
ATOM   1429 H  HA   . ARG   A 1 90  ? 35.54398 -33.40908 -18.32197 1.000 23.30775 ? 197  ARG   A HA   1 
ATOM   1430 H  HB2  . ARG   A 1 90  ? 37.66784 -34.58100 -16.87669 1.000 24.08772 ? 197  ARG   A HB2  1 
ATOM   1431 H  HB3  . ARG   A 1 90  ? 36.39501 -35.40394 -17.35428 1.000 24.08772 ? 197  ARG   A HB3  1 
ATOM   1432 H  HG2  . ARG   A 1 90  ? 36.96452 -34.98671 -19.57345 1.000 23.81178 ? 197  ARG   A HG2  1 
ATOM   1433 H  HG3  . ARG   A 1 90  ? 38.24461 -34.17904 -19.08924 1.000 23.81178 ? 197  ARG   A HG3  1 
ATOM   1434 H  HD2  . ARG   A 1 90  ? 39.21599 -36.10299 -18.29010 1.000 25.29415 ? 197  ARG   A HD2  1 
ATOM   1435 H  HD3  . ARG   A 1 90  ? 37.89569 -36.93537 -18.58900 1.000 25.29415 ? 197  ARG   A HD3  1 
ATOM   1436 H  HE   . ARG   A 1 90  ? 39.06800 -35.80250 -20.75161 1.000 26.58014 ? 197  ARG   A HE   1 
ATOM   1437 H  HH11 . ARG   A 1 90  ? 38.89630 -38.67455 -19.10912 1.000 27.98698 ? 197  ARG   A HH11 1 
ATOM   1438 H  HH12 . ARG   A 1 90  ? 39.26270 -39.53192 -20.27078 1.000 27.98698 ? 197  ARG   A HH12 1 
ATOM   1439 H  HH21 . ARG   A 1 90  ? 39.46389 -37.12975 -22.51621 1.000 28.52740 ? 197  ARG   A HH21 1 
ATOM   1440 H  HH22 . ARG   A 1 90  ? 39.60460 -38.60085 -22.32950 1.000 28.52740 ? 197  ARG   A HH22 1 
ATOM   1441 N  N    . CYS   A 1 91  ? 35.93640 -32.88198 -15.18790 1.000 19.48869 ? 198  CYS   A N    1 
ATOM   1442 C  CA   . CYS   A 1 91  ? 35.19743 -32.78034 -13.93093 1.000 19.85971 ? 198  CYS   A CA   1 
ATOM   1443 C  C    . CYS   A 1 91  ? 34.16672 -31.66303 -13.97569 1.000 19.77241 ? 198  CYS   A C    1 
ATOM   1444 O  O    . CYS   A 1 91  ? 33.04968 -31.82654 -13.47303 1.000 20.30795 ? 198  CYS   A O    1 
ATOM   1445 C  CB   . CYS   A 1 91  ? 36.17372 -32.54883 -12.77691 1.000 20.61878 ? 198  CYS   A CB   1 
ATOM   1446 S  SG   . CYS   A 1 91  ? 37.22543 -33.96974 -12.45637 1.000 21.72501 ? 198  CYS   A SG   1 
ATOM   1447 H  H    . CYS   A 1 91  ? 36.77282 -32.69014 -15.13145 1.000 23.38643 ? 198  CYS   A H    1 
ATOM   1448 H  HA   . CYS   A 1 91  ? 34.72754 -33.61530 -13.77943 1.000 23.83165 ? 198  CYS   A HA   1 
ATOM   1449 H  HB2  . CYS   A 1 91  ? 36.74506 -31.79555 -12.99378 1.000 24.74254 ? 198  CYS   A HB2  1 
ATOM   1450 H  HB3  . CYS   A 1 91  ? 35.66910 -32.36101 -11.97008 1.000 24.74254 ? 198  CYS   A HB3  1 
ATOM   1451 H  HG   . CYS   A 1 91  ? 38.23655 -33.59634 -11.92891 1.000 26.07001 ? 198  CYS   A HG   1 
ATOM   1452 N  N    . ALA   A 1 92  ? 34.53406 -30.51250 -14.56000 1.000 19.20366 ? 199  ALA   A N    1 
ATOM   1453 C  CA   . ALA   A 1 92  ? 33.60527 -29.39191 -14.65218 1.000 19.73221 ? 199  ALA   A CA   1 
ATOM   1454 C  C    . ALA   A 1 92  ? 32.32602 -29.79602 -15.37869 1.000 21.01506 ? 199  ALA   A C    1 
ATOM   1455 O  O    . ALA   A 1 92  ? 31.21792 -29.43518 -14.95763 1.000 22.19319 ? 199  ALA   A O    1 
ATOM   1456 C  CB   . ALA   A 1 92  ? 34.29030 -28.21766 -15.36243 1.000 19.82968 ? 199  ALA   A CB   1 
ATOM   1457 H  H    . ALA   A 1 92  ? 35.30730 -30.36227 -14.90516 1.000 23.04439 ? 199  ALA   A H    1 
ATOM   1458 H  HA   . ALA   A 1 92  ? 33.35837 -29.10390 -13.75943 1.000 23.67865 ? 199  ALA   A HA   1 
ATOM   1459 H  HB1  . ALA   A 1 92  ? 33.67176 -27.47185 -15.40795 1.000 23.79561 ? 199  ALA   A HB1  1 
ATOM   1460 H  HB2  . ALA   A 1 92  ? 35.08004 -27.96226 -14.86046 1.000 23.79561 ? 199  ALA   A HB2  1 
ATOM   1461 H  HB3  . ALA   A 1 92  ? 34.54222 -28.49357 -16.25759 1.000 23.79561 ? 199  ALA   A HB3  1 
ATOM   1462 N  N    . GLY   A 1 93  ? 32.45210 -30.54760 -16.47053 1.000 20.91507 ? 200  GLY   A N    1 
ATOM   1463 C  CA   . GLY   A 1 93  ? 31.26714 -30.94423 -17.20948 1.000 21.79299 ? 200  GLY   A CA   1 
ATOM   1464 C  C    . GLY   A 1 93  ? 30.38361 -31.90392 -16.44153 1.000 20.69505 ? 200  GLY   A C    1 
ATOM   1465 O  O    . GLY   A 1 93  ? 29.15653 -31.88358 -16.58881 1.000 21.86499 ? 200  GLY   A O    1 
ATOM   1466 H  H    . GLY   A 1 93  ? 33.19619 -30.83265 -16.79408 1.000 25.09809 ? 200  GLY   A H    1 
ATOM   1467 H  HA2  . GLY   A 1 93  ? 30.74492 -30.15466 -17.42108 1.000 26.15159 ? 200  GLY   A HA2  1 
ATOM   1468 H  HA3  . GLY   A 1 93  ? 31.53669 -31.37531 -18.03556 1.000 26.15159 ? 200  GLY   A HA3  1 
ATOM   1469 N  N    . GLU   A 1 94  ? 30.98429 -32.74804 -15.60673 1.000 20.41507 ? 201  GLU   A N    1 
ATOM   1470 C  CA   . GLU   A 1 94  ? 30.19487 -33.62649 -14.76195 1.000 19.83441 ? 201  GLU   A CA   1 
ATOM   1471 C  C    . GLU   A 1 94  ? 29.25523 -32.83313 -13.86838 1.000 20.30905 ? 201  GLU   A C    1 
ATOM   1472 O  O    . GLU   A 1 94  ? 28.10223 -33.23160 -13.64411 1.000 20.78071 ? 201  GLU   A O    1 
ATOM   1473 C  CB   . GLU   A 1 94  ? 31.12118 -34.46656 -13.89974 1.000 19.21069 ? 201  GLU   A CB   1 
ATOM   1474 C  CG   . GLU   A 1 94  ? 31.95091 -35.47788 -14.62975 1.000 18.81714 ? 201  GLU   A CG   1 
ATOM   1475 C  CD   . GLU   A 1 94  ? 32.69412 -36.31791 -13.62185 1.000 20.39721 ? 201  GLU   A CD   1 
ATOM   1476 O  OE1  . GLU   A 1 94  ? 32.09239 -37.28859 -13.09648 1.000 20.82497 ? 201  GLU   A OE1  1 
ATOM   1477 O  OE2  . GLU   A 1 94  ? 33.84803 -35.96778 -13.31070 1.000 22.07194 ? 201  GLU   A OE2  1 
ATOM   1478 H  H    . GLU   A 1 94  ? 31.83545 -32.82849 -15.51373 1.000 24.49809 ? 201  GLU   A H    1 
ATOM   1479 H  HA   . GLU   A 1 94  ? 29.66563 -34.21074 -15.32715 1.000 23.80129 ? 201  GLU   A HA   1 
ATOM   1480 H  HB2  . GLU   A 1 94  ? 31.73298 -33.87021 -13.44041 1.000 23.05283 ? 201  GLU   A HB2  1 
ATOM   1481 H  HB3  . GLU   A 1 94  ? 30.58129 -34.94931 -13.25448 1.000 23.05283 ? 201  GLU   A HB3  1 
ATOM   1482 H  HG2  . GLU   A 1 94  ? 31.37905 -36.05368 -15.16109 1.000 22.58056 ? 201  GLU   A HG2  1 
ATOM   1483 H  HG3  . GLU   A 1 94  ? 32.59273 -35.02862 -15.20171 1.000 22.58056 ? 201  GLU   A HG3  1 
ATOM   1484 N  N    . VAL   A 1 95  ? 29.75323 -31.72782 -13.31092 1.000 19.79102 ? 202  VAL   A N    1 
ATOM   1485 C  CA   . VAL   A 1 95  ? 28.95320 -30.90497 -12.41592 1.000 20.83648 ? 202  VAL   A CA   1 
ATOM   1486 C  C    . VAL   A 1 95  ? 27.92503 -30.11145 -13.20166 1.000 20.61603 ? 202  VAL   A C    1 
ATOM   1487 O  O    . VAL   A 1 95  ? 26.74607 -30.07377 -12.84289 1.000 21.33467 ? 202  VAL   A O    1 
ATOM   1488 C  CB   . VAL   A 1 95  ? 29.84870 -29.95394 -11.60302 1.000 21.11028 ? 202  VAL   A CB   1 
ATOM   1489 C  CG1  . VAL   A 1 95  ? 28.99629 -29.09372 -10.69528 1.000 21.70485 ? 202  VAL   A CG1  1 
ATOM   1490 C  CG2  . VAL   A 1 95  ? 30.88867 -30.72634 -10.81752 1.000 22.09429 ? 202  VAL   A CG2  1 
ATOM   1491 H  H    . VAL   A 1 95  ? 30.55207 -31.43526 -13.43685 1.000 23.74922 ? 202  VAL   A H    1 
ATOM   1492 H  HA   . VAL   A 1 95  ? 28.49203 -31.49817 -11.80246 1.000 25.00377 ? 202  VAL   A HA   1 
ATOM   1493 H  HB   . VAL   A 1 95  ? 30.32835 -29.36955 -12.21073 1.000 25.33234 ? 202  VAL   A HB   1 
ATOM   1494 H  HG11 . VAL   A 1 95  ? 29.57587 -28.58101 -10.11037 1.000 26.04582 ? 202  VAL   A HG11 1 
ATOM   1495 H  HG12 . VAL   A 1 95  ? 28.46131 -28.49449 -11.23899 1.000 26.04582 ? 202  VAL   A HG12 1 
ATOM   1496 H  HG13 . VAL   A 1 95  ? 28.41811 -29.66717 -10.16826 1.000 26.04582 ? 202  VAL   A HG13 1 
ATOM   1497 H  HG21 . VAL   A 1 95  ? 31.37703 -30.11032 -10.24926 1.000 26.51314 ? 202  VAL   A HG21 1 
ATOM   1498 H  HG22 . VAL   A 1 95  ? 30.44216 -31.39441 -10.27420 1.000 26.51314 ? 202  VAL   A HG22 1 
ATOM   1499 H  HG23 . VAL   A 1 95  ? 31.49719 -31.15732 -11.43790 1.000 26.51314 ? 202  VAL   A HG23 1 
ATOM   1500 N  N    . ALA   A 1 96  ? 28.36659 -29.43221 -14.27720 1.000 20.76644 ? 203  ALA   A N    1 
ATOM   1501 C  CA   . ALA   A 1 96  ? 27.57773 -28.31323 -14.77097 1.000 23.39600 ? 203  ALA   A CA   1 
ATOM   1502 C  C    . ALA   A 1 96  ? 27.66411 -28.11648 -16.27657 1.000 23.11464 ? 203  ALA   A C    1 
ATOM   1503 O  O    . ALA   A 1 96  ? 27.48883 -26.99077 -16.75854 1.000 25.09171 ? 203  ALA   A O    1 
ATOM   1504 C  CB   . ALA   A 1 96  ? 27.99381 -27.02606 -14.06088 1.000 26.81913 ? 203  ALA   A CB   1 
ATOM   1505 H  H    . ALA   A 1 96  ? 29.08911 -29.60008 -14.71239 1.000 24.91973 ? 203  ALA   A H    1 
ATOM   1506 H  HA   . ALA   A 1 96  ? 26.64640 -28.50401 -14.57829 1.000 28.07520 ? 203  ALA   A HA   1 
ATOM   1507 H  HB1  . ALA   A 1 96  ? 27.47124 -26.28835 -14.41244 1.000 32.18296 ? 203  ALA   A HB1  1 
ATOM   1508 H  HB2  . ALA   A 1 96  ? 27.83064 -27.12325 -13.10965 1.000 32.18296 ? 203  ALA   A HB2  1 
ATOM   1509 H  HB3  . ALA   A 1 96  ? 28.93756 -26.86841 -14.22019 1.000 32.18296 ? 203  ALA   A HB3  1 
ATOM   1510 N  N    . ALA   A 1 97  ? 27.87473 -29.17779 -17.04284 1.000 23.55437 ? 204  ALA   A N    1 
ATOM   1511 C  CA   . ALA   A 1 97  ? 27.73877 -29.02566 -18.48894 1.000 23.25994 ? 204  ALA   A CA   1 
ATOM   1512 C  C    . ALA   A 1 97  ? 26.33297 -28.53469 -18.82496 1.000 23.89795 ? 204  ALA   A C    1 
ATOM   1513 O  O    . ALA   A 1 97  ? 25.34776 -28.93447 -18.20121 1.000 24.50132 ? 204  ALA   A O    1 
ATOM   1514 C  CB   . ALA   A 1 97  ? 28.02183 -30.33890 -19.21465 1.000 24.10544 ? 204  ALA   A CB   1 
ATOM   1515 H  H    . ALA   A 1 97  ? 28.08805 -29.96343 -16.76561 1.000 28.26525 ? 204  ALA   A H    1 
ATOM   1516 H  HA   . ALA   A 1 97  ? 28.38896 -28.37793 -18.80295 1.000 27.91193 ? 204  ALA   A HA   1 
ATOM   1517 H  HB1  . ALA   A 1 97  ? 27.91816 -30.20094 -20.16918 1.000 28.92653 ? 204  ALA   A HB1  1 
ATOM   1518 H  HB2  . ALA   A 1 97  ? 28.92925 -30.61938 -19.01761 1.000 28.92653 ? 204  ALA   A HB2  1 
ATOM   1519 H  HB3  . ALA   A 1 97  ? 27.39372 -31.01122 -18.90747 1.000 28.92653 ? 204  ALA   A HB3  1 
ATOM   1520 N  N    . VAL   A 1 98  ? 26.25858 -27.65201 -19.82399 1.000 24.11770 ? 205  VAL   A N    1 
ATOM   1521 C  CA   . VAL   A 1 98  ? 25.00802 -27.02030 -20.22887 1.000 24.90340 ? 205  VAL   A CA   1 
ATOM   1522 C  C    . VAL   A 1 98  ? 24.07838 -28.06723 -20.81591 1.000 24.75700 ? 205  VAL   A C    1 
ATOM   1523 O  O    . VAL   A 1 98  ? 24.51987 -29.00521 -21.49613 1.000 26.31894 ? 205  VAL   A O    1 
ATOM   1524 C  CB   . VAL   A 1 98  ? 25.30023 -25.90267 -21.24850 1.000 26.65785 ? 205  VAL   A CB   1 
ATOM   1525 C  CG1  . VAL   A 1 98  ? 24.01324 -25.35880 -21.84874 1.000 28.49691 ? 205  VAL   A CG1  1 
ATOM   1526 C  CG2  . VAL   A 1 98  ? 26.11058 -24.78174 -20.57795 1.000 27.85359 ? 205  VAL   A CG2  1 
ATOM   1527 H  H    . VAL   A 1 98  ? 26.93405 -27.39812 -20.29183 1.000 28.94124 ? 205  VAL   A H    1 
ATOM   1528 H  HA   . VAL   A 1 98  ? 24.57472 -26.62933 -19.45408 1.000 29.88408 ? 205  VAL   A HA   1 
ATOM   1529 H  HB   . VAL   A 1 98  ? 25.82520 -26.26967 -21.97693 1.000 31.98942 ? 205  VAL   A HB   1 
ATOM   1530 H  HG11 . VAL   A 1 98  ? 24.21657 -24.56138 -22.36223 1.000 34.19629 ? 205  VAL   A HG11 1 
ATOM   1531 H  HG12 . VAL   A 1 98  ? 23.62421 -26.03396 -22.42642 1.000 34.19629 ? 205  VAL   A HG12 1 
ATOM   1532 H  HG13 . VAL   A 1 98  ? 23.39712 -25.14223 -21.13153 1.000 34.19629 ? 205  VAL   A HG13 1 
ATOM   1533 H  HG21 . VAL   A 1 98  ? 26.26816 -24.07590 -21.22438 1.000 33.42431 ? 205  VAL   A HG21 1 
ATOM   1534 H  HG22 . VAL   A 1 98  ? 25.60663 -24.43455 -19.82536 1.000 33.42431 ? 205  VAL   A HG22 1 
ATOM   1535 H  HG23 . VAL   A 1 98  ? 26.95641 -25.14388 -20.27083 1.000 33.42431 ? 205  VAL   A HG23 1 
ATOM   1536 N  N    . ALA   A 1 99  ? 22.77940 -27.90397 -20.56850 1.000 26.32575 ? 206  ALA   A N    1 
ATOM   1537 C  CA   . ALA   A 1 99  ? 21.76428 -28.83706 -21.03021 1.000 26.19795 ? 206  ALA   A CA   1 
ATOM   1538 C  C    . ALA   A 1 99  ? 20.99024 -28.25576 -22.21087 1.000 28.49653 ? 206  ALA   A C    1 
ATOM   1539 O  O    . ALA   A 1 99  ? 20.87033 -27.03926 -22.35769 1.000 28.40536 ? 206  ALA   A O    1 
ATOM   1540 C  CB   . ALA   A 1 99  ? 20.79288 -29.17773 -19.89545 1.000 27.89404 ? 206  ALA   A CB   1 
ATOM   1541 H  H    . ALA   A 1 99  ? 22.45750 -27.24220 -20.12348 1.000 31.59091 ? 206  ALA   A H    1 
ATOM   1542 H  HA   . ALA   A 1 99  ? 22.19397 -29.65407 -21.32813 1.000 31.43754 ? 206  ALA   A HA   1 
ATOM   1543 H  HB1  . ALA   A 1 99  ? 20.10089 -29.76499 -20.23774 1.000 33.47284 ? 206  ALA   A HB1  1 
ATOM   1544 H  HB2  . ALA   A 1 99  ? 21.28114 -29.62123 -19.18424 1.000 33.47284 ? 206  ALA   A HB2  1 
ATOM   1545 H  HB3  . ALA   A 1 99  ? 20.39594 -28.35761 -19.56266 1.000 33.47284 ? 206  ALA   A HB3  1 
ATOM   1546 N  N    . ASN   A 1 100 ? 20.47516 -29.15187 -23.05334 1.000 29.96727 ? 207  ASN   A N    1 
ATOM   1547 C  CA   . ASN   A 1 100 ? 19.53649 -28.80482 -24.12726 1.000 30.13457 ? 207  ASN   A CA   1 
ATOM   1548 C  C    . ASN   A 1 100 ? 20.16274 -27.86479 -25.15694 1.000 31.06834 ? 207  ASN   A C    1 
ATOM   1549 O  O    . ASN   A 1 100 ? 19.48846 -27.00668 -25.73860 1.000 32.48912 ? 207  ASN   A O    1 
ATOM   1550 C  CB   . ASN   A 1 100 ? 18.25385 -28.21118 -23.54054 1.000 32.58051 ? 207  ASN   A CB   1 
ATOM   1551 C  CG   . ASN   A 1 100 ? 17.51192 -29.19759 -22.65187 1.000 34.31105 ? 207  ASN   A CG   1 
ATOM   1552 O  OD1  . ASN   A 1 100 ? 17.15838 -30.29589 -23.07477 1.000 35.20485 ? 207  ASN   A OD1  1 
ATOM   1553 N  ND2  . ASN   A 1 100 ? 17.29405 -28.81550 -21.41010 1.000 34.32249 ? 207  ASN   A ND2  1 
ATOM   1554 H  H    . ASN   A 1 100 ? 20.65768 -29.99179 -23.02450 1.000 35.96073 ? 207  ASN   A H    1 
ATOM   1555 H  HA   . ASN   A 1 100 ? 19.30746 -29.61569 -24.60781 1.000 36.16149 ? 207  ASN   A HA   1 
ATOM   1556 H  HB2  . ASN   A 1 100 ? 18.47950 -27.43418 -23.00551 1.000 39.09661 ? 207  ASN   A HB2  1 
ATOM   1557 H  HB3  . ASN   A 1 100 ? 17.66241 -27.95454 -24.26527 1.000 39.09661 ? 207  ASN   A HB3  1 
ATOM   1558 H  HD21 . ASN   A 1 100 ? 16.87853 -29.33652 -20.86651 1.000 41.18699 ? 207  ASN   A HD21 1 
ATOM   1559 H  HD22 . ASN   A 1 100 ? 17.56734 -28.04505 -21.14304 1.000 41.18699 ? 207  ASN   A HD22 1 
ATOM   1560 N  N    . ASN   A 1 101 ? 21.46015 -28.06319 -25.42377 1.000 29.62039 ? 208  ASN   A N    1 
ATOM   1561 C  CA   . ASN   A 1 101 ? 22.20692 -27.20783 -26.34246 1.000 29.02330 ? 208  ASN   A CA   1 
ATOM   1562 C  C    . ASN   A 1 101 ? 22.83836 -27.99589 -27.48706 1.000 29.11945 ? 208  ASN   A C    1 
ATOM   1563 O  O    . ASN   A 1 101 ? 23.68790 -27.45836 -28.20019 1.000 29.95447 ? 208  ASN   A O    1 
ATOM   1564 C  CB   . ASN   A 1 101 ? 23.28660 -26.41610 -25.58946 1.000 28.25089 ? 208  ASN   A CB   1 
ATOM   1565 C  CG   . ASN   A 1 101 ? 24.42364 -27.28768 -25.09658 1.000 27.75364 ? 208  ASN   A CG   1 
ATOM   1566 O  OD1  . ASN   A 1 101 ? 24.24567 -28.47837 -24.84671 1.000 28.28541 ? 208  ASN   A OD1  1 
ATOM   1567 N  ND2  . ASN   A 1 101 ? 25.60427 -26.68976 -24.94070 1.000 27.80909 ? 208  ASN   A ND2  1 
ATOM   1568 H  H    . ASN   A 1 101 ? 21.93100 -28.69485 -25.07895 1.000 35.54447 ? 208  ASN   A H    1 
ATOM   1569 H  HA   . ASN   A 1 101 ? 21.59139 -26.56598 -26.72983 1.000 34.82796 ? 208  ASN   A HA   1 
ATOM   1570 H  HB2  . ASN   A 1 101 ? 23.65921 -25.74675 -26.18446 1.000 33.90107 ? 208  ASN   A HB2  1 
ATOM   1571 H  HB3  . ASN   A 1 101 ? 22.88299 -25.98711 -24.81877 1.000 33.90107 ? 208  ASN   A HB3  1 
ATOM   1572 H  HD21 . ASN   A 1 101 ? 26.28158 -27.14120 -24.66314 1.000 33.37091 ? 208  ASN   A HD21 1 
ATOM   1573 H  HD22 . ASN   A 1 101 ? 25.68890 -25.85243 -25.11766 1.000 33.37091 ? 208  ASN   A HD22 1 
ATOM   1574 N  N    . GLY   A 1 102 ? 22.44954 -29.25340 -27.67303 1.000 28.18054 ? 209  GLY   A N    1 
ATOM   1575 C  CA   . GLY   A 1 102 ? 22.94337 -30.05967 -28.76727 1.000 29.47159 ? 209  GLY   A CA   1 
ATOM   1576 C  C    . GLY   A 1 102 ? 24.39500 -30.45307 -28.68932 1.000 28.06043 ? 209  GLY   A C    1 
ATOM   1577 O  O    . GLY   A 1 102 ? 24.94986 -30.92673 -29.69134 1.000 29.48514 ? 209  GLY   A O    1 
ATOM   1578 H  H    . GLY   A 1 102 ? 21.88972 -29.66546 -27.16666 1.000 33.81665 ? 209  GLY   A H    1 
ATOM   1579 H  HA2  . GLY   A 1 102 ? 22.42154 -30.87641 -28.80631 1.000 35.36591 ? 209  GLY   A HA2  1 
ATOM   1580 H  HA3  . GLY   A 1 102 ? 22.81898 -29.56568 -29.59274 1.000 35.36591 ? 209  GLY   A HA3  1 
ATOM   1581 N  N    . VAL   A 1 103 ? 25.02522 -30.30702 -27.52731 1.000 29.34861 ? 210  VAL   A N    1 
ATOM   1582 C  CA   . VAL   A 1 103 ? 26.44397 -30.57127 -27.34893 1.000 28.62942 ? 210  VAL   A CA   1 
ATOM   1583 C  C    . VAL   A 1 103 ? 26.60985 -31.57400 -26.21669 1.000 26.35437 ? 210  VAL   A C    1 
ATOM   1584 O  O    . VAL   A 1 103 ? 25.99957 -31.41289 -25.15342 1.000 25.23103 ? 210  VAL   A O    1 
ATOM   1585 C  CB   . VAL   A 1 103 ? 27.22325 -29.27342 -27.04118 1.000 31.61160 ? 210  VAL   A CB   1 
ATOM   1586 C  CG1  . VAL   A 1 103 ? 28.68479 -29.57977 -26.71731 1.000 32.36519 ? 210  VAL   A CG1  1 
ATOM   1587 C  CG2  . VAL   A 1 103 ? 27.10902 -28.29198 -28.21524 1.000 31.78448 ? 210  VAL   A CG2  1 
ATOM   1588 H  H    . VAL   A 1 103 ? 24.63643 -30.04713 -26.80558 1.000 35.21833 ? 210  VAL   A H    1 
ATOM   1589 H  HA   . VAL   A 1 103 ? 26.80429 -30.96674 -28.15805 1.000 34.35530 ? 210  VAL   A HA   1 
ATOM   1590 H  HB   . VAL   A 1 103 ? 26.83494 -28.85125 -26.25895 1.000 37.93391 ? 210  VAL   A HB   1 
ATOM   1591 H  HG11 . VAL   A 1 103 ? 29.17434 -28.74531 -26.64721 1.000 38.83823 ? 210  VAL   A HG11 1 
ATOM   1592 H  HG12 . VAL   A 1 103 ? 28.72777 -30.06018 -25.87572 1.000 38.83823 ? 210  VAL   A HG12 1 
ATOM   1593 H  HG13 . VAL   A 1 103 ? 29.05846 -30.12378 -27.42817 1.000 38.83823 ? 210  VAL   A HG13 1 
ATOM   1594 H  HG21 . VAL   A 1 103 ? 27.60939 -27.48812 -28.00471 1.000 38.14137 ? 210  VAL   A HG21 1 
ATOM   1595 H  HG22 . VAL   A 1 103 ? 27.47282 -28.70892 -29.01193 1.000 38.14137 ? 210  VAL   A HG22 1 
ATOM   1596 H  HG23 . VAL   A 1 103 ? 26.17430 -28.07296 -28.35397 1.000 38.14137 ? 210  VAL   A HG23 1 
ATOM   1597 N  N    A CYS   A 1 104 ? 27.40647 -32.62201 -26.46076 0.550 26.21062 ? 211  CYS   A N    1 
ATOM   1598 N  N    B CYS   A 1 104 ? 27.44503 -32.59317 -26.44221 0.450 26.98194 ? 211  CYS   A N    1 
ATOM   1599 C  CA   A CYS   A 1 104 ? 27.77689 -33.63302 -25.46868 0.550 25.12686 ? 211  CYS   A CA   1 
ATOM   1600 C  CA   B CYS   A 1 104 ? 27.79072 -33.61254 -25.45460 0.450 26.77631 ? 211  CYS   A CA   1 
ATOM   1601 C  C    A CYS   A 1 104 ? 26.58756 -34.03624 -24.60364 0.550 26.04936 ? 211  CYS   A C    1 
ATOM   1602 C  C    B CYS   A 1 104 ? 26.59119 -34.01899 -24.60420 0.450 27.18902 ? 211  CYS   A C    1 
ATOM   1603 O  O    A CYS   A 1 104 ? 25.51946 -34.36513 -25.13869 0.550 25.60674 ? 211  CYS   A O    1 
ATOM   1604 O  O    B CYS   A 1 104 ? 25.52269 -34.32632 -25.14755 0.450 27.50562 ? 211  CYS   A O    1 
ATOM   1605 C  CB   A CYS   A 1 104 ? 28.95384 -33.10591 -24.64225 0.550 24.76851 ? 211  CYS   A CB   1 
ATOM   1606 C  CB   B CYS   A 1 104 ? 28.94643 -33.12026 -24.57598 0.450 27.73628 ? 211  CYS   A CB   1 
ATOM   1607 S  SG   A CYS   A 1 104 ? 30.03367 -34.33692 -23.79870 0.550 26.88683 ? 211  CYS   A SG   1 
ATOM   1608 S  SG   B CYS   A 1 104 ? 30.48348 -32.67798 -25.45400 0.450 30.30022 ? 211  CYS   A SG   1 
ATOM   1609 H  H    A CYS   A 1 104 ? 27.76065 -32.77530 -27.22931 0.550 31.45275 ? 211  CYS   A H    1 
ATOM   1610 H  H    B CYS   A 1 104 ? 27.84147 -32.72015 -27.19474 0.450 32.37833 ? 211  CYS   A H    1 
ATOM   1611 H  HA   A CYS   A 1 104 ? 28.06094 -34.44929 -25.90903 0.550 30.15223 ? 211  CYS   A HA   1 
ATOM   1612 H  HA   B CYS   A 1 104 ? 28.07977 -34.41172 -25.92221 0.450 32.13157 ? 211  CYS   A HA   1 
ATOM   1613 H  HB2  A CYS   A 1 104 ? 29.52575 -32.59403 -25.23538 0.550 29.72221 ? 211  CYS   A HB2  1 
ATOM   1614 H  HB2  B CYS   A 1 104 ? 28.64982 -32.32871 -24.10019 0.450 33.28353 ? 211  CYS   A HB2  1 
ATOM   1615 H  HB3  A CYS   A 1 104 ? 28.59418 -32.53004 -23.94950 0.550 29.72221 ? 211  CYS   A HB3  1 
ATOM   1616 H  HB3  B CYS   A 1 104 ? 29.16835 -33.82286 -23.94510 0.450 33.28353 ? 211  CYS   A HB3  1 
ATOM   1617 N  N    . GLY   A 1 105 ? 26.76152 -34.04629 -23.27889 1.000 25.08876 ? 212  GLY   A N    1 
ATOM   1618 C  CA   . GLY   A 1 105 ? 25.68583 -34.42205 -22.38171 1.000 25.19096 ? 212  GLY   A CA   1 
ATOM   1619 C  C    . GLY   A 1 105 ? 25.28299 -33.26852 -21.49097 1.000 24.85796 ? 212  GLY   A C    1 
ATOM   1620 O  O    . GLY   A 1 105 ? 25.23641 -32.11938 -21.94841 1.000 25.27826 ? 212  GLY   A O    1 
ATOM   1621 H  H    A GLY   A 1 105 ? 27.49576 -33.83843 -22.88230 0.550 30.10651 ? 212  GLY   A H    1 
ATOM   1622 H  H    B GLY   A 1 105 ? 27.49740 -33.84914 -22.87988 0.450 30.10651 ? 212  GLY   A H    1 
ATOM   1623 H  HA2  . GLY   A 1 105 ? 24.91337 -34.69910 -22.89886 1.000 30.22915 ? 212  GLY   A HA2  1 
ATOM   1624 H  HA3  . GLY   A 1 105 ? 25.97264 -35.16062 -21.82212 1.000 30.22915 ? 212  GLY   A HA3  1 
ATOM   1625 N  N    . VAL   A 1 106 ? 25.01340 -33.54387 -20.20975 1.000 24.24488 ? 213  VAL   A N    1 
ATOM   1626 C  CA   . VAL   A 1 106 ? 24.61144 -32.50584 -19.27195 1.000 24.31334 ? 213  VAL   A CA   1 
ATOM   1627 C  C    . VAL   A 1 106 ? 25.32223 -32.71781 -17.94747 1.000 24.07360 ? 213  VAL   A C    1 
ATOM   1628 O  O    . VAL   A 1 106 ? 25.74360 -33.82467 -17.61379 1.000 24.25614 ? 213  VAL   A O    1 
ATOM   1629 C  CB   . VAL   A 1 106 ? 23.09060 -32.47481 -19.01394 1.000 25.40947 ? 213  VAL   A CB   1 
ATOM   1630 C  CG1  . VAL   A 1 106 ? 22.33042 -32.42298 -20.32769 1.000 25.65186 ? 213  VAL   A CG1  1 
ATOM   1631 C  CG2  . VAL   A 1 106 ? 22.66311 -33.65367 -18.18060 1.000 25.18796 ? 213  VAL   A CG2  1 
ATOM   1632 H  H    . VAL   A 1 106 ? 25.05839 -34.33033 -19.86470 1.000 29.09385 ? 213  VAL   A H    1 
ATOM   1633 H  HA   . VAL   A 1 106 ? 24.88308 -31.65365 -19.64729 1.000 29.17601 ? 213  VAL   A HA   1 
ATOM   1634 H  HB   . VAL   A 1 106 ? 22.87371 -31.67272 -18.51343 1.000 30.49137 ? 213  VAL   A HB   1 
ATOM   1635 H  HG11 . VAL   A 1 106 ? 21.40780 -32.18238 -20.14941 1.000 30.78223 ? 213  VAL   A HG11 1 
ATOM   1636 H  HG12 . VAL   A 1 106 ? 22.74014 -31.75866 -20.90363 1.000 30.78223 ? 213  VAL   A HG12 1 
ATOM   1637 H  HG13 . VAL   A 1 106 ? 22.36911 -33.29558 -20.74956 1.000 30.78223 ? 213  VAL   A HG13 1 
ATOM   1638 H  HG21 . VAL   A 1 106 ? 21.69564 -33.72066 -18.20110 1.000 30.22555 ? 213  VAL   A HG21 1 
ATOM   1639 H  HG22 . VAL   A 1 106 ? 23.05835 -34.45984 -18.54771 1.000 30.22555 ? 213  VAL   A HG22 1 
ATOM   1640 H  HG23 . VAL   A 1 106 ? 22.96634 -33.52229 -17.26863 1.000 30.22555 ? 213  VAL   A HG23 1 
ATOM   1641 N  N    . GLY   A 1 107 ? 25.43400 -31.63716 -17.19312 1.000 22.82327 ? 214  GLY   A N    1 
ATOM   1642 C  CA   . GLY   A 1 107 ? 25.87723 -31.73693 -15.82122 1.000 21.90560 ? 214  GLY   A CA   1 
ATOM   1643 C  C    . GLY   A 1 107 ? 24.76850 -32.21231 -14.90915 1.000 22.03116 ? 214  GLY   A C    1 
ATOM   1644 O  O    . GLY   A 1 107 ? 23.58697 -32.08283 -15.22157 1.000 22.20093 ? 214  GLY   A O    1 
ATOM   1645 H  H    . GLY   A 1 107 ? 25.25898 -30.83650 -17.45371 1.000 27.38793 ? 214  GLY   A H    1 
ATOM   1646 H  HA2  . GLY   A 1 107 ? 26.61457 -32.36460 -15.76407 1.000 26.28673 ? 214  GLY   A HA2  1 
ATOM   1647 H  HA3  . GLY   A 1 107 ? 26.17818 -30.86740 -15.51421 1.000 26.28673 ? 214  GLY   A HA3  1 
ATOM   1648 N  N    . VAL   A 1 108 ? 25.16512 -32.75620 -13.75387 1.000 21.99494 ? 215  VAL   A N    1 
ATOM   1649 C  CA   . VAL   A 1 108 ? 24.19108 -33.07215 -12.72028 1.000 21.22693 ? 215  VAL   A CA   1 
ATOM   1650 C  C    . VAL   A 1 108 ? 23.41542 -31.82060 -12.35091 1.000 21.60880 ? 215  VAL   A C    1 
ATOM   1651 O  O    . VAL   A 1 108 ? 22.19317 -31.85630 -12.17368 1.000 22.72791 ? 215  VAL   A O    1 
ATOM   1652 C  CB   . VAL   A 1 108 ? 24.89885 -33.67553 -11.48959 1.000 21.62513 ? 215  VAL   A CB   1 
ATOM   1653 C  CG1  . VAL   A 1 108 ? 23.94179 -33.74697 -10.29419 1.000 23.68998 ? 215  VAL   A CG1  1 
ATOM   1654 C  CG2  . VAL   A 1 108 ? 25.46536 -35.03783 -11.83426 1.000 22.56589 ? 215  VAL   A CG2  1 
ATOM   1655 H  H    . VAL   A 1 108 ? 25.97907 -32.94684 -13.55203 1.000 26.39392 ? 215  VAL   A H    1 
ATOM   1656 H  HA   . VAL   A 1 108 ? 23.56900 -33.73291 -13.06278 1.000 25.47232 ? 215  VAL   A HA   1 
ATOM   1657 H  HB   . VAL   A 1 108 ? 25.63754 -33.10323 -11.22937 1.000 25.95015 ? 215  VAL   A HB   1 
ATOM   1658 H  HG11 . VAL   A 1 108 ? 24.34541 -34.28914 -9.59846  1.000 28.42798 ? 215  VAL   A HG11 1 
ATOM   1659 H  HG12 . VAL   A 1 108 ? 23.78230 -32.84923 -9.96325  1.000 28.42798 ? 215  VAL   A HG12 1 
ATOM   1660 H  HG13 . VAL   A 1 108 ? 23.10619 -34.14669 -10.58210 1.000 28.42798 ? 215  VAL   A HG13 1 
ATOM   1661 H  HG21 . VAL   A 1 108 ? 26.00981 -35.34980 -11.09457 1.000 27.07907 ? 215  VAL   A HG21 1 
ATOM   1662 H  HG22 . VAL   A 1 108 ? 24.73281 -35.65455 -11.98894 1.000 27.07907 ? 215  VAL   A HG22 1 
ATOM   1663 H  HG23 . VAL   A 1 108 ? 26.00769 -34.96099 -12.63480 1.000 27.07907 ? 215  VAL   A HG23 1 
ATOM   1664 N  N    . ALA   A 1 109 ? 24.12482 -30.70272 -12.20498 1.000 23.10680 ? 216  ALA   A N    1 
ATOM   1665 C  CA   . ALA   A 1 109 ? 23.55415 -29.40993 -11.84702 1.000 21.41366 ? 216  ALA   A CA   1 
ATOM   1666 C  C    . ALA   A 1 109 ? 23.73371 -28.48129 -13.04393 1.000 21.80425 ? 216  ALA   A C    1 
ATOM   1667 O  O    . ALA   A 1 109 ? 24.54990 -27.57558 -13.03926 1.000 23.91383 ? 216  ALA   A O    1 
ATOM   1668 C  CB   . ALA   A 1 109 ? 24.24275 -28.84491 -10.58410 1.000 22.59327 ? 216  ALA   A CB   1 
ATOM   1669 H  H    . ALA   A 1 109 ? 24.97726 -30.66860 -12.31352 1.000 27.72816 ? 216  ALA   A H    1 
ATOM   1670 H  HA   . ALA   A 1 109 ? 22.60977 -29.50810 -11.64848 1.000 25.69639 ? 216  ALA   A HA   1 
ATOM   1671 H  HB1  . ALA   A 1 109 ? 23.86305 -27.97612 -10.37931 1.000 27.11193 ? 216  ALA   A HB1  1 
ATOM   1672 H  HB2  . ALA   A 1 109 ? 24.09366 -29.45386 -9.84393  1.000 27.11193 ? 216  ALA   A HB2  1 
ATOM   1673 H  HB3  . ALA   A 1 109 ? 25.19367 -28.75837 -10.75486 1.000 27.11193 ? 216  ALA   A HB3  1 
ATOM   1674 N  N    . TYR   A 1 110 ? 22.96349 -28.75078 -14.09369 1.000 24.08976 ? 217  TYR   A N    1 
ATOM   1675 C  CA   . TYR   A 1 110 ? 23.25603 -28.14121 -15.38213 1.000 24.58837 ? 217  TYR   A CA   1 
ATOM   1676 C  C    . TYR   A 1 110 ? 22.86802 -26.67169 -15.44648 1.000 26.18949 ? 217  TYR   A C    1 
ATOM   1677 O  O    . TYR   A 1 110 ? 23.13543 -26.02834 -16.47009 1.000 27.03782 ? 217  TYR   A O    1 
ATOM   1678 C  CB   . TYR   A 1 110 ? 22.58562 -28.94052 -16.50633 1.000 25.06991 ? 217  TYR   A CB   1 
ATOM   1679 C  CG   . TYR   A 1 110 ? 21.09564 -29.17739 -16.42797 1.000 26.17439 ? 217  TYR   A CG   1 
ATOM   1680 C  CD1  . TYR   A 1 110 ? 20.19566 -28.13927 -16.62799 1.000 26.29900 ? 217  TYR   A CD1  1 
ATOM   1681 C  CD2  . TYR   A 1 110 ? 20.58568 -30.45672 -16.24867 1.000 27.57598 ? 217  TYR   A CD2  1 
ATOM   1682 C  CE1  . TYR   A 1 110 ? 18.83874 -28.36097 -16.60465 1.000 28.82035 ? 217  TYR   A CE1  1 
ATOM   1683 C  CE2  . TYR   A 1 110 ? 19.21500 -30.69348 -16.22912 1.000 29.12600 ? 217  TYR   A CE2  1 
ATOM   1684 C  CZ   . TYR   A 1 110 ? 18.35208 -29.64065 -16.40442 1.000 30.00954 ? 217  TYR   A CZ   1 
ATOM   1685 O  OH   . TYR   A 1 110 ? 16.99162 -29.86016 -16.39209 1.000 33.85405 ? 217  TYR   A OH   1 
ATOM   1686 H  H    . TYR   A 1 110 ? 22.28014 -29.27283 -14.08390 1.000 28.90771 ? 217  TYR   A H    1 
ATOM   1687 H  HA   . TYR   A 1 110 ? 24.21226 -28.18322 -15.53951 1.000 29.50604 ? 217  TYR   A HA   1 
ATOM   1688 H  HB2  . TYR   A 1 110 ? 22.74699 -28.46919 -17.33862 1.000 30.08390 ? 217  TYR   A HB2  1 
ATOM   1689 H  HB3  . TYR   A 1 110 ? 23.00332 -29.81553 -16.53422 1.000 30.08390 ? 217  TYR   A HB3  1 
ATOM   1690 H  HD1  . TYR   A 1 110 ? 20.51590 -27.27954 -16.78032 1.000 31.55880 ? 217  TYR   A HD1  1 
ATOM   1691 H  HD2  . TYR   A 1 110 ? 21.17262 -31.16979 -16.13943 1.000 33.09118 ? 217  TYR   A HD2  1 
ATOM   1692 H  HE1  . TYR   A 1 110 ? 18.24895 -27.65176 -16.72328 1.000 34.58443 ? 217  TYR   A HE1  1 
ATOM   1693 H  HE2  . TYR   A 1 110 ? 18.88755 -31.55413 -16.09893 1.000 34.95120 ? 217  TYR   A HE2  1 
ATOM   1694 H  HH   . TYR   A 1 110 ? 16.83290 -30.68321 -16.44685 1.000 40.62486 ? 217  TYR   A HH   1 
ATOM   1695 N  N    . ASN   A 1 111 ? 22.29417 -26.10800 -14.37939 1.000 25.52756 ? 218  ASN   A N    1 
ATOM   1696 C  CA   . ASN   A 1 111 ? 22.11406 -24.66694 -14.29339 1.000 26.64598 ? 218  ASN   A CA   1 
ATOM   1697 C  C    . ASN   A 1 111 ? 22.97010 -24.02522 -13.21391 1.000 26.52215 ? 218  ASN   A C    1 
ATOM   1698 O  O    . ASN   A 1 111 ? 22.81162 -22.82842 -12.94169 1.000 27.71494 ? 218  ASN   A O    1 
ATOM   1699 C  CB   . ASN   A 1 111 ? 20.64475 -24.33170 -14.07053 1.000 30.71084 ? 218  ASN   A CB   1 
ATOM   1700 C  CG   . ASN   A 1 111 ? 19.83452 -24.45236 -15.34576 1.000 32.59122 ? 218  ASN   A CG   1 
ATOM   1701 O  OD1  . ASN   A 1 111 ? 20.27461 -24.03069 -16.40978 1.000 34.40535 ? 218  ASN   A OD1  1 
ATOM   1702 N  ND2  . ASN   A 1 111 ? 18.66603 -25.05838 -15.24944 1.000 34.52691 ? 218  ASN   A ND2  1 
ATOM   1703 H  H    . ASN   A 1 111 ? 22.00360 -26.54353 -13.69712 1.000 30.63307 ? 218  ASN   A H    1 
ATOM   1704 H  HA   . ASN   A 1 111 ? 22.38241 -24.27850 -15.14074 1.000 31.97518 ? 218  ASN   A HA   1 
ATOM   1705 H  HB2  . ASN   A 1 111 ? 20.27350 -24.94434 -13.41651 1.000 36.85301 ? 218  ASN   A HB2  1 
ATOM   1706 H  HB3  . ASN   A 1 111 ? 20.57092 -23.41925 -13.74978 1.000 36.85301 ? 218  ASN   A HB3  1 
ATOM   1707 H  HD21 . ASN   A 1 111 ? 18.17072 -25.15059 -15.94641 1.000 41.43230 ? 218  ASN   A HD21 1 
ATOM   1708 H  HD22 . ASN   A 1 111 ? 18.39995 -25.36107 -14.48972 1.000 41.43230 ? 218  ASN   A HD22 1 
ATOM   1709 N  N    . ALA   A 1 112 ? 23.87482 -24.78372 -12.59933 1.000 25.77348 ? 219  ALA   A N    1 
ATOM   1710 C  CA   . ALA   A 1 112 ? 24.82939 -24.19191 -11.67838 1.000 23.87816 ? 219  ALA   A CA   1 
ATOM   1711 C  C    . ALA   A 1 112 ? 25.89382 -23.41260 -12.44724 1.000 23.86567 ? 219  ALA   A C    1 
ATOM   1712 O  O    . ALA   A 1 112 ? 26.08333 -23.57416 -13.65751 1.000 25.52948 ? 219  ALA   A O    1 
ATOM   1713 C  CB   . ALA   A 1 112 ? 25.50529 -25.26764 -10.82904 1.000 25.04957 ? 219  ALA   A CB   1 
ATOM   1714 H  H    . ALA   A 1 112 ? 23.95312 -25.63423 -12.69979 1.000 30.92817 ? 219  ALA   A H    1 
ATOM   1715 H  HA   . ALA   A 1 112 ? 24.36163 -23.58506 -11.08354 1.000 28.65379 ? 219  ALA   A HA   1 
ATOM   1716 H  HB1  . ALA   A 1 112 ? 26.13411 -24.84369 -10.22427 1.000 30.05949 ? 219  ALA   A HB1  1 
ATOM   1717 H  HB2  . ALA   A 1 112 ? 24.82766 -25.74205 -10.32243 1.000 30.05949 ? 219  ALA   A HB2  1 
ATOM   1718 H  HB3  . ALA   A 1 112 ? 25.97312 -25.88408 -11.41388 1.000 30.05949 ? 219  ALA   A HB3  1 
ATOM   1719 N  N    . ARG   A 1 113 ? 26.58154 -22.54449 -11.72468 1.000 23.11313 ? 220  ARG   A N    1 
ATOM   1720 C  CA   . ARG   A 1 113 ? 27.75406 -21.87508 -12.26093 1.000 22.94549 ? 220  ARG   A CA   1 
ATOM   1721 C  C    . ARG   A 1 113 ? 28.98605 -22.66985 -11.87266 1.000 22.31461 ? 220  ARG   A C    1 
ATOM   1722 O  O    . ARG   A 1 113 ? 29.03060 -23.27359 -10.79565 1.000 24.41969 ? 220  ARG   A O    1 
ATOM   1723 C  CB   . ARG   A 1 113 ? 27.83532 -20.43562 -11.76831 1.000 29.11015 ? 220  ARG   A CB   1 
ATOM   1724 C  CG   . ARG   A 1 113 ? 27.02858 -19.46065 -12.69182 1.000 37.31381 ? 220  ARG   A CG   1 
ATOM   1725 C  CD   . ARG   A 1 113 ? 27.26557 -18.03611 -12.29077 1.000 44.60471 ? 220  ARG   A CD   1 
ATOM   1726 N  NE   . ARG   A 1 113 ? 26.77220 -17.81094 -10.93874 1.000 50.94490 ? 220  ARG   A NE   1 
ATOM   1727 C  CZ   . ARG   A 1 113 ? 26.95057 -16.69769 -10.23650 1.000 55.78240 ? 220  ARG   A CZ   1 
ATOM   1728 N  NH1  . ARG   A 1 113 ? 27.66854 -15.68810 -10.70591 1.000 57.70900 ? 220  ARG   A NH1  1 
ATOM   1729 N  NH2  . ARG   A 1 113 ? 26.39086 -16.59500 -9.03324  1.000 56.59655 ? 220  ARG   A NH2  1 
ATOM   1730 H  H    . ARG   A 1 113 ? 26.38833 -22.32457 -10.91603 1.000 27.73575 ? 220  ARG   A H    1 
ATOM   1731 H  HA   . ARG   A 1 113 ? 27.71142 -21.82826 -13.22886 1.000 27.53459 ? 220  ARG   A HA   1 
ATOM   1732 H  HB2  . ARG   A 1 113 ? 27.46602 -20.38283 -10.87292 1.000 34.93217 ? 220  ARG   A HB2  1 
ATOM   1733 H  HB3  . ARG   A 1 113 ? 28.76285 -20.15181 -11.76189 1.000 34.93217 ? 220  ARG   A HB3  1 
ATOM   1734 H  HG2  . ARG   A 1 113 ? 27.31457 -19.57381 -13.61177 1.000 44.77657 ? 220  ARG   A HG2  1 
ATOM   1735 H  HG3  . ARG   A 1 113 ? 26.08037 -19.64951 -12.61355 1.000 44.77657 ? 220  ARG   A HG3  1 
ATOM   1736 H  HD2  . ARG   A 1 113 ? 28.21626 -17.84459 -12.31129 1.000 53.52565 ? 220  ARG   A HD2  1 
ATOM   1737 H  HD3  . ARG   A 1 113 ? 26.79454 -17.44318 -12.89696 1.000 53.52565 ? 220  ARG   A HD3  1 
ATOM   1738 H  HE   . ARG   A 1 113 ? 26.33113 -18.44837 -10.56626 1.000 61.13388 ? 220  ARG   A HE   1 
ATOM   1739 H  HH11 . ARG   A 1 113 ? 28.03256 -15.74405 -11.48306 1.000 69.25080 ? 220  ARG   A HH11 1 
ATOM   1740 H  HH12 . ARG   A 1 113 ? 27.77059 -14.97677 -10.23348 1.000 69.25080 ? 220  ARG   A HH12 1 
ATOM   1741 H  HH21 . ARG   A 1 113 ? 25.92137 -17.24416 -8.72056  1.000 67.91586 ? 220  ARG   A HH21 1 
ATOM   1742 H  HH22 . ARG   A 1 113 ? 26.49872 -15.87949 -8.56847  1.000 67.91586 ? 220  ARG   A HH22 1 
ATOM   1743 N  N    . ILE   A 1 114 ? 29.96890 -22.70529 -12.76507 1.000 22.45882 ? 221  ILE   A N    1 
ATOM   1744 C  CA   . ILE   A 1 114 ? 31.10828 -23.60480 -12.63079 1.000 23.04631 ? 221  ILE   A CA   1 
ATOM   1745 C  C    . ILE   A 1 114 ? 32.39120 -22.84037 -12.91470 1.000 23.96445 ? 221  ILE   A C    1 
ATOM   1746 O  O    . ILE   A 1 114 ? 32.46394 -22.04391 -13.86023 1.000 25.31222 ? 221  ILE   A O    1 
ATOM   1747 C  CB   . ILE   A 1 114 ? 30.95659 -24.83075 -13.56397 1.000 22.86116 ? 221  ILE   A CB   1 
ATOM   1748 C  CG1  . ILE   A 1 114 ? 32.02529 -25.89167 -13.30307 1.000 22.19737 ? 221  ILE   A CG1  1 
ATOM   1749 C  CG2  . ILE   A 1 114 ? 31.02057 -24.41709 -15.01449 1.000 23.94267 ? 221  ILE   A CG2  1 
ATOM   1750 C  CD1  . ILE   A 1 114 ? 31.91324 -26.56471 -11.92773 1.000 23.01610 ? 221  ILE   A CD1  1 
ATOM   1751 H  H    A ILE   A 1 114 ? 29.99824 -22.21000 -13.46751 0.660 26.95058 ? 221  ILE   A H    1 
ATOM   1752 H  H    B ILE   A 1 114 ? 29.99824 -22.21000 -13.46751 0.340 26.95058 ? 221  ILE   A H    1 
ATOM   1753 H  HA   . ILE   A 1 114 ? 31.16686 -23.92134 -11.71576 1.000 27.65557 ? 221  ILE   A HA   1 
ATOM   1754 H  HB   . ILE   A 1 114 ? 30.08746 -25.21396 -13.36732 1.000 27.43339 ? 221  ILE   A HB   1 
ATOM   1755 H  HG12 . ILE   A 1 114 ? 31.94739 -26.58419 -13.97779 1.000 26.63684 ? 221  ILE   A HG12 1 
ATOM   1756 H  HG13 . ILE   A 1 114 ? 32.89871 -25.47311 -13.35656 1.000 26.63684 ? 221  ILE   A HG13 1 
ATOM   1757 H  HG21 . ILE   A 1 114 ? 30.76811 -25.17153 -15.56946 1.000 28.73120 ? 221  ILE   A HG21 1 
ATOM   1758 H  HG22 . ILE   A 1 114 ? 30.40744 -23.67965 -15.15991 1.000 28.73120 ? 221  ILE   A HG22 1 
ATOM   1759 H  HG23 . ILE   A 1 114 ? 31.92631 -24.14052 -15.22435 1.000 28.73120 ? 221  ILE   A HG23 1 
ATOM   1760 H  HD11 . ILE   A 1 114 ? 32.60319 -27.24213 -11.85049 1.000 27.61932 ? 221  ILE   A HD11 1 
ATOM   1761 H  HD12 . ILE   A 1 114 ? 32.02990 -25.89352 -11.23723 1.000 27.61932 ? 221  ILE   A HD12 1 
ATOM   1762 H  HD13 . ILE   A 1 114 ? 31.03747 -26.97382 -11.84676 1.000 27.61932 ? 221  ILE   A HD13 1 
ATOM   1763 N  N    . GLY   A 1 115 ? 33.39654 -23.06604 -12.08062 1.000 23.34264 ? 222  GLY   A N    1 
ATOM   1764 C  CA   . GLY   A 1 115 ? 34.72546 -22.54693 -12.31840 1.000 24.30842 ? 222  GLY   A CA   1 
ATOM   1765 C  C    . GLY   A 1 115 ? 35.75667 -23.60078 -11.97649 1.000 22.98876 ? 222  GLY   A C    1 
ATOM   1766 O  O    . GLY   A 1 115 ? 35.42206 -24.72418 -11.59989 1.000 21.76651 ? 222  GLY   A O    1 
ATOM   1767 H  H    . GLY   A 1 115 ? 33.32864 -23.52627 -11.35732 1.000 28.01117 ? 222  GLY   A H    1 
ATOM   1768 H  HA2  . GLY   A 1 115 ? 34.82284 -22.30023 -13.25144 1.000 29.17010 ? 222  GLY   A HA2  1 
ATOM   1769 H  HA3  . GLY   A 1 115 ? 34.87889 -21.76378 -11.76701 1.000 29.17010 ? 222  GLY   A HA3  1 
ATOM   1770 N  N    . GLY   A 1 116 ? 37.01324 -23.22424 -12.12495 1.000 22.84630 ? 223  GLY   A N    1 
ATOM   1771 C  CA   . GLY   A 1 116 ? 38.09869 -24.12988 -11.81875 1.000 22.78546 ? 223  GLY   A CA   1 
ATOM   1772 C  C    . GLY   A 1 116 ? 39.27041 -23.37147 -11.25172 1.000 22.84599 ? 223  GLY   A C    1 
ATOM   1773 O  O    . GLY   A 1 116 ? 39.51768 -22.21118 -11.60874 1.000 22.07932 ? 223  GLY   A O    1 
ATOM   1774 H  H    . GLY   A 1 116 ? 37.26253 -22.44906 -12.40163 1.000 27.41556 ? 223  GLY   A H    1 
ATOM   1775 H  HA2  . GLY   A 1 116 ? 37.80575 -24.78698 -11.16812 1.000 27.34255 ? 223  GLY   A HA2  1 
ATOM   1776 H  HA3  . GLY   A 1 116 ? 38.38234 -24.58851 -12.62504 1.000 27.34255 ? 223  GLY   A HA3  1 
ATOM   1777 N  N    . VAL   A 1 117 ? 39.99307 -24.03633 -10.35185 1.000 21.20427 ? 224  VAL   A N    1 
ATOM   1778 C  CA   . VAL   A 1 117 ? 41.26459 -23.54990 -9.86514  1.000 21.05384 ? 224  VAL   A CA   1 
ATOM   1779 C  C    . VAL   A 1 117 ? 42.34858 -24.36611 -10.54268 1.000 20.64582 ? 224  VAL   A C    1 
ATOM   1780 O  O    . VAL   A 1 117 ? 42.41411 -25.58553 -10.36674 1.000 21.13487 ? 224  VAL   A O    1 
ATOM   1781 C  CB   . VAL   A 1 117 ? 41.38734 -23.65788 -8.34207  1.000 22.94626 ? 224  VAL   A CB   1 
ATOM   1782 C  CG1  . VAL   A 1 117 ? 42.72212 -23.03681 -7.91971  1.000 23.05875 ? 224  VAL   A CG1  1 
ATOM   1783 C  CG2  . VAL   A 1 117 ? 40.21276 -22.97613 -7.65505  1.000 24.88724 ? 224  VAL   A CG2  1 
ATOM   1784 H  H    . VAL   A 1 117 ? 39.75533 -24.78699 -10.00605 1.000 25.44512 ? 224  VAL   A H    1 
ATOM   1785 H  HA   . VAL   A 1 117 ? 41.35756 -22.61482 -10.10571 1.000 25.26461 ? 224  VAL   A HA   1 
ATOM   1786 H  HB   . VAL   A 1 117 ? 41.36814 -24.58773 -8.06655  1.000 27.53552 ? 224  VAL   A HB   1 
ATOM   1787 H  HG11 . VAL   A 1 117 ? 42.77067 -23.02113 -6.95105  1.000 27.67050 ? 224  VAL   A HG11 1 
ATOM   1788 H  HG12 . VAL   A 1 117 ? 43.44710 -23.57205 -8.27862  1.000 27.67050 ? 224  VAL   A HG12 1 
ATOM   1789 H  HG13 . VAL   A 1 117 ? 42.77424 -22.13307 -8.26819  1.000 27.67050 ? 224  VAL   A HG13 1 
ATOM   1790 H  HG21 . VAL   A 1 117 ? 40.34980 -23.00236 -6.69514  1.000 29.86468 ? 224  VAL   A HG21 1 
ATOM   1791 H  HG22 . VAL   A 1 117 ? 40.16129 -22.05570 -7.95681  1.000 29.86468 ? 224  VAL   A HG22 1 
ATOM   1792 H  HG23 . VAL   A 1 117 ? 39.39604 -23.44596 -7.88555  1.000 29.86468 ? 224  VAL   A HG23 1 
ATOM   1793 N  N    . ARG   A 1 118 ? 43.17663 -23.69412 -11.34154 1.000 21.56100 ? 225  ARG   A N    1 
ATOM   1794 C  CA   . ARG   A 1 118 ? 44.34944 -24.31938 -11.93402 1.000 21.08032 ? 225  ARG   A CA   1 
ATOM   1795 C  C    . ARG   A 1 118 ? 45.41050 -24.34412 -10.84636 1.000 20.28047 ? 225  ARG   A C    1 
ATOM   1796 O  O    . ARG   A 1 118 ? 46.03800 -23.33197 -10.55093 1.000 21.26032 ? 225  ARG   A O    1 
ATOM   1797 C  CB   . ARG   A 1 118 ? 44.80041 -23.56488 -13.17715 1.000 21.76185 ? 225  ARG   A CB   1 
ATOM   1798 C  CG   . ARG   A 1 118 ? 45.97949 -24.20015 -13.87579 1.000 21.15359 ? 225  ARG   A CG   1 
ATOM   1799 C  CD   . ARG   A 1 118 ? 46.25682 -23.52041 -15.21659 1.000 22.05622 ? 225  ARG   A CD   1 
ATOM   1800 N  NE   . ARG   A 1 118 ? 47.43997 -24.10479 -15.83454 1.000 23.24990 ? 225  ARG   A NE   1 
ATOM   1801 C  CZ   . ARG   A 1 118 ? 48.64686 -23.55213 -15.87293 1.000 26.05140 ? 225  ARG   A CZ   1 
ATOM   1802 N  NH1  . ARG   A 1 118 ? 48.86372 -22.31854 -15.44259 1.000 27.56704 ? 225  ARG   A NH1  1 
ATOM   1803 N  NH2  . ARG   A 1 118 ? 49.66467 -24.25534 -16.36119 1.000 26.32936 ? 225  ARG   A NH2  1 
ATOM   1804 H  H    . ARG   A 1 118 ? 43.07657 -22.86717 -11.55539 1.000 25.87319 ? 225  ARG   A H    1 
ATOM   1805 H  HA   . ARG   A 1 118 ? 44.15828 -25.22731 -12.21689 1.000 25.29638 ? 225  ARG   A HA   1 
ATOM   1806 H  HB2  . ARG   A 1 118 ? 44.06386 -23.53293 -13.80754 1.000 26.11422 ? 225  ARG   A HB2  1 
ATOM   1807 H  HB3  . ARG   A 1 118 ? 45.05684 -22.66524 -12.92069 1.000 26.11422 ? 225  ARG   A HB3  1 
ATOM   1808 H  HG2  . ARG   A 1 118 ? 46.76926 -24.11382 -13.31928 1.000 25.38431 ? 225  ARG   A HG2  1 
ATOM   1809 H  HG3  . ARG   A 1 118 ? 45.79053 -25.13719 -14.04053 1.000 25.38431 ? 225  ARG   A HG3  1 
ATOM   1810 H  HD2  . ARG   A 1 118 ? 45.50028 -23.64731 -15.81026 1.000 26.46746 ? 225  ARG   A HD2  1 
ATOM   1811 H  HD3  . ARG   A 1 118 ? 46.41372 -22.57343 -15.07691 1.000 26.46746 ? 225  ARG   A HD3  1 
ATOM   1812 H  HE   . ARG   A 1 118 ? 47.34873 -24.87465 -16.20681 1.000 27.89988 ? 225  ARG   A HE   1 
ATOM   1813 H  HH11 . ARG   A 1 118 ? 48.21328 -21.85249 -15.12744 1.000 33.08045 ? 225  ARG   A HH11 1 
ATOM   1814 H  HH12 . ARG   A 1 118 ? 49.65499 -21.98354 -15.47830 1.000 33.08045 ? 225  ARG   A HH12 1 
ATOM   1815 H  HH21 . ARG   A 1 118 ? 49.53623 -25.05640 -16.64650 1.000 31.59523 ? 225  ARG   A HH21 1 
ATOM   1816 H  HH22 . ARG   A 1 118 ? 50.45126 -23.90899 -16.39161 1.000 31.59523 ? 225  ARG   A HH22 1 
ATOM   1817 N  N    A MET   A 1 119 ? 45.58546 -25.50609 -10.22742 0.531 20.00058 ? 226  MET   A N    1 
ATOM   1818 N  N    B MET   A 1 119 ? 45.61813 -25.51501 -10.24901 0.469 18.95962 ? 226  MET   A N    1 
ATOM   1819 C  CA   A MET   A 1 119 ? 46.51637 -25.66500 -9.12581  0.531 21.39608 ? 226  MET   A CA   1 
ATOM   1820 C  CA   B MET   A 1 119 ? 46.54437 -25.63730 -9.13683  0.469 19.09328 ? 226  MET   A CA   1 
ATOM   1821 C  C    A MET   A 1 119 ? 47.44948 -26.85508 -9.26499  0.531 21.14042 ? 226  MET   A C    1 
ATOM   1822 C  C    B MET   A 1 119 ? 47.33627 -26.93993 -9.11970  0.469 18.91390 ? 226  MET   A C    1 
ATOM   1823 O  O    A MET   A 1 119 ? 48.50526 -26.85737 -8.61944  0.531 22.07852 ? 226  MET   A O    1 
ATOM   1824 O  O    B MET   A 1 119 ? 48.20130 -27.09260 -8.25048  0.469 18.09607 ? 226  MET   A O    1 
ATOM   1825 C  CB   A MET   A 1 119 ? 45.74491 -25.82592 -7.80776  0.531 23.78918 ? 226  MET   A CB   1 
ATOM   1826 C  CB   B MET   A 1 119 ? 45.77276 -25.47729 -7.80754  0.469 20.39061 ? 226  MET   A CB   1 
ATOM   1827 C  CG   A MET   A 1 119 ? 44.90732 -27.08470 -7.79804  0.531 25.59671 ? 226  MET   A CG   1 
ATOM   1828 C  CG   B MET   A 1 119 ? 44.52183 -26.33197 -7.72523  0.469 20.61212 ? 226  MET   A CG   1 
ATOM   1829 S  SD   A MET   A 1 119 ? 44.13801 -27.34453 -6.22524  0.531 26.58841 ? 226  MET   A SD   1 
ATOM   1830 S  SD   B MET   A 1 119 ? 44.88070 -27.99769 -7.17112  0.469 20.83622 ? 226  MET   A SD   1 
ATOM   1831 C  CE   A MET   A 1 119 ? 45.62746 -27.59172 -5.23248  0.531 23.35669 ? 226  MET   A CE   1 
ATOM   1832 C  CE   B MET   A 1 119 ? 44.67451 -27.65980 -5.43289  0.469 24.61552 ? 226  MET   A CE   1 
ATOM   1833 H  H    A MET   A 1 119 ? 45.16729 -26.22881 -10.43335 0.531 24.00069 ? 226  MET   A H    1 
ATOM   1834 H  H    B MET   A 1 119 ? 45.23322 -26.25112 -10.47169 0.469 22.75154 ? 226  MET   A H    1 
ATOM   1835 H  HA   A MET   A 1 119 ? 47.05472 -24.86009 -9.06925  0.531 25.67529 ? 226  MET   A HA   1 
ATOM   1836 H  HA   B MET   A 1 119 ? 47.19160 -24.91723 -9.19594  0.469 22.91194 ? 226  MET   A HA   1 
ATOM   1837 H  HB2  A MET   A 1 119 ? 46.37558 -25.87413 -7.07236  0.531 28.54701 ? 226  MET   A HB2  1 
ATOM   1838 H  HB2  B MET   A 1 119 ? 46.35547 -25.73258 -7.07530  0.469 24.46874 ? 226  MET   A HB2  1 
ATOM   1839 H  HB3  A MET   A 1 119 ? 45.15393 -25.06600 -7.68873  0.531 28.54701 ? 226  MET   A HB3  1 
ATOM   1840 H  HB3  B MET   A 1 119 ? 45.50554 -24.54983 -7.71103  0.469 24.46874 ? 226  MET   A HB3  1 
ATOM   1841 H  HG2  A MET   A 1 119 ? 44.21106 -27.01142 -8.46942  0.531 30.71605 ? 226  MET   A HG2  1 
ATOM   1842 H  HG2  B MET   A 1 119 ? 43.90213 -25.93035 -7.09629  0.469 24.73454 ? 226  MET   A HG2  1 
ATOM   1843 H  HG3  A MET   A 1 119 ? 45.47411 -27.84815 -7.98985  0.531 30.71605 ? 226  MET   A HG3  1 
ATOM   1844 H  HG3  B MET   A 1 119 ? 44.11434 -26.38612 -8.60382  0.469 24.73454 ? 226  MET   A HG3  1 
ATOM   1845 H  HE1  A MET   A 1 119 ? 45.36866 -27.84032 -4.33130  0.531 28.02802 ? 226  MET   A HE1  1 
ATOM   1846 H  HE1  B MET   A 1 119 ? 45.01307 -28.41206 -4.92262  0.469 29.53863 ? 226  MET   A HE1  1 
ATOM   1847 H  HE2  A MET   A 1 119 ? 46.15884 -28.29866 -5.63094  0.531 28.02802 ? 226  MET   A HE2  1 
ATOM   1848 H  HE2  B MET   A 1 119 ? 45.16941 -26.85689 -5.20638  0.469 29.53863 ? 226  MET   A HE2  1 
ATOM   1849 H  HE3  A MET   A 1 119 ? 46.13580 -26.76578 -5.21469  0.531 28.02802 ? 226  MET   A HE3  1 
ATOM   1850 H  HE3  B MET   A 1 119 ? 43.73147 -27.53088 -5.24594  0.469 29.53863 ? 226  MET   A HE3  1 
ATOM   1851 N  N    . LEU   A 1 120 ? 47.09081 -27.87629 -10.04176 1.000 19.25506 ? 227  LEU   A N    1 
ATOM   1852 C  CA   . LEU   A 1 120 ? 47.88516 -29.09204 -10.11161 1.000 21.45613 ? 227  LEU   A CA   1 
ATOM   1853 C  C    . LEU   A 1 120 ? 48.96215 -29.06695 -11.18766 1.000 22.93493 ? 227  LEU   A C    1 
ATOM   1854 O  O    . LEU   A 1 120 ? 49.77792 -29.99400 -11.24570 1.000 25.75483 ? 227  LEU   A O    1 
ATOM   1855 C  CB   . LEU   A 1 120 ? 46.98305 -30.29521 -10.35960 1.000 22.39043 ? 227  LEU   A CB   1 
ATOM   1856 C  CG   . LEU   A 1 120 ? 45.95857 -30.58056 -9.26929  1.000 23.72929 ? 227  LEU   A CG   1 
ATOM   1857 C  CD1  . LEU   A 1 120 ? 45.15140 -31.81813 -9.64102  1.000 25.40471 ? 227  LEU   A CD1  1 
ATOM   1858 C  CD2  . LEU   A 1 120 ? 46.63974 -30.75360 -7.91749  1.000 24.49035 ? 227  LEU   A CD2  1 
ATOM   1859 H  H    A LEU   A 1 120 ? 46.38849 -27.88533 -10.53800 0.671 23.10608 ? 227  LEU   A H    1 
ATOM   1860 H  H    B LEU   A 1 120 ? 46.46932 -27.82442 -10.63392 0.329 23.10608 ? 227  LEU   A H    1 
ATOM   1861 H  HA   . LEU   A 1 120 ? 48.32727 -29.20459 -9.25559  1.000 25.74736 ? 227  LEU   A HA   1 
ATOM   1862 H  HB2  . LEU   A 1 120 ? 46.49441 -30.14477 -11.18392 1.000 26.86852 ? 227  LEU   A HB2  1 
ATOM   1863 H  HB3  . LEU   A 1 120 ? 47.54254 -31.08302 -10.44463 1.000 26.86852 ? 227  LEU   A HB3  1 
ATOM   1864 H  HG   . LEU   A 1 120 ? 45.35009 -29.82955 -9.18784  1.000 28.47515 ? 227  LEU   A HG   1 
ATOM   1865 H  HD11 . LEU   A 1 120 ? 44.54874 -32.03286 -8.91191  1.000 30.48565 ? 227  LEU   A HD11 1 
ATOM   1866 H  HD12 . LEU   A 1 120 ? 44.64350 -31.63369 -10.44658 1.000 30.48565 ? 227  LEU   A HD12 1 
ATOM   1867 H  HD13 . LEU   A 1 120 ? 45.76003 -32.55741 -9.79573  1.000 30.48565 ? 227  LEU   A HD13 1 
ATOM   1868 H  HD21 . LEU   A 1 120 ? 45.98355 -31.05401 -7.26936  1.000 29.38842 ? 227  LEU   A HD21 1 
ATOM   1869 H  HD22 . LEU   A 1 120 ? 47.34670 -31.41235 -8.00211  1.000 29.38842 ? 227  LEU   A HD22 1 
ATOM   1870 H  HD23 . LEU   A 1 120 ? 47.01254 -29.90204 -7.64040  1.000 29.38842 ? 227  LEU   A HD23 1 
ATOM   1871 N  N    . ASP   A 1 121 ? 48.99062 -28.04514 -12.03201 1.000 21.33064 ? 228  ASP   A N    1 
ATOM   1872 C  CA   . ASP   A 1 121 ? 49.94755 -28.00823 -13.13942 1.000 21.98159 ? 228  ASP   A CA   1 
ATOM   1873 C  C    . ASP   A 1 121 ? 51.14128 -27.14864 -12.73783 1.000 25.32622 ? 228  ASP   A C    1 
ATOM   1874 O  O    . ASP   A 1 121 ? 51.39387 -26.07014 -13.26966 1.000 28.30216 ? 228  ASP   A O    1 
ATOM   1875 C  CB   . ASP   A 1 121 ? 49.27173 -27.49996 -14.40334 1.000 23.93087 ? 228  ASP   A CB   1 
ATOM   1876 C  CG   . ASP   A 1 121 ? 50.14629 -27.66852 -15.64118 1.000 25.37952 ? 228  ASP   A CG   1 
ATOM   1877 O  OD1  . ASP   A 1 121 ? 51.13285 -28.44864 -15.56366 1.000 25.47348 ? 228  ASP   A OD1  1 
ATOM   1878 O  OD2  . ASP   A 1 121 ? 49.83955 -27.02421 -16.67733 1.000 24.50131 ? 228  ASP   A OD2  1 
ATOM   1879 H  H    . ASP   A 1 121 ? 48.46996 -27.36204 -11.98848 1.000 25.59677 ? 228  ASP   A H    1 
ATOM   1880 H  HA   . ASP   A 1 121 ? 50.26742 -28.90628 -13.31854 1.000 26.37790 ? 228  ASP   A HA   1 
ATOM   1881 H  HB2  . ASP   A 1 121 ? 48.45044 -27.99620 -14.54522 1.000 28.71705 ? 228  ASP   A HB2  1 
ATOM   1882 H  HB3  . ASP   A 1 121 ? 49.07518 -26.55572 -14.29999 1.000 28.71705 ? 228  ASP   A HB3  1 
ATOM   1883 N  N    . GLY   A 1 122 ? 51.86129 -27.67729 -11.75938 1.000 25.04025 ? 229  GLY   A N    1 
ATOM   1884 C  CA   . GLY   A 1 122 ? 52.95287 -26.98812 -11.11246 1.000 26.33014 ? 229  GLY   A CA   1 
ATOM   1885 C  C    . GLY   A 1 122 ? 53.22703 -27.65878 -9.78409  1.000 26.07743 ? 229  GLY   A C    1 
ATOM   1886 O  O    . GLY   A 1 122 ? 52.53734 -28.59996 -9.37986  1.000 26.29081 ? 229  GLY   A O    1 
ATOM   1887 H  H    . GLY   A 1 122 ? 51.72885 -28.46569 -11.44238 1.000 30.04830 ? 229  GLY   A H    1 
ATOM   1888 H  HA2  . GLY   A 1 122 ? 53.75003 -27.02908 -11.66361 1.000 31.59617 ? 229  GLY   A HA2  1 
ATOM   1889 H  HA3  . GLY   A 1 122 ? 52.72095 -26.05848 -10.96119 1.000 31.59617 ? 229  GLY   A HA3  1 
ATOM   1890 N  N    . GLU   A 1 123 ? 54.22580 -27.12251 -9.08833  1.000 28.36731 ? 230  GLU   A N    1 
ATOM   1891 C  CA   . GLU   A 1 123 ? 54.57106 -27.63554 -7.77103  1.000 30.00335 ? 230  GLU   A CA   1 
ATOM   1892 C  C    . GLU   A 1 123 ? 53.44029 -27.31882 -6.80443  1.000 25.34968 ? 230  GLU   A C    1 
ATOM   1893 O  O    . GLU   A 1 123 ? 53.05270 -26.15708 -6.65613  1.000 27.32170 ? 230  GLU   A O    1 
ATOM   1894 C  CB   . GLU   A 1 123 ? 55.88215 -27.02228 -7.28684  1.000 35.79663 ? 230  GLU   A CB   1 
ATOM   1895 C  CG   . GLU   A 1 123 ? 56.40466 -27.63281 -5.99830  1.000 42.98075 ? 230  GLU   A CG   1 
ATOM   1896 C  CD   . GLU   A 1 123 ? 57.45629 -26.76247 -5.29656  1.000 50.04891 ? 230  GLU   A CD   1 
ATOM   1897 O  OE1  . GLU   A 1 123 ? 57.47732 -25.52625 -5.50848  1.000 52.41291 ? 230  GLU   A OE1  1 
ATOM   1898 O  OE2  . GLU   A 1 123 ? 58.25973 -27.32087 -4.52320  1.000 53.01948 ? 230  GLU   A OE2  1 
ATOM   1899 H  H    . GLU   A 1 123 ? 54.71340 -26.46667 -9.35615  1.000 34.04077 ? 230  GLU   A H    1 
ATOM   1900 H  HA   . GLU   A 1 123 ? 54.69228 -28.59697 -7.81418  1.000 36.00402 ? 230  GLU   A HA   1 
ATOM   1901 H  HB2  . GLU   A 1 123 ? 56.55784 -27.15108 -7.97077  1.000 42.95595 ? 230  GLU   A HB2  1 
ATOM   1902 H  HB3  . GLU   A 1 123 ? 55.74429 -26.07487 -7.13094  1.000 42.95595 ? 230  GLU   A HB3  1 
ATOM   1903 H  HG2  . GLU   A 1 123 ? 55.66280 -27.75532 -5.38550  1.000 51.57690 ? 230  GLU   A HG2  1 
ATOM   1904 H  HG3  . GLU   A 1 123 ? 56.81344 -28.48910 -6.19976  1.000 51.57690 ? 230  GLU   A HG3  1 
ATOM   1905 N  N    . VAL   A 1 124 ? 52.90763 -28.34162 -6.15155  1.000 22.32887 ? 231  VAL   A N    1 
ATOM   1906 C  CA   . VAL   A 1 124 ? 51.81215 -28.17421 -5.20745  1.000 21.95340 ? 231  VAL   A CA   1 
ATOM   1907 C  C    . VAL   A 1 124 ? 52.41354 -28.07525 -3.80966  1.000 22.94797 ? 231  VAL   A C    1 
ATOM   1908 O  O    . VAL   A 1 124 ? 52.82160 -29.07454 -3.20780  1.000 25.02940 ? 231  VAL   A O    1 
ATOM   1909 C  CB   . VAL   A 1 124 ? 50.79192 -29.30922 -5.30675  1.000 21.93292 ? 231  VAL   A CB   1 
ATOM   1910 C  CG1  . VAL   A 1 124 ? 49.73197 -29.12309 -4.24110  1.000 22.76043 ? 231  VAL   A CG1  1 
ATOM   1911 C  CG2  . VAL   A 1 124 ? 50.17057 -29.34543 -6.69038  1.000 22.54207 ? 231  VAL   A CG2  1 
ATOM   1912 H  H    . VAL   A 1 124 ? 53.16827 -29.15637 -6.24014  1.000 26.79464 ? 231  VAL   A H    1 
ATOM   1913 H  HA   . VAL   A 1 124 ? 51.36254 -27.33682 -5.40116  1.000 26.34408 ? 231  VAL   A HA   1 
ATOM   1914 H  HB   . VAL   A 1 124 ? 51.23267 -30.16122 -5.16279  1.000 26.31950 ? 231  VAL   A HB   1 
ATOM   1915 H  HG11 . VAL   A 1 124 ? 49.01532 -29.75863 -4.39410  1.000 27.31251 ? 231  VAL   A HG11 1 
ATOM   1916 H  HG12 . VAL   A 1 124 ? 50.12975 -29.27653 -3.36983  1.000 27.31251 ? 231  VAL   A HG12 1 
ATOM   1917 H  HG13 . VAL   A 1 124 ? 49.38778 -28.21768 -4.29277  1.000 27.31251 ? 231  VAL   A HG13 1 
ATOM   1918 H  HG21 . VAL   A 1 124 ? 49.56090 -30.09804 -6.74318  1.000 27.05048 ? 231  VAL   A HG21 1 
ATOM   1919 H  HG22 . VAL   A 1 124 ? 49.68809 -28.51765 -6.84166  1.000 27.05048 ? 231  VAL   A HG22 1 
ATOM   1920 H  HG23 . VAL   A 1 124 ? 50.87472 -29.44322 -7.35031  1.000 27.05048 ? 231  VAL   A HG23 1 
ATOM   1921 N  N    . THR   A 1 125 ? 52.46992 -26.85733 -3.30403  1.000 20.77311 ? 232  THR   A N    1 
ATOM   1922 C  CA   . THR   A 1 125 ? 52.92221 -26.55544 -1.96060  1.000 20.53008 ? 232  THR   A CA   1 
ATOM   1923 C  C    . THR   A 1 125 ? 51.71997 -26.36252 -1.05136  1.000 19.36970 ? 232  THR   A C    1 
ATOM   1924 O  O    . THR   A 1 125 ? 50.58492 -26.22486 -1.50023  1.000 19.58553 ? 232  THR   A O    1 
ATOM   1925 C  CB   . THR   A 1 125 ? 53.74014 -25.26904 -1.95026  1.000 21.75815 ? 232  THR   A CB   1 
ATOM   1926 O  OG1  . THR   A 1 125 ? 52.87814 -24.20919 -2.37757  1.000 21.45113 ? 232  THR   A OG1  1 
ATOM   1927 C  CG2  . THR   A 1 125 ? 54.93615 -25.36013 -2.87847  1.000 24.37152 ? 232  THR   A CG2  1 
ATOM   1928 H  H    . THR   A 1 125 ? 52.23983 -26.15380 -3.74187  1.000 24.92773 ? 232  THR   A H    1 
ATOM   1929 H  HA   . THR   A 1 125 ? 53.47163 -27.28792 -1.64043  1.000 24.63610 ? 232  THR   A HA   1 
ATOM   1930 H  HB   . THR   A 1 125 ? 54.08849 -25.09849 -1.06118  1.000 26.10978 ? 232  THR   A HB   1 
ATOM   1931 H  HG1  . THR   A 1 125 ? 53.33506 -23.56377 -2.66088  1.000 25.74135 ? 232  THR   A HG1  1 
ATOM   1932 H  HG21 . THR   A 1 125 ? 55.45103 -24.53908 -2.83770  1.000 29.24583 ? 232  THR   A HG21 1 
ATOM   1933 H  HG22 . THR   A 1 125 ? 55.50418 -26.10128 -2.61591  1.000 29.24583 ? 232  THR   A HG22 1 
ATOM   1934 H  HG23 . THR   A 1 125 ? 54.63808 -25.49981 -3.79091  1.000 29.24583 ? 232  THR   A HG23 1 
ATOM   1935 N  N    . ASP   A 1 126 ? 52.00278 -26.29472 0.25279   1.000 18.42424 ? 233  ASP   A N    1 
ATOM   1936 C  CA   . ASP   A 1 126 ? 50.98430 -25.94880 1.23487   1.000 18.90071 ? 233  ASP   A CA   1 
ATOM   1937 C  C    . ASP   A 1 126 ? 50.31327 -24.63418 0.88133   1.000 18.10363 ? 233  ASP   A C    1 
ATOM   1938 O  O    . ASP   A 1 126 ? 49.08524 -24.50400 0.97994   1.000 19.36971 ? 233  ASP   A O    1 
ATOM   1939 C  CB   . ASP   A 1 126 ? 51.65553 -25.88095 2.60537   1.000 19.51549 ? 233  ASP   A CB   1 
ATOM   1940 C  CG   . ASP   A 1 126 ? 50.68410 -25.66684 3.76154   1.000 20.11241 ? 233  ASP   A CG   1 
ATOM   1941 O  OD1  . ASP   A 1 126 ? 49.52047 -26.15402 3.72822   1.000 19.96017 ? 233  ASP   A OD1  1 
ATOM   1942 O  OD2  . ASP   A 1 126 ? 51.12497 -25.00234 4.73006   1.000 20.16367 ? 233  ASP   A OD2  1 
ATOM   1943 H  H    . ASP   A 1 126 ? 52.77868 -26.44529 0.59178   1.000 22.10908 ? 233  ASP   A H    1 
ATOM   1944 H  HA   . ASP   A 1 126 ? 50.28843 -26.62406 1.26108   1.000 22.68086 ? 233  ASP   A HA   1 
ATOM   1945 H  HB2  . ASP   A 1 126 ? 52.12366 -26.71548 2.76446   1.000 23.41859 ? 233  ASP   A HB2  1 
ATOM   1946 H  HB3  . ASP   A 1 126 ? 52.28416 -25.14222 2.60796   1.000 23.41859 ? 233  ASP   A HB3  1 
ATOM   1947 N  N    . ALA   A 1 127 ? 51.10496 -23.64126 0.47346   1.000 18.74160 ? 234  ALA   A N    1 
ATOM   1948 C  CA   . ALA   A 1 127 ? 50.54366 -22.33975 0.12023   1.000 18.45017 ? 234  ALA   A CA   1 
ATOM   1949 C  C    . ALA   A 1 127 ? 49.61408 -22.43040 -1.09045  1.000 19.54971 ? 234  ALA   A C    1 
ATOM   1950 O  O    . ALA   A 1 127 ? 48.54988 -21.79373 -1.12123  1.000 19.61025 ? 234  ALA   A O    1 
ATOM   1951 C  CB   . ALA   A 1 127 ? 51.66229 -21.34021 -0.15516  1.000 21.07817 ? 234  ALA   A CB   1 
ATOM   1952 H  H    . ALA   A 1 127 ? 51.95957 -23.69480 0.39365   1.000 22.48991 ? 234  ALA   A H    1 
ATOM   1953 H  HA   . ALA   A 1 127 ? 50.02420 -22.02164 0.87513   1.000 22.14020 ? 234  ALA   A HA   1 
ATOM   1954 H  HB1  . ALA   A 1 127 ? 51.27046 -20.48507 -0.39203  1.000 25.29381 ? 234  ALA   A HB1  1 
ATOM   1955 H  HB2  . ALA   A 1 127 ? 52.20491 -21.24561 0.64329   1.000 25.29381 ? 234  ALA   A HB2  1 
ATOM   1956 H  HB3  . ALA   A 1 127 ? 52.20636 -21.66906 -0.88779  1.000 25.29381 ? 234  ALA   A HB3  1 
ATOM   1957 N  N    . VAL   A 1 128 ? 50.01117 -23.19490 -2.10349  1.000 20.55476 ? 235  VAL   A N    1 
ATOM   1958 C  CA   . VAL   A 1 128 ? 49.15642 -23.40513 -3.26843  1.000 18.34629 ? 235  VAL   A CA   1 
ATOM   1959 C  C    . VAL   A 1 128 ? 47.83594 -24.02906 -2.84702  1.000 18.17290 ? 235  VAL   A C    1 
ATOM   1960 O  O    . VAL   A 1 128 ? 46.75222 -23.59906 -3.26812  1.000 20.60411 ? 235  VAL   A O    1 
ATOM   1961 C  CB   . VAL   A 1 128 ? 49.88826 -24.28080 -4.30569  1.000 21.39474 ? 235  VAL   A CB   1 
ATOM   1962 C  CG1  . VAL   A 1 128 ? 48.91139 -24.84073 -5.31201  1.000 23.39733 ? 235  VAL   A CG1  1 
ATOM   1963 C  CG2  . VAL   A 1 128 ? 50.98722 -23.47569 -5.00213  1.000 23.95885 ? 235  VAL   A CG2  1 
ATOM   1964 H  H    . VAL   A 1 128 ? 50.76768 -23.60210 -2.14195  1.000 24.66572 ? 235  VAL   A H    1 
ATOM   1965 H  HA   . VAL   A 1 128 ? 48.96321 -22.54609 -3.67539  1.000 22.01555 ? 235  VAL   A HA   1 
ATOM   1966 H  HB   . VAL   A 1 128 ? 50.30581 -25.02786 -3.84912  1.000 25.67368 ? 235  VAL   A HB   1 
ATOM   1967 H  HG11 . VAL   A 1 128 ? 49.40637 -25.22928 -6.05021  1.000 28.07680 ? 235  VAL   A HG11 1 
ATOM   1968 H  HG12 . VAL   A 1 128 ? 48.37029 -25.52130 -4.88197  1.000 28.07680 ? 235  VAL   A HG12 1 
ATOM   1969 H  HG13 . VAL   A 1 128 ? 48.34467 -24.12290 -5.63519  1.000 28.07680 ? 235  VAL   A HG13 1 
ATOM   1970 H  HG21 . VAL   A 1 128 ? 51.39883 -24.02810 -5.68500  1.000 28.75061 ? 235  VAL   A HG21 1 
ATOM   1971 H  HG22 . VAL   A 1 128 ? 50.59270 -22.68771 -5.40751  1.000 28.75061 ? 235  VAL   A HG22 1 
ATOM   1972 H  HG23 . VAL   A 1 128 ? 51.65061 -23.21273 -4.34511  1.000 28.75061 ? 235  VAL   A HG23 1 
ATOM   1973 N  N    . GLU   A 1 129 ? 47.91191 -25.06702 -2.01697  1.000 18.25548 ? 236  GLU   A N    1 
ATOM   1974 C  CA   . GLU   A 1 129 ? 46.70348 -25.73296 -1.54480  1.000 18.86922 ? 236  GLU   A CA   1 
ATOM   1975 C  C    . GLU   A 1 129 ? 45.80538 -24.77314 -0.79030  1.000 16.93189 ? 236  GLU   A C    1 
ATOM   1976 O  O    . GLU   A 1 129 ? 44.58723 -24.75680 -0.98878  1.000 18.47997 ? 236  GLU   A O    1 
ATOM   1977 C  CB   . GLU   A 1 129 ? 47.07095 -26.91380 -0.65433  1.000 19.04035 ? 236  GLU   A CB   1 
ATOM   1978 C  CG   . GLU   A 1 129 ? 47.83267 -27.97938 -1.37430  1.000 18.98265 ? 236  GLU   A CG   1 
ATOM   1979 C  CD   . GLU   A 1 129 ? 48.14357 -29.16865 -0.50081  1.000 20.43512 ? 236  GLU   A CD   1 
ATOM   1980 O  OE1  . GLU   A 1 129 ? 47.60784 -29.25501 0.64055   1.000 20.71669 ? 236  GLU   A OE1  1 
ATOM   1981 O  OE2  . GLU   A 1 129 ? 48.93373 -30.02050 -0.95700  1.000 21.18615 ? 236  GLU   A OE2  1 
ATOM   1982 H  H    . GLU   A 1 129 ? 48.64426 -25.40192 -1.71515  1.000 21.90658 ? 236  GLU   A H    1 
ATOM   1983 H  HA   . GLU   A 1 129 ? 46.21688 -26.06644 -2.31481  1.000 22.64306 ? 236  GLU   A HA   1 
ATOM   1984 H  HB2  . GLU   A 1 129 ? 47.62221 -26.59551 0.07759   1.000 22.84842 ? 236  GLU   A HB2  1 
ATOM   1985 H  HB3  . GLU   A 1 129 ? 46.25669 -27.31116 -0.30792  1.000 22.84842 ? 236  GLU   A HB3  1 
ATOM   1986 H  HG2  . GLU   A 1 129 ? 47.30584 -28.29022 -2.12712  1.000 22.77918 ? 236  GLU   A HG2  1 
ATOM   1987 H  HG3  . GLU   A 1 129 ? 48.67307 -27.60990 -1.68750  1.000 22.77918 ? 236  GLU   A HG3  1 
ATOM   1988 N  N    . ALA   A 1 130 ? 46.39076 -23.97956 0.10699   1.000 17.82108 ? 237  ALA   A N    1 
ATOM   1989 C  CA   . ALA   A 1 130 ? 45.59860 -23.07244 0.93294   1.000 18.42291 ? 237  ALA   A CA   1 
ATOM   1990 C  C    . ALA   A 1 130 ? 44.93328 -21.98861 0.09800   1.000 18.28172 ? 237  ALA   A C    1 
ATOM   1991 O  O    . ALA   A 1 130 ? 43.78455 -21.60285 0.37281   1.000 20.17989 ? 237  ALA   A O    1 
ATOM   1992 C  CB   . ALA   A 1 130 ? 46.47917 -22.43334 2.00034   1.000 19.39254 ? 237  ALA   A CB   1 
ATOM   1993 H  H    . ALA   A 1 130 ? 47.23720 -23.94750 0.25569   1.000 21.38529 ? 237  ALA   A H    1 
ATOM   1994 H  HA   . ALA   A 1 130 ? 44.90409 -23.58939 1.37034   1.000 22.10749 ? 237  ALA   A HA   1 
ATOM   1995 H  HB1  . ALA   A 1 130 ? 45.92915 -21.87206 2.56896   1.000 23.27104 ? 237  ALA   A HB1  1 
ATOM   1996 H  HB2  . ALA   A 1 130 ? 46.89392 -23.13343 2.52830   1.000 23.27104 ? 237  ALA   A HB2  1 
ATOM   1997 H  HB3  . ALA   A 1 130 ? 47.16177 -21.89729 1.56720   1.000 23.27104 ? 237  ALA   A HB3  1 
ATOM   1998 N  N    . ARG   A 1 131 ? 45.64832 -21.44946 -0.88691  1.000 19.05476 ? 238  ARG   A N    1 
ATOM   1999 C  CA   . ARG   A 1 131 ? 45.06994 -20.39616 -1.72801  1.000 19.86602 ? 238  ARG   A CA   1 
ATOM   2000 C  C    . ARG   A 1 131 ? 43.97255 -20.94200 -2.62675  1.000 18.95100 ? 238  ARG   A C    1 
ATOM   2001 O  O    . ARG   A 1 131 ? 43.08906 -20.18176 -3.04059  1.000 22.08794 ? 238  ARG   A O    1 
ATOM   2002 C  CB   . ARG   A 1 131 ? 46.17793 -19.71212 -2.52632  1.000 21.59602 ? 238  ARG   A CB   1 
ATOM   2003 C  CG   . ARG   A 1 131 ? 47.07014 -18.81633 -1.62977  1.000 26.47906 ? 238  ARG   A CG   1 
ATOM   2004 C  CD   . ARG   A 1 131 ? 48.21885 -18.14330 -2.33425  1.000 33.02589 ? 238  ARG   A CD   1 
ATOM   2005 N  NE   . ARG   A 1 131 ? 47.80642 -17.35938 -3.48406  1.000 36.34105 ? 238  ARG   A NE   1 
ATOM   2006 C  CZ   . ARG   A 1 131 ? 47.14169 -16.20917 -3.41940  1.000 43.03782 ? 238  ARG   A CZ   1 
ATOM   2007 N  NH1  . ARG   A 1 131 ? 46.67570 -15.73719 -2.27697  1.000 47.26233 ? 238  ARG   A NH1  1 
ATOM   2008 N  NH2  . ARG   A 1 131 ? 46.92658 -15.52203 -4.53511  1.000 45.93787 ? 238  ARG   A NH2  1 
ATOM   2009 H  H    . ARG   A 1 131 ? 46.45517 -21.66903 -1.08785  1.000 22.86572 ? 238  ARG   A H    1 
ATOM   2010 H  HA   . ARG   A 1 131 ? 44.66432 -19.70885 -1.17668  1.000 23.83922 ? 238  ARG   A HA   1 
ATOM   2011 H  HB2  . ARG   A 1 131 ? 46.74027 -20.38853 -2.93516  1.000 25.91523 ? 238  ARG   A HB2  1 
ATOM   2012 H  HB3  . ARG   A 1 131 ? 45.77871 -19.15392 -3.21184  1.000 25.91523 ? 238  ARG   A HB3  1 
ATOM   2013 H  HG2  . ARG   A 1 131 ? 46.51690 -18.11761 -1.24687  1.000 31.77487 ? 238  ARG   A HG2  1 
ATOM   2014 H  HG3  . ARG   A 1 131 ? 47.44604 -19.36584 -0.92434  1.000 31.77487 ? 238  ARG   A HG3  1 
ATOM   2015 H  HD2  . ARG   A 1 131 ? 48.66346 -17.54704 -1.71160  1.000 39.63107 ? 238  ARG   A HD2  1 
ATOM   2016 H  HD3  . ARG   A 1 131 ? 48.83881 -18.82207 -2.64379  1.000 39.63107 ? 238  ARG   A HD3  1 
ATOM   2017 H  HE   . ARG   A 1 131 ? 48.00653 -17.66068 -4.26430  1.000 43.60926 ? 238  ARG   A HE   1 
ATOM   2018 H  HH11 . ARG   A 1 131 ? 46.79906 -16.17645 -1.54797  1.000 56.71480 ? 238  ARG   A HH11 1 
ATOM   2019 H  HH12 . ARG   A 1 131 ? 46.24898 -14.99067 -2.26222  1.000 56.71480 ? 238  ARG   A HH12 1 
ATOM   2020 H  HH21 . ARG   A 1 131 ? 47.21588 -15.82198 -5.28739  1.000 55.12544 ? 238  ARG   A HH21 1 
ATOM   2021 H  HH22 . ARG   A 1 131 ? 46.49796 -14.77704 -4.50541  1.000 55.12544 ? 238  ARG   A HH22 1 
ATOM   2022 N  N    . SER   A 1 132 ? 43.98981 -22.24914 -2.90178  1.000 19.06063 ? 239  SER   A N    1 
ATOM   2023 C  CA   . SER   A 1 132 ? 42.96598 -22.89062 -3.71236  1.000 18.75829 ? 239  SER   A CA   1 
ATOM   2024 C  C    . SER   A 1 132 ? 41.72412 -23.20127 -2.88948  1.000 19.04223 ? 239  SER   A C    1 
ATOM   2025 O  O    . SER   A 1 132 ? 40.59766 -22.89036 -3.29732  1.000 20.18250 ? 239  SER   A O    1 
ATOM   2026 C  CB   . SER   A 1 132 ? 43.51651 -24.18192 -4.32028  1.000 20.19003 ? 239  SER   A CB   1 
ATOM   2027 O  OG   . SER   A 1 132 ? 44.64953 -23.92401 -5.11728  1.000 20.03719 ? 239  SER   A OG   1 
ATOM   2028 H  H    . SER   A 1 132 ? 44.59598 -22.79230 -2.62404  1.000 22.87276 ? 239  SER   A H    1 
ATOM   2029 H  HA   . SER   A 1 132 ? 42.71831 -22.28835 -4.43128  1.000 22.50995 ? 239  SER   A HA   1 
ATOM   2030 H  HB2  . SER   A 1 132 ? 43.76665 -24.78568 -3.60348  1.000 24.22803 ? 239  SER   A HB2  1 
ATOM   2031 H  HB3  . SER   A 1 132 ? 42.82959 -24.58814 -4.87167  1.000 24.22803 ? 239  SER   A HB3  1 
ATOM   2032 H  HG   . SER   A 1 132 ? 45.30717 -23.73630 -4.62956  1.000 24.04462 ? 239  SER   A HG   1 
ATOM   2033 N  N    . LEU   A 1 133 ? 41.92531 -23.84659 -1.73349  1.000 18.91122 ? 240  LEU   A N    1 
ATOM   2034 C  CA   . LEU   A 1 133 ? 40.82197 -24.15513 -0.83833  1.000 19.07708 ? 240  LEU   A CA   1 
ATOM   2035 C  C    . LEU   A 1 133 ? 40.13688 -22.89878 -0.35382  1.000 19.84843 ? 240  LEU   A C    1 
ATOM   2036 O  O    . LEU   A 1 133 ? 38.93591 -22.92477 -0.06303  1.000 21.50155 ? 240  LEU   A O    1 
ATOM   2037 C  CB   . LEU   A 1 133 ? 41.32992 -24.95734 0.34917   1.000 20.74603 ? 240  LEU   A CB   1 
ATOM   2038 C  CG   . LEU   A 1 133 ? 41.85287 -26.34780 0.02992   1.000 19.69363 ? 240  LEU   A CG   1 
ATOM   2039 C  CD1  . LEU   A 1 133 ? 42.66076 -26.86479 1.21026   1.000 21.69365 ? 240  LEU   A CD1  1 
ATOM   2040 C  CD2  . LEU   A 1 133 ? 40.71435 -27.27140 -0.31263  1.000 20.32887 ? 240  LEU   A CD2  1 
ATOM   2041 H  H    . LEU   A 1 133 ? 42.69219 -24.11362 -1.45030  1.000 22.69346 ? 240  LEU   A H    1 
ATOM   2042 H  HA   . LEU   A 1 133 ? 40.17130 -24.69274 -1.31635  1.000 22.89250 ? 240  LEU   A HA   1 
ATOM   2043 H  HB2  . LEU   A 1 133 ? 42.05624 -24.46345 0.76080   1.000 24.89524 ? 240  LEU   A HB2  1 
ATOM   2044 H  HB3  . LEU   A 1 133 ? 40.60020 -25.06132 0.97972   1.000 24.89524 ? 240  LEU   A HB3  1 
ATOM   2045 H  HG   . LEU   A 1 133 ? 42.43598 -26.31829 -0.74468  1.000 23.63235 ? 240  LEU   A HG   1 
ATOM   2046 H  HD11 . LEU   A 1 133 ? 42.96689 -27.76400 1.01379   1.000 26.03238 ? 240  LEU   A HD11 1 
ATOM   2047 H  HD12 . LEU   A 1 133 ? 43.42153 -26.28007 1.35258   1.000 26.03238 ? 240  LEU   A HD12 1 
ATOM   2048 H  HD13 . LEU   A 1 133 ? 42.09713 -26.87232 1.99966   1.000 26.03238 ? 240  LEU   A HD13 1 
ATOM   2049 H  HD21 . LEU   A 1 133 ? 41.06166 -28.16871 -0.43559  1.000 24.39464 ? 240  LEU   A HD21 1 
ATOM   2050 H  HD22 . LEU   A 1 133 ? 40.07098 -27.26232 0.41324   1.000 24.39464 ? 240  LEU   A HD22 1 
ATOM   2051 H  HD23 . LEU   A 1 133 ? 40.29395 -26.96439 -1.13111  1.000 24.39464 ? 240  LEU   A HD23 1 
ATOM   2052 N  N    . GLY   A 1 134 ? 40.88478 -21.80222 -0.23620  1.000 20.95415 ? 241  GLY   A N    1 
ATOM   2053 C  CA   . GLY   A 1 134 ? 40.33902 -20.56385 0.26313   1.000 22.80822 ? 241  GLY   A CA   1 
ATOM   2054 C  C    . GLY   A 1 134 ? 39.94574 -19.57686 -0.81016  1.000 22.65492 ? 241  GLY   A C    1 
ATOM   2055 O  O    . GLY   A 1 134 ? 39.78526 -18.38711 -0.52778  1.000 22.70094 ? 241  GLY   A O    1 
ATOM   2056 H  H    . GLY   A 1 134 ? 41.71830 -21.75878 -0.44344  1.000 25.14498 ? 241  GLY   A H    1 
ATOM   2057 H  HA2  . GLY   A 1 134 ? 39.54871 -20.76023 0.79015   1.000 27.36986 ? 241  GLY   A HA2  1 
ATOM   2058 H  HA3  . GLY   A 1 134 ? 40.99953 -20.13742 0.83128   1.000 27.36986 ? 241  GLY   A HA3  1 
ATOM   2059 N  N    . LEU   A 1 135 ? 39.79297 -20.03859 -2.04820  1.000 21.85926 ? 242  LEU   A N    1 
ATOM   2060 C  CA   . LEU   A 1 135 ? 39.40928 -19.13028 -3.11794  1.000 22.74336 ? 242  LEU   A CA   1 
ATOM   2061 C  C    . LEU   A 1 135 ? 37.98267 -18.62758 -2.91378  1.000 21.24724 ? 242  LEU   A C    1 
ATOM   2062 O  O    . LEU   A 1 135 ? 37.05154 -19.42319 -2.79283  1.000 22.11834 ? 242  LEU   A O    1 
ATOM   2063 C  CB   . LEU   A 1 135 ? 39.50562 -19.81859 -4.47290  1.000 23.45723 ? 242  LEU   A CB   1 
ATOM   2064 C  CG   . LEU   A 1 135 ? 39.06957 -18.92767 -5.63985  1.000 23.78234 ? 242  LEU   A CG   1 
ATOM   2065 C  CD1  . LEU   A 1 135 ? 39.98003 -17.72506 -5.82102  1.000 26.32553 ? 242  LEU   A CD1  1 
ATOM   2066 C  CD2  . LEU   A 1 135 ? 38.98702 -19.74703 -6.91314  1.000 25.55298 ? 242  LEU   A CD2  1 
ATOM   2067 H  H    . LEU   A 1 135 ? 39.90372 -20.85701 -2.28801  1.000 26.23111 ? 242  LEU   A H    1 
ATOM   2068 H  HA   . LEU   A 1 135 ? 40.01641 -18.37387 -3.10675  1.000 27.29203 ? 242  LEU   A HA   1 
ATOM   2069 H  HB2  . LEU   A 1 135 ? 40.42701 -20.08054 -4.62562  1.000 28.14868 ? 242  LEU   A HB2  1 
ATOM   2070 H  HB3  . LEU   A 1 135 ? 38.93452 -20.60262 -4.46653  1.000 28.14868 ? 242  LEU   A HB3  1 
ATOM   2071 H  HG   . LEU   A 1 135 ? 38.18955 -18.57208 -5.43981  1.000 28.53881 ? 242  LEU   A HG   1 
ATOM   2072 H  HD11 . LEU   A 1 135 ? 39.68573 -17.21992 -6.59505  1.000 31.59063 ? 242  LEU   A HD11 1 
ATOM   2073 H  HD12 . LEU   A 1 135 ? 39.93260 -17.17053 -5.02657  1.000 31.59063 ? 242  LEU   A HD12 1 
ATOM   2074 H  HD13 . LEU   A 1 135 ? 40.88953 -18.03476 -5.95442  1.000 31.59063 ? 242  LEU   A HD13 1 
ATOM   2075 H  HD21 . LEU   A 1 135 ? 38.64121 -19.18808 -7.62650  1.000 30.66358 ? 242  LEU   A HD21 1 
ATOM   2076 H  HD22 . LEU   A 1 135 ? 39.87442 -20.06463 -7.14239  1.000 30.66358 ? 242  LEU   A HD22 1 
ATOM   2077 H  HD23 . LEU   A 1 135 ? 38.39386 -20.50031 -6.76605  1.000 30.66358 ? 242  LEU   A HD23 1 
ATOM   2078 N  N    . ASN   A 1 136 ? 37.82810 -17.31272 -2.90721  1.000 21.33077 ? 243  ASN   A N    1 
ATOM   2079 C  CA   . ASN   A 1 136 ? 36.52024 -16.62508 -2.96283  1.000 22.83564 ? 243  ASN   A CA   1 
ATOM   2080 C  C    . ASN   A 1 136 ? 35.45341 -17.35820 -2.14282  1.000 23.89895 ? 243  ASN   A C    1 
ATOM   2081 O  O    . ASN   A 1 136 ? 34.41172 -17.73925 -2.68630  1.000 22.71713 ? 243  ASN   A O    1 
ATOM   2082 C  CB   . ASN   A 1 136 ? 36.07656 -16.44552 -4.40429  1.000 22.82012 ? 243  ASN   A CB   1 
ATOM   2083 C  CG   . ASN   A 1 136 ? 37.11879 -15.76562 -5.27985  1.000 29.19593 ? 243  ASN   A CG   1 
ATOM   2084 O  OD1  . ASN   A 1 136 ? 38.01922 -15.09569 -4.78613  1.000 32.27850 ? 243  ASN   A OD1  1 
ATOM   2085 N  ND2  . ASN   A 1 136 ? 36.97714 -15.91832 -6.59927  1.000 31.95953 ? 243  ASN   A ND2  1 
ATOM   2086 H  H    . ASN   A 1 136 ? 38.48917 -16.76393 -2.86955  1.000 25.59693 ? 243  ASN   A H    1 
ATOM   2087 H  HA   . ASN   A 1 136 ? 36.61614 -15.74593 -2.56433  1.000 27.40277 ? 243  ASN   A HA   1 
ATOM   2088 H  HB2  . ASN   A 1 136 ? 35.89168 -17.31786 -4.78607  1.000 27.38415 ? 243  ASN   A HB2  1 
ATOM   2089 H  HB3  . ASN   A 1 136 ? 35.27465 -15.89999 -4.41954  1.000 27.38415 ? 243  ASN   A HB3  1 
ATOM   2090 H  HD21 . ASN   A 1 136 ? 37.54032 -15.55365 -7.13727  1.000 38.35144 ? 243  ASN   A HD21 1 
ATOM   2091 H  HD22 . ASN   A 1 136 ? 36.32275 -16.38131 -6.91075  1.000 38.35144 ? 243  ASN   A HD22 1 
ATOM   2092 N  N    . PRO   A 1 137 ? 35.66820 -17.53045 -0.83392  1.000 23.73880 ? 244  PRO   A N    1 
ATOM   2093 C  CA   . PRO   A 1 137 ? 34.81144 -18.42800 -0.03799  1.000 23.22243 ? 244  PRO   A CA   1 
ATOM   2094 C  C    . PRO   A 1 137 ? 33.44142 -17.86628 0.28741   1.000 24.80221 ? 244  PRO   A C    1 
ATOM   2095 O  O    . PRO   A 1 137 ? 32.59757 -18.59193 0.83141   1.000 23.87281 ? 244  PRO   A O    1 
ATOM   2096 C  CB   . PRO   A 1 137 ? 35.63920 -18.65098 1.23723   1.000 26.04711 ? 244  PRO   A CB   1 
ATOM   2097 C  CG   . PRO   A 1 137 ? 36.48097 -17.42803 1.34779   1.000 28.47996 ? 244  PRO   A CG   1 
ATOM   2098 C  CD   . PRO   A 1 137 ? 36.82650 -17.04319 -0.06928  1.000 25.14216 ? 244  PRO   A CD   1 
ATOM   2099 H  HA   . PRO   A 1 137 ? 34.69837 -19.27501 -0.49699  1.000 27.86692 ? 244  PRO   A HA   1 
ATOM   2100 H  HB2  . PRO   A 1 137 ? 35.05184 -18.74167 2.00383   1.000 31.25653 ? 244  PRO   A HB2  1 
ATOM   2101 H  HB3  . PRO   A 1 137 ? 36.18754 -19.44562 1.14356   1.000 31.25653 ? 244  PRO   A HB3  1 
ATOM   2102 H  HG2  . PRO   A 1 137 ? 35.97836 -16.72207 1.78355   1.000 34.17595 ? 244  PRO   A HG2  1 
ATOM   2103 H  HG3  . PRO   A 1 137 ? 37.28296 -17.62660 1.85601   1.000 34.17595 ? 244  PRO   A HG3  1 
ATOM   2104 H  HD2  . PRO   A 1 137 ? 36.91852 -16.08135 -0.15468  1.000 30.17059 ? 244  PRO   A HD2  1 
ATOM   2105 H  HD3  . PRO   A 1 137 ? 37.64207 -17.48148 -0.35850  1.000 30.17059 ? 244  PRO   A HD3  1 
ATOM   2106 N  N    . ASN   A 1 138 ? 33.17727 -16.61190 -0.03828  1.000 24.77163 ? 245  ASN   A N    1 
ATOM   2107 C  CA   . ASN   A 1 138 ? 31.82706 -16.08629 0.05679   1.000 27.19534 ? 245  ASN   A CA   1 
ATOM   2108 C  C    . ASN   A 1 138 ? 31.13607 -16.01226 -1.28312  1.000 26.11680 ? 245  ASN   A C    1 
ATOM   2109 O  O    . ASN   A 1 138 ? 30.00129 -15.52126 -1.36127  1.000 28.41257 ? 245  ASN   A O    1 
ATOM   2110 C  CB   . ASN   A 1 138 ? 31.88283 -14.75250 0.74868   1.000 31.97729 ? 245  ASN   A CB   1 
ATOM   2111 C  CG   . ASN   A 1 138 ? 32.24241 -14.92508 2.19263   1.000 39.30000 ? 245  ASN   A CG   1 
ATOM   2112 O  OD1  . ASN   A 1 138 ? 31.55575 -15.64809 2.93171   1.000 41.59411 ? 245  ASN   A OD1  1 
ATOM   2113 N  ND2  . ASN   A 1 138 ? 33.36044 -14.35227 2.59046   1.000 42.38351 ? 245  ASN   A ND2  1 
ATOM   2114 H  H    . ASN   A 1 138 ? 33.76276 -16.04680 -0.31661  1.000 29.72596 ? 245  ASN   A H    1 
ATOM   2115 H  HA   . ASN   A 1 138 ? 31.27367 -16.66982 0.59915   1.000 32.63440 ? 245  ASN   A HA   1 
ATOM   2116 H  HB2  . ASN   A 1 138 ? 32.55567 -14.19565 0.32666   1.000 38.37275 ? 245  ASN   A HB2  1 
ATOM   2117 H  HB3  . ASN   A 1 138 ? 31.01504 -14.32240 0.69518   1.000 38.37275 ? 245  ASN   A HB3  1 
ATOM   2118 H  HD21 . ASN   A 1 138 ? 33.61121 -14.42184 3.41013   1.000 50.86022 ? 245  ASN   A HD21 1 
ATOM   2119 H  HD22 . ASN   A 1 138 ? 33.83933 -13.90886 2.03042   1.000 50.86022 ? 245  ASN   A HD22 1 
ATOM   2120 N  N    . HIS   A 1 139 ? 31.76444 -16.54376 -2.32302  1.000 24.36736 ? 246  HIS   A N    1 
ATOM   2121 C  CA   . HIS   A 1 139 ? 31.13748 -16.68308 -3.62671  1.000 22.72181 ? 246  HIS   A CA   1 
ATOM   2122 C  C    . HIS   A 1 139 ? 30.97605 -18.14049 -4.03031  1.000 23.34752 ? 246  HIS   A C    1 
ATOM   2123 O  O    . HIS   A 1 139 ? 29.90121 -18.54540 -4.48148  1.000 25.61764 ? 246  HIS   A O    1 
ATOM   2124 C  CB   . HIS   A 1 139 ? 31.96288 -15.94423 -4.69092  1.000 24.57604 ? 246  HIS   A CB   1 
ATOM   2125 C  CG   . HIS   A 1 139 ? 31.32666 -15.97686 -6.03376  1.000 26.12861 ? 246  HIS   A CG   1 
ATOM   2126 N  ND1  . HIS   A 1 139 ? 30.21103 -15.22136 -6.34072  1.000 27.76217 ? 246  HIS   A ND1  1 
ATOM   2127 C  CD2  . HIS   A 1 139 ? 31.60003 -16.71838 -7.13028  1.000 27.56943 ? 246  HIS   A CD2  1 
ATOM   2128 C  CE1  . HIS   A 1 139 ? 29.84539 -15.48556 -7.58242  1.000 28.86005 ? 246  HIS   A CE1  1 
ATOM   2129 N  NE2  . HIS   A 1 139 ? 30.67120 -16.38805 -8.08337  1.000 27.87940 ? 246  HIS   A NE2  1 
ATOM   2130 H  H    . HIS   A 1 139 ? 32.57241 -16.83717 -2.29655  1.000 29.24083 ? 246  HIS   A H    1 
ATOM   2131 H  HA   . HIS   A 1 139 ? 30.25743 -16.27649 -3.59337  1.000 27.26618 ? 246  HIS   A HA   1 
ATOM   2132 H  HB2  . HIS   A 1 139 ? 32.06058 -15.01596 -4.42696  1.000 29.49125 ? 246  HIS   A HB2  1 
ATOM   2133 H  HB3  . HIS   A 1 139 ? 32.83514 -16.36271 -4.76121  1.000 29.49125 ? 246  HIS   A HB3  1 
ATOM   2134 H  HD2  . HIS   A 1 139 ? 32.28882 -17.33659 -7.22126  1.000 33.08332 ? 246  HIS   A HD2  1 
ATOM   2135 H  HE1  . HIS   A 1 139 ? 29.12658 -15.10064 -8.02969  1.000 34.63206 ? 246  HIS   A HE1  1 
ATOM   2136 N  N    . ILE   A 1 140 ? 32.02151 -18.94027 -3.88546  1.000 23.57990 ? 247  ILE   A N    1 
ATOM   2137 C  CA   . ILE   A 1 140 ? 31.95223 -20.36470 -4.19268  1.000 22.02002 ? 247  ILE   A CA   1 
ATOM   2138 C  C    . ILE   A 1 140 ? 31.24752 -21.08594 -3.05198  1.000 22.54828 ? 247  ILE   A C    1 
ATOM   2139 O  O    . ILE   A 1 140 ? 31.60177 -20.90666 -1.88945  1.000 24.07093 ? 247  ILE   A O    1 
ATOM   2140 C  CB   . ILE   A 1 140 ? 33.36451 -20.93455 -4.39798  1.000 21.57438 ? 247  ILE   A CB   1 
ATOM   2141 C  CG1  . ILE   A 1 140 ? 34.05389 -20.24127 -5.57934  1.000 22.15573 ? 247  ILE   A CG1  1 
ATOM   2142 C  CG2  . ILE   A 1 140 ? 33.30366 -22.45859 -4.51568  1.000 21.26735 ? 247  ILE   A CG2  1 
ATOM   2143 C  CD1  . ILE   A 1 140 ? 35.54028 -20.49757 -5.64027  1.000 24.26569 ? 247  ILE   A CD1  1 
ATOM   2144 H  H    . ILE   A 1 140 ? 32.79319 -18.68169 -3.60753  1.000 28.29588 ? 247  ILE   A H    1 
ATOM   2145 H  HA   . ILE   A 1 140 ? 31.43765 -20.49118 -5.00515  1.000 26.42403 ? 247  ILE   A HA   1 
ATOM   2146 H  HB   . ILE   A 1 140 ? 33.91516 -20.74406 -3.62248  1.000 25.88926 ? 247  ILE   A HB   1 
ATOM   2147 H  HG12 . ILE   A 1 140 ? 33.66185 -20.56566 -6.40516  1.000 26.58688 ? 247  ILE   A HG12 1 
ATOM   2148 H  HG13 . ILE   A 1 140 ? 33.91992 -19.28366 -5.50222  1.000 26.58688 ? 247  ILE   A HG13 1 
ATOM   2149 H  HG21 . ILE   A 1 140 ? 34.19108 -22.79560 -4.71519  1.000 25.52082 ? 247  ILE   A HG21 1 
ATOM   2150 H  HG22 . ILE   A 1 140 ? 32.99079 -22.82800 -3.67512  1.000 25.52082 ? 247  ILE   A HG22 1 
ATOM   2151 H  HG23 . ILE   A 1 140 ? 32.69143 -22.69600 -5.22962  1.000 25.52082 ? 247  ILE   A HG23 1 
ATOM   2152 H  HD11 . ILE   A 1 140 ? 35.91176 -20.02260 -6.40008  1.000 29.11883 ? 247  ILE   A HD11 1 
ATOM   2153 H  HD12 . ILE   A 1 140 ? 35.94930 -20.18055 -4.81984  1.000 29.11883 ? 247  ILE   A HD12 1 
ATOM   2154 H  HD13 . ILE   A 1 140 ? 35.69265 -21.45041 -5.73913  1.000 29.11883 ? 247  ILE   A HD13 1 
ATOM   2155 N  N    . HIS   A 1 141 ? 30.28882 -21.95009 -3.38705  1.000 21.58165 ? 248  HIS   A N    1 
ATOM   2156 C  CA   . HIS   A 1 141 ? 29.58858 -22.71198 -2.37082  1.000 22.14443 ? 248  HIS   A CA   1 
ATOM   2157 C  C    . HIS   A 1 141 ? 30.24987 -24.04557 -2.11940  1.000 19.88658 ? 248  HIS   A C    1 
ATOM   2158 O  O    . HIS   A 1 141 ? 30.35795 -24.48123 -0.97070  1.000 20.98164 ? 248  HIS   A O    1 
ATOM   2159 C  CB   . HIS   A 1 141 ? 28.14646 -22.96959 -2.79161  1.000 22.06098 ? 248  HIS   A CB   1 
ATOM   2160 C  CG   . HIS   A 1 141 ? 27.35426 -21.72248 -2.98466  1.000 24.24594 ? 248  HIS   A CG   1 
ATOM   2161 N  ND1  . HIS   A 1 141 ? 26.91882 -21.30578 -4.21819  1.000 25.14718 ? 248  HIS   A ND1  1 
ATOM   2162 C  CD2  . HIS   A 1 141 ? 26.89487 -20.80611 -2.09644  1.000 28.00409 ? 248  HIS   A CD2  1 
ATOM   2163 C  CE1  . HIS   A 1 141 ? 26.24437 -20.17853 -4.09042  1.000 26.49536 ? 248  HIS   A CE1  1 
ATOM   2164 N  NE2  . HIS   A 1 141 ? 26.21048 -19.85544 -2.81300  1.000 27.71273 ? 248  HIS   A NE2  1 
ATOM   2165 H  H    . HIS   A 1 141 ? 30.03174 -22.10764 -4.19246  1.000 25.89798 ? 248  HIS   A H    1 
ATOM   2166 H  HA   . HIS   A 1 141 ? 29.58272 -22.19115 -1.55252  1.000 26.57332 ? 248  HIS   A HA   1 
ATOM   2167 H  HB2  . HIS   A 1 141 ? 28.14717 -23.45463 -3.63163  1.000 26.47318 ? 248  HIS   A HB2  1 
ATOM   2168 H  HB3  . HIS   A 1 141 ? 27.70910 -23.49653 -2.10462  1.000 26.47318 ? 248  HIS   A HB3  1 
ATOM   2169 H  HD2  . HIS   A 1 141 ? 27.01993 -20.81918 -1.17498  1.000 33.60490 ? 248  HIS   A HD2  1 
ATOM   2170 H  HE1  . HIS   A 1 141 ? 25.85839 -19.69419 -4.78421  1.000 31.79443 ? 248  HIS   A HE1  1 
ATOM   2171 N  N    . ILE   A 1 142 ? 30.67665 -24.69968 -3.19497  1.000 19.89525 ? 249  ILE   A N    1 
ATOM   2172 C  CA   . ILE   A 1 142 ? 31.09905 -26.08984 -3.17332  1.000 19.63053 ? 249  ILE   A CA   1 
ATOM   2173 C  C    . ILE   A 1 142 ? 32.40310 -26.19306 -3.93465  1.000 19.30046 ? 249  ILE   A C    1 
ATOM   2174 O  O    . ILE   A 1 142 ? 32.50894 -25.67925 -5.05101  1.000 19.82380 ? 249  ILE   A O    1 
ATOM   2175 C  CB   . ILE   A 1 142 ? 30.04921 -27.00530 -3.82417  1.000 19.16686 ? 249  ILE   A CB   1 
ATOM   2176 C  CG1  . ILE   A 1 142 ? 28.71410 -26.91326 -3.07689  1.000 19.53563 ? 249  ILE   A CG1  1 
ATOM   2177 C  CG2  . ILE   A 1 142 ? 30.56409 -28.42602 -3.90823  1.000 21.39026 ? 249  ILE   A CG2  1 
ATOM   2178 C  CD1  . ILE   A 1 142 ? 27.52736 -27.30384 -3.97547  1.000 20.35476 ? 249  ILE   A CD1  1 
ATOM   2179 H  H    . ILE   A 1 142 ? 30.73124 -24.34345 -3.97581  1.000 23.87430 ? 249  ILE   A H    1 
ATOM   2180 H  HA   . ILE   A 1 142 ? 31.24153 -26.37107 -2.25598  1.000 23.55664 ? 249  ILE   A HA   1 
ATOM   2181 H  HB   . ILE   A 1 142 ? 29.88910 -26.70176 -4.73143  1.000 23.00024 ? 249  ILE   A HB   1 
ATOM   2182 H  HG12 . ILE   A 1 142 ? 28.73138 -27.51568 -2.31683  1.000 23.44275 ? 249  ILE   A HG12 1 
ATOM   2183 H  HG13 . ILE   A 1 142 ? 28.57959 -26.00145 -2.77453  1.000 23.44275 ? 249  ILE   A HG13 1 
ATOM   2184 H  HG21 . ILE   A 1 142 ? 29.83515 -29.01130 -4.16704  1.000 25.66831 ? 249  ILE   A HG21 1 
ATOM   2185 H  HG22 . ILE   A 1 142 ? 31.27197 -28.46673 -4.57015  1.000 25.66831 ? 249  ILE   A HG22 1 
ATOM   2186 H  HG23 . ILE   A 1 142 ? 30.90746 -28.68936 -3.04010  1.000 25.66831 ? 249  ILE   A HG23 1 
ATOM   2187 H  HD11 . ILE   A 1 142 ? 26.70780 -27.24362 -3.46012  1.000 24.42571 ? 249  ILE   A HD11 1 
ATOM   2188 H  HD12 . ILE   A 1 142 ? 27.48904 -26.69558 -4.73009  1.000 24.42571 ? 249  ILE   A HD12 1 
ATOM   2189 H  HD13 . ILE   A 1 142 ? 27.65468 -28.21276 -4.28939  1.000 24.42571 ? 249  ILE   A HD13 1 
ATOM   2190 N  N    . TYR   A 1 143 ? 33.36894 -26.87758 -3.34022  1.000 19.44950 ? 250  TYR   A N    1 
ATOM   2191 C  CA   . TYR   A 1 143 ? 34.66278 -27.15352 -3.92969  1.000 19.36292 ? 250  TYR   A CA   1 
ATOM   2192 C  C    . TYR   A 1 143 ? 34.76608 -28.64986 -4.17289  1.000 19.90537 ? 250  TYR   A C    1 
ATOM   2193 O  O    . TYR   A 1 143 ? 34.40208 -29.44675 -3.29955  1.000 22.84664 ? 250  TYR   A O    1 
ATOM   2194 C  CB   . TYR   A 1 143 ? 35.80236 -26.73426 -2.99620  1.000 19.82576 ? 250  TYR   A CB   1 
ATOM   2195 C  CG   . TYR   A 1 143 ? 35.79006 -25.28641 -2.59432  1.000 18.94752 ? 250  TYR   A CG   1 
ATOM   2196 C  CD1  . TYR   A 1 143 ? 34.94183 -24.82640 -1.59453  1.000 19.12650 ? 250  TYR   A CD1  1 
ATOM   2197 C  CD2  . TYR   A 1 143 ? 36.64331 -24.37839 -3.19849  1.000 22.15098 ? 250  TYR   A CD2  1 
ATOM   2198 C  CE1  . TYR   A 1 143 ? 34.92604 -23.50081 -1.23894  1.000 21.63539 ? 250  TYR   A CE1  1 
ATOM   2199 C  CE2  . TYR   A 1 143 ? 36.63712 -23.04706 -2.84426  1.000 22.70618 ? 250  TYR   A CE2  1 
ATOM   2200 C  CZ   . TYR   A 1 143 ? 35.78644 -22.61549 -1.84890  1.000 22.17265 ? 250  TYR   A CZ   1 
ATOM   2201 O  OH   . TYR   A 1 143 ? 35.76975 -21.29954 -1.46315  1.000 23.51814 ? 250  TYR   A OH   1 
ATOM   2202 H  H    . TYR   A 1 143 ? 33.29097 -27.20971 -2.55078  1.000 23.33940 ? 250  TYR   A H    1 
ATOM   2203 H  HA   . TYR   A 1 143 ? 34.75444 -26.66693 -4.76379  1.000 23.23551 ? 250  TYR   A HA   1 
ATOM   2204 H  HB2  . TYR   A 1 143 ? 35.74509 -27.26235 -2.18457  1.000 23.79091 ? 250  TYR   A HB2  1 
ATOM   2205 H  HB3  . TYR   A 1 143 ? 36.64554 -26.90503 -3.44430  1.000 23.79091 ? 250  TYR   A HB3  1 
ATOM   2206 H  HD1  . TYR   A 1 143 ? 34.37731 -25.42462 -1.16054  1.000 22.95179 ? 250  TYR   A HD1  1 
ATOM   2207 H  HD2  . TYR   A 1 143 ? 37.23164 -24.67286 -3.85579  1.000 26.58117 ? 250  TYR   A HD2  1 
ATOM   2208 H  HE1  . TYR   A 1 143 ? 34.33483 -23.20085 -0.58671  1.000 25.96246 ? 250  TYR   A HE1  1 
ATOM   2209 H  HE2  . TYR   A 1 143 ? 37.20170 -22.44491 -3.27271  1.000 27.24741 ? 250  TYR   A HE2  1 
ATOM   2210 H  HH   . TYR   A 1 143 ? 36.37324 -20.87484 -1.86444  1.000 28.22176 ? 250  TYR   A HH   1 
ATOM   2211 N  N    . SER   A 1 144 ? 35.27550 -29.03186 -5.33996  1.000 20.51034 ? 251  SER   A N    1 
ATOM   2212 C  CA   . SER   A 1 144 ? 35.40239 -30.43508 -5.70831  1.000 20.23025 ? 251  SER   A CA   1 
ATOM   2213 C  C    . SER   A 1 144 ? 36.86710 -30.73235 -5.96917  1.000 18.14367 ? 251  SER   A C    1 
ATOM   2214 O  O    . SER   A 1 144 ? 37.50076 -30.06600 -6.79642  1.000 19.34369 ? 251  SER   A O    1 
ATOM   2215 C  CB   . SER   A 1 144 ? 34.55316 -30.76563 -6.93342  1.000 19.64604 ? 251  SER   A CB   1 
ATOM   2216 O  OG   . SER   A 1 144 ? 34.62712 -32.14988 -7.22715  1.000 21.91533 ? 251  SER   A OG   1 
ATOM   2217 H  H    . SER   A 1 144 ? 35.55811 -28.48714 -5.94246  1.000 24.61241 ? 251  SER   A H    1 
ATOM   2218 H  HA   . SER   A 1 144 ? 35.09989 -30.99364 -4.97523  1.000 24.27630 ? 251  SER   A HA   1 
ATOM   2219 H  HB2  . SER   A 1 144 ? 33.63008 -30.52818 -6.75330  1.000 23.57525 ? 251  SER   A HB2  1 
ATOM   2220 H  HB3  . SER   A 1 144 ? 34.88305 -30.26168 -7.69375  1.000 23.57525 ? 251  SER   A HB3  1 
ATOM   2221 H  HG   . SER   A 1 144 ? 35.41340 -32.35728 -7.43774  1.000 26.29840 ? 251  SER   A HG   1 
ATOM   2222 N  N    . ALA   A 1 145 ? 37.41383 -31.71060 -5.24728  1.000 18.80456 ? 252  ALA   A N    1 
ATOM   2223 C  CA   . ALA   A 1 145 ? 38.81543 -32.07736 -5.38218  1.000 19.19070 ? 252  ALA   A CA   1 
ATOM   2224 C  C    . ALA   A 1 145 ? 38.91505 -33.57953 -5.56766  1.000 19.57939 ? 252  ALA   A C    1 
ATOM   2225 O  O    . ALA   A 1 145 ? 38.40896 -34.34641 -4.73868  1.000 20.50468 ? 252  ALA   A O    1 
ATOM   2226 C  CB   . ALA   A 1 145 ? 39.63324 -31.64380 -4.15920  1.000 20.37993 ? 252  ALA   A CB   1 
ATOM   2227 H  H    . ALA   A 1 145 ? 36.98490 -32.17906 -4.66749  1.000 22.56547 ? 252  ALA   A H    1 
ATOM   2228 H  HA   . ALA   A 1 145 ? 39.18741 -31.64051 -6.16429  1.000 23.02884 ? 252  ALA   A HA   1 
ATOM   2229 H  HB1  . ALA   A 1 145 ? 40.53517 -31.99072 -4.24328  1.000 24.45592 ? 252  ALA   A HB1  1 
ATOM   2230 H  HB2  . ALA   A 1 145 ? 39.65384 -30.67480 -4.12043  1.000 24.45592 ? 252  ALA   A HB2  1 
ATOM   2231 H  HB3  . ALA   A 1 145 ? 39.21588 -31.99808 -3.35846  1.000 24.45592 ? 252  ALA   A HB3  1 
ATOM   2232 N  N    . SER   A 1 146 ? 39.60979 -33.99238 -6.61606  1.000 19.07821 ? 253  SER   A N    1 
ATOM   2233 C  CA   . SER   A 1 146 ? 39.63554 -35.39846 -7.00593  1.000 20.59901 ? 253  SER   A CA   1 
ATOM   2234 C  C    . SER   A 1 146 ? 40.94300 -36.09639 -6.65470  1.000 19.21143 ? 253  SER   A C    1 
ATOM   2235 O  O    . SER   A 1 146 ? 41.10646 -37.27881 -6.97676  1.000 22.20048 ? 253  SER   A O    1 
ATOM   2236 C  CB   . SER   A 1 146 ? 39.37192 -35.51886 -8.50892  1.000 20.79136 ? 253  SER   A CB   1 
ATOM   2237 O  OG   . SER   A 1 146 ? 38.00029 -35.29078 -8.76457  1.000 23.05538 ? 253  SER   A OG   1 
ATOM   2238 H  H    . SER   A 1 146 ? 40.07734 -33.47702 -7.12143  1.000 22.89385 ? 253  SER   A H    1 
ATOM   2239 H  HA   . SER   A 1 146 ? 38.92701 -35.86417 -6.53476  1.000 24.71881 ? 253  SER   A HA   1 
ATOM   2240 H  HB2  . SER   A 1 146 ? 39.90143 -34.85815 -8.98219  1.000 24.94964 ? 253  SER   A HB2  1 
ATOM   2241 H  HB3  . SER   A 1 146 ? 39.61060 -36.41059 -8.80682  1.000 24.94964 ? 253  SER   A HB3  1 
ATOM   2242 H  HG   . SER   A 1 146 ? 37.75311 -35.74127 -9.42907  1.000 27.66646 ? 253  SER   A HG   1 
ATOM   2243 N  N    . TRP   A 1 147 ? 41.86932 -35.39502 -6.01707  1.000 19.83007 ? 254  TRP   A N    1 
ATOM   2244 C  CA   . TRP   A 1 147 ? 43.22912 -35.86324 -5.85631  1.000 19.00110 ? 254  TRP   A CA   1 
ATOM   2245 C  C    . TRP   A 1 147 ? 43.74969 -35.47947 -4.47898  1.000 20.59790 ? 254  TRP   A C    1 
ATOM   2246 O  O    . TRP   A 1 147 ? 43.19746 -34.62702 -3.79039  1.000 20.42940 ? 254  TRP   A O    1 
ATOM   2247 C  CB   . TRP   A 1 147 ? 44.14532 -35.24902 -6.91676  1.000 21.90078 ? 254  TRP   A CB   1 
ATOM   2248 C  CG   . TRP   A 1 147 ? 43.61139 -35.35400 -8.30032  1.000 21.88507 ? 254  TRP   A CG   1 
ATOM   2249 C  CD1  . TRP   A 1 147 ? 43.00038 -34.36489 -9.00643  1.000 21.81255 ? 254  TRP   A CD1  1 
ATOM   2250 C  CD2  . TRP   A 1 147 ? 43.64098 -36.50000 -9.15885  1.000 21.94683 ? 254  TRP   A CD2  1 
ATOM   2251 N  NE1  . TRP   A 1 147 ? 42.64657 -34.81416 -10.24261 1.000 22.13253 ? 254  TRP   A NE1  1 
ATOM   2252 C  CE2  . TRP   A 1 147 ? 43.02034 -36.12614 -10.36612 1.000 22.31292 ? 254  TRP   A CE2  1 
ATOM   2253 C  CE3  . TRP   A 1 147 ? 44.11099 -37.80699 -9.02181  1.000 24.24838 ? 254  TRP   A CE3  1 
ATOM   2254 C  CZ2  . TRP   A 1 147 ? 42.87654 -37.01242 -11.44150 1.000 23.28434 ? 254  TRP   A CZ2  1 
ATOM   2255 C  CZ3  . TRP   A 1 147 ? 43.96575 -38.67286 -10.07943 1.000 24.87810 ? 254  TRP   A CZ3  1 
ATOM   2256 C  CH2  . TRP   A 1 147 ? 43.35872 -38.27163 -11.27777 1.000 22.96204 ? 254  TRP   A CH2  1 
ATOM   2257 H  H    . TRP   A 1 147 ? 41.72707 -34.62531 -5.66084  1.000 23.79609 ? 254  TRP   A H    1
[truncated: 1,055,685 more chars]
