# Supplementary material for: Design, Synthesis, and Characterization of Dichlorobiphenyl-Derived Inhibitors of the Proprotein Convertase Furin
Source: J Med Chem. 2025 Nov 30;68(23):25157–70. doi: 10.1021/acs.jmedchem.5c02157 (PMC12703725; doi:10.1021/acs.jmedchem.5c02157)
Supplement: Supplementary file 6 [file jm5c02157_si_006.cif]

data_9QWE
# 
_entry.id   9QWE 
# 
_audit_conform.dict_name       mmcif_pdbx.dic 
_audit_conform.dict_version    5.403 
_audit_conform.dict_location   http://mmcif.pdb.org/dictionaries/ascii/mmcif_pdbx.dic 
# 
loop_
_database_2.database_id 
_database_2.database_code 
_database_2.pdbx_database_accession 
_database_2.pdbx_DOI 
PDB   9QWE         pdb_00009qwe 10.2210/pdb9qwe/pdb 
WWPDB D_1292146798 ?            ?                   
# 
_pdbx_database_status.status_code                     AUTH 
_pdbx_database_status.status_code_sf                  AUTH 
_pdbx_database_status.status_code_mr                  ? 
_pdbx_database_status.entry_id                        9QWE 
_pdbx_database_status.recvd_initial_deposition_date   2025-04-14 
_pdbx_database_status.SG_entry                        N 
_pdbx_database_status.deposit_site                    PDBE 
_pdbx_database_status.process_site                    PDBE 
_pdbx_database_status.status_code_cs                  ? 
_pdbx_database_status.status_code_nmr_data            ? 
_pdbx_database_status.methods_development_category    ? 
_pdbx_database_status.pdb_format_compatible           N 
# 
_pdbx_contact_author.id                 2 
_pdbx_contact_author.email              sven.dahms@plus.ac.at 
_pdbx_contact_author.name_first         Sven 
_pdbx_contact_author.name_last          Dahms 
_pdbx_contact_author.name_mi            O. 
_pdbx_contact_author.role               'principal investigator/group leader' 
_pdbx_contact_author.identifier_ORCID   0000-0002-0915-7579 
# 
loop_
_audit_author.name 
_audit_author.pdbx_ordinal 
_audit_author.identifier_ORCID 
'Dahms, S.O.'      1 0000-0002-0915-7579 
'Brandstetter, H.' 2 0000-0002-6089-3045 
# 
_citation.abstract                  ? 
_citation.abstract_id_CAS           ? 
_citation.book_id_ISBN              ? 
_citation.book_publisher            ? 
_citation.book_publisher_city       ? 
_citation.book_title                ? 
_citation.coordinate_linkage        ? 
_citation.country                   ? 
_citation.database_id_Medline       ? 
_citation.details                   ? 
_citation.id                        primary 
_citation.journal_abbrev            'To Be Published' 
_citation.journal_id_ASTM           ? 
_citation.journal_id_CSD            0353 
_citation.journal_id_ISSN           ? 
_citation.journal_full              ? 
_citation.journal_issue             ? 
_citation.journal_volume            ? 
_citation.language                  ? 
_citation.page_first                ? 
_citation.page_last                 ? 
_citation.title                     'Targeting the cryptic binding pocket of furin with biphenyl-based inhibitors.' 
_citation.year                      ? 
_citation.database_id_CSD           ? 
_citation.pdbx_database_id_DOI      ? 
_citation.pdbx_database_id_PubMed   ? 
_citation.pdbx_database_id_patent   ? 
_citation.unpublished_flag          ? 
# 
loop_
_citation_author.citation_id 
_citation_author.name 
_citation_author.ordinal 
_citation_author.identifier_ORCID 
primary 'Dahms, S.O.'     1 ? 
primary 'Brandsttter, H.' 2 ? 
# 
loop_
_entity.id 
_entity.type 
_entity.src_method 
_entity.pdbx_description 
_entity.formula_weight 
_entity.pdbx_number_of_molecules 
_entity.pdbx_ec 
_entity.pdbx_mutation 
_entity.pdbx_fragment 
_entity.details 
1 polymer     man Furin 52112.312 1   3.4.21.75 ? ? ? 
2 non-polymer syn 
'~{N}-[[1-[[3-[3,5-bis(chloranyl)phenyl]-5-[(4-pyridin-4-ylpiperazin-1-yl)methyl]phenyl]methyl]piperidin-4-yl]methyl]ethanamide' 
566.564   1   ?         ? ? ? 
3 non-polymer syn 'CALCIUM ION' 40.078    3   ?         ? ? ? 
4 non-polymer syn 'SODIUM ION' 22.990    4   ?         ? ? ? 
5 non-polymer syn 'CHLORIDE ION' 35.453    1   ?         ? ? ? 
6 non-polymer syn 'DIMETHYL SULFOXIDE' 78.133    6   ?         ? ? ? 
7 non-polymer syn 2-acetamido-2-deoxy-beta-D-glucopyranose 221.208   1   ?         ? ? ? 
8 water       nat water 18.015    458 ?         ? ? ? 
# 
_entity_name_com.entity_id   1 
_entity_name_com.name        'Dibasic-processing enzyme,Paired basic amino acid residue-cleaving enzyme,PACE' 
# 
_entity_poly.entity_id                      1 
_entity_poly.type                           'polypeptide(L)' 
_entity_poly.nstd_linkage                   no 
_entity_poly.nstd_monomer                   no 
_entity_poly.pdbx_seq_one_letter_code       
;DVYQEPTDPKFPQQWYLSGVTQRDLNVKAAWAQGYTGHGIVVSILDDGIEKNHPDLAGNYDPGASFDVNDQDPDPQPRYT
QMNDNRHGTRCAGEVAAVANNGVCGVGVAYNARIGGVRMLDGEVTDAVEARSLGLNPNHIHIYSASWGPEDDGKTVDGPA
RLAEEAFFRGVSQGRGGLGSIFVWASGNGGREHDSCNCDGYTNSIYTLSISSATQFGNVPWYSEACSSTLATTYSSGNQN
EKQIVTTDLRQKCTESHTGTSASAPLAAGIIALTLEANKNLTWRDMQHLVVQTSKPAHLNANDWATNGVGRKVSHSYGYG
LLDAGAMVALAQNWTTVAPQRKCIIDILTEPKDIGKRLEVRKTVTACLGEPNHITRLEHAQARLTLSYNRRGDLAIHLVS
PMGTRSTLLAARPHDYSADGFNDWAFMTTHSWDEDPSGEWVLEIENTSEANNYGTLTKFTLVLYGTASGSLVPRGSHHHH
;
_entity_poly.pdbx_seq_one_letter_code_can   
;DVYQEPTDPKFPQQWYLSGVTQRDLNVKAAWAQGYTGHGIVVSILDDGIEKNHPDLAGNYDPGASFDVNDQDPDPQPRYT
QMNDNRHGTRCAGEVAAVANNGVCGVGVAYNARIGGVRMLDGEVTDAVEARSLGLNPNHIHIYSASWGPEDDGKTVDGPA
RLAEEAFFRGVSQGRGGLGSIFVWASGNGGREHDSCNCDGYTNSIYTLSISSATQFGNVPWYSEACSSTLATTYSSGNQN
EKQIVTTDLRQKCTESHTGTSASAPLAAGIIALTLEANKNLTWRDMQHLVVQTSKPAHLNANDWATNGVGRKVSHSYGYG
LLDAGAMVALAQNWTTVAPQRKCIIDILTEPKDIGKRLEVRKTVTACLGEPNHITRLEHAQARLTLSYNRRGDLAIHLVS
PMGTRSTLLAARPHDYSADGFNDWAFMTTHSWDEDPSGEWVLEIENTSEANNYGTLTKFTLVLYGTASGSLVPRGSHHHH
;
_entity_poly.pdbx_strand_id                 A 
_entity_poly.pdbx_target_identifier         ? 
# 
loop_
_pdbx_entity_nonpoly.entity_id 
_pdbx_entity_nonpoly.name 
_pdbx_entity_nonpoly.comp_id 
2 '~{N}-[[1-[[3-[3,5-bis(chloranyl)phenyl]-5-[(4-pyridin-4-ylpiperazin-1-yl)methyl]phenyl]methyl]piperidin-4-yl]methyl]ethanamide' 
A1JA3 
3 'CALCIUM ION'                                                                                                                    
CA    
4 'SODIUM ION'                                                                                                                     
NA    
5 'CHLORIDE ION'                                                                                                                   
CL    
6 'DIMETHYL SULFOXIDE'                                                                                                             
DMS   
7 2-acetamido-2-deoxy-beta-D-glucopyranose                                                                                         
NAG   
8 water                                                                                                                            
HOH   
# 
loop_
_entity_poly_seq.entity_id 
_entity_poly_seq.num 
_entity_poly_seq.mon_id 
_entity_poly_seq.hetero 
1 1   ASP n 
1 2   VAL n 
1 3   TYR n 
1 4   GLN n 
1 5   GLU n 
1 6   PRO n 
1 7   THR n 
1 8   ASP n 
1 9   PRO n 
1 10  LYS n 
1 11  PHE n 
1 12  PRO n 
1 13  GLN n 
1 14  GLN n 
1 15  TRP n 
1 16  TYR n 
1 17  LEU n 
1 18  SER n 
1 19  GLY n 
1 20  VAL n 
1 21  THR n 
1 22  GLN n 
1 23  ARG n 
1 24  ASP n 
1 25  LEU n 
1 26  ASN n 
1 27  VAL n 
1 28  LYS n 
1 29  ALA n 
1 30  ALA n 
1 31  TRP n 
1 32  ALA n 
1 33  GLN n 
1 34  GLY n 
1 35  TYR n 
1 36  THR n 
1 37  GLY n 
1 38  HIS n 
1 39  GLY n 
1 40  ILE n 
1 41  VAL n 
1 42  VAL n 
1 43  SER n 
1 44  ILE n 
1 45  LEU n 
1 46  ASP n 
1 47  ASP n 
1 48  GLY n 
1 49  ILE n 
1 50  GLU n 
1 51  LYS n 
1 52  ASN n 
1 53  HIS n 
1 54  PRO n 
1 55  ASP n 
1 56  LEU n 
1 57  ALA n 
1 58  GLY n 
1 59  ASN n 
1 60  TYR n 
1 61  ASP n 
1 62  PRO n 
1 63  GLY n 
1 64  ALA n 
1 65  SER n 
1 66  PHE n 
1 67  ASP n 
1 68  VAL n 
1 69  ASN n 
1 70  ASP n 
1 71  GLN n 
1 72  ASP n 
1 73  PRO n 
1 74  ASP n 
1 75  PRO n 
1 76  GLN n 
1 77  PRO n 
1 78  ARG n 
1 79  TYR n 
1 80  THR n 
1 81  GLN n 
1 82  MET n 
1 83  ASN n 
1 84  ASP n 
1 85  ASN n 
1 86  ARG n 
1 87  HIS n 
1 88  GLY n 
1 89  THR n 
1 90  ARG n 
1 91  CYS n 
1 92  ALA n 
1 93  GLY n 
1 94  GLU n 
1 95  VAL n 
1 96  ALA n 
1 97  ALA n 
1 98  VAL n 
1 99  ALA n 
1 100 ASN n 
1 101 ASN n 
1 102 GLY n 
1 103 VAL n 
1 104 CYS n 
1 105 GLY n 
1 106 VAL n 
1 107 GLY n 
1 108 VAL n 
1 109 ALA n 
1 110 TYR n 
1 111 ASN n 
1 112 ALA n 
1 113 ARG n 
1 114 ILE n 
1 115 GLY n 
1 116 GLY n 
1 117 VAL n 
1 118 ARG n 
1 119 MET n 
1 120 LEU n 
1 121 ASP n 
1 122 GLY n 
1 123 GLU n 
1 124 VAL n 
1 125 THR n 
1 126 ASP n 
1 127 ALA n 
1 128 VAL n 
1 129 GLU n 
1 130 ALA n 
1 131 ARG n 
1 132 SER n 
1 133 LEU n 
1 134 GLY n 
1 135 LEU n 
1 136 ASN n 
1 137 PRO n 
1 138 ASN n 
1 139 HIS n 
1 140 ILE n 
1 141 HIS n 
1 142 ILE n 
1 143 TYR n 
1 144 SER n 
1 145 ALA n 
1 146 SER n 
1 147 TRP n 
1 148 GLY n 
1 149 PRO n 
1 150 GLU n 
1 151 ASP n 
1 152 ASP n 
1 153 GLY n 
1 154 LYS n 
1 155 THR n 
1 156 VAL n 
1 157 ASP n 
1 158 GLY n 
1 159 PRO n 
1 160 ALA n 
1 161 ARG n 
1 162 LEU n 
1 163 ALA n 
1 164 GLU n 
1 165 GLU n 
1 166 ALA n 
1 167 PHE n 
1 168 PHE n 
1 169 ARG n 
1 170 GLY n 
1 171 VAL n 
1 172 SER n 
1 173 GLN n 
1 174 GLY n 
1 175 ARG n 
1 176 GLY n 
1 177 GLY n 
1 178 LEU n 
1 179 GLY n 
1 180 SER n 
1 181 ILE n 
1 182 PHE n 
1 183 VAL n 
1 184 TRP n 
1 185 ALA n 
1 186 SER n 
1 187 GLY n 
1 188 ASN n 
1 189 GLY n 
1 190 GLY n 
1 191 ARG n 
1 192 GLU n 
1 193 HIS n 
1 194 ASP n 
1 195 SER n 
1 196 CYS n 
1 197 ASN n 
1 198 CYS n 
1 199 ASP n 
1 200 GLY n 
1 201 TYR n 
1 202 THR n 
1 203 ASN n 
1 204 SER n 
1 205 ILE n 
1 206 TYR n 
1 207 THR n 
1 208 LEU n 
1 209 SER n 
1 210 ILE n 
1 211 SER n 
1 212 SER n 
1 213 ALA n 
1 214 THR n 
1 215 GLN n 
1 216 PHE n 
1 217 GLY n 
1 218 ASN n 
1 219 VAL n 
1 220 PRO n 
1 221 TRP n 
1 222 TYR n 
1 223 SER n 
1 224 GLU n 
1 225 ALA n 
1 226 CYS n 
1 227 SER n 
1 228 SER n 
1 229 THR n 
1 230 LEU n 
1 231 ALA n 
1 232 THR n 
1 233 THR n 
1 234 TYR n 
1 235 SER n 
1 236 SER n 
1 237 GLY n 
1 238 ASN n 
1 239 GLN n 
1 240 ASN n 
1 241 GLU n 
1 242 LYS n 
1 243 GLN n 
1 244 ILE n 
1 245 VAL n 
1 246 THR n 
1 247 THR n 
1 248 ASP n 
1 249 LEU n 
1 250 ARG n 
1 251 GLN n 
1 252 LYS n 
1 253 CYS n 
1 254 THR n 
1 255 GLU n 
1 256 SER n 
1 257 HIS n 
1 258 THR n 
1 259 GLY n 
1 260 THR n 
1 261 SER n 
1 262 ALA n 
1 263 SER n 
1 264 ALA n 
1 265 PRO n 
1 266 LEU n 
1 267 ALA n 
1 268 ALA n 
1 269 GLY n 
1 270 ILE n 
1 271 ILE n 
1 272 ALA n 
1 273 LEU n 
1 274 THR n 
1 275 LEU n 
1 276 GLU n 
1 277 ALA n 
1 278 ASN n 
1 279 LYS n 
1 280 ASN n 
1 281 LEU n 
1 282 THR n 
1 283 TRP n 
1 284 ARG n 
1 285 ASP n 
1 286 MET n 
1 287 GLN n 
1 288 HIS n 
1 289 LEU n 
1 290 VAL n 
1 291 VAL n 
1 292 GLN n 
1 293 THR n 
1 294 SER n 
1 295 LYS n 
1 296 PRO n 
1 297 ALA n 
1 298 HIS n 
1 299 LEU n 
1 300 ASN n 
1 301 ALA n 
1 302 ASN n 
1 303 ASP n 
1 304 TRP n 
1 305 ALA n 
1 306 THR n 
1 307 ASN n 
1 308 GLY n 
1 309 VAL n 
1 310 GLY n 
1 311 ARG n 
1 312 LYS n 
1 313 VAL n 
1 314 SER n 
1 315 HIS n 
1 316 SER n 
1 317 TYR n 
1 318 GLY n 
1 319 TYR n 
1 320 GLY n 
1 321 LEU n 
1 322 LEU n 
1 323 ASP n 
1 324 ALA n 
1 325 GLY n 
1 326 ALA n 
1 327 MET n 
1 328 VAL n 
1 329 ALA n 
1 330 LEU n 
1 331 ALA n 
1 332 GLN n 
1 333 ASN n 
1 334 TRP n 
1 335 THR n 
1 336 THR n 
1 337 VAL n 
1 338 ALA n 
1 339 PRO n 
1 340 GLN n 
1 341 ARG n 
1 342 LYS n 
1 343 CYS n 
1 344 ILE n 
1 345 ILE n 
1 346 ASP n 
1 347 ILE n 
1 348 LEU n 
1 349 THR n 
1 350 GLU n 
1 351 PRO n 
1 352 LYS n 
1 353 ASP n 
1 354 ILE n 
1 355 GLY n 
1 356 LYS n 
1 357 ARG n 
1 358 LEU n 
1 359 GLU n 
1 360 VAL n 
1 361 ARG n 
1 362 LYS n 
1 363 THR n 
1 364 VAL n 
1 365 THR n 
1 366 ALA n 
1 367 CYS n 
1 368 LEU n 
1 369 GLY n 
1 370 GLU n 
1 371 PRO n 
1 372 ASN n 
1 373 HIS n 
1 374 ILE n 
1 375 THR n 
1 376 ARG n 
1 377 LEU n 
1 378 GLU n 
1 379 HIS n 
1 380 ALA n 
1 381 GLN n 
1 382 ALA n 
1 383 ARG n 
1 384 LEU n 
1 385 THR n 
1 386 LEU n 
1 387 SER n 
1 388 TYR n 
1 389 ASN n 
1 390 ARG n 
1 391 ARG n 
1 392 GLY n 
1 393 ASP n 
1 394 LEU n 
1 395 ALA n 
1 396 ILE n 
1 397 HIS n 
1 398 LEU n 
1 399 VAL n 
1 400 SER n 
1 401 PRO n 
1 402 MET n 
1 403 GLY n 
1 404 THR n 
1 405 ARG n 
1 406 SER n 
1 407 THR n 
1 408 LEU n 
1 409 LEU n 
1 410 ALA n 
1 411 ALA n 
1 412 ARG n 
1 413 PRO n 
1 414 HIS n 
1 415 ASP n 
1 416 TYR n 
1 417 SER n 
1 418 ALA n 
1 419 ASP n 
1 420 GLY n 
1 421 PHE n 
1 422 ASN n 
1 423 ASP n 
1 424 TRP n 
1 425 ALA n 
1 426 PHE n 
1 427 MET n 
1 428 THR n 
1 429 THR n 
1 430 HIS n 
1 431 SER n 
1 432 TRP n 
1 433 ASP n 
1 434 GLU n 
1 435 ASP n 
1 436 PRO n 
1 437 SER n 
1 438 GLY n 
1 439 GLU n 
1 440 TRP n 
1 441 VAL n 
1 442 LEU n 
1 443 GLU n 
1 444 ILE n 
1 445 GLU n 
1 446 ASN n 
1 447 THR n 
1 448 SER n 
1 449 GLU n 
1 450 ALA n 
1 451 ASN n 
1 452 ASN n 
1 453 TYR n 
1 454 GLY n 
1 455 THR n 
1 456 LEU n 
1 457 THR n 
1 458 LYS n 
1 459 PHE n 
1 460 THR n 
1 461 LEU n 
1 462 VAL n 
1 463 LEU n 
1 464 TYR n 
1 465 GLY n 
1 466 THR n 
1 467 ALA n 
1 468 SER n 
1 469 GLY n 
1 470 SER n 
1 471 LEU n 
1 472 VAL n 
1 473 PRO n 
1 474 ARG n 
1 475 GLY n 
1 476 SER n 
1 477 HIS n 
1 478 HIS n 
1 479 HIS n 
1 480 HIS n 
# 
_entity_src_gen.entity_id                          1 
_entity_src_gen.pdbx_src_id                        1 
_entity_src_gen.pdbx_alt_source_flag               sample 
_entity_src_gen.pdbx_seq_type                      'Biological sequence' 
_entity_src_gen.pdbx_beg_seq_num                   1 
_entity_src_gen.pdbx_end_seq_num                   480 
_entity_src_gen.gene_src_common_name               human 
_entity_src_gen.gene_src_genus                     ? 
_entity_src_gen.pdbx_gene_src_gene                 'FURIN, FUR, PACE, PCSK3' 
_entity_src_gen.gene_src_species                   ? 
_entity_src_gen.gene_src_strain                    ? 
_entity_src_gen.gene_src_tissue                    ? 
_entity_src_gen.gene_src_tissue_fraction           ? 
_entity_src_gen.gene_src_details                   ? 
_entity_src_gen.pdbx_gene_src_fragment             ? 
_entity_src_gen.pdbx_gene_src_scientific_name      'Homo sapiens' 
_entity_src_gen.pdbx_gene_src_ncbi_taxonomy_id     9606 
_entity_src_gen.pdbx_gene_src_variant              ? 
_entity_src_gen.pdbx_gene_src_cell_line            ? 
_entity_src_gen.pdbx_gene_src_atcc                 ? 
_entity_src_gen.pdbx_gene_src_organ                ? 
_entity_src_gen.pdbx_gene_src_organelle            ? 
_entity_src_gen.pdbx_gene_src_cell                 ? 
_entity_src_gen.pdbx_gene_src_cellular_location    ? 
_entity_src_gen.host_org_common_name               ? 
_entity_src_gen.pdbx_host_org_scientific_name      'Homo sapiens' 
_entity_src_gen.pdbx_host_org_ncbi_taxonomy_id     9606 
_entity_src_gen.host_org_genus                     ? 
_entity_src_gen.pdbx_host_org_gene                 ? 
_entity_src_gen.pdbx_host_org_organ                ? 
_entity_src_gen.host_org_species                   ? 
_entity_src_gen.pdbx_host_org_tissue               ? 
_entity_src_gen.pdbx_host_org_tissue_fraction      ? 
_entity_src_gen.pdbx_host_org_strain               ? 
_entity_src_gen.pdbx_host_org_variant              ? 
_entity_src_gen.pdbx_host_org_cell_line            HEK293S 
_entity_src_gen.pdbx_host_org_atcc                 ? 
_entity_src_gen.pdbx_host_org_culture_collection   ? 
_entity_src_gen.pdbx_host_org_cell                 ? 
_entity_src_gen.pdbx_host_org_organelle            ? 
_entity_src_gen.pdbx_host_org_cellular_location    ? 
_entity_src_gen.pdbx_host_org_vector_type          ? 
_entity_src_gen.pdbx_host_org_vector               ? 
_entity_src_gen.host_org_details                   ? 
_entity_src_gen.expression_system_id               ? 
_entity_src_gen.plasmid_name                       ? 
_entity_src_gen.plasmid_details                    ? 
_entity_src_gen.pdbx_description                   ? 
# 
loop_
_chem_comp.id 
_chem_comp.type 
_chem_comp.mon_nstd_flag 
_chem_comp.name 
_chem_comp.pdbx_synonyms 
_chem_comp.formula 
_chem_comp.formula_weight 
A1JA3 non-polymer                  . 
'~{N}-[[1-[[3-[3,5-bis(chloranyl)phenyl]-5-[(4-pyridin-4-ylpiperazin-1-yl)methyl]phenyl]methyl]piperidin-4-yl]methyl]ethanamide' ? 
'C31 H37 Cl2 N5 O' 566.564 
ALA   'L-peptide linking'          y ALANINE ? 'C3 H7 N O2'       89.093  
ARG   'L-peptide linking'          y ARGININE ? 'C6 H15 N4 O2 1'   175.209 
ASN   'L-peptide linking'          y ASPARAGINE ? 'C4 H8 N2 O3'      132.118 
ASP   'L-peptide linking'          y 'ASPARTIC ACID' ? 'C4 H7 N O4'       133.103 
CA    non-polymer                  . 'CALCIUM ION' ? 'Ca 2'             40.078  
CL    non-polymer                  . 'CHLORIDE ION' ? 'Cl -1'            35.453  
CYS   'L-peptide linking'          y CYSTEINE ? 'C3 H7 N O2 S'     121.158 
DMS   non-polymer                  . 'DIMETHYL SULFOXIDE' ? 'C2 H6 O S'        78.133  
GLN   'L-peptide linking'          y GLUTAMINE ? 'C5 H10 N2 O3'     146.144 
GLU   'L-peptide linking'          y 'GLUTAMIC ACID' ? 'C5 H9 N O4'       147.129 
GLY   'peptide linking'            y GLYCINE ? 'C2 H5 N O2'       75.067  
HIS   'L-peptide linking'          y HISTIDINE ? 'C6 H10 N3 O2 1'   156.162 
HOH   non-polymer                  . WATER ? 'H2 O'             18.015  
ILE   'L-peptide linking'          y ISOLEUCINE ? 'C6 H13 N O2'      131.173 
LEU   'L-peptide linking'          y LEUCINE ? 'C6 H13 N O2'      131.173 
LYS   'L-peptide linking'          y LYSINE ? 'C6 H15 N2 O2 1'   147.195 
MET   'L-peptide linking'          y METHIONINE ? 'C5 H11 N O2 S'    149.211 
NA    non-polymer                  . 'SODIUM ION' ? 'Na 1'             22.990  
NAG   'D-saccharide, beta linking' . 2-acetamido-2-deoxy-beta-D-glucopyranose 
;N-acetyl-beta-D-glucosamine; 2-acetamido-2-deoxy-beta-D-glucose; 2-acetamido-2-deoxy-D-glucose; 2-acetamido-2-deoxy-glucose; N-ACETYL-D-GLUCOSAMINE
;
'C8 H15 N O6'      221.208 
PHE   'L-peptide linking'          y PHENYLALANINE ? 'C9 H11 N O2'      165.189 
PRO   'L-peptide linking'          y PROLINE ? 'C5 H9 N O2'       115.130 
SER   'L-peptide linking'          y SERINE ? 'C3 H7 N O3'       105.093 
THR   'L-peptide linking'          y THREONINE ? 'C4 H9 N O3'       119.119 
TRP   'L-peptide linking'          y TRYPTOPHAN ? 'C11 H12 N2 O2'    204.225 
TYR   'L-peptide linking'          y TYROSINE ? 'C9 H11 N O3'      181.189 
VAL   'L-peptide linking'          y VALINE ? 'C5 H11 N O2'      117.146 
# 
loop_
_pdbx_chem_comp_identifier.comp_id 
_pdbx_chem_comp_identifier.type 
_pdbx_chem_comp_identifier.program 
_pdbx_chem_comp_identifier.program_version 
_pdbx_chem_comp_identifier.identifier 
NAG 'CONDENSED IUPAC CARBOHYDRATE SYMBOL' GMML     1.0 DGlcpNAcb                      
NAG 'COMMON NAME'                         GMML     1.0 N-acetyl-b-D-glucopyranosamine 
NAG 'IUPAC CARBOHYDRATE SYMBOL'           PDB-CARE 1.0 b-D-GlcpNAc                    
NAG 'SNFG CARBOHYDRATE SYMBOL'            GMML     1.0 GlcNAc                         
# 
loop_
_pdbx_poly_seq_scheme.asym_id 
_pdbx_poly_seq_scheme.entity_id 
_pdbx_poly_seq_scheme.seq_id 
_pdbx_poly_seq_scheme.mon_id 
_pdbx_poly_seq_scheme.ndb_seq_num 
_pdbx_poly_seq_scheme.pdb_seq_num 
_pdbx_poly_seq_scheme.auth_seq_num 
_pdbx_poly_seq_scheme.pdb_mon_id 
_pdbx_poly_seq_scheme.auth_mon_id 
_pdbx_poly_seq_scheme.pdb_strand_id 
_pdbx_poly_seq_scheme.pdb_ins_code 
_pdbx_poly_seq_scheme.hetero 
A 1 1   ASP 1   108 ?   ?   ?   A . n 
A 1 2   VAL 2   109 ?   ?   ?   A . n 
A 1 3   TYR 3   110 110 TYR TYR A . n 
A 1 4   GLN 4   111 111 GLN GLN A . n 
A 1 5   GLU 5   112 112 GLU GLU A . n 
A 1 6   PRO 6   113 113 PRO PRO A . n 
A 1 7   THR 7   114 114 THR THR A . n 
A 1 8   ASP 8   115 115 ASP ASP A . n 
A 1 9   PRO 9   116 116 PRO PRO A . n 
A 1 10  LYS 10  117 117 LYS LYS A . n 
A 1 11  PHE 11  118 118 PHE PHE A . n 
A 1 12  PRO 12  119 119 PRO PRO A . n 
A 1 13  GLN 13  120 120 GLN GLN A . n 
A 1 14  GLN 14  121 121 GLN GLN A . n 
A 1 15  TRP 15  122 122 TRP TRP A . n 
A 1 16  TYR 16  123 123 TYR TYR A . n 
A 1 17  LEU 17  124 124 LEU LEU A . n 
A 1 18  SER 18  125 125 SER SER A . n 
A 1 19  GLY 19  126 126 GLY GLY A . n 
A 1 20  VAL 20  127 127 VAL VAL A . n 
A 1 21  THR 21  128 128 THR THR A . n 
A 1 22  GLN 22  129 129 GLN GLN A . n 
A 1 23  ARG 23  130 130 ARG ARG A . n 
A 1 24  ASP 24  131 131 ASP ASP A . n 
A 1 25  LEU 25  132 132 LEU LEU A . n 
A 1 26  ASN 26  133 133 ASN ASN A . n 
A 1 27  VAL 27  134 134 VAL VAL A . n 
A 1 28  LYS 28  135 135 LYS LYS A . n 
A 1 29  ALA 29  136 136 ALA ALA A . n 
A 1 30  ALA 30  137 137 ALA ALA A . n 
A 1 31  TRP 31  138 138 TRP TRP A . n 
A 1 32  ALA 32  139 139 ALA ALA A . n 
A 1 33  GLN 33  140 140 GLN GLN A . n 
A 1 34  GLY 34  141 141 GLY GLY A . n 
A 1 35  TYR 35  142 142 TYR TYR A . n 
A 1 36  THR 36  143 143 THR THR A . n 
A 1 37  GLY 37  144 144 GLY GLY A . n 
A 1 38  HIS 38  145 145 HIS HIS A . n 
A 1 39  GLY 39  146 146 GLY GLY A . n 
A 1 40  ILE 40  147 147 ILE ILE A . n 
A 1 41  VAL 41  148 148 VAL VAL A . n 
A 1 42  VAL 42  149 149 VAL VAL A . n 
A 1 43  SER 43  150 150 SER SER A . n 
A 1 44  ILE 44  151 151 ILE ILE A . n 
A 1 45  LEU 45  152 152 LEU LEU A . n 
A 1 46  ASP 46  153 153 ASP ASP A . n 
A 1 47  ASP 47  154 154 ASP ASP A . n 
A 1 48  GLY 48  155 155 GLY GLY A . n 
A 1 49  ILE 49  156 156 ILE ILE A . n 
A 1 50  GLU 50  157 157 GLU GLU A . n 
A 1 51  LYS 51  158 158 LYS LYS A . n 
A 1 52  ASN 52  159 159 ASN ASN A . n 
A 1 53  HIS 53  160 160 HIS HIS A . n 
A 1 54  PRO 54  161 161 PRO PRO A . n 
A 1 55  ASP 55  162 162 ASP ASP A . n 
A 1 56  LEU 56  163 163 LEU LEU A . n 
A 1 57  ALA 57  164 164 ALA ALA A . n 
A 1 58  GLY 58  165 165 GLY GLY A . n 
A 1 59  ASN 59  166 166 ASN ASN A . n 
A 1 60  TYR 60  167 167 TYR TYR A . n 
A 1 61  ASP 61  168 168 ASP ASP A . n 
A 1 62  PRO 62  169 169 PRO PRO A . n 
A 1 63  GLY 63  170 170 GLY GLY A . n 
A 1 64  ALA 64  171 171 ALA ALA A . n 
A 1 65  SER 65  172 172 SER SER A . n 
A 1 66  PHE 66  173 173 PHE PHE A . n 
A 1 67  ASP 67  174 174 ASP ASP A . n 
A 1 68  VAL 68  175 175 VAL VAL A . n 
A 1 69  ASN 69  176 176 ASN ASN A . n 
A 1 70  ASP 70  177 177 ASP ASP A . n 
A 1 71  GLN 71  178 178 GLN GLN A . n 
A 1 72  ASP 72  179 179 ASP ASP A . n 
A 1 73  PRO 73  180 180 PRO PRO A . n 
A 1 74  ASP 74  181 181 ASP ASP A . n 
A 1 75  PRO 75  182 182 PRO PRO A . n 
A 1 76  GLN 76  183 183 GLN GLN A . n 
A 1 77  PRO 77  184 184 PRO PRO A . n 
A 1 78  ARG 78  185 185 ARG ARG A . n 
A 1 79  TYR 79  186 186 TYR TYR A . n 
A 1 80  THR 80  187 187 THR THR A . n 
A 1 81  GLN 81  188 188 GLN GLN A . n 
A 1 82  MET 82  189 189 MET MET A . n 
A 1 83  ASN 83  190 190 ASN ASN A . n 
A 1 84  ASP 84  191 191 ASP ASP A . n 
A 1 85  ASN 85  192 192 ASN ASN A . n 
A 1 86  ARG 86  193 193 ARG ARG A . n 
A 1 87  HIS 87  194 194 HIS HIS A . n 
A 1 88  GLY 88  195 195 GLY GLY A . n 
A 1 89  THR 89  196 196 THR THR A . n 
A 1 90  ARG 90  197 197 ARG ARG A . n 
A 1 91  CYS 91  198 198 CYS CYS A . n 
A 1 92  ALA 92  199 199 ALA ALA A . n 
A 1 93  GLY 93  200 200 GLY GLY A . n 
A 1 94  GLU 94  201 201 GLU GLU A . n 
A 1 95  VAL 95  202 202 VAL VAL A . n 
A 1 96  ALA 96  203 203 ALA ALA A . n 
A 1 97  ALA 97  204 204 ALA ALA A . n 
A 1 98  VAL 98  205 205 VAL VAL A . n 
A 1 99  ALA 99  206 206 ALA ALA A . n 
A 1 100 ASN 100 207 207 ASN ASN A . n 
A 1 101 ASN 101 208 208 ASN ASN A . n 
A 1 102 GLY 102 209 209 GLY GLY A . n 
A 1 103 VAL 103 210 210 VAL VAL A . n 
A 1 104 CYS 104 211 211 CYS CYS A . n 
A 1 105 GLY 105 212 212 GLY GLY A . n 
A 1 106 VAL 106 213 213 VAL VAL A . n 
A 1 107 GLY 107 214 214 GLY GLY A . n 
A 1 108 VAL 108 215 215 VAL VAL A . n 
A 1 109 ALA 109 216 216 ALA ALA A . n 
A 1 110 TYR 110 217 217 TYR TYR A . n 
A 1 111 ASN 111 218 218 ASN ASN A . n 
A 1 112 ALA 112 219 219 ALA ALA A . n 
A 1 113 ARG 113 220 220 ARG ARG A . n 
A 1 114 ILE 114 221 221 ILE ILE A . n 
A 1 115 GLY 115 222 222 GLY GLY A . n 
A 1 116 GLY 116 223 223 GLY GLY A . n 
A 1 117 VAL 117 224 224 VAL VAL A . n 
A 1 118 ARG 118 225 225 ARG ARG A . n 
A 1 119 MET 119 226 226 MET MET A . n 
A 1 120 LEU 120 227 227 LEU LEU A . n 
A 1 121 ASP 121 228 228 ASP ASP A . n 
A 1 122 GLY 122 229 229 GLY GLY A . n 
A 1 123 GLU 123 230 230 GLU GLU A . n 
A 1 124 VAL 124 231 231 VAL VAL A . n 
A 1 125 THR 125 232 232 THR THR A . n 
A 1 126 ASP 126 233 233 ASP ASP A . n 
A 1 127 ALA 127 234 234 ALA ALA A . n 
A 1 128 VAL 128 235 235 VAL VAL A . n 
A 1 129 GLU 129 236 236 GLU GLU A . n 
A 1 130 ALA 130 237 237 ALA ALA A . n 
A 1 131 ARG 131 238 238 ARG ARG A . n 
A 1 132 SER 132 239 239 SER SER A . n 
A 1 133 LEU 133 240 240 LEU LEU A . n 
A 1 134 GLY 134 241 241 GLY GLY A . n 
A 1 135 LEU 135 242 242 LEU LEU A . n 
A 1 136 ASN 136 243 243 ASN ASN A . n 
A 1 137 PRO 137 244 244 PRO PRO A . n 
A 1 138 ASN 138 245 245 ASN ASN A . n 
A 1 139 HIS 139 246 246 HIS HIS A . n 
A 1 140 ILE 140 247 247 ILE ILE A . n 
A 1 141 HIS 141 248 248 HIS HIS A . n 
A 1 142 ILE 142 249 249 ILE ILE A . n 
A 1 143 TYR 143 250 250 TYR TYR A . n 
A 1 144 SER 144 251 251 SER SER A . n 
A 1 145 ALA 145 252 252 ALA ALA A . n 
A 1 146 SER 146 253 253 SER SER A . n 
A 1 147 TRP 147 254 254 TRP TRP A . n 
A 1 148 GLY 148 255 255 GLY GLY A . n 
A 1 149 PRO 149 256 256 PRO PRO A . n 
A 1 150 GLU 150 257 257 GLU GLU A . n 
A 1 151 ASP 151 258 258 ASP ASP A . n 
A 1 152 ASP 152 259 259 ASP ASP A . n 
A 1 153 GLY 153 260 260 GLY GLY A . n 
A 1 154 LYS 154 261 261 LYS LYS A . n 
A 1 155 THR 155 262 262 THR THR A . n 
A 1 156 VAL 156 263 263 VAL VAL A . n 
A 1 157 ASP 157 264 264 ASP ASP A . n 
A 1 158 GLY 158 265 265 GLY GLY A . n 
A 1 159 PRO 159 266 266 PRO PRO A . n 
A 1 160 ALA 160 267 267 ALA ALA A . n 
A 1 161 ARG 161 268 268 ARG ARG A . n 
A 1 162 LEU 162 269 269 LEU LEU A . n 
A 1 163 ALA 163 270 270 ALA ALA A . n 
A 1 164 GLU 164 271 271 GLU GLU A . n 
A 1 165 GLU 165 272 272 GLU GLU A . n 
A 1 166 ALA 166 273 273 ALA ALA A . n 
A 1 167 PHE 167 274 274 PHE PHE A . n 
A 1 168 PHE 168 275 275 PHE PHE A . n 
A 1 169 ARG 169 276 276 ARG ARG A . n 
A 1 170 GLY 170 277 277 GLY GLY A . n 
A 1 171 VAL 171 278 278 VAL VAL A . n 
A 1 172 SER 172 279 279 SER SER A . n 
A 1 173 GLN 173 280 280 GLN GLN A . n 
A 1 174 GLY 174 281 281 GLY GLY A . n 
A 1 175 ARG 175 282 282 ARG ARG A . n 
A 1 176 GLY 176 283 283 GLY GLY A . n 
A 1 177 GLY 177 284 284 GLY GLY A . n 
A 1 178 LEU 178 285 285 LEU LEU A . n 
A 1 179 GLY 179 286 286 GLY GLY A . n 
A 1 180 SER 180 287 287 SER SER A . n 
A 1 181 ILE 181 288 288 ILE ILE A . n 
A 1 182 PHE 182 289 289 PHE PHE A . n 
A 1 183 VAL 183 290 290 VAL VAL A . n 
A 1 184 TRP 184 291 291 TRP TRP A . n 
A 1 185 ALA 185 292 292 ALA ALA A . n 
A 1 186 SER 186 293 293 SER SER A . n 
A 1 187 GLY 187 294 294 GLY GLY A . n 
A 1 188 ASN 188 295 295 ASN ASN A . n 
A 1 189 GLY 189 296 296 GLY GLY A . n 
A 1 190 GLY 190 297 297 GLY GLY A . n 
A 1 191 ARG 191 298 298 ARG ARG A . n 
A 1 192 GLU 192 299 299 GLU GLU A . n 
A 1 193 HIS 193 300 300 HIS HIS A . n 
A 1 194 ASP 194 301 301 ASP ASP A . n 
A 1 195 SER 195 302 302 SER SER A . n 
A 1 196 CYS 196 303 303 CYS CYS A . n 
A 1 197 ASN 197 304 304 ASN ASN A . n 
A 1 198 CYS 198 305 305 CYS CYS A . n 
A 1 199 ASP 199 306 306 ASP ASP A . n 
A 1 200 GLY 200 307 307 GLY GLY A . n 
A 1 201 TYR 201 308 308 TYR TYR A . n 
A 1 202 THR 202 309 309 THR THR A . n 
A 1 203 ASN 203 310 310 ASN ASN A . n 
A 1 204 SER 204 311 311 SER SER A . n 
A 1 205 ILE 205 312 312 ILE ILE A . n 
A 1 206 TYR 206 313 313 TYR TYR A . n 
A 1 207 THR 207 314 314 THR THR A . n 
A 1 208 LEU 208 315 315 LEU LEU A . n 
A 1 209 SER 209 316 316 SER SER A . n 
A 1 210 ILE 210 317 317 ILE ILE A . n 
A 1 211 SER 211 318 318 SER SER A . n 
A 1 212 SER 212 319 319 SER SER A . n 
A 1 213 ALA 213 320 320 ALA ALA A . n 
A 1 214 THR 214 321 321 THR THR A . n 
A 1 215 GLN 215 322 322 GLN GLN A . n 
A 1 216 PHE 216 323 323 PHE PHE A . n 
A 1 217 GLY 217 324 324 GLY GLY A . n 
A 1 218 ASN 218 325 325 ASN ASN A . n 
A 1 219 VAL 219 326 326 VAL VAL A . n 
A 1 220 PRO 220 327 327 PRO PRO A . n 
A 1 221 TRP 221 328 328 TRP TRP A . n 
A 1 222 TYR 222 329 329 TYR TYR A . n 
A 1 223 SER 223 330 330 SER SER A . n 
A 1 224 GLU 224 331 331 GLU GLU A . n 
A 1 225 ALA 225 332 332 ALA ALA A . n 
A 1 226 CYS 226 333 333 CYS CYS A . n 
A 1 227 SER 227 334 334 SER SER A . n 
A 1 228 SER 228 335 335 SER SER A . n 
A 1 229 THR 229 336 336 THR THR A . n 
A 1 230 LEU 230 337 337 LEU LEU A . n 
A 1 231 ALA 231 338 338 ALA ALA A . n 
A 1 232 THR 232 339 339 THR THR A . n 
A 1 233 THR 233 340 340 THR THR A . n 
A 1 234 TYR 234 341 341 TYR TYR A . n 
A 1 235 SER 235 342 342 SER SER A . n 
A 1 236 SER 236 343 343 SER SER A . n 
A 1 237 GLY 237 344 344 GLY GLY A . n 
A 1 238 ASN 238 345 345 ASN ASN A . n 
A 1 239 GLN 239 346 346 GLN GLN A . n 
A 1 240 ASN 240 347 347 ASN ASN A . n 
A 1 241 GLU 241 348 348 GLU GLU A . n 
A 1 242 LYS 242 349 349 LYS LYS A . n 
A 1 243 GLN 243 350 350 GLN GLN A . n 
A 1 244 ILE 244 351 351 ILE ILE A . n 
A 1 245 VAL 245 352 352 VAL VAL A . n 
A 1 246 THR 246 353 353 THR THR A . n 
A 1 247 THR 247 354 354 THR THR A . n 
A 1 248 ASP 248 355 355 ASP ASP A . n 
A 1 249 LEU 249 356 356 LEU LEU A . n 
A 1 250 ARG 250 357 357 ARG ARG A . n 
A 1 251 GLN 251 358 358 GLN GLN A . n 
A 1 252 LYS 252 359 359 LYS LYS A . n 
A 1 253 CYS 253 360 360 CYS CYS A . n 
A 1 254 THR 254 361 361 THR THR A . n 
A 1 255 GLU 255 362 362 GLU GLU A . n 
A 1 256 SER 256 363 363 SER SER A . n 
A 1 257 HIS 257 364 364 HIS HIS A . n 
A 1 258 THR 258 365 365 THR THR A . n 
A 1 259 GLY 259 366 366 GLY GLY A . n 
A 1 260 THR 260 367 367 THR THR A . n 
A 1 261 SER 261 368 368 SER SER A . n 
A 1 262 ALA 262 369 369 ALA ALA A . n 
A 1 263 SER 263 370 370 SER SER A . n 
A 1 264 ALA 264 371 371 ALA ALA A . n 
A 1 265 PRO 265 372 372 PRO PRO A . n 
A 1 266 LEU 266 373 373 LEU LEU A . n 
A 1 267 ALA 267 374 374 ALA ALA A . n 
A 1 268 ALA 268 375 375 ALA ALA A . n 
A 1 269 GLY 269 376 376 GLY GLY A . n 
A 1 270 ILE 270 377 377 ILE ILE A . n 
A 1 271 ILE 271 378 378 ILE ILE A . n 
A 1 272 ALA 272 379 379 ALA ALA A . n 
A 1 273 LEU 273 380 380 LEU LEU A . n 
A 1 274 THR 274 381 381 THR THR A . n 
A 1 275 LEU 275 382 382 LEU LEU A . n 
A 1 276 GLU 276 383 383 GLU GLU A . n 
A 1 277 ALA 277 384 384 ALA ALA A . n 
A 1 278 ASN 278 385 385 ASN ASN A . n 
A 1 279 LYS 279 386 386 LYS LYS A . n 
A 1 280 ASN 280 387 387 ASN ASN A . n 
A 1 281 LEU 281 388 388 LEU LEU A . n 
A 1 282 THR 282 389 389 THR THR A . n 
A 1 283 TRP 283 390 390 TRP TRP A . n 
A 1 284 ARG 284 391 391 ARG ARG A . n 
A 1 285 ASP 285 392 392 ASP ASP A . n 
A 1 286 MET 286 393 393 MET MET A . n 
A 1 287 GLN 287 394 394 GLN GLN A . n 
A 1 288 HIS 288 395 395 HIS HIS A . n 
A 1 289 LEU 289 396 396 LEU LEU A . n 
A 1 290 VAL 290 397 397 VAL VAL A . n 
A 1 291 VAL 291 398 398 VAL VAL A . n 
A 1 292 GLN 292 399 399 GLN GLN A . n 
A 1 293 THR 293 400 400 THR THR A . n 
A 1 294 SER 294 401 401 SER SER A . n 
A 1 295 LYS 295 402 402 LYS LYS A . n 
A 1 296 PRO 296 403 403 PRO PRO A . n 
A 1 297 ALA 297 404 404 ALA ALA A . n 
A 1 298 HIS 298 405 405 HIS HIS A . n 
A 1 299 LEU 299 406 406 LEU LEU A . n 
A 1 300 ASN 300 407 407 ASN ASN A . n 
A 1 301 ALA 301 408 408 ALA ALA A . n 
A 1 302 ASN 302 409 409 ASN ASN A . n 
A 1 303 ASP 303 410 410 ASP ASP A . n 
A 1 304 TRP 304 411 411 TRP TRP A . n 
A 1 305 ALA 305 412 412 ALA ALA A . n 
A 1 306 THR 306 413 413 THR THR A . n 
A 1 307 ASN 307 414 414 ASN ASN A . n 
A 1 308 GLY 308 415 415 GLY GLY A . n 
A 1 309 VAL 309 416 416 VAL VAL A . n 
A 1 310 GLY 310 417 417 GLY GLY A . n 
A 1 311 ARG 311 418 418 ARG ARG A . n 
A 1 312 LYS 312 419 419 LYS LYS A . n 
A 1 313 VAL 313 420 420 VAL VAL A . n 
A 1 314 SER 314 421 421 SER SER A . n 
A 1 315 HIS 315 422 422 HIS HIS A . n 
A 1 316 SER 316 423 423 SER SER A . n 
A 1 317 TYR 317 424 424 TYR TYR A . n 
A 1 318 GLY 318 425 425 GLY GLY A . n 
A 1 319 TYR 319 426 426 TYR TYR A . n 
A 1 320 GLY 320 427 427 GLY GLY A . n 
A 1 321 LEU 321 428 428 LEU LEU A . n 
A 1 322 LEU 322 429 429 LEU LEU A . n 
A 1 323 ASP 323 430 430 ASP ASP A . n 
A 1 324 ALA 324 431 431 ALA ALA A . n 
A 1 325 GLY 325 432 432 GLY GLY A . n 
A 1 326 ALA 326 433 433 ALA ALA A . n 
A 1 327 MET 327 434 434 MET MET A . n 
A 1 328 VAL 328 435 435 VAL VAL A . n 
A 1 329 ALA 329 436 436 ALA ALA A . n 
A 1 330 LEU 330 437 437 LEU LEU A . n 
A 1 331 ALA 331 438 438 ALA ALA A . n 
A 1 332 GLN 332 439 439 GLN GLN A . n 
A 1 333 ASN 333 440 440 ASN ASN A . n 
A 1 334 TRP 334 441 441 TRP TRP A . n 
A 1 335 THR 335 442 442 THR THR A . n 
A 1 336 THR 336 443 443 THR THR A . n 
A 1 337 VAL 337 444 444 VAL VAL A . n 
A 1 338 ALA 338 445 445 ALA ALA A . n 
A 1 339 PRO 339 446 446 PRO PRO A . n 
A 1 340 GLN 340 447 447 GLN GLN A . n 
A 1 341 ARG 341 448 448 ARG ARG A . n 
A 1 342 LYS 342 449 449 LYS LYS A . n 
A 1 343 CYS 343 450 450 CYS CYS A . n 
A 1 344 ILE 344 451 451 ILE ILE A . n 
A 1 345 ILE 345 452 452 ILE ILE A . n 
A 1 346 ASP 346 453 453 ASP ASP A . n 
A 1 347 ILE 347 454 454 ILE ILE A . n 
A 1 348 LEU 348 455 455 LEU LEU A . n 
A 1 349 THR 349 456 456 THR THR A . n 
A 1 350 GLU 350 457 457 GLU GLU A . n 
A 1 351 PRO 351 458 458 PRO PRO A . n 
A 1 352 LYS 352 459 459 LYS LYS A . n 
A 1 353 ASP 353 460 460 ASP ASP A . n 
A 1 354 ILE 354 461 461 ILE ILE A . n 
A 1 355 GLY 355 462 462 GLY GLY A . n 
A 1 356 LYS 356 463 463 LYS LYS A . n 
A 1 357 ARG 357 464 464 ARG ARG A . n 
A 1 358 LEU 358 465 465 LEU LEU A . n 
A 1 359 GLU 359 466 466 GLU GLU A . n 
A 1 360 VAL 360 467 467 VAL VAL A . n 
A 1 361 ARG 361 468 468 ARG ARG A . n 
A 1 362 LYS 362 469 469 LYS LYS A . n 
A 1 363 THR 363 470 470 THR THR A . n 
A 1 364 VAL 364 471 471 VAL VAL A . n 
A 1 365 THR 365 472 472 THR THR A . n 
A 1 366 ALA 366 473 473 ALA ALA A . n 
A 1 367 CYS 367 474 474 CYS CYS A . n 
A 1 368 LEU 368 475 475 LEU LEU A . n 
A 1 369 GLY 369 476 476 GLY GLY A . n 
A 1 370 GLU 370 477 477 GLU GLU A . n 
A 1 371 PRO 371 478 478 PRO PRO A . n 
A 1 372 ASN 372 479 479 ASN ASN A . n 
A 1 373 HIS 373 480 480 HIS HIS A . n 
A 1 374 ILE 374 481 481 ILE ILE A . n 
A 1 375 THR 375 482 482 THR THR A . n 
A 1 376 ARG 376 483 483 ARG ARG A . n 
A 1 377 LEU 377 484 484 LEU LEU A . n 
A 1 378 GLU 378 485 485 GLU GLU A . n 
A 1 379 HIS 379 486 486 HIS HIS A . n 
A 1 380 ALA 380 487 487 ALA ALA A . n 
A 1 381 GLN 381 488 488 GLN GLN A . n 
A 1 382 ALA 382 489 489 ALA ALA A . n 
A 1 383 ARG 383 490 490 ARG ARG A . n 
A 1 384 LEU 384 491 491 LEU LEU A . n 
A 1 385 THR 385 492 492 THR THR A . n 
A 1 386 LEU 386 493 493 LEU LEU A . n 
A 1 387 SER 387 494 494 SER SER A . n 
A 1 388 TYR 388 495 495 TYR TYR A . n 
A 1 389 ASN 389 496 496 ASN ASN A . n 
A 1 390 ARG 390 497 497 ARG ARG A . n 
A 1 391 ARG 391 498 498 ARG ARG A . n 
A 1 392 GLY 392 499 499 GLY GLY A . n 
A 1 393 ASP 393 500 500 ASP ASP A . n 
A 1 394 LEU 394 501 501 LEU LEU A . n 
A 1 395 ALA 395 502 502 ALA ALA A . n 
A 1 396 ILE 396 503 503 ILE ILE A . n 
A 1 397 HIS 397 504 504 HIS HIS A . n 
A 1 398 LEU 398 505 505 LEU LEU A . n 
A 1 399 VAL 399 506 506 VAL VAL A . n 
A 1 400 SER 400 507 507 SER SER A . n 
A 1 401 PRO 401 508 508 PRO PRO A . n 
A 1 402 MET 402 509 509 MET MET A . n 
A 1 403 GLY 403 510 510 GLY GLY A . n 
A 1 404 THR 404 511 511 THR THR A . n 
A 1 405 ARG 405 512 512 ARG ARG A . n 
A 1 406 SER 406 513 513 SER SER A . n 
A 1 407 THR 407 514 514 THR THR A . n 
A 1 408 LEU 408 515 515 LEU LEU A . n 
A 1 409 LEU 409 516 516 LEU LEU A . n 
A 1 410 ALA 410 517 517 ALA ALA A . n 
A 1 411 ALA 411 518 518 ALA ALA A . n 
A 1 412 ARG 412 519 519 ARG ARG A . n 
A 1 413 PRO 413 520 520 PRO PRO A . n 
A 1 414 HIS 414 521 521 HIS HIS A . n 
A 1 415 ASP 415 522 522 ASP ASP A . n 
A 1 416 TYR 416 523 523 TYR TYR A . n 
A 1 417 SER 417 524 524 SER SER A . n 
A 1 418 ALA 418 525 525 ALA ALA A . n 
A 1 419 ASP 419 526 526 ASP ASP A . n 
A 1 420 GLY 420 527 527 GLY GLY A . n 
A 1 421 PHE 421 528 528 PHE PHE A . n 
A 1 422 ASN 422 529 529 ASN ASN A . n 
A 1 423 ASP 423 530 530 ASP ASP A . n 
A 1 424 TRP 424 531 531 TRP TRP A . n 
A 1 425 ALA 425 532 532 ALA ALA A . n 
A 1 426 PHE 426 533 533 PHE PHE A . n 
A 1 427 MET 427 534 534 MET MET A . n 
A 1 428 THR 428 535 535 THR THR A . n 
A 1 429 THR 429 536 536 THR THR A . n 
A 1 430 HIS 430 537 537 HIS HIS A . n 
A 1 431 SER 431 538 538 SER SER A . n 
A 1 432 TRP 432 539 539 TRP TRP A . n 
A 1 433 ASP 433 540 540 ASP ASP A . n 
A 1 434 GLU 434 541 541 GLU GLU A . n 
A 1 435 ASP 435 542 542 ASP ASP A . n 
A 1 436 PRO 436 543 543 PRO PRO A . n 
A 1 437 SER 437 544 544 SER SER A . n 
A 1 438 GLY 438 545 545 GLY GLY A . n 
A 1 439 GLU 439 546 546 GLU GLU A . n 
A 1 440 TRP 440 547 547 TRP TRP A . n 
A 1 441 VAL 441 548 548 VAL VAL A . n 
A 1 442 LEU 442 549 549 LEU LEU A . n 
A 1 443 GLU 443 550 550 GLU GLU A . n 
A 1 444 ILE 444 551 551 ILE ILE A . n 
A 1 445 GLU 445 552 552 GLU GLU A . n 
A 1 446 ASN 446 553 553 ASN ASN A . n 
A 1 447 THR 447 554 554 THR THR A . n 
A 1 448 SER 448 555 555 SER SER A . n 
A 1 449 GLU 449 556 556 GLU GLU A . n 
A 1 450 ALA 450 557 557 ALA ALA A . n 
A 1 451 ASN 451 558 558 ASN ASN A . n 
A 1 452 ASN 452 559 559 ASN ASN A . n 
A 1 453 TYR 453 560 560 TYR TYR A . n 
A 1 454 GLY 454 561 561 GLY GLY A . n 
A 1 455 THR 455 562 562 THR THR A . n 
A 1 456 LEU 456 563 563 LEU LEU A . n 
A 1 457 THR 457 564 564 THR THR A . n 
A 1 458 LYS 458 565 565 LYS LYS A . n 
A 1 459 PHE 459 566 566 PHE PHE A . n 
A 1 460 THR 460 567 567 THR THR A . n 
A 1 461 LEU 461 568 568 LEU LEU A . n 
A 1 462 VAL 462 569 569 VAL VAL A . n 
A 1 463 LEU 463 570 570 LEU LEU A . n 
A 1 464 TYR 464 571 571 TYR TYR A . n 
A 1 465 GLY 465 572 572 GLY GLY A . n 
A 1 466 THR 466 573 573 THR THR A . n 
A 1 467 ALA 467 574 574 ALA ALA A . n 
A 1 468 SER 468 575 575 SER SER A . n 
A 1 469 GLY 469 576 576 GLY GLY A . n 
A 1 470 SER 470 577 577 SER SER A . n 
A 1 471 LEU 471 578 578 LEU LEU A . n 
A 1 472 VAL 472 579 579 VAL VAL A . n 
A 1 473 PRO 473 580 580 PRO PRO A . n 
A 1 474 ARG 474 581 ?   ?   ?   A . n 
A 1 475 GLY 475 582 ?   ?   ?   A . n 
A 1 476 SER 476 583 ?   ?   ?   A . n 
A 1 477 HIS 477 584 ?   ?   ?   A . n 
A 1 478 HIS 478 585 ?   ?   ?   A . n 
A 1 479 HIS 479 586 ?   ?   ?   A . n 
A 1 480 HIS 480 587 ?   ?   ?   A . n 
# 
_pdbx_entity_instance_feature.ordinal        1 
_pdbx_entity_instance_feature.comp_id        A1JA3 
_pdbx_entity_instance_feature.asym_id        ? 
_pdbx_entity_instance_feature.seq_num        ? 
_pdbx_entity_instance_feature.auth_comp_id   A1JA3 
_pdbx_entity_instance_feature.auth_asym_id   ? 
_pdbx_entity_instance_feature.auth_seq_num   ? 
_pdbx_entity_instance_feature.feature_type   'SUBJECT OF INVESTIGATION' 
_pdbx_entity_instance_feature.details        ? 
# 
loop_
_pdbx_nonpoly_scheme.asym_id 
_pdbx_nonpoly_scheme.entity_id 
_pdbx_nonpoly_scheme.mon_id 
_pdbx_nonpoly_scheme.ndb_seq_num 
_pdbx_nonpoly_scheme.pdb_seq_num 
_pdbx_nonpoly_scheme.auth_seq_num 
_pdbx_nonpoly_scheme.pdb_mon_id 
_pdbx_nonpoly_scheme.auth_mon_id 
_pdbx_nonpoly_scheme.pdb_strand_id 
_pdbx_nonpoly_scheme.pdb_ins_code 
B 2 A1JA3 1   601  1    A1JA3 LIG A . 
C 3 CA    1   602  1    CA    CA  A . 
D 3 CA    1   603  2    CA    CA  A . 
E 3 CA    1   604  3    CA    CA  A . 
F 4 NA    1   605  4    NA    NA  A . 
G 4 NA    1   606  5    NA    NA  A . 
H 4 NA    1   607  6    NA    NA  A . 
I 4 NA    1   608  7    NA    NA  A . 
J 5 CL    1   609  8    CL    CL  A . 
K 6 DMS   1   610  11   DMS   DMS A . 
L 6 DMS   1   611  13   DMS   DMS A . 
M 6 DMS   1   612  14   DMS   DMS A . 
N 6 DMS   1   613  15   DMS   DMS A . 
O 6 DMS   1   614  16   DMS   DMS A . 
P 6 DMS   1   615  17   DMS   DMS A . 
Q 7 NAG   1   616  1    NAG   NAG A . 
R 8 HOH   1   701  1636 HOH   HOH A . 
R 8 HOH   2   702  1530 HOH   HOH A . 
R 8 HOH   3   703  1677 HOH   HOH A . 
R 8 HOH   4   704  771  HOH   HOH A . 
R 8 HOH   5   705  1644 HOH   HOH A . 
R 8 HOH   6   706  1454 HOH   HOH A . 
R 8 HOH   7   707  813  HOH   HOH A . 
R 8 HOH   8   708  702  HOH   HOH A . 
R 8 HOH   9   709  1643 HOH   HOH A . 
R 8 HOH   10  710  1602 HOH   HOH A . 
R 8 HOH   11  711  783  HOH   HOH A . 
R 8 HOH   12  712  1507 HOH   HOH A . 
R 8 HOH   13  713  1431 HOH   HOH A . 
R 8 HOH   14  714  1578 HOH   HOH A . 
R 8 HOH   15  715  709  HOH   HOH A . 
R 8 HOH   16  716  1356 HOH   HOH A . 
R 8 HOH   17  717  706  HOH   HOH A . 
R 8 HOH   18  718  1472 HOH   HOH A . 
R 8 HOH   19  719  1637 HOH   HOH A . 
R 8 HOH   20  720  760  HOH   HOH A . 
R 8 HOH   21  721  965  HOH   HOH A . 
R 8 HOH   22  722  1394 HOH   HOH A . 
R 8 HOH   23  723  1581 HOH   HOH A . 
R 8 HOH   24  724  878  HOH   HOH A . 
R 8 HOH   25  725  998  HOH   HOH A . 
R 8 HOH   26  726  1616 HOH   HOH A . 
R 8 HOH   27  727  1511 HOH   HOH A . 
R 8 HOH   28  728  872  HOH   HOH A . 
R 8 HOH   29  729  1503 HOH   HOH A . 
R 8 HOH   30  730  766  HOH   HOH A . 
R 8 HOH   31  731  803  HOH   HOH A . 
R 8 HOH   32  732  1573 HOH   HOH A . 
R 8 HOH   33  733  851  HOH   HOH A . 
R 8 HOH   34  734  807  HOH   HOH A . 
R 8 HOH   35  735  1386 HOH   HOH A . 
R 8 HOH   36  736  1370 HOH   HOH A . 
R 8 HOH   37  737  1478 HOH   HOH A . 
R 8 HOH   38  738  919  HOH   HOH A . 
R 8 HOH   39  739  1567 HOH   HOH A . 
R 8 HOH   40  740  775  HOH   HOH A . 
R 8 HOH   41  741  817  HOH   HOH A . 
R 8 HOH   42  742  1464 HOH   HOH A . 
R 8 HOH   43  743  1571 HOH   HOH A . 
R 8 HOH   44  744  765  HOH   HOH A . 
R 8 HOH   45  745  1566 HOH   HOH A . 
R 8 HOH   46  746  1583 HOH   HOH A . 
R 8 HOH   47  747  743  HOH   HOH A . 
R 8 HOH   48  748  1353 HOH   HOH A . 
R 8 HOH   49  749  715  HOH   HOH A . 
R 8 HOH   50  750  789  HOH   HOH A . 
R 8 HOH   51  751  890  HOH   HOH A . 
R 8 HOH   52  752  825  HOH   HOH A . 
R 8 HOH   53  753  901  HOH   HOH A . 
R 8 HOH   54  754  904  HOH   HOH A . 
R 8 HOH   55  755  1672 HOH   HOH A . 
R 8 HOH   56  756  932  HOH   HOH A . 
R 8 HOH   57  757  865  HOH   HOH A . 
R 8 HOH   58  758  833  HOH   HOH A . 
R 8 HOH   59  759  1279 HOH   HOH A . 
R 8 HOH   60  760  1580 HOH   HOH A . 
R 8 HOH   61  761  1413 HOH   HOH A . 
R 8 HOH   62  762  821  HOH   HOH A . 
R 8 HOH   63  763  1361 HOH   HOH A . 
R 8 HOH   64  764  1324 HOH   HOH A . 
R 8 HOH   65  765  764  HOH   HOH A . 
R 8 HOH   66  766  1325 HOH   HOH A . 
R 8 HOH   67  767  1346 HOH   HOH A . 
R 8 HOH   68  768  1480 HOH   HOH A . 
R 8 HOH   69  769  1497 HOH   HOH A . 
R 8 HOH   70  770  725  HOH   HOH A . 
R 8 HOH   71  771  755  HOH   HOH A . 
R 8 HOH   72  772  826  HOH   HOH A . 
R 8 HOH   73  773  776  HOH   HOH A . 
R 8 HOH   74  774  1351 HOH   HOH A . 
R 8 HOH   75  775  730  HOH   HOH A . 
R 8 HOH   76  776  1360 HOH   HOH A . 
R 8 HOH   77  777  720  HOH   HOH A . 
R 8 HOH   78  778  1045 HOH   HOH A . 
R 8 HOH   79  779  1310 HOH   HOH A . 
R 8 HOH   80  780  848  HOH   HOH A . 
R 8 HOH   81  781  1322 HOH   HOH A . 
R 8 HOH   82  782  761  HOH   HOH A . 
R 8 HOH   83  783  745  HOH   HOH A . 
R 8 HOH   84  784  947  HOH   HOH A . 
R 8 HOH   85  785  716  HOH   HOH A . 
R 8 HOH   86  786  782  HOH   HOH A . 
R 8 HOH   87  787  799  HOH   HOH A . 
R 8 HOH   88  788  806  HOH   HOH A . 
R 8 HOH   89  789  1523 HOH   HOH A . 
R 8 HOH   90  790  1499 HOH   HOH A . 
R 8 HOH   91  791  864  HOH   HOH A . 
R 8 HOH   92  792  753  HOH   HOH A . 
R 8 HOH   93  793  752  HOH   HOH A . 
R 8 HOH   94  794  1549 HOH   HOH A . 
R 8 HOH   95  795  1641 HOH   HOH A . 
R 8 HOH   96  796  853  HOH   HOH A . 
R 8 HOH   97  797  1599 HOH   HOH A . 
R 8 HOH   98  798  908  HOH   HOH A . 
R 8 HOH   99  799  748  HOH   HOH A . 
R 8 HOH   100 800  1656 HOH   HOH A . 
R 8 HOH   101 801  827  HOH   HOH A . 
R 8 HOH   102 802  762  HOH   HOH A . 
R 8 HOH   103 803  737  HOH   HOH A . 
R 8 HOH   104 804  911  HOH   HOH A . 
R 8 HOH   105 805  769  HOH   HOH A . 
R 8 HOH   106 806  815  HOH   HOH A . 
R 8 HOH   107 807  824  HOH   HOH A . 
R 8 HOH   108 808  792  HOH   HOH A . 
R 8 HOH   109 809  754  HOH   HOH A . 
R 8 HOH   110 810  892  HOH   HOH A . 
R 8 HOH   111 811  979  HOH   HOH A . 
R 8 HOH   112 812  809  HOH   HOH A . 
R 8 HOH   113 813  739  HOH   HOH A . 
R 8 HOH   114 814  773  HOH   HOH A . 
R 8 HOH   115 815  924  HOH   HOH A . 
R 8 HOH   116 816  1528 HOH   HOH A . 
R 8 HOH   117 817  879  HOH   HOH A . 
R 8 HOH   118 818  870  HOH   HOH A . 
R 8 HOH   119 819  1246 HOH   HOH A . 
R 8 HOH   120 820  1487 HOH   HOH A . 
R 8 HOH   121 821  1399 HOH   HOH A . 
R 8 HOH   122 822  794  HOH   HOH A . 
R 8 HOH   123 823  811  HOH   HOH A . 
R 8 HOH   124 824  934  HOH   HOH A . 
R 8 HOH   125 825  812  HOH   HOH A . 
R 8 HOH   126 826  854  HOH   HOH A . 
R 8 HOH   127 827  1270 HOH   HOH A . 
R 8 HOH   128 828  1663 HOH   HOH A . 
R 8 HOH   129 829  733  HOH   HOH A . 
R 8 HOH   130 830  1455 HOH   HOH A . 
R 8 HOH   131 831  1334 HOH   HOH A . 
R 8 HOH   132 832  757  HOH   HOH A . 
R 8 HOH   133 833  1546 HOH   HOH A . 
R 8 HOH   134 834  1568 HOH   HOH A . 
R 8 HOH   135 835  1155 HOH   HOH A . 
R 8 HOH   136 836  928  HOH   HOH A . 
R 8 HOH   137 837  1268 HOH   HOH A . 
R 8 HOH   138 838  1328 HOH   HOH A . 
R 8 HOH   139 839  735  HOH   HOH A . 
R 8 HOH   140 840  937  HOH   HOH A . 
R 8 HOH   141 841  1294 HOH   HOH A . 
R 8 HOH   142 842  909  HOH   HOH A . 
R 8 HOH   143 843  882  HOH   HOH A . 
R 8 HOH   144 844  787  HOH   HOH A . 
R 8 HOH   145 845  784  HOH   HOH A . 
R 8 HOH   146 846  847  HOH   HOH A . 
R 8 HOH   147 847  1665 HOH   HOH A . 
R 8 HOH   148 848  1492 HOH   HOH A . 
R 8 HOH   149 849  1359 HOH   HOH A . 
R 8 HOH   150 850  981  HOH   HOH A . 
R 8 HOH   151 851  788  HOH   HOH A . 
R 8 HOH   152 852  842  HOH   HOH A . 
R 8 HOH   153 853  902  HOH   HOH A . 
R 8 HOH   154 854  921  HOH   HOH A . 
R 8 HOH   155 855  906  HOH   HOH A . 
R 8 HOH   156 856  844  HOH   HOH A . 
R 8 HOH   157 857  829  HOH   HOH A . 
R 8 HOH   158 858  802  HOH   HOH A . 
R 8 HOH   159 859  944  HOH   HOH A . 
R 8 HOH   160 860  883  HOH   HOH A . 
R 8 HOH   161 861  1556 HOH   HOH A . 
R 8 HOH   162 862  734  HOH   HOH A . 
R 8 HOH   163 863  866  HOH   HOH A . 
R 8 HOH   164 864  875  HOH   HOH A . 
R 8 HOH   165 865  857  HOH   HOH A . 
R 8 HOH   166 866  1594 HOH   HOH A . 
R 8 HOH   167 867  1596 HOH   HOH A . 
R 8 HOH   168 868  1315 HOH   HOH A . 
R 8 HOH   169 869  915  HOH   HOH A . 
R 8 HOH   170 870  1666 HOH   HOH A . 
R 8 HOH   171 871  1164 HOH   HOH A . 
R 8 HOH   172 872  1544 HOH   HOH A . 
R 8 HOH   173 873  1330 HOH   HOH A . 
R 8 HOH   174 874  869  HOH   HOH A . 
R 8 HOH   175 875  1035 HOH   HOH A . 
R 8 HOH   176 876  1647 HOH   HOH A . 
R 8 HOH   177 877  1654 HOH   HOH A . 
R 8 HOH   178 878  859  HOH   HOH A . 
R 8 HOH   179 879  801  HOH   HOH A . 
R 8 HOH   180 880  1597 HOH   HOH A . 
R 8 HOH   181 881  1525 HOH   HOH A . 
R 8 HOH   182 882  940  HOH   HOH A . 
R 8 HOH   183 883  1517 HOH   HOH A . 
R 8 HOH   184 884  969  HOH   HOH A . 
R 8 HOH   185 885  1554 HOH   HOH A . 
R 8 HOH   186 886  1070 HOH   HOH A . 
R 8 HOH   187 887  1460 HOH   HOH A . 
R 8 HOH   188 888  1634 HOH   HOH A . 
R 8 HOH   189 889  1289 HOH   HOH A . 
R 8 HOH   190 890  840  HOH   HOH A . 
R 8 HOH   191 891  1486 HOH   HOH A . 
R 8 HOH   192 892  929  HOH   HOH A . 
R 8 HOH   193 893  855  HOH   HOH A . 
R 8 HOH   194 894  1383 HOH   HOH A . 
R 8 HOH   195 895  1613 HOH   HOH A . 
R 8 HOH   196 896  1676 HOH   HOH A . 
R 8 HOH   197 897  958  HOH   HOH A . 
R 8 HOH   198 898  1630 HOH   HOH A . 
R 8 HOH   199 899  925  HOH   HOH A . 
R 8 HOH   200 900  1512 HOH   HOH A . 
R 8 HOH   201 901  1639 HOH   HOH A . 
R 8 HOH   202 902  996  HOH   HOH A . 
R 8 HOH   203 903  1445 HOH   HOH A . 
R 8 HOH   204 904  893  HOH   HOH A . 
R 8 HOH   205 905  1678 HOH   HOH A . 
R 8 HOH   206 906  823  HOH   HOH A . 
R 8 HOH   207 907  1508 HOH   HOH A . 
R 8 HOH   208 908  780  HOH   HOH A . 
R 8 HOH   209 909  1448 HOH   HOH A . 
R 8 HOH   210 910  1076 HOH   HOH A . 
R 8 HOH   211 911  1021 HOH   HOH A . 
R 8 HOH   212 912  1312 HOH   HOH A . 
R 8 HOH   213 913  953  HOH   HOH A . 
R 8 HOH   214 914  1442 HOH   HOH A . 
R 8 HOH   215 915  1570 HOH   HOH A . 
R 8 HOH   216 916  943  HOH   HOH A . 
R 8 HOH   217 917  927  HOH   HOH A . 
R 8 HOH   218 918  781  HOH   HOH A . 
R 8 HOH   219 919  1590 HOH   HOH A . 
R 8 HOH   220 920  942  HOH   HOH A . 
R 8 HOH   221 921  837  HOH   HOH A . 
R 8 HOH   222 922  1046 HOH   HOH A . 
R 8 HOH   223 923  830  HOH   HOH A . 
R 8 HOH   224 924  1452 HOH   HOH A . 
R 8 HOH   225 925  1582 HOH   HOH A . 
R 8 HOH   226 926  1531 HOH   HOH A . 
R 8 HOH   227 927  1669 HOH   HOH A . 
R 8 HOH   228 928  1586 HOH   HOH A . 
R 8 HOH   229 929  1436 HOH   HOH A . 
R 8 HOH   230 930  914  HOH   HOH A . 
R 8 HOH   231 931  899  HOH   HOH A . 
R 8 HOH   232 932  926  HOH   HOH A . 
R 8 HOH   233 933  1287 HOH   HOH A . 
R 8 HOH   234 934  931  HOH   HOH A . 
R 8 HOH   235 935  994  HOH   HOH A . 
R 8 HOH   236 936  1657 HOH   HOH A . 
R 8 HOH   237 937  1010 HOH   HOH A . 
R 8 HOH   238 938  900  HOH   HOH A . 
R 8 HOH   239 939  1013 HOH   HOH A . 
R 8 HOH   240 940  1509 HOH   HOH A . 
R 8 HOH   241 941  1333 HOH   HOH A . 
R 8 HOH   242 942  986  HOH   HOH A . 
R 8 HOH   243 943  1627 HOH   HOH A . 
R 8 HOH   244 944  1352 HOH   HOH A . 
R 8 HOH   245 945  973  HOH   HOH A . 
R 8 HOH   246 946  1364 HOH   HOH A . 
R 8 HOH   247 947  1467 HOH   HOH A . 
R 8 HOH   248 948  922  HOH   HOH A . 
R 8 HOH   249 949  1284 HOH   HOH A . 
R 8 HOH   250 950  1014 HOH   HOH A . 
R 8 HOH   251 951  863  HOH   HOH A . 
R 8 HOH   252 952  1417 HOH   HOH A . 
R 8 HOH   253 953  918  HOH   HOH A . 
R 8 HOH   254 954  1561 HOH   HOH A . 
R 8 HOH   255 955  1680 HOH   HOH A . 
R 8 HOH   256 956  1446 HOH   HOH A . 
R 8 HOH   257 957  1357 HOH   HOH A . 
R 8 HOH   258 958  858  HOH   HOH A . 
R 8 HOH   259 959  1395 HOH   HOH A . 
R 8 HOH   260 960  1649 HOH   HOH A . 
R 8 HOH   261 961  750  HOH   HOH A . 
R 8 HOH   262 962  1023 HOH   HOH A . 
R 8 HOH   263 963  1057 HOH   HOH A . 
R 8 HOH   264 964  1462 HOH   HOH A . 
R 8 HOH   265 965  1028 HOH   HOH A . 
R 8 HOH   266 966  1520 HOH   HOH A . 
R 8 HOH   267 967  1034 HOH   HOH A . 
R 8 HOH   268 968  989  HOH   HOH A . 
R 8 HOH   269 969  1575 HOH   HOH A . 
R 8 HOH   270 970  1574 HOH   HOH A . 
R 8 HOH   271 971  1484 HOH   HOH A . 
R 8 HOH   272 972  1331 HOH   HOH A . 
R 8 HOH   273 973  1483 HOH   HOH A . 
R 8 HOH   274 974  856  HOH   HOH A . 
R 8 HOH   275 975  1443 HOH   HOH A . 
R 8 HOH   276 976  1673 HOH   HOH A . 
R 8 HOH   277 977  991  HOH   HOH A . 
R 8 HOH   278 978  910  HOH   HOH A . 
R 8 HOH   279 979  1037 HOH   HOH A . 
R 8 HOH   280 980  1002 HOH   HOH A . 
R 8 HOH   281 981  983  HOH   HOH A . 
R 8 HOH   282 982  950  HOH   HOH A . 
R 8 HOH   283 983  1584 HOH   HOH A . 
R 8 HOH   284 984  966  HOH   HOH A . 
R 8 HOH   285 985  1073 HOH   HOH A . 
R 8 HOH   286 986  1439 HOH   HOH A . 
R 8 HOH   287 987  1009 HOH   HOH A . 
R 8 HOH   288 988  1411 HOH   HOH A . 
R 8 HOH   289 989  885  HOH   HOH A . 
R 8 HOH   290 990  990  HOH   HOH A . 
R 8 HOH   291 991  1126 HOH   HOH A . 
R 8 HOH   292 992  1468 HOH   HOH A . 
R 8 HOH   293 993  938  HOH   HOH A . 
R 8 HOH   294 994  1612 HOH   HOH A . 
R 8 HOH   295 995  1052 HOH   HOH A . 
R 8 HOH   296 996  1065 HOH   HOH A . 
R 8 HOH   297 997  1258 HOH   HOH A . 
R 8 HOH   298 998  1604 HOH   HOH A . 
R 8 HOH   299 999  1311 HOH   HOH A . 
R 8 HOH   300 1000 1675 HOH   HOH A . 
R 8 HOH   301 1001 1476 HOH   HOH A . 
R 8 HOH   302 1002 1029 HOH   HOH A . 
R 8 HOH   303 1003 1008 HOH   HOH A . 
R 8 HOH   304 1004 1365 HOH   HOH A . 
R 8 HOH   305 1005 961  HOH   HOH A . 
R 8 HOH   306 1006 941  HOH   HOH A . 
R 8 HOH   307 1007 1107 HOH   HOH A . 
R 8 HOH   308 1008 1128 HOH   HOH A . 
R 8 HOH   309 1009 1007 HOH   HOH A . 
R 8 HOH   310 1010 1416 HOH   HOH A . 
R 8 HOH   311 1011 1323 HOH   HOH A . 
R 8 HOH   312 1012 1569 HOH   HOH A . 
R 8 HOH   313 1013 1054 HOH   HOH A . 
R 8 HOH   314 1014 1450 HOH   HOH A . 
R 8 HOH   315 1015 1060 HOH   HOH A . 
R 8 HOH   316 1016 959  HOH   HOH A . 
R 8 HOH   317 1017 1653 HOH   HOH A . 
R 8 HOH   318 1018 736  HOH   HOH A . 
R 8 HOH   319 1019 1006 HOH   HOH A . 
R 8 HOH   320 1020 1652 HOH   HOH A . 
R 8 HOH   321 1021 1298 HOH   HOH A . 
R 8 HOH   322 1022 967  HOH   HOH A . 
R 8 HOH   323 1023 1017 HOH   HOH A . 
R 8 HOH   324 1024 1069 HOH   HOH A . 
R 8 HOH   325 1025 1407 HOH   HOH A . 
R 8 HOH   326 1026 1434 HOH   HOH A . 
R 8 HOH   327 1027 1451 HOH   HOH A . 
R 8 HOH   328 1028 1506 HOH   HOH A . 
R 8 HOH   329 1029 1482 HOH   HOH A . 
R 8 HOH   330 1030 1088 HOH   HOH A . 
R 8 HOH   331 1031 1579 HOH   HOH A . 
R 8 HOH   332 1032 1614 HOH   HOH A . 
R 8 HOH   333 1033 1458 HOH   HOH A . 
R 8 HOH   334 1034 862  HOH   HOH A . 
R 8 HOH   335 1035 997  HOH   HOH A . 
R 8 HOH   336 1036 1437 HOH   HOH A . 
R 8 HOH   337 1037 1072 HOH   HOH A . 
R 8 HOH   338 1038 1020 HOH   HOH A . 
R 8 HOH   339 1039 1576 HOH   HOH A . 
R 8 HOH   340 1040 1600 HOH   HOH A . 
R 8 HOH   341 1041 1059 HOH   HOH A . 
R 8 HOH   342 1042 1348 HOH   HOH A . 
R 8 HOH   343 1043 1018 HOH   HOH A . 
R 8 HOH   344 1044 1518 HOH   HOH A . 
R 8 HOH   345 1045 1105 HOH   HOH A . 
R 8 HOH   346 1046 1659 HOH   HOH A . 
R 8 HOH   347 1047 1354 HOH   HOH A . 
R 8 HOH   348 1048 1577 HOH   HOH A . 
R 8 HOH   349 1049 951  HOH   HOH A . 
R 8 HOH   350 1050 1048 HOH   HOH A . 
R 8 HOH   351 1051 1664 HOH   HOH A . 
R 8 HOH   352 1052 1182 HOH   HOH A . 
R 8 HOH   353 1053 1363 HOH   HOH A . 
R 8 HOH   354 1054 1068 HOH   HOH A . 
R 8 HOH   355 1055 1110 HOH   HOH A . 
R 8 HOH   356 1056 1040 HOH   HOH A . 
R 8 HOH   357 1057 1295 HOH   HOH A . 
R 8 HOH   358 1058 1473 HOH   HOH A . 
R 8 HOH   359 1059 1645 HOH   HOH A . 
R 8 HOH   360 1060 1245 HOH   HOH A . 
R 8 HOH   361 1061 1543 HOH   HOH A . 
R 8 HOH   362 1062 1538 HOH   HOH A . 
R 8 HOH   363 1063 1598 HOH   HOH A . 
R 8 HOH   364 1064 1093 HOH   HOH A . 
R 8 HOH   365 1065 1533 HOH   HOH A . 
R 8 HOH   366 1066 1601 HOH   HOH A . 
R 8 HOH   367 1067 1650 HOH   HOH A . 
R 8 HOH   368 1068 1621 HOH   HOH A . 
R 8 HOH   369 1069 916  HOH   HOH A . 
R 8 HOH   370 1070 1094 HOH   HOH A . 
R 8 HOH   371 1071 1392 HOH   HOH A . 
R 8 HOH   372 1072 1470 HOH   HOH A . 
R 8 HOH   373 1073 1131 HOH   HOH A . 
R 8 HOH   374 1074 1397 HOH   HOH A . 
R 8 HOH   375 1075 1655 HOH   HOH A . 
R 8 HOH   376 1076 1062 HOH   HOH A . 
R 8 HOH   377 1077 1633 HOH   HOH A . 
R 8 HOH   378 1078 1519 HOH   HOH A . 
R 8 HOH   379 1079 1433 HOH   HOH A . 
R 8 HOH   380 1080 1171 HOH   HOH A . 
R 8 HOH   381 1081 1469 HOH   HOH A . 
R 8 HOH   382 1082 1165 HOH   HOH A . 
R 8 HOH   383 1083 1648 HOH   HOH A . 
R 8 HOH   384 1084 1591 HOH   HOH A . 
R 8 HOH   385 1085 1510 HOH   HOH A . 
R 8 HOH   386 1086 1016 HOH   HOH A . 
R 8 HOH   387 1087 1114 HOH   HOH A . 
R 8 HOH   388 1088 1051 HOH   HOH A . 
R 8 HOH   389 1089 1547 HOH   HOH A . 
R 8 HOH   390 1090 888  HOH   HOH A . 
R 8 HOH   391 1091 1019 HOH   HOH A . 
R 8 HOH   392 1092 1504 HOH   HOH A . 
R 8 HOH   393 1093 1136 HOH   HOH A . 
R 8 HOH   394 1094 1624 HOH   HOH A . 
R 8 HOH   395 1095 1345 HOH   HOH A . 
R 8 HOH   396 1096 1494 HOH   HOH A . 
R 8 HOH   397 1097 1408 HOH   HOH A . 
R 8 HOH   398 1098 1170 HOH   HOH A . 
R 8 HOH   399 1099 1488 HOH   HOH A . 
R 8 HOH   400 1100 1278 HOH   HOH A . 
R 8 HOH   401 1101 1174 HOH   HOH A . 
R 8 HOH   402 1102 1498 HOH   HOH A . 
R 8 HOH   403 1103 1159 HOH   HOH A . 
R 8 HOH   404 1104 1474 HOH   HOH A . 
R 8 HOH   405 1105 1303 HOH   HOH A . 
R 8 HOH   406 1106 1183 HOH   HOH A . 
R 8 HOH   407 1107 1670 HOH   HOH A . 
R 8 HOH   408 1108 1629 HOH   HOH A . 
R 8 HOH   409 1109 1589 HOH   HOH A . 
R 8 HOH   410 1110 1496 HOH   HOH A . 
R 8 HOH   411 1111 1326 HOH   HOH A . 
R 8 HOH   412 1112 808  HOH   HOH A . 
R 8 HOH   413 1113 1485 HOH   HOH A . 
R 8 HOH   414 1114 1375 HOH   HOH A . 
R 8 HOH   415 1115 1540 HOH   HOH A . 
R 8 HOH   416 1116 1681 HOH   HOH A . 
R 8 HOH   417 1117 1587 HOH   HOH A . 
R 8 HOH   418 1118 1501 HOH   HOH A . 
R 8 HOH   419 1119 1216 HOH   HOH A . 
R 8 HOH   420 1120 1208 HOH   HOH A . 
R 8 HOH   421 1121 1667 HOH   HOH A . 
R 8 HOH   422 1122 1471 HOH   HOH A . 
R 8 HOH   423 1123 1420 HOH   HOH A . 
R 8 HOH   424 1124 790  HOH   HOH A . 
R 8 HOH   425 1125 1615 HOH   HOH A . 
R 8 HOH   426 1126 1674 HOH   HOH A . 
R 8 HOH   427 1127 1622 HOH   HOH A . 
R 8 HOH   428 1128 1537 HOH   HOH A . 
R 8 HOH   429 1129 1195 HOH   HOH A . 
R 8 HOH   430 1130 1193 HOH   HOH A . 
R 8 HOH   431 1131 1632 HOH   HOH A . 
R 8 HOH   432 1132 1505 HOH   HOH A . 
R 8 HOH   433 1133 1366 HOH   HOH A . 
R 8 HOH   434 1134 1593 HOH   HOH A . 
R 8 HOH   435 1135 1479 HOH   HOH A . 
R 8 HOH   436 1136 1502 HOH   HOH A . 
R 8 HOH   437 1137 1198 HOH   HOH A . 
R 8 HOH   438 1138 1186 HOH   HOH A . 
R 8 HOH   439 1139 1671 HOH   HOH A . 
R 8 HOH   440 1140 1527 HOH   HOH A . 
R 8 HOH   441 1141 1592 HOH   HOH A . 
R 8 HOH   442 1142 1595 HOH   HOH A . 
R 8 HOH   443 1143 1651 HOH   HOH A . 
R 8 HOH   444 1144 1532 HOH   HOH A . 
R 8 HOH   445 1145 1626 HOH   HOH A . 
R 8 HOH   446 1146 710  HOH   HOH A . 
R 8 HOH   447 1147 1668 HOH   HOH A . 
R 8 HOH   448 1148 1679 HOH   HOH A . 
R 8 HOH   449 1149 1585 HOH   HOH A . 
R 8 HOH   450 1150 1214 HOH   HOH A . 
R 8 HOH   451 1151 1493 HOH   HOH A . 
R 8 HOH   452 1152 1201 HOH   HOH A . 
R 8 HOH   453 1153 1490 HOH   HOH A . 
R 8 HOH   454 1154 1244 HOH   HOH A . 
R 8 HOH   455 1155 1389 HOH   HOH A . 
R 8 HOH   456 1156 1635 HOH   HOH A . 
R 8 HOH   457 1157 1631 HOH   HOH A . 
R 8 HOH   458 1158 1367 HOH   HOH A . 
# 
loop_
_pdbx_unobs_or_zero_occ_atoms.id 
_pdbx_unobs_or_zero_occ_atoms.PDB_model_num 
_pdbx_unobs_or_zero_occ_atoms.polymer_flag 
_pdbx_unobs_or_zero_occ_atoms.occupancy_flag 
_pdbx_unobs_or_zero_occ_atoms.auth_asym_id 
_pdbx_unobs_or_zero_occ_atoms.auth_comp_id 
_pdbx_unobs_or_zero_occ_atoms.auth_seq_id 
_pdbx_unobs_or_zero_occ_atoms.PDB_ins_code 
_pdbx_unobs_or_zero_occ_atoms.auth_atom_id 
_pdbx_unobs_or_zero_occ_atoms.label_alt_id 
_pdbx_unobs_or_zero_occ_atoms.label_asym_id 
_pdbx_unobs_or_zero_occ_atoms.label_comp_id 
_pdbx_unobs_or_zero_occ_atoms.label_seq_id 
_pdbx_unobs_or_zero_occ_atoms.label_atom_id 
1  1 Y 0 A GLN 111 ? OE1 ? A GLN 4   OE1 
2  1 Y 0 A GLN 111 ? NE2 ? A GLN 4   NE2 
3  1 Y 0 A LYS 117 ? CE  ? A LYS 10  CE  
4  1 Y 0 A LYS 117 ? NZ  ? A LYS 10  NZ  
5  1 Y 0 A VAL 127 ? CG1 ? A VAL 20  CG1 
6  1 Y 0 A VAL 127 ? CG2 ? A VAL 20  CG2 
7  1 Y 0 A GLN 129 ? CG  ? A GLN 22  CG  
8  1 Y 0 A GLN 129 ? CD  ? A GLN 22  CD  
9  1 Y 0 A GLN 129 ? OE1 ? A GLN 22  OE1 
10 1 Y 0 A GLN 129 ? NE2 ? A GLN 22  NE2 
11 1 Y 0 A ARG 130 ? NE  ? A ARG 23  NE  
12 1 Y 0 A ARG 130 ? CZ  ? A ARG 23  CZ  
13 1 Y 0 A ARG 130 ? NH1 ? A ARG 23  NH1 
14 1 Y 0 A ARG 130 ? NH2 ? A ARG 23  NH2 
15 1 Y 0 A LYS 135 ? CD  ? A LYS 28  CD  
16 1 Y 0 A LYS 135 ? CE  ? A LYS 28  CE  
17 1 Y 0 A LYS 135 ? NZ  ? A LYS 28  NZ  
18 1 Y 0 A GLN 178 ? OE1 ? A GLN 71  OE1 
19 1 Y 0 A GLN 178 ? NE2 ? A GLN 71  NE2 
20 1 Y 0 A MET 189 ? CE  ? A MET 82  CE  
21 1 Y 0 A LYS 349 ? CE  ? A LYS 242 CE  
22 1 Y 0 A LYS 349 ? NZ  ? A LYS 242 NZ  
23 1 Y 0 A LYS 359 ? CE  ? A LYS 252 CE  
24 1 Y 0 A LYS 359 ? NZ  ? A LYS 252 NZ  
25 1 Y 0 A LYS 386 ? CE  ? A LYS 279 CE  
26 1 Y 0 A LYS 386 ? NZ  ? A LYS 279 NZ  
27 1 Y 0 A LYS 419 ? CE  ? A LYS 312 CE  
28 1 Y 0 A LYS 419 ? NZ  ? A LYS 312 NZ  
29 1 Y 0 A ARG 464 ? CZ  ? A ARG 357 CZ  
30 1 Y 0 A ARG 464 ? NH1 ? A ARG 357 NH1 
31 1 Y 0 A ARG 464 ? NH2 ? A ARG 357 NH2 
32 1 Y 0 A GLU 552 ? CD  ? A GLU 445 CD  
33 1 Y 0 A GLU 552 ? OE1 ? A GLU 445 OE1 
34 1 Y 0 A GLU 552 ? OE2 ? A GLU 445 OE2 
35 1 Y 0 A LEU 578 ? CG  ? A LEU 471 CG  
36 1 Y 0 A LEU 578 ? CD1 ? A LEU 471 CD1 
37 1 Y 0 A LEU 578 ? CD2 ? A LEU 471 CD2 
# 
loop_
_software.citation_id 
_software.classification 
_software.compiler_name 
_software.compiler_version 
_software.contact_author 
_software.contact_author_email 
_software.date 
_software.description 
_software.dependencies 
_software.hardware 
_software.language 
_software.location 
_software.mods 
_software.name 
_software.os 
_software.os_version 
_software.type 
_software.version 
_software.pdbx_reference_DOI 
_software.pdbx_ordinal 
? refinement       ? ? ? ? ? ? ? ? ? ? ? PHENIX ? ? ? 1.20.1_4487            ? 1 
? phasing          ? ? ? ? ? ? ? ? ? ? ? PHENIX ? ? ? 1.20.1_4487            ? 2 
? 'data reduction' ? ? ? ? ? ? ? ? ? ? ? XDS    ? ? ? 'VERSION Jun 30, 2024' ? 3 
? 'data scaling'   ? ? ? ? ? ? ? ? ? ? ? XDS    ? ? ? 'VERSION Jun 30, 2024' ? 4 
# 
_cell.angle_alpha                  90.000 
_cell.angle_alpha_esd              ? 
_cell.angle_beta                   90.000 
_cell.angle_beta_esd               ? 
_cell.angle_gamma                  120.000 
_cell.angle_gamma_esd              ? 
_cell.entry_id                     9QWE 
_cell.details                      ? 
_cell.formula_units_Z              ? 
_cell.length_a                     131.064 
_cell.length_a_esd                 ? 
_cell.length_b                     131.064 
_cell.length_b_esd                 ? 
_cell.length_c                     155.059 
_cell.length_c_esd                 ? 
_cell.volume                       2306717.616 
_cell.volume_esd                   ? 
_cell.Z_PDB                        12 
_cell.reciprocal_angle_alpha       ? 
_cell.reciprocal_angle_beta        ? 
_cell.reciprocal_angle_gamma       ? 
_cell.reciprocal_angle_alpha_esd   ? 
_cell.reciprocal_angle_beta_esd    ? 
_cell.reciprocal_angle_gamma_esd   ? 
_cell.reciprocal_length_a          ? 
_cell.reciprocal_length_b          ? 
_cell.reciprocal_length_c          ? 
_cell.reciprocal_length_a_esd      ? 
_cell.reciprocal_length_b_esd      ? 
_cell.reciprocal_length_c_esd      ? 
_cell.pdbx_unique_axis             ? 
_cell.pdbx_esd_method              ? 
# 
_symmetry.entry_id                         9QWE 
_symmetry.cell_setting                     ? 
_symmetry.Int_Tables_number                179 
_symmetry.space_group_name_Hall            'P 65 2 (x,y,z+1/12)' 
_symmetry.space_group_name_H-M             'P 65 2 2' 
_symmetry.pdbx_full_space_group_name_H-M   ? 
# 
_exptl.absorpt_coefficient_mu     ? 
_exptl.absorpt_correction_T_max   ? 
_exptl.absorpt_correction_T_min   ? 
_exptl.absorpt_correction_type    ? 
_exptl.absorpt_process_details    ? 
_exptl.entry_id                   9QWE 
_exptl.crystals_number            1 
_exptl.details                    ? 
_exptl.method                     'X-RAY DIFFRACTION' 
_exptl.method_details             ? 
# 
_exptl_crystal.colour                       ? 
_exptl_crystal.density_diffrn               ? 
_exptl_crystal.density_Matthews             3.69 
_exptl_crystal.density_method               ? 
_exptl_crystal.density_percent_sol          66.65 
_exptl_crystal.description                  ? 
_exptl_crystal.F_000                        ? 
_exptl_crystal.id                           1 
_exptl_crystal.preparation                  ? 
_exptl_crystal.size_max                     ? 
_exptl_crystal.size_mid                     ? 
_exptl_crystal.size_min                     ? 
_exptl_crystal.size_rad                     ? 
_exptl_crystal.colour_lustre                ? 
_exptl_crystal.colour_modifier              ? 
_exptl_crystal.colour_primary               ? 
_exptl_crystal.density_meas                 ? 
_exptl_crystal.density_meas_esd             ? 
_exptl_crystal.density_meas_gt              ? 
_exptl_crystal.density_meas_lt              ? 
_exptl_crystal.density_meas_temp            ? 
_exptl_crystal.density_meas_temp_esd        ? 
_exptl_crystal.density_meas_temp_gt         ? 
_exptl_crystal.density_meas_temp_lt         ? 
_exptl_crystal.pdbx_crystal_image_url       ? 
_exptl_crystal.pdbx_crystal_image_format    ? 
_exptl_crystal.pdbx_mosaicity               ? 
_exptl_crystal.pdbx_mosaicity_esd           ? 
_exptl_crystal.pdbx_mosaic_method           ? 
_exptl_crystal.pdbx_mosaic_block_size       ? 
_exptl_crystal.pdbx_mosaic_block_size_esd   ? 
# 
_exptl_crystal_grow.apparatus       ? 
_exptl_crystal_grow.atmosphere      ? 
_exptl_crystal_grow.crystal_id      1 
_exptl_crystal_grow.details         ? 
_exptl_crystal_grow.method          'VAPOR DIFFUSION, SITTING DROP' 
_exptl_crystal_grow.method_ref      ? 
_exptl_crystal_grow.pH              ? 
_exptl_crystal_grow.pressure        ? 
_exptl_crystal_grow.pressure_esd    ? 
_exptl_crystal_grow.seeding         ? 
_exptl_crystal_grow.seeding_ref     ? 
_exptl_crystal_grow.temp_details    ? 
_exptl_crystal_grow.temp_esd        ? 
_exptl_crystal_grow.time            ? 
_exptl_crystal_grow.pdbx_details    
'CRYSTALLIZATION SOLUTION: 100mM MES, 200mM K/NAH2PO4, PH 5.5, 2 M NACL; RESERVOIR SOLUTION: 3.0-3.2M NACL' 
_exptl_crystal_grow.pdbx_pH_range   ? 
_exptl_crystal_grow.temp            293.15 
# 
_diffrn.ambient_environment              ? 
_diffrn.ambient_temp                     100 
_diffrn.ambient_temp_details             ? 
_diffrn.ambient_temp_esd                 ? 
_diffrn.crystal_id                       1 
_diffrn.crystal_support                  ? 
_diffrn.crystal_treatment                ? 
_diffrn.details                          ? 
_diffrn.id                               1 
_diffrn.ambient_pressure                 ? 
_diffrn.ambient_pressure_esd             ? 
_diffrn.ambient_pressure_gt              ? 
_diffrn.ambient_pressure_lt              ? 
_diffrn.ambient_temp_gt                  ? 
_diffrn.ambient_temp_lt                  ? 
_diffrn.pdbx_serial_crystal_experiment   N 
# 
_diffrn_detector.details                      ? 
_diffrn_detector.detector                     PIXEL 
_diffrn_detector.diffrn_id                    1 
_diffrn_detector.type                         'DECTRIS EIGER X 4M' 
_diffrn_detector.area_resol_mean              ? 
_diffrn_detector.dtime                        ? 
_diffrn_detector.pdbx_frames_total            ? 
_diffrn_detector.pdbx_collection_time_total   ? 
_diffrn_detector.pdbx_collection_date         2024-09-26 
_diffrn_detector.pdbx_frequency               ? 
_diffrn_detector.id                           ? 
_diffrn_detector.number_of_axes               ? 
# 
_diffrn_radiation.collimation                      ? 
_diffrn_radiation.diffrn_id                        1 
_diffrn_radiation.filter_edge                      ? 
_diffrn_radiation.inhomogeneity                    ? 
_diffrn_radiation.monochromator                    ? 
_diffrn_radiation.polarisn_norm                    ? 
_diffrn_radiation.polarisn_ratio                   ? 
_diffrn_radiation.probe                            ? 
_diffrn_radiation.type                             ? 
_diffrn_radiation.xray_symbol                      ? 
_diffrn_radiation.wavelength_id                    1 
_diffrn_radiation.pdbx_monochromatic_or_laue_m_l   M 
_diffrn_radiation.pdbx_wavelength_list             ? 
_diffrn_radiation.pdbx_wavelength                  ? 
_diffrn_radiation.pdbx_diffrn_protocol             'SINGLE WAVELENGTH' 
_diffrn_radiation.pdbx_analyzer                    ? 
_diffrn_radiation.pdbx_scattering_type             x-ray 
# 
_diffrn_radiation_wavelength.id           1 
_diffrn_radiation_wavelength.wavelength   0.967697 
_diffrn_radiation_wavelength.wt           1.0 
# 
_diffrn_source.current                     ? 
_diffrn_source.details                     ? 
_diffrn_source.diffrn_id                   1 
_diffrn_source.power                       ? 
_diffrn_source.size                        ? 
_diffrn_source.source                      SYNCHROTRON 
_diffrn_source.target                      ? 
_diffrn_source.type                        'ESRF BEAMLINE MASSIF-3' 
_diffrn_source.voltage                     ? 
_diffrn_source.take-off_angle              ? 
_diffrn_source.pdbx_wavelength_list        0.967697 
_diffrn_source.pdbx_wavelength             ? 
_diffrn_source.pdbx_synchrotron_beamline   MASSIF-3 
_diffrn_source.pdbx_synchrotron_site       ESRF 
# 
_reflns.B_iso_Wilson_estimate                          17.24 
_reflns.entry_id                                       9QWE 
_reflns.data_reduction_details                         ? 
_reflns.data_reduction_method                          ? 
_reflns.d_resolution_high                              1.60 
_reflns.d_resolution_low                               42.90 
_reflns.details                                        ? 
_reflns.limit_h_max                                    ? 
_reflns.limit_h_min                                    ? 
_reflns.limit_k_max                                    ? 
_reflns.limit_k_min                                    ? 
_reflns.limit_l_max                                    ? 
_reflns.limit_l_min                                    ? 
_reflns.number_all                                     ? 
_reflns.number_obs                                     103405 
_reflns.observed_criterion                             ? 
_reflns.observed_criterion_F_max                       ? 
_reflns.observed_criterion_F_min                       ? 
_reflns.observed_criterion_I_max                       ? 
_reflns.observed_criterion_I_min                       ? 
_reflns.observed_criterion_sigma_F                     ? 
_reflns.observed_criterion_sigma_I                     ? 
_reflns.percent_possible_obs                           97.1 
_reflns.R_free_details                                 ? 
_reflns.Rmerge_F_all                                   ? 
_reflns.Rmerge_F_obs                                   ? 
_reflns.Friedel_coverage                               ? 
_reflns.number_gt                                      ? 
_reflns.threshold_expression                           ? 
_reflns.pdbx_redundancy                                20.4 
_reflns.pdbx_netI_over_av_sigmaI                       ? 
_reflns.pdbx_netI_over_sigmaI                          13.19 
_reflns.pdbx_res_netI_over_av_sigmaI_2                 ? 
_reflns.pdbx_res_netI_over_sigmaI_2                    ? 
_reflns.pdbx_chi_squared                               ? 
_reflns.pdbx_scaling_rejects                           ? 
_reflns.pdbx_d_res_high_opt                            ? 
_reflns.pdbx_d_res_low_opt                             ? 
_reflns.pdbx_d_res_opt_method                          ? 
_reflns.phase_calculation_details                      ? 
_reflns.pdbx_Rrim_I_all                                0.0274 
_reflns.pdbx_Rpim_I_all                                ? 
_reflns.pdbx_d_opt                                     ? 
_reflns.pdbx_number_measured_all                       ? 
_reflns.pdbx_diffrn_id                                 1 
_reflns.pdbx_ordinal                                   1 
_reflns.pdbx_CC_half                                   0.998 
_reflns.pdbx_CC_star                                   ? 
_reflns.pdbx_R_split                                   ? 
_reflns.pdbx_Rmerge_I_obs                              ? 
_reflns.pdbx_Rmerge_I_all                              ? 
_reflns.pdbx_Rsym_value                                ? 
_reflns.pdbx_CC_split_method                           ? 
_reflns.pdbx_aniso_diffraction_limit_axis_1_ortho[1]   ? 
_reflns.pdbx_aniso_diffraction_limit_axis_1_ortho[2]   ? 
_reflns.pdbx_aniso_diffraction_limit_axis_1_ortho[3]   ? 
_reflns.pdbx_aniso_diffraction_limit_axis_2_ortho[1]   ? 
_reflns.pdbx_aniso_diffraction_limit_axis_2_ortho[2]   ? 
_reflns.pdbx_aniso_diffraction_limit_axis_2_ortho[3]   ? 
_reflns.pdbx_aniso_diffraction_limit_axis_3_ortho[1]   ? 
_reflns.pdbx_aniso_diffraction_limit_axis_3_ortho[2]   ? 
_reflns.pdbx_aniso_diffraction_limit_axis_3_ortho[3]   ? 
_reflns.pdbx_aniso_diffraction_limit_1                 ? 
_reflns.pdbx_aniso_diffraction_limit_2                 ? 
_reflns.pdbx_aniso_diffraction_limit_3                 ? 
_reflns.pdbx_aniso_B_tensor_eigenvector_1_ortho[1]     ? 
_reflns.pdbx_aniso_B_tensor_eigenvector_1_ortho[2]     ? 
_reflns.pdbx_aniso_B_tensor_eigenvector_1_ortho[3]     ? 
_reflns.pdbx_aniso_B_tensor_eigenvector_2_ortho[1]     ? 
_reflns.pdbx_aniso_B_tensor_eigenvector_2_ortho[2]     ? 
_reflns.pdbx_aniso_B_tensor_eigenvector_2_ortho[3]     ? 
_reflns.pdbx_aniso_B_tensor_eigenvector_3_ortho[1]     ? 
_reflns.pdbx_aniso_B_tensor_eigenvector_3_ortho[2]     ? 
_reflns.pdbx_aniso_B_tensor_eigenvector_3_ortho[3]     ? 
_reflns.pdbx_aniso_B_tensor_eigenvalue_1               ? 
_reflns.pdbx_aniso_B_tensor_eigenvalue_2               ? 
_reflns.pdbx_aniso_B_tensor_eigenvalue_3               ? 
_reflns.pdbx_orthogonalization_convention              ? 
_reflns.pdbx_percent_possible_ellipsoidal              ? 
_reflns.pdbx_percent_possible_spherical                ? 
_reflns.pdbx_percent_possible_ellipsoidal_anomalous    ? 
_reflns.pdbx_percent_possible_spherical_anomalous      ? 
_reflns.pdbx_redundancy_anomalous                      ? 
_reflns.pdbx_CC_half_anomalous                         ? 
_reflns.pdbx_absDiff_over_sigma_anomalous              ? 
_reflns.pdbx_percent_possible_anomalous                ? 
_reflns.pdbx_observed_signal_threshold                 ? 
_reflns.pdbx_signal_type                               ? 
_reflns.pdbx_signal_details                            ? 
_reflns.pdbx_signal_software_id                        ? 
# 
_reflns_shell.d_res_high                                    1.60 
_reflns_shell.d_res_low                                     1.70 
_reflns_shell.meanI_over_sigI_all                           ? 
_reflns_shell.meanI_over_sigI_obs                           1.16 
_reflns_shell.number_measured_all                           ? 
_reflns_shell.number_measured_obs                           ? 
_reflns_shell.number_possible                               ? 
_reflns_shell.number_unique_all                             ? 
_reflns_shell.number_unique_obs                             15276 
_reflns_shell.percent_possible_obs                          ? 
_reflns_shell.Rmerge_F_all                                  ? 
_reflns_shell.Rmerge_F_obs                                  ? 
_reflns_shell.meanI_over_sigI_gt                            ? 
_reflns_shell.meanI_over_uI_all                             ? 
_reflns_shell.meanI_over_uI_gt                              ? 
_reflns_shell.number_measured_gt                            ? 
_reflns_shell.number_unique_gt                              ? 
_reflns_shell.percent_possible_gt                           ? 
_reflns_shell.Rmerge_F_gt                                   ? 
_reflns_shell.Rmerge_I_gt                                   ? 
_reflns_shell.pdbx_redundancy                               ? 
_reflns_shell.pdbx_chi_squared                              ? 
_reflns_shell.pdbx_netI_over_sigmaI_all                     ? 
_reflns_shell.pdbx_netI_over_sigmaI_obs                     ? 
_reflns_shell.pdbx_Rrim_I_all                               4.812 
_reflns_shell.pdbx_Rpim_I_all                               ? 
_reflns_shell.pdbx_rejects                                  ? 
_reflns_shell.pdbx_ordinal                                  1 
_reflns_shell.pdbx_diffrn_id                                1 
_reflns_shell.pdbx_CC_half                                  0.425 
_reflns_shell.pdbx_CC_star                                  ? 
_reflns_shell.pdbx_R_split                                  ? 
_reflns_shell.percent_possible_all                          92.9 
_reflns_shell.Rmerge_I_all                                  ? 
_reflns_shell.Rmerge_I_obs                                  ? 
_reflns_shell.pdbx_Rsym_value                               ? 
_reflns_shell.pdbx_percent_possible_ellipsoidal             ? 
_reflns_shell.pdbx_percent_possible_spherical               ? 
_reflns_shell.pdbx_percent_possible_ellipsoidal_anomalous   ? 
_reflns_shell.pdbx_percent_possible_spherical_anomalous     ? 
_reflns_shell.pdbx_redundancy_anomalous                     ? 
_reflns_shell.pdbx_CC_half_anomalous                        ? 
_reflns_shell.pdbx_absDiff_over_sigma_anomalous             ? 
_reflns_shell.pdbx_percent_possible_anomalous               ? 
# 
_refine.aniso_B[1][1]                            ? 
_refine.aniso_B[1][2]                            ? 
_refine.aniso_B[1][3]                            ? 
_refine.aniso_B[2][2]                            ? 
_refine.aniso_B[2][3]                            ? 
_refine.aniso_B[3][3]                            ? 
_refine.B_iso_max                                ? 
_refine.B_iso_mean                               23.05 
_refine.B_iso_min                                ? 
_refine.correlation_coeff_Fo_to_Fc               ? 
_refine.correlation_coeff_Fo_to_Fc_free          ? 
_refine.details                                  ? 
_refine.diff_density_max                         ? 
_refine.diff_density_max_esd                     ? 
_refine.diff_density_min                         ? 
_refine.diff_density_min_esd                     ? 
_refine.diff_density_rms                         ? 
_refine.diff_density_rms_esd                     ? 
_refine.entry_id                                 9QWE 
_refine.pdbx_refine_id                           'X-RAY DIFFRACTION' 
_refine.ls_abs_structure_details                 ? 
_refine.ls_abs_structure_Flack                   ? 
_refine.ls_abs_structure_Flack_esd               ? 
_refine.ls_abs_structure_Rogers                  ? 
_refine.ls_abs_structure_Rogers_esd              ? 
_refine.ls_d_res_high                            1.60 
_refine.ls_d_res_low                             42.90 
_refine.ls_extinction_coef                       ? 
_refine.ls_extinction_coef_esd                   ? 
_refine.ls_extinction_expression                 ? 
_refine.ls_extinction_method                     ? 
_refine.ls_goodness_of_fit_all                   ? 
_refine.ls_goodness_of_fit_all_esd               ? 
_refine.ls_goodness_of_fit_obs                   ? 
_refine.ls_goodness_of_fit_obs_esd               ? 
_refine.ls_hydrogen_treatment                    ? 
_refine.ls_matrix_type                           ? 
_refine.ls_number_constraints                    ? 
_refine.ls_number_parameters                     ? 
_refine.ls_number_reflns_all                     ? 
_refine.ls_number_reflns_obs                     100414 
_refine.ls_number_reflns_R_free                  4988 
_refine.ls_number_reflns_R_work                  95426 
_refine.ls_number_restraints                     ? 
_refine.ls_percent_reflns_obs                    97.12 
_refine.ls_percent_reflns_R_free                 4.97 
_refine.ls_R_factor_all                          ? 
_refine.ls_R_factor_obs                          0.1528 
_refine.ls_R_factor_R_free                       0.1854 
_refine.ls_R_factor_R_free_error                 ? 
_refine.ls_R_factor_R_free_error_details         ? 
_refine.ls_R_factor_R_work                       0.1511 
_refine.ls_R_Fsqd_factor_obs                     ? 
_refine.ls_R_I_factor_obs                        ? 
_refine.ls_redundancy_reflns_all                 ? 
_refine.ls_redundancy_reflns_obs                 ? 
_refine.ls_restrained_S_all                      ? 
_refine.ls_restrained_S_obs                      ? 
_refine.ls_shift_over_esd_max                    ? 
_refine.ls_shift_over_esd_mean                   ? 
_refine.ls_structure_factor_coef                 ? 
_refine.ls_weighting_details                     ? 
_refine.ls_weighting_scheme                      ? 
_refine.ls_wR_factor_all                         ? 
_refine.ls_wR_factor_obs                         ? 
_refine.ls_wR_factor_R_free                      ? 
_refine.ls_wR_factor_R_work                      ? 
_refine.occupancy_max                            ? 
_refine.occupancy_min                            ? 
_refine.solvent_model_details                    'FLAT BULK SOLVENT MODEL' 
_refine.solvent_model_param_bsol                 ? 
_refine.solvent_model_param_ksol                 ? 
_refine.correlation_coeff_I_to_Fcsqd_work        ? 
_refine.correlation_coeff_I_to_Fcsqd_free        ? 
_refine.pdbx_R_complete                          ? 
_refine.ls_R_factor_gt                           ? 
_refine.ls_goodness_of_fit_gt                    ? 
_refine.ls_goodness_of_fit_ref                   ? 
_refine.ls_shift_over_su_max                     ? 
_refine.ls_shift_over_su_max_lt                  ? 
_refine.ls_shift_over_su_mean                    ? 
_refine.ls_shift_over_su_mean_lt                 ? 
_refine.pdbx_ls_sigma_I                          ? 
_refine.pdbx_ls_sigma_F                          1.35 
_refine.pdbx_ls_sigma_Fsqd                       ? 
_refine.pdbx_data_cutoff_high_absF               ? 
_refine.pdbx_data_cutoff_high_rms_absF           ? 
_refine.pdbx_data_cutoff_low_absF                ? 
_refine.pdbx_isotropic_thermal_model             ? 
_refine.pdbx_ls_cross_valid_method               'FREE R-VALUE' 
_refine.pdbx_method_to_determine_struct          'MOLECULAR REPLACEMENT' 
_refine.pdbx_starting_model                      ? 
_refine.pdbx_stereochemistry_target_values       'GeoStd + Monomer Library + CDL v1.2' 
_refine.pdbx_R_Free_selection_details            ? 
_refine.pdbx_stereochem_target_val_spec_case     ? 
_refine.pdbx_overall_ESU_R                       ? 
_refine.pdbx_overall_ESU_R_Free                  ? 
_refine.pdbx_solvent_vdw_probe_radii             1.1000 
_refine.pdbx_solvent_ion_probe_radii             ? 
_refine.pdbx_solvent_shrinkage_radii             0.9000 
_refine.pdbx_real_space_R                        ? 
_refine.pdbx_density_correlation                 ? 
_refine.pdbx_pd_number_of_powder_patterns        ? 
_refine.pdbx_pd_number_of_points                 ? 
_refine.pdbx_pd_meas_number_of_points            ? 
_refine.pdbx_pd_proc_ls_prof_R_factor            ? 
_refine.pdbx_pd_proc_ls_prof_wR_factor           ? 
_refine.pdbx_pd_Marquardt_correlation_coeff      ? 
_refine.pdbx_pd_Fsqrd_R_factor                   ? 
_refine.pdbx_pd_ls_matrix_band_width             ? 
_refine.pdbx_overall_phase_error                 19.8009 
_refine.pdbx_overall_SU_R_free_Cruickshank_DPI   ? 
_refine.pdbx_overall_SU_R_free_Blow_DPI          ? 
_refine.pdbx_overall_SU_R_Blow_DPI               ? 
_refine.pdbx_TLS_residual_ADP_flag               ? 
_refine.pdbx_diffrn_id                           1 
_refine.overall_SU_B                             ? 
_refine.overall_SU_ML                            0.1759 
_refine.overall_SU_R_Cruickshank_DPI             ? 
_refine.overall_SU_R_free                        ? 
_refine.overall_FOM_free_R_set                   ? 
_refine.overall_FOM_work_R_set                   ? 
_refine.pdbx_average_fsc_overall                 ? 
_refine.pdbx_average_fsc_work                    ? 
_refine.pdbx_average_fsc_free                    ? 
# 
_refine_hist.pdbx_refine_id                   'X-RAY DIFFRACTION' 
_refine_hist.cycle_id                         LAST 
_refine_hist.details                          ? 
_refine_hist.d_res_high                       1.60 
_refine_hist.d_res_low                        42.90 
_refine_hist.number_atoms_solvent             458 
_refine_hist.number_atoms_total               4133 
_refine_hist.number_reflns_all                ? 
_refine_hist.number_reflns_obs                ? 
_refine_hist.number_reflns_R_free             ? 
_refine_hist.number_reflns_R_work             ? 
_refine_hist.R_factor_all                     ? 
_refine_hist.R_factor_obs                     ? 
_refine_hist.R_factor_R_free                  ? 
_refine_hist.R_factor_R_work                  ? 
_refine_hist.pdbx_number_residues_total       ? 
_refine_hist.pdbx_B_iso_mean_ligand           ? 
_refine_hist.pdbx_B_iso_mean_solvent          ? 
_refine_hist.pdbx_number_atoms_protein        3590 
_refine_hist.pdbx_number_atoms_nucleic_acid   0 
_refine_hist.pdbx_number_atoms_ligand         85 
_refine_hist.pdbx_number_atoms_lipid          ? 
_refine_hist.pdbx_number_atoms_carb           ? 
_refine_hist.pdbx_pseudo_atom_details         ? 
# 
loop_
_refine_ls_restr.pdbx_refine_id 
_refine_ls_restr.criterion 
_refine_ls_restr.dev_ideal 
_refine_ls_restr.dev_ideal_target 
_refine_ls_restr.number 
_refine_ls_restr.rejects 
_refine_ls_restr.type 
_refine_ls_restr.weight 
_refine_ls_restr.pdbx_Zscore 
_refine_ls_restr.pdbx_restraint_function 
'X-RAY DIFFRACTION' ? 0.0078  ? 3995 ? f_bond_d           ? ? ? 
'X-RAY DIFFRACTION' ? 0.9209  ? 5474 ? f_angle_d          ? ? ? 
'X-RAY DIFFRACTION' ? 0.0564  ? 581  ? f_chiral_restr     ? ? ? 
'X-RAY DIFFRACTION' ? 0.0107  ? 748  ? f_plane_restr      ? ? ? 
'X-RAY DIFFRACTION' ? 12.7567 ? 1480 ? f_dihedral_angle_d ? ? ? 
# 
loop_
_refine_ls_shell.pdbx_refine_id 
_refine_ls_shell.d_res_high 
_refine_ls_shell.d_res_low 
_refine_ls_shell.number_reflns_all 
_refine_ls_shell.number_reflns_obs 
_refine_ls_shell.number_reflns_R_free 
_refine_ls_shell.number_reflns_R_work 
_refine_ls_shell.percent_reflns_obs 
_refine_ls_shell.percent_reflns_R_free 
_refine_ls_shell.R_factor_all 
_refine_ls_shell.R_factor_obs 
_refine_ls_shell.R_factor_R_free_error 
_refine_ls_shell.R_factor_R_work 
_refine_ls_shell.redundancy_reflns_all 
_refine_ls_shell.redundancy_reflns_obs 
_refine_ls_shell.wR_factor_all 
_refine_ls_shell.wR_factor_obs 
_refine_ls_shell.wR_factor_R_free 
_refine_ls_shell.wR_factor_R_work 
_refine_ls_shell.pdbx_R_complete 
_refine_ls_shell.correlation_coeff_Fo_to_Fc 
_refine_ls_shell.correlation_coeff_Fo_to_Fc_free 
_refine_ls_shell.correlation_coeff_I_to_Fcsqd_work 
_refine_ls_shell.correlation_coeff_I_to_Fcsqd_free 
_refine_ls_shell.pdbx_total_number_of_bins_used 
_refine_ls_shell.pdbx_phase_error 
_refine_ls_shell.pdbx_fsc_work 
_refine_ls_shell.pdbx_fsc_free 
_refine_ls_shell.R_factor_R_free 
'X-RAY DIFFRACTION' 1.60 1.62  . . 133 2664 82.68 . . . . 0.3221 . . . . . . . . . . . . . . . 0.3675 
'X-RAY DIFFRACTION' 1.62 1.64  . . 142 2992 92.18 . . . . 0.3198 . . . . . . . . . . . . . . . 0.3277 
'X-RAY DIFFRACTION' 1.64 1.66  . . 164 3065 95.56 . . . . 0.2870 . . . . . . . . . . . . . . . 0.3466 
'X-RAY DIFFRACTION' 1.66 1.68  . . 174 3132 97.01 . . . . 0.2587 . . . . . . . . . . . . . . . 0.3149 
'X-RAY DIFFRACTION' 1.68 1.70  . . 181 3118 97.52 . . . . 0.2416 . . . . . . . . . . . . . . . 0.3033 
'X-RAY DIFFRACTION' 1.70 1.72  . . 189 3150 97.60 . . . . 0.2423 . . . . . . . . . . . . . . . 0.2996 
'X-RAY DIFFRACTION' 1.72 1.75  . . 182 3146 97.94 . . . . 0.2165 . . . . . . . . . . . . . . . 0.2515 
'X-RAY DIFFRACTION' 1.75 1.77  . . 150 3173 97.91 . . . . 0.2110 . . . . . . . . . . . . . . . 0.2338 
'X-RAY DIFFRACTION' 1.77 1.80  . . 155 3166 97.76 . . . . 0.1990 . . . . . . . . . . . . . . . 0.2615 
'X-RAY DIFFRACTION' 1.80 1.83  . . 201 3147 97.89 . . . . 0.2064 . . . . . . . . . . . . . . . 0.2923 
'X-RAY DIFFRACTION' 1.83 1.86  . . 158 3167 98.11 . . . . 0.1941 . . . . . . . . . . . . . . . 0.2440 
'X-RAY DIFFRACTION' 1.86 1.90  . . 154 3202 97.76 . . . . 0.1775 . . . . . . . . . . . . . . . 0.2487 
'X-RAY DIFFRACTION' 1.90 1.93  . . 170 3171 98.18 . . . . 0.1681 . . . . . . . . . . . . . . . 0.2316 
'X-RAY DIFFRACTION' 1.93 1.97  . . 151 3185 98.06 . . . . 0.1571 . . . . . . . . . . . . . . . 0.2433 
'X-RAY DIFFRACTION' 1.97 2.01  . . 157 3215 98.11 . . . . 0.1472 . . . . . . . . . . . . . . . 0.1818 
'X-RAY DIFFRACTION' 2.02 2.06  . . 167 3188 98.44 . . . . 0.1384 . . . . . . . . . . . . . . . 0.1749 
'X-RAY DIFFRACTION' 2.06 2.11  . . 176 3217 98.46 . . . . 0.1336 . . . . . . . . . . . . . . . 0.2075 
'X-RAY DIFFRACTION' 2.11 2.17  . . 161 3189 98.44 . . . . 0.1254 . . . . . . . . . . . . . . . 0.1666 
'X-RAY DIFFRACTION' 2.17 2.23  . . 176 3226 98.67 . . . . 0.1205 . . . . . . . . . . . . . . . 0.1897 
'X-RAY DIFFRACTION' 2.23 2.31  . . 149 3241 98.60 . . . . 0.1210 . . . . . . . . . . . . . . . 0.1434 
'X-RAY DIFFRACTION' 2.31 2.39  . . 150 3271 98.90 . . . . 0.1145 . . . . . . . . . . . . . . . 0.1532 
'X-RAY DIFFRACTION' 2.39 2.48  . . 155 3238 99.18 . . . . 0.1207 . . . . . . . . . . . . . . . 0.1793 
'X-RAY DIFFRACTION' 2.48 2.60  . . 161 3277 99.02 . . . . 0.1205 . . . . . . . . . . . . . . . 0.1632 
'X-RAY DIFFRACTION' 2.60 2.73  . . 166 3274 99.25 . . . . 0.1228 . . . . . . . . . . . . . . . 0.1797 
'X-RAY DIFFRACTION' 2.73 2.91  . . 168 2850 86.82 . . . . 0.1317 . . . . . . . . . . . . . . . 0.1825 
'X-RAY DIFFRACTION' 2.91 3.13  . . 161 3213 96.73 . . . . 0.1282 . . . . . . . . . . . . . . . 0.1509 
'X-RAY DIFFRACTION' 3.13 3.44  . . 187 3291 98.86 . . . . 0.1295 . . . . . . . . . . . . . . . 0.1553 
'X-RAY DIFFRACTION' 3.45 3.94  . . 173 3307 98.84 . . . . 0.1247 . . . . . . . . . . . . . . . 0.1372 
'X-RAY DIFFRACTION' 3.94 4.97  . . 179 3382 99.22 . . . . 0.1224 . . . . . . . . . . . . . . . 0.1336 
'X-RAY DIFFRACTION' 4.97 42.90 . . 198 3569 99.34 . . . . 0.1930 . . . . . . . . . . . . . . . 0.1833 
# 
_struct.entry_id                     9QWE 
_struct.title                        'X-ray structure of furin (PCSK3) in complex with the biphenyl-derived compound mi2471' 
_struct.pdbx_model_details           ? 
_struct.pdbx_formula_weight          ? 
_struct.pdbx_formula_weight_method   ? 
_struct.pdbx_model_type_details      ? 
_struct.pdbx_CASP_flag               N 
# 
_struct_keywords.entry_id        9QWE 
_struct_keywords.text            
'furin, proprotein convertase subtilisin/kexin type 3, PCSK3, antiviral, inhibitor, protease, complex, HYDROLASE' 
_struct_keywords.pdbx_keywords   HYDROLASE 
# 
loop_
_struct_asym.id 
_struct_asym.pdbx_blank_PDB_chainid_flag 
_struct_asym.pdbx_modified 
_struct_asym.entity_id 
_struct_asym.details 
A N N 1 ? 
B N N 2 ? 
C N N 3 ? 
D N N 3 ? 
E N N 3 ? 
F N N 4 ? 
G N N 4 ? 
H N N 4 ? 
I N N 4 ? 
J N N 5 ? 
K N N 6 ? 
L N N 6 ? 
M N N 6 ? 
N N N 6 ? 
O N N 6 ? 
P N N 6 ? 
Q N N 7 ? 
R N N 8 ? 
# 
_struct_ref.id                         1 
_struct_ref.db_name                    UNP 
_struct_ref.db_code                    FURIN_HUMAN 
_struct_ref.pdbx_db_accession          P09958 
_struct_ref.pdbx_db_isoform            ? 
_struct_ref.entity_id                  1 
_struct_ref.pdbx_seq_one_letter_code   
;DVYQEPTDPKFPQQWYLSGVTQRDLNVKAAWAQGYTGHGIVVSILDDGIEKNHPDLAGNYDPGASFDVNDQDPDPQPRYT
QMNDNRHGTRCAGEVAAVANNGVCGVGVAYNARIGGVRMLDGEVTDAVEARSLGLNPNHIHIYSASWGPEDDGKTVDGPA
RLAEEAFFRGVSQGRGGLGSIFVWASGNGGREHDSCNCDGYTNSIYTLSISSATQFGNVPWYSEACSSTLATTYSSGNQN
EKQIVTTDLRQKCTESHTGTSASAPLAAGIIALTLEANKNLTWRDMQHLVVQTSKPAHLNANDWATNGVGRKVSHSYGYG
LLDAGAMVALAQNWTTVAPQRKCIIDILTEPKDIGKRLEVRKTVTACLGEPNHITRLEHAQARLTLSYNRRGDLAIHLVS
PMGTRSTLLAARPHDYSADGFNDWAFMTTHSWDEDPSGEWVLEIENTSEANNYGTLTKFTLVLYGTA
;
_struct_ref.pdbx_align_begin           108 
# 
_struct_ref_seq.align_id                      1 
_struct_ref_seq.ref_id                        1 
_struct_ref_seq.pdbx_PDB_id_code              9QWE 
_struct_ref_seq.pdbx_strand_id                A 
_struct_ref_seq.seq_align_beg                 1 
_struct_ref_seq.pdbx_seq_align_beg_ins_code   ? 
_struct_ref_seq.seq_align_end                 467 
_struct_ref_seq.pdbx_seq_align_end_ins_code   ? 
_struct_ref_seq.pdbx_db_accession             P09958 
_struct_ref_seq.db_align_beg                  108 
_struct_ref_seq.pdbx_db_align_beg_ins_code    ? 
_struct_ref_seq.db_align_end                  574 
_struct_ref_seq.pdbx_db_align_end_ins_code    ? 
_struct_ref_seq.pdbx_auth_seq_align_beg       108 
_struct_ref_seq.pdbx_auth_seq_align_end       574 
# 
loop_
_struct_ref_seq_dif.align_id 
_struct_ref_seq_dif.pdbx_pdb_id_code 
_struct_ref_seq_dif.mon_id 
_struct_ref_seq_dif.pdbx_pdb_strand_id 
_struct_ref_seq_dif.seq_num 
_struct_ref_seq_dif.pdbx_pdb_ins_code 
_struct_ref_seq_dif.pdbx_seq_db_name 
_struct_ref_seq_dif.pdbx_seq_db_accession_code 
_struct_ref_seq_dif.db_mon_id 
_struct_ref_seq_dif.pdbx_seq_db_seq_num 
_struct_ref_seq_dif.details 
_struct_ref_seq_dif.pdbx_auth_seq_num 
_struct_ref_seq_dif.pdbx_ordinal 
1 9QWE SER A 468 ? UNP P09958 ? ? 'expression tag' 575 1  
1 9QWE GLY A 469 ? UNP P09958 ? ? 'expression tag' 576 2  
1 9QWE SER A 470 ? UNP P09958 ? ? 'expression tag' 577 3  
1 9QWE LEU A 471 ? UNP P09958 ? ? 'expression tag' 578 4  
1 9QWE VAL A 472 ? UNP P09958 ? ? 'expression tag' 579 5  
1 9QWE PRO A 473 ? UNP P09958 ? ? 'expression tag' 580 6  
1 9QWE ARG A 474 ? UNP P09958 ? ? 'expression tag' 581 7  
1 9QWE GLY A 475 ? UNP P09958 ? ? 'expression tag' 582 8  
1 9QWE SER A 476 ? UNP P09958 ? ? 'expression tag' 583 9  
1 9QWE HIS A 477 ? UNP P09958 ? ? 'expression tag' 584 10 
1 9QWE HIS A 478 ? UNP P09958 ? ? 'expression tag' 585 11 
1 9QWE HIS A 479 ? UNP P09958 ? ? 'expression tag' 586 12 
1 9QWE HIS A 480 ? UNP P09958 ? ? 'expression tag' 587 13 
# 
_pdbx_struct_assembly.id                   1 
_pdbx_struct_assembly.details              author_defined_assembly 
_pdbx_struct_assembly.method_details       ? 
_pdbx_struct_assembly.oligomeric_details   monomeric 
_pdbx_struct_assembly.oligomeric_count     1 
# 
_pdbx_struct_assembly_gen.assembly_id       1 
_pdbx_struct_assembly_gen.oper_expression   1 
_pdbx_struct_assembly_gen.asym_id_list      A,B,C,D,E,F,G,H,I,J,K,L,M,N,O,P,Q,R 
# 
_pdbx_struct_assembly_auth_evidence.id                     1 
_pdbx_struct_assembly_auth_evidence.assembly_id            1 
_pdbx_struct_assembly_auth_evidence.experimental_support   'gel filtration' 
_pdbx_struct_assembly_auth_evidence.details                ? 
# 
_pdbx_struct_oper_list.id                   1 
_pdbx_struct_oper_list.type                 'identity operation' 
_pdbx_struct_oper_list.name                 1_555 
_pdbx_struct_oper_list.symmetry_operation   x,y,z 
_pdbx_struct_oper_list.matrix[1][1]         1.0 
_pdbx_struct_oper_list.matrix[1][2]         1.1102230246251565e-16 
_pdbx_struct_oper_list.matrix[1][3]         0.0 
_pdbx_struct_oper_list.vector[1]            0.0 
_pdbx_struct_oper_list.matrix[2][1]         0.0 
_pdbx_struct_oper_list.matrix[2][2]         1.0 
_pdbx_struct_oper_list.matrix[2][3]         0.0 
_pdbx_struct_oper_list.vector[2]            0.0 
_pdbx_struct_oper_list.matrix[3][1]         0.0 
_pdbx_struct_oper_list.matrix[3][2]         0.0 
_pdbx_struct_oper_list.matrix[3][3]         1.0 
_pdbx_struct_oper_list.vector[3]            0.0 
# 
loop_
_struct_conf.conf_type_id 
_struct_conf.id 
_struct_conf.pdbx_PDB_helix_id 
_struct_conf.beg_label_comp_id 
_struct_conf.beg_label_asym_id 
_struct_conf.beg_label_seq_id 
_struct_conf.pdbx_beg_PDB_ins_code 
_struct_conf.end_label_comp_id 
_struct_conf.end_label_asym_id 
_struct_conf.end_label_seq_id 
_struct_conf.pdbx_end_PDB_ins_code 
_struct_conf.beg_auth_comp_id 
_struct_conf.beg_auth_asym_id 
_struct_conf.beg_auth_seq_id 
_struct_conf.end_auth_comp_id 
_struct_conf.end_auth_asym_id 
_struct_conf.end_auth_seq_id 
_struct_conf.pdbx_PDB_helix_class 
_struct_conf.details 
_struct_conf.pdbx_PDB_helix_length 
HELX_P HELX_P1  AA1 LYS A 10  ? GLN A 13  ? LYS A 117 GLN A 120 5 ? 4  
HELX_P HELX_P2  AA2 GLN A 14  ? GLY A 19  ? GLN A 121 GLY A 126 1 ? 6  
HELX_P HELX_P3  AA3 ASN A 26  ? GLN A 33  ? ASN A 133 GLN A 140 1 ? 8  
HELX_P HELX_P4  AA4 LEU A 56  ? TYR A 60  ? LEU A 163 TYR A 167 5 ? 5  
HELX_P HELX_P5  AA5 ASP A 61  ? SER A 65  ? ASP A 168 SER A 172 5 ? 5  
HELX_P HELX_P6  AA6 ASN A 83  ? ASN A 85  ? ASN A 190 ASN A 192 5 ? 3  
HELX_P HELX_P7  AA7 ARG A 86  ? ALA A 97  ? ARG A 193 ALA A 204 1 ? 12 
HELX_P HELX_P8  AA8 THR A 125 ? GLY A 134 ? THR A 232 GLY A 241 1 ? 10 
HELX_P HELX_P9  AA9 ALA A 160 ? GLY A 174 ? ALA A 267 GLY A 281 1 ? 15 
HELX_P HELX_P10 AB1 ARG A 175 ? LEU A 178 ? ARG A 282 LEU A 285 5 ? 4  
HELX_P HELX_P11 AB2 GLY A 189 ? HIS A 193 ? GLY A 296 HIS A 300 5 ? 5  
HELX_P HELX_P12 AB3 SER A 195 ? ASP A 199 ? SER A 302 ASP A 306 5 ? 5  
HELX_P HELX_P13 AB4 GLY A 259 ? ASN A 278 ? GLY A 366 ASN A 385 1 ? 20 
HELX_P HELX_P14 AB5 THR A 282 ? SER A 294 ? THR A 389 SER A 401 1 ? 13 
HELX_P HELX_P15 AB6 ASP A 323 ? GLN A 332 ? ASP A 430 GLN A 439 1 ? 10 
HELX_P HELX_P16 AB7 ARG A 390 ? GLY A 392 ? ARG A 497 GLY A 499 5 ? 3  
# 
_struct_conf_type.id          HELX_P 
_struct_conf_type.criteria    ? 
_struct_conf_type.reference   ? 
# 
loop_
_struct_conn.id 
_struct_conn.conn_type_id 
_struct_conn.pdbx_leaving_atom_flag 
_struct_conn.pdbx_PDB_id 
_struct_conn.ptnr1_label_asym_id 
_struct_conn.ptnr1_label_comp_id 
_struct_conn.ptnr1_label_seq_id 
_struct_conn.ptnr1_label_atom_id 
_struct_conn.pdbx_ptnr1_label_alt_id 
_struct_conn.pdbx_ptnr1_PDB_ins_code 
_struct_conn.pdbx_ptnr1_standard_comp_id 
_struct_conn.ptnr1_symmetry 
_struct_conn.ptnr2_label_asym_id 
_struct_conn.ptnr2_label_comp_id 
_struct_conn.ptnr2_label_seq_id 
_struct_conn.ptnr2_label_atom_id 
_struct_conn.pdbx_ptnr2_label_alt_id 
_struct_conn.pdbx_ptnr2_PDB_ins_code 
_struct_conn.ptnr1_auth_asym_id 
_struct_conn.ptnr1_auth_comp_id 
_struct_conn.ptnr1_auth_seq_id 
_struct_conn.ptnr2_auth_asym_id 
_struct_conn.ptnr2_auth_comp_id 
_struct_conn.ptnr2_auth_seq_id 
_struct_conn.ptnr2_symmetry 
_struct_conn.pdbx_ptnr3_label_atom_id 
_struct_conn.pdbx_ptnr3_label_seq_id 
_struct_conn.pdbx_ptnr3_label_comp_id 
_struct_conn.pdbx_ptnr3_label_asym_id 
_struct_conn.pdbx_ptnr3_label_alt_id 
_struct_conn.pdbx_ptnr3_PDB_ins_code 
_struct_conn.details 
_struct_conn.pdbx_dist_value 
_struct_conn.pdbx_value_order 
_struct_conn.pdbx_role 
disulf1  disulf ?   ? A CYS 104 SG  A ? ? 1_555 A CYS 253 SG A ? A CYS 211 A CYS 360  1_555 ? ? ? ? ? ? ? 2.047 ? ?               
disulf2  disulf ?   ? A CYS 104 SG  B ? ? 1_555 A CYS 253 SG B ? A CYS 211 A CYS 360  1_555 ? ? ? ? ? ? ? 2.040 ? ?               
disulf3  disulf ?   ? A CYS 196 SG  ? ? ? 1_555 A CYS 226 SG ? ? A CYS 303 A CYS 333  1_555 ? ? ? ? ? ? ? 2.033 ? ?               
disulf4  disulf ?   ? A CYS 343 SG  ? ? ? 1_555 A CYS 367 SG ? ? A CYS 450 A CYS 474  1_555 ? ? ? ? ? ? ? 2.057 ? ?               
covale1  covale one ? A ASN 280 ND2 A ? ? 1_555 Q NAG .   C1 A ? A ASN 387 A NAG 616  1_555 ? ? ? ? ? ? ? 1.434 ? N-Glycosylation 
metalc1  metalc ?   ? A ASP 8   OD2 ? ? ? 1_555 D CA  .   CA ? ? A ASP 115 A CA  603  1_555 ? ? ? ? ? ? ? 2.273 ? ?               
metalc2  metalc ?   ? A ASP 55  OD1 ? ? ? 1_555 D CA  .   CA ? ? A ASP 162 A CA  603  1_555 ? ? ? ? ? ? ? 2.407 ? ?               
metalc3  metalc ?   ? A ASP 55  OD2 ? ? ? 1_555 D CA  .   CA ? ? A ASP 162 A CA  603  1_555 ? ? ? ? ? ? ? 2.607 ? ?               
metalc4  metalc ?   ? A ASP 67  OD2 ? ? ? 1_555 C CA  .   CA ? ? A ASP 174 A CA  602  1_555 ? ? ? ? ? ? ? 2.245 ? ?               
metalc5  metalc ?   ? A ASP 72  OD1 ? ? ? 1_555 C CA  .   CA ? ? A ASP 179 A CA  602  1_555 ? ? ? ? ? ? ? 2.479 ? ?               
metalc6  metalc ?   ? A ASP 72  OD2 ? ? ? 1_555 C CA  .   CA ? ? A ASP 179 A CA  602  1_555 ? ? ? ? ? ? ? 2.497 ? ?               
metalc7  metalc ?   ? A ASP 74  O   ? ? ? 1_555 C CA  .   CA ? ? A ASP 181 A CA  602  1_555 ? ? ? ? ? ? ? 2.464 ? ?               
metalc8  metalc ?   ? A VAL 98  O   ? ? ? 1_555 D CA  .   CA ? ? A VAL 205 A CA  603  1_555 ? ? ? ? ? ? ? 2.307 ? ?               
metalc9  metalc ?   ? A ASN 101 OD1 ? ? ? 1_555 D CA  .   CA ? ? A ASN 208 A CA  603  1_555 ? ? ? ? ? ? ? 2.504 ? ?               
metalc10 metalc ?   ? A VAL 103 O   ? ? ? 1_555 D CA  .   CA ? ? A VAL 210 A CA  603  1_555 ? ? ? ? ? ? ? 2.322 ? ?               
metalc11 metalc ?   ? A GLY 105 O   ? ? ? 1_555 D CA  .   CA ? ? A GLY 212 A CA  603  1_555 ? ? ? ? ? ? ? 2.334 ? ?               
metalc12 metalc ?   ? A ASP 151 OD1 ? ? ? 1_555 E CA  .   CA ? ? A ASP 258 A CA  604  1_555 ? ? ? ? ? ? ? 2.328 ? ?               
metalc13 metalc ?   ? A ASP 151 OD1 ? ? ? 1_555 I NA  .   NA ? ? A ASP 258 A NA  608  1_555 ? ? ? ? ? ? ? 2.890 ? ?               
metalc14 metalc ?   ? A ASP 151 OD2 ? ? ? 1_555 I NA  .   NA ? ? A ASP 258 A NA  608  1_555 ? ? ? ? ? ? ? 2.510 ? ?               
metalc15 metalc ?   ? A ASP 194 OD2 ? ? ? 1_555 E CA  .   CA ? ? A ASP 301 A CA  604  1_555 ? ? ? ? ? ? ? 2.334 ? ?               
metalc16 metalc ?   ? A THR 202 O   ? ? ? 1_555 F NA  .   NA ? ? A THR 309 A NA  605  1_555 ? ? ? ? ? ? ? 2.408 ? ?               
metalc17 metalc ?   ? A SER 204 O   ? ? ? 1_555 F NA  .   NA ? ? A SER 311 A NA  605  1_555 ? ? ? ? ? ? ? 2.447 ? ?               
metalc18 metalc ?   ? A THR 207 O   ? ? ? 1_555 F NA  .   NA ? ? A THR 314 A NA  605  1_555 ? ? ? ? ? ? ? 2.406 ? ?               
metalc19 metalc ?   ? A THR 207 OG1 ? ? ? 1_555 F NA  .   NA ? ? A THR 314 A NA  605  1_555 ? ? ? ? ? ? ? 2.354 ? ?               
metalc20 metalc ?   ? A SER 209 OG  ? ? ? 1_555 F NA  .   NA ? ? A SER 316 A NA  605  1_555 ? ? ? ? ? ? ? 2.487 ? ?               
metalc21 metalc ?   ? A GLU 224 OE1 ? ? ? 1_555 E CA  .   CA ? ? A GLU 331 A CA  604  1_555 ? ? ? ? ? ? ? 2.421 ? ?               
metalc22 metalc ?   ? A GLU 224 OE2 ? ? ? 1_555 E CA  .   CA ? ? A GLU 331 A CA  604  1_555 ? ? ? ? ? ? ? 2.457 ? ?               
metalc23 metalc ?   ? A THR 306 O   ? ? ? 1_555 H NA  .   NA ? ? A THR 413 A NA  607  1_555 ? ? ? ? ? ? ? 2.365 ? ?               
metalc24 metalc ?   ? A SER 437 O   A ? ? 1_555 G NA  .   NA ? ? A SER 544 A NA  606  1_555 ? ? ? ? ? ? ? 2.059 ? ?               
metalc25 metalc ?   ? A SER 437 O   B ? ? 1_555 G NA  .   NA ? ? A SER 544 A NA  606  1_555 ? ? ? ? ? ? ? 2.085 ? ?               
metalc26 metalc ?   ? A SER 437 O   A ? ? 1_555 G NA  .   NA ? ? A SER 544 A NA  606  9_555 ? ? ? ? ? ? ? 2.060 ? ?               
metalc27 metalc ?   ? A SER 437 O   B ? ? 1_555 G NA  .   NA ? ? A SER 544 A NA  606  9_555 ? ? ? ? ? ? ? 2.085 ? ?               
metalc28 metalc ?   ? C CA  .   CA  ? ? ? 1_555 R HOH .   O  ? ? A CA  602 A HOH 878  1_555 ? ? ? ? ? ? ? 2.353 ? ?               
metalc29 metalc ?   ? C CA  .   CA  ? ? ? 1_555 R HOH .   O  ? ? A CA  602 A HOH 908  1_555 ? ? ? ? ? ? ? 2.383 ? ?               
metalc30 metalc ?   ? C CA  .   CA  ? ? ? 1_555 R HOH .   O  ? ? A CA  602 A HOH 1073 1_555 ? ? ? ? ? ? ? 2.480 ? ?               
metalc31 metalc ?   ? E CA  .   CA  ? ? ? 1_555 R HOH .   O  ? ? A CA  604 A HOH 806  1_555 ? ? ? ? ? ? ? 2.379 ? ?               
metalc32 metalc ?   ? E CA  .   CA  ? ? ? 1_555 R HOH .   O  ? ? A CA  604 A HOH 945  1_555 ? ? ? ? ? ? ? 2.501 ? ?               
metalc33 metalc ?   ? E CA  .   CA  ? ? ? 1_555 R HOH .   O  ? ? A CA  604 A HOH 974  1_555 ? ? ? ? ? ? ? 2.506 ? ?               
metalc34 metalc ?   ? F NA  .   NA  ? ? ? 1_555 R HOH .   O  ? ? A NA  605 A HOH 923  1_555 ? ? ? ? ? ? ? 2.436 ? ?               
metalc35 metalc ?   ? G NA  .   NA  ? ? ? 1_555 R HOH .   O  ? ? A NA  606 A HOH 918  1_555 ? ? ? ? ? ? ? 2.344 ? ?               
metalc36 metalc ?   ? G NA  .   NA  ? ? ? 1_555 R HOH .   O  ? ? A NA  606 A HOH 918  9_555 ? ? ? ? ? ? ? 2.393 ? ?               
metalc37 metalc ?   ? H NA  .   NA  ? ? ? 1_555 R HOH .   O  ? ? A NA  607 A HOH 798  1_555 ? ? ? ? ? ? ? 2.461 ? ?               
metalc38 metalc ?   ? H NA  .   NA  ? ? ? 1_555 R HOH .   O  ? ? A NA  607 A HOH 883  1_555 ? ? ? ? ? ? ? 2.294 ? ?               
metalc39 metalc ?   ? H NA  .   NA  ? ? ? 1_555 R HOH .   O  ? ? A NA  607 A HOH 1044 1_555 ? ? ? ? ? ? ? 2.171 ? ?               
metalc40 metalc ?   ? H NA  .   NA  ? ? ? 1_555 R HOH .   O  ? ? A NA  607 A HOH 1078 1_555 ? ? ? ? ? ? ? 2.426 ? ?               
metalc41 metalc ?   ? I NA  .   NA  ? ? ? 1_555 R HOH .   O  ? ? A NA  608 A HOH 739  1_555 ? ? ? ? ? ? ? 2.219 ? ?               
metalc42 metalc ?   ? I NA  .   NA  ? ? ? 1_555 R HOH .   O  ? ? A NA  608 A HOH 834  1_555 ? ? ? ? ? ? ? 2.936 ? ?               
metalc43 metalc ?   ? I NA  .   NA  ? ? ? 1_555 R HOH .   O  A ? A NA  608 A HOH 915  1_555 ? ? ? ? ? ? ? 2.511 ? ?               
metalc44 metalc ?   ? I NA  .   NA  ? ? ? 1_555 R HOH .   O  ? ? A NA  608 A HOH 1012 1_555 ? ? ? ? ? ? ? 2.345 ? ?               
# 
loop_
_struct_conn_type.id 
_struct_conn_type.criteria 
_struct_conn_type.reference 
disulf ? ? 
covale ? ? 
metalc ? ? 
# 
loop_
_pdbx_struct_conn_angle.id 
_pdbx_struct_conn_angle.ptnr1_label_atom_id 
_pdbx_struct_conn_angle.ptnr1_label_alt_id 
_pdbx_struct_conn_angle.ptnr1_label_asym_id 
_pdbx_struct_conn_angle.ptnr1_label_comp_id 
_pdbx_struct_conn_angle.ptnr1_label_seq_id 
_pdbx_struct_conn_angle.ptnr1_auth_atom_id 
_pdbx_struct_conn_angle.ptnr1_auth_asym_id 
_pdbx_struct_conn_angle.ptnr1_auth_comp_id 
_pdbx_struct_conn_angle.ptnr1_auth_seq_id 
_pdbx_struct_conn_angle.ptnr1_PDB_ins_code 
_pdbx_struct_conn_angle.ptnr1_symmetry 
_pdbx_struct_conn_angle.ptnr2_label_atom_id 
_pdbx_struct_conn_angle.ptnr2_label_alt_id 
_pdbx_struct_conn_angle.ptnr2_label_asym_id 
_pdbx_struct_conn_angle.ptnr2_label_comp_id 
_pdbx_struct_conn_angle.ptnr2_label_seq_id 
_pdbx_struct_conn_angle.ptnr2_auth_atom_id 
_pdbx_struct_conn_angle.ptnr2_auth_asym_id 
_pdbx_struct_conn_angle.ptnr2_auth_comp_id 
_pdbx_struct_conn_angle.ptnr2_auth_seq_id 
_pdbx_struct_conn_angle.ptnr2_PDB_ins_code 
_pdbx_struct_conn_angle.ptnr2_symmetry 
_pdbx_struct_conn_angle.ptnr3_label_atom_id 
_pdbx_struct_conn_angle.ptnr3_label_alt_id 
_pdbx_struct_conn_angle.ptnr3_label_asym_id 
_pdbx_struct_conn_angle.ptnr3_label_comp_id 
_pdbx_struct_conn_angle.ptnr3_label_seq_id 
_pdbx_struct_conn_angle.ptnr3_auth_atom_id 
_pdbx_struct_conn_angle.ptnr3_auth_asym_id 
_pdbx_struct_conn_angle.ptnr3_auth_comp_id 
_pdbx_struct_conn_angle.ptnr3_auth_seq_id 
_pdbx_struct_conn_angle.ptnr3_PDB_ins_code 
_pdbx_struct_conn_angle.ptnr3_symmetry 
_pdbx_struct_conn_angle.value 
_pdbx_struct_conn_angle.value_esd 
1   OD2 ? A ASP 8   ? A ASP 115  ? 1_555 CA ? D CA . ? A CA 603 ? 1_555 OD1 ? A ASP 55  ? A ASP 162  ? 1_555 150.5 ? 
2   OD2 ? A ASP 8   ? A ASP 115  ? 1_555 CA ? D CA . ? A CA 603 ? 1_555 OD2 ? A ASP 55  ? A ASP 162  ? 1_555 157.5 ? 
3   OD1 ? A ASP 55  ? A ASP 162  ? 1_555 CA ? D CA . ? A CA 603 ? 1_555 OD2 ? A ASP 55  ? A ASP 162  ? 1_555 51.6  ? 
4   OD2 ? A ASP 8   ? A ASP 115  ? 1_555 CA ? D CA . ? A CA 603 ? 1_555 O   ? A VAL 98  ? A VAL 205  ? 1_555 89.4  ? 
5   OD1 ? A ASP 55  ? A ASP 162  ? 1_555 CA ? D CA . ? A CA 603 ? 1_555 O   ? A VAL 98  ? A VAL 205  ? 1_555 85.5  ? 
6   OD2 ? A ASP 55  ? A ASP 162  ? 1_555 CA ? D CA . ? A CA 603 ? 1_555 O   ? A VAL 98  ? A VAL 205  ? 1_555 98.9  ? 
7   OD2 ? A ASP 8   ? A ASP 115  ? 1_555 CA ? D CA . ? A CA 603 ? 1_555 OD1 ? A ASN 101 ? A ASN 208  ? 1_555 74.3  ? 
8   OD1 ? A ASP 55  ? A ASP 162  ? 1_555 CA ? D CA . ? A CA 603 ? 1_555 OD1 ? A ASN 101 ? A ASN 208  ? 1_555 76.6  ? 
9   OD2 ? A ASP 55  ? A ASP 162  ? 1_555 CA ? D CA . ? A CA 603 ? 1_555 OD1 ? A ASN 101 ? A ASN 208  ? 1_555 126.3 ? 
10  O   ? A VAL 98  ? A VAL 205  ? 1_555 CA ? D CA . ? A CA 603 ? 1_555 OD1 ? A ASN 101 ? A ASN 208  ? 1_555 89.3  ? 
11  OD2 ? A ASP 8   ? A ASP 115  ? 1_555 CA ? D CA . ? A CA 603 ? 1_555 O   ? A VAL 103 ? A VAL 210  ? 1_555 92.4  ? 
12  OD1 ? A ASP 55  ? A ASP 162  ? 1_555 CA ? D CA . ? A CA 603 ? 1_555 O   ? A VAL 103 ? A VAL 210  ? 1_555 92.6  ? 
13  OD2 ? A ASP 55  ? A ASP 162  ? 1_555 CA ? D CA . ? A CA 603 ? 1_555 O   ? A VAL 103 ? A VAL 210  ? 1_555 79.6  ? 
14  O   ? A VAL 98  ? A VAL 205  ? 1_555 CA ? D CA . ? A CA 603 ? 1_555 O   ? A VAL 103 ? A VAL 210  ? 1_555 178.1 ? 
15  OD1 ? A ASN 101 ? A ASN 208  ? 1_555 CA ? D CA . ? A CA 603 ? 1_555 O   ? A VAL 103 ? A VAL 210  ? 1_555 90.5  ? 
16  OD2 ? A ASP 8   ? A ASP 115  ? 1_555 CA ? D CA . ? A CA 603 ? 1_555 O   ? A GLY 105 ? A GLY 212  ? 1_555 83.8  ? 
17  OD1 ? A ASP 55  ? A ASP 162  ? 1_555 CA ? D CA . ? A CA 603 ? 1_555 O   ? A GLY 105 ? A GLY 212  ? 1_555 124.9 ? 
18  OD2 ? A ASP 55  ? A ASP 162  ? 1_555 CA ? D CA . ? A CA 603 ? 1_555 O   ? A GLY 105 ? A GLY 212  ? 1_555 75.6  ? 
19  O   ? A VAL 98  ? A VAL 205  ? 1_555 CA ? D CA . ? A CA 603 ? 1_555 O   ? A GLY 105 ? A GLY 212  ? 1_555 88.5  ? 
20  OD1 ? A ASN 101 ? A ASN 208  ? 1_555 CA ? D CA . ? A CA 603 ? 1_555 O   ? A GLY 105 ? A GLY 212  ? 1_555 158.0 ? 
21  O   ? A VAL 103 ? A VAL 210  ? 1_555 CA ? D CA . ? A CA 603 ? 1_555 O   ? A GLY 105 ? A GLY 212  ? 1_555 92.3  ? 
22  OD2 ? A ASP 67  ? A ASP 174  ? 1_555 CA ? C CA . ? A CA 602 ? 1_555 OD1 ? A ASP 72  ? A ASP 179  ? 1_555 101.0 ? 
23  OD2 ? A ASP 67  ? A ASP 174  ? 1_555 CA ? C CA . ? A CA 602 ? 1_555 OD2 ? A ASP 72  ? A ASP 179  ? 1_555 89.6  ? 
24  OD1 ? A ASP 72  ? A ASP 179  ? 1_555 CA ? C CA . ? A CA 602 ? 1_555 OD2 ? A ASP 72  ? A ASP 179  ? 1_555 52.0  ? 
25  OD2 ? A ASP 67  ? A ASP 174  ? 1_555 CA ? C CA . ? A CA 602 ? 1_555 O   ? A ASP 74  ? A ASP 181  ? 1_555 90.9  ? 
26  OD1 ? A ASP 72  ? A ASP 179  ? 1_555 CA ? C CA . ? A CA 602 ? 1_555 O   ? A ASP 74  ? A ASP 181  ? 1_555 73.0  ? 
27  OD2 ? A ASP 72  ? A ASP 179  ? 1_555 CA ? C CA . ? A CA 602 ? 1_555 O   ? A ASP 74  ? A ASP 181  ? 1_555 123.9 ? 
28  OD2 ? A ASP 67  ? A ASP 174  ? 1_555 CA ? C CA . ? A CA 602 ? 1_555 O   ? R HOH .   ? A HOH 878  ? 1_555 95.9  ? 
29  OD1 ? A ASP 72  ? A ASP 179  ? 1_555 CA ? C CA . ? A CA 602 ? 1_555 O   ? R HOH .   ? A HOH 878  ? 1_555 147.5 ? 
30  OD2 ? A ASP 72  ? A ASP 179  ? 1_555 CA ? C CA . ? A CA 602 ? 1_555 O   ? R HOH .   ? A HOH 878  ? 1_555 156.3 ? 
31  O   ? A ASP 74  ? A ASP 181  ? 1_555 CA ? C CA . ? A CA 602 ? 1_555 O   ? R HOH .   ? A HOH 878  ? 1_555 79.2  ? 
32  OD2 ? A ASP 67  ? A ASP 174  ? 1_555 CA ? C CA . ? A CA 602 ? 1_555 O   ? R HOH .   ? A HOH 908  ? 1_555 85.7  ? 
33  OD1 ? A ASP 72  ? A ASP 179  ? 1_555 CA ? C CA . ? A CA 602 ? 1_555 O   ? R HOH .   ? A HOH 908  ? 1_555 129.0 ? 
34  OD2 ? A ASP 72  ? A ASP 179  ? 1_555 CA ? C CA . ? A CA 602 ? 1_555 O   ? R HOH .   ? A HOH 908  ? 1_555 77.9  ? 
35  O   ? A ASP 74  ? A ASP 181  ? 1_555 CA ? C CA . ? A CA 602 ? 1_555 O   ? R HOH .   ? A HOH 908  ? 1_555 158.0 ? 
36  O   ? R HOH .   ? A HOH 878  ? 1_555 CA ? C CA . ? A CA 602 ? 1_555 O   ? R HOH .   ? A HOH 908  ? 1_555 79.5  ? 
37  OD2 ? A ASP 67  ? A ASP 174  ? 1_555 CA ? C CA . ? A CA 602 ? 1_555 O   ? R HOH .   ? A HOH 1073 ? 1_555 170.3 ? 
38  OD1 ? A ASP 72  ? A ASP 179  ? 1_555 CA ? C CA . ? A CA 602 ? 1_555 O   ? R HOH .   ? A HOH 1073 ? 1_555 84.2  ? 
39  OD2 ? A ASP 72  ? A ASP 179  ? 1_555 CA ? C CA . ? A CA 602 ? 1_555 O   ? R HOH .   ? A HOH 1073 ? 1_555 87.2  ? 
40  O   ? A ASP 74  ? A ASP 181  ? 1_555 CA ? C CA . ? A CA 602 ? 1_555 O   ? R HOH .   ? A HOH 1073 ? 1_555 98.4  ? 
41  O   ? R HOH .   ? A HOH 878  ? 1_555 CA ? C CA . ? A CA 602 ? 1_555 O   ? R HOH .   ? A HOH 1073 ? 1_555 83.5  ? 
42  O   ? R HOH .   ? A HOH 908  ? 1_555 CA ? C CA . ? A CA 602 ? 1_555 O   ? R HOH .   ? A HOH 1073 ? 1_555 84.6  ? 
43  OD1 ? A ASP 151 ? A ASP 258  ? 1_555 CA ? E CA . ? A CA 604 ? 1_555 OD2 ? A ASP 194 ? A ASP 301  ? 1_555 98.3  ? 
44  OD1 ? A ASP 151 ? A ASP 258  ? 1_555 CA ? E CA . ? A CA 604 ? 1_555 OE1 ? A GLU 224 ? A GLU 331  ? 1_555 132.7 ? 
45  OD2 ? A ASP 194 ? A ASP 301  ? 1_555 CA ? E CA . ? A CA 604 ? 1_555 OE1 ? A GLU 224 ? A GLU 331  ? 1_555 82.9  ? 
46  OD1 ? A ASP 151 ? A ASP 258  ? 1_555 CA ? E CA . ? A CA 604 ? 1_555 OE2 ? A GLU 224 ? A GLU 331  ? 1_555 78.5  ? 
47  OD2 ? A ASP 194 ? A ASP 301  ? 1_555 CA ? E CA . ? A CA 604 ? 1_555 OE2 ? A GLU 224 ? A GLU 331  ? 1_555 87.9  ? 
48  OE1 ? A GLU 224 ? A GLU 331  ? 1_555 CA ? E CA . ? A CA 604 ? 1_555 OE2 ? A GLU 224 ? A GLU 331  ? 1_555 54.2  ? 
49  OD1 ? A ASP 151 ? A ASP 258  ? 1_555 CA ? E CA . ? A CA 604 ? 1_555 O   ? R HOH .   ? A HOH 806  ? 1_555 93.5  ? 
50  OD2 ? A ASP 194 ? A ASP 301  ? 1_555 CA ? E CA . ? A CA 604 ? 1_555 O   ? R HOH .   ? A HOH 806  ? 1_555 168.1 ? 
51  OE1 ? A GLU 224 ? A GLU 331  ? 1_555 CA ? E CA . ? A CA 604 ? 1_555 O   ? R HOH .   ? A HOH 806  ? 1_555 88.0  ? 
52  OE2 ? A GLU 224 ? A GLU 331  ? 1_555 CA ? E CA . ? A CA 604 ? 1_555 O   ? R HOH .   ? A HOH 806  ? 1_555 93.0  ? 
53  OD1 ? A ASP 151 ? A ASP 258  ? 1_555 CA ? E CA . ? A CA 604 ? 1_555 O   ? R HOH .   ? A HOH 945  ? 1_555 72.7  ? 
54  OD2 ? A ASP 194 ? A ASP 301  ? 1_555 CA ? E CA . ? A CA 604 ? 1_555 O   ? R HOH .   ? A HOH 945  ? 1_555 93.9  ? 
55  OE1 ? A GLU 224 ? A GLU 331  ? 1_555 CA ? E CA . ? A CA 604 ? 1_555 O   ? R HOH .   ? A HOH 945  ? 1_555 154.6 ? 
56  OE2 ? A GLU 224 ? A GLU 331  ? 1_555 CA ? E CA . ? A CA 604 ? 1_555 O   ? R HOH .   ? A HOH 945  ? 1_555 151.2 ? 
57  O   ? R HOH .   ? A HOH 806  ? 1_555 CA ? E CA . ? A CA 604 ? 1_555 O   ? R HOH .   ? A HOH 945  ? 1_555 91.1  ? 
58  OD1 ? A ASP 151 ? A ASP 258  ? 1_555 CA ? E CA . ? A CA 604 ? 1_555 O   ? R HOH .   ? A HOH 974  ? 1_555 146.1 ? 
59  OD2 ? A ASP 194 ? A ASP 301  ? 1_555 CA ? E CA . ? A CA 604 ? 1_555 O   ? R HOH .   ? A HOH 974  ? 1_555 78.1  ? 
60  OE1 ? A GLU 224 ? A GLU 331  ? 1_555 CA ? E CA . ? A CA 604 ? 1_555 O   ? R HOH .   ? A HOH 974  ? 1_555 80.7  ? 
61  OE2 ? A GLU 224 ? A GLU 331  ? 1_555 CA ? E CA . ? A CA 604 ? 1_555 O   ? R HOH .   ? A HOH 974  ? 1_555 134.2 ? 
62  O   ? R HOH .   ? A HOH 806  ? 1_555 CA ? E CA . ? A CA 604 ? 1_555 O   ? R HOH .   ? A HOH 974  ? 1_555 92.9  ? 
63  O   ? R HOH .   ? A HOH 945  ? 1_555 CA ? E CA . ? A CA 604 ? 1_555 O   ? R HOH .   ? A HOH 974  ? 1_555 73.9  ? 
64  OD1 ? A ASP 151 ? A ASP 258  ? 1_555 NA ? I NA . ? A NA 608 ? 1_555 OD2 ? A ASP 151 ? A ASP 258  ? 1_555 47.6  ? 
65  OD1 ? A ASP 151 ? A ASP 258  ? 1_555 NA ? I NA . ? A NA 608 ? 1_555 O   ? R HOH .   ? A HOH 739  ? 1_555 78.3  ? 
66  OD2 ? A ASP 151 ? A ASP 258  ? 1_555 NA ? I NA . ? A NA 608 ? 1_555 O   ? R HOH .   ? A HOH 739  ? 1_555 124.3 ? 
67  OD1 ? A ASP 151 ? A ASP 258  ? 1_555 NA ? I NA . ? A NA 608 ? 1_555 O   ? R HOH .   ? A HOH 834  ? 1_555 119.0 ? 
68  OD2 ? A ASP 151 ? A ASP 258  ? 1_555 NA ? I NA . ? A NA 608 ? 1_555 O   ? R HOH .   ? A HOH 834  ? 1_555 141.3 ? 
69  O   ? R HOH .   ? A HOH 739  ? 1_555 NA ? I NA . ? A NA 608 ? 1_555 O   ? R HOH .   ? A HOH 834  ? 1_555 70.8  ? 
70  OD1 ? A ASP 151 ? A ASP 258  ? 1_555 NA ? I NA . ? A NA 608 ? 1_555 O   A R HOH .   ? A HOH 915  ? 1_555 128.6 ? 
71  OD2 ? A ASP 151 ? A ASP 258  ? 1_555 NA ? I NA . ? A NA 608 ? 1_555 O   A R HOH .   ? A HOH 915  ? 1_555 82.9  ? 
72  O   ? R HOH .   ? A HOH 739  ? 1_555 NA ? I NA . ? A NA 608 ? 1_555 O   A R HOH .   ? A HOH 915  ? 1_555 152.8 ? 
73  O   ? R HOH .   ? A HOH 834  ? 1_555 NA ? I NA . ? A NA 608 ? 1_555 O   A R HOH .   ? A HOH 915  ? 1_555 89.4  ? 
74  OD1 ? A ASP 151 ? A ASP 258  ? 1_555 NA ? I NA . ? A NA 608 ? 1_555 O   ? R HOH .   ? A HOH 1012 ? 1_555 100.4 ? 
75  OD2 ? A ASP 151 ? A ASP 258  ? 1_555 NA ? I NA . ? A NA 608 ? 1_555 O   ? R HOH .   ? A HOH 1012 ? 1_555 93.5  ? 
76  O   ? R HOH .   ? A HOH 739  ? 1_555 NA ? I NA . ? A NA 608 ? 1_555 O   ? R HOH .   ? A HOH 1012 ? 1_555 82.4  ? 
77  O   ? R HOH .   ? A HOH 834  ? 1_555 NA ? I NA . ? A NA 608 ? 1_555 O   ? R HOH .   ? A HOH 1012 ? 1_555 125.0 ? 
78  O   A R HOH .   ? A HOH 915  ? 1_555 NA ? I NA . ? A NA 608 ? 1_555 O   ? R HOH .   ? A HOH 1012 ? 1_555 94.8  ? 
79  O   ? A THR 202 ? A THR 309  ? 1_555 NA ? F NA . ? A NA 605 ? 1_555 O   ? A SER 204 ? A SER 311  ? 1_555 95.9  ? 
80  O   ? A THR 202 ? A THR 309  ? 1_555 NA ? F NA . ? A NA 605 ? 1_555 O   ? A THR 207 ? A THR 314  ? 1_555 167.8 ? 
81  O   ? A SER 204 ? A SER 311  ? 1_555 NA ? F NA . ? A NA 605 ? 1_555 O   ? A THR 207 ? A THR 314  ? 1_555 90.7  ? 
82  O   ? A THR 202 ? A THR 309  ? 1_555 NA ? F NA . ? A NA 605 ? 1_555 OG1 ? A THR 207 ? A THR 314  ? 1_555 92.4  ? 
83  O   ? A SER 204 ? A SER 311  ? 1_555 NA ? F NA . ? A NA 605 ? 1_555 OG1 ? A THR 207 ? A THR 314  ? 1_555 85.9  ? 
84  O   ? A THR 207 ? A THR 314  ? 1_555 NA ? F NA . ? A NA 605 ? 1_555 OG1 ? A THR 207 ? A THR 314  ? 1_555 77.9  ? 
85  O   ? A THR 202 ? A THR 309  ? 1_555 NA ? F NA . ? A NA 605 ? 1_555 OG  ? A SER 209 ? A SER 316  ? 1_555 70.0  ? 
86  O   ? A SER 204 ? A SER 311  ? 1_555 NA ? F NA . ? A NA 605 ? 1_555 OG  ? A SER 209 ? A SER 316  ? 1_555 163.9 ? 
87  O   ? A THR 207 ? A THR 314  ? 1_555 NA ? F NA . ? A NA 605 ? 1_555 OG  ? A SER 209 ? A SER 316  ? 1_555 101.8 ? 
88  OG1 ? A THR 207 ? A THR 314  ? 1_555 NA ? F NA . ? A NA 605 ? 1_555 OG  ? A SER 209 ? A SER 316  ? 1_555 86.9  ? 
89  O   ? A THR 202 ? A THR 309  ? 1_555 NA ? F NA . ? A NA 605 ? 1_555 O   ? R HOH .   ? A HOH 923  ? 1_555 111.4 ? 
90  O   ? A SER 204 ? A SER 311  ? 1_555 NA ? F NA . ? A NA 605 ? 1_555 O   ? R HOH .   ? A HOH 923  ? 1_555 114.2 ? 
91  O   ? A THR 207 ? A THR 314  ? 1_555 NA ? F NA . ? A NA 605 ? 1_555 O   ? R HOH .   ? A HOH 923  ? 1_555 74.7  ? 
92  OG1 ? A THR 207 ? A THR 314  ? 1_555 NA ? F NA . ? A NA 605 ? 1_555 O   ? R HOH .   ? A HOH 923  ? 1_555 145.9 ? 
93  OG  ? A SER 209 ? A SER 316  ? 1_555 NA ? F NA . ? A NA 605 ? 1_555 O   ? R HOH .   ? A HOH 923  ? 1_555 79.3  ? 
94  O   ? A THR 306 ? A THR 413  ? 1_555 NA ? H NA . ? A NA 607 ? 1_555 O   ? R HOH .   ? A HOH 798  ? 1_555 90.2  ? 
95  O   ? A THR 306 ? A THR 413  ? 1_555 NA ? H NA . ? A NA 607 ? 1_555 O   ? R HOH .   ? A HOH 883  ? 1_555 81.0  ? 
96  O   ? R HOH .   ? A HOH 798  ? 1_555 NA ? H NA . ? A NA 607 ? 1_555 O   ? R HOH .   ? A HOH 883  ? 1_555 85.3  ? 
97  O   ? A THR 306 ? A THR 413  ? 1_555 NA ? H NA . ? A NA 607 ? 1_555 O   ? R HOH .   ? A HOH 1044 ? 1_555 100.2 ? 
98  O   ? R HOH .   ? A HOH 798  ? 1_555 NA ? H NA . ? A NA 607 ? 1_555 O   ? R HOH .   ? A HOH 1044 ? 1_555 84.8  ? 
99  O   ? R HOH .   ? A HOH 883  ? 1_555 NA ? H NA . ? A NA 607 ? 1_555 O   ? R HOH .   ? A HOH 1044 ? 1_555 170.0 ? 
100 O   ? A THR 306 ? A THR 413  ? 1_555 NA ? H NA . ? A NA 607 ? 1_555 O   ? R HOH .   ? A HOH 1078 ? 1_555 90.1  ? 
101 O   ? R HOH .   ? A HOH 798  ? 1_555 NA ? H NA . ? A NA 607 ? 1_555 O   ? R HOH .   ? A HOH 1078 ? 1_555 176.6 ? 
102 O   ? R HOH .   ? A HOH 883  ? 1_555 NA ? H NA . ? A NA 607 ? 1_555 O   ? R HOH .   ? A HOH 1078 ? 1_555 98.1  ? 
103 O   ? R HOH .   ? A HOH 1044 ? 1_555 NA ? H NA . ? A NA 607 ? 1_555 O   ? R HOH .   ? A HOH 1078 ? 1_555 91.8  ? 
104 O   A A SER 437 ? A SER 544  ? 1_555 NA ? G NA . ? A NA 606 ? 1_555 O   B A SER 437 ? A SER 544  ? 1_555 0.6   ? 
105 O   A A SER 437 ? A SER 544  ? 1_555 NA ? G NA . ? A NA 606 ? 1_555 O   A A SER 437 ? A SER 544  ? 1_555 0.0   ? 
106 O   B A SER 437 ? A SER 544  ? 1_555 NA ? G NA . ? A NA 606 ? 1_555 O   A A SER 437 ? A SER 544  ? 1_555 0.6   ? 
107 O   A A SER 437 ? A SER 544  ? 1_555 NA ? G NA . ? A NA 606 ? 1_555 O   B A SER 437 ? A SER 544  ? 1_555 0.6   ? 
108 O   B A SER 437 ? A SER 544  ? 1_555 NA ? G NA . ? A NA 606 ? 1_555 O   B A SER 437 ? A SER 544  ? 1_555 0.0   ? 
109 O   A A SER 437 ? A SER 544  ? 1_555 NA ? G NA . ? A NA 606 ? 1_555 O   B A SER 437 ? A SER 544  ? 1_555 0.6   ? 
110 O   A A SER 437 ? A SER 544  ? 1_555 NA ? G NA . ? A NA 606 ? 1_555 O   ? R HOH .   ? A HOH 918  ? 1_555 94.1  ? 
111 O   B A SER 437 ? A SER 544  ? 1_555 NA ? G NA . ? A NA 606 ? 1_555 O   ? R HOH .   ? A HOH 918  ? 1_555 94.5  ? 
112 O   A A SER 437 ? A SER 544  ? 1_555 NA ? G NA . ? A NA 606 ? 1_555 O   ? R HOH .   ? A HOH 918  ? 1_555 94.1  ? 
113 O   B A SER 437 ? A SER 544  ? 1_555 NA ? G NA . ? A NA 606 ? 1_555 O   ? R HOH .   ? A HOH 918  ? 1_555 94.5  ? 
114 O   A A SER 437 ? A SER 544  ? 1_555 NA ? G NA . ? A NA 606 ? 1_555 O   ? R HOH .   ? A HOH 918  ? 9_555 87.4  ? 
115 O   B A SER 437 ? A SER 544  ? 1_555 NA ? G NA . ? A NA 606 ? 1_555 O   ? R HOH .   ? A HOH 918  ? 9_555 86.9  ? 
116 O   A A SER 437 ? A SER 544  ? 1_555 NA ? G NA . ? A NA 606 ? 1_555 O   ? R HOH .   ? A HOH 918  ? 9_555 87.4  ? 
117 O   B A SER 437 ? A SER 544  ? 1_555 NA ? G NA . ? A NA 606 ? 1_555 O   ? R HOH .   ? A HOH 918  ? 9_555 86.9  ? 
118 O   ? R HOH .   ? A HOH 918  ? 1_555 NA ? G NA . ? A NA 606 ? 1_555 O   ? R HOH .   ? A HOH 918  ? 9_555 161.3 ? 
# 
loop_
_pdbx_modification_feature.ordinal 
_pdbx_modification_feature.label_comp_id 
_pdbx_modification_feature.label_asym_id 
_pdbx_modification_feature.label_seq_id 
_pdbx_modification_feature.label_alt_id 
_pdbx_modification_feature.modified_residue_label_comp_id 
_pdbx_modification_feature.modified_residue_label_asym_id 
_pdbx_modification_feature.modified_residue_label_seq_id 
_pdbx_modification_feature.modified_residue_label_alt_id 
_pdbx_modification_feature.auth_comp_id 
_pdbx_modification_feature.auth_asym_id 
_pdbx_modification_feature.auth_seq_id 
_pdbx_modification_feature.PDB_ins_code 
_pdbx_modification_feature.symmetry 
_pdbx_modification_feature.modified_residue_auth_comp_id 
_pdbx_modification_feature.modified_residue_auth_asym_id 
_pdbx_modification_feature.modified_residue_auth_seq_id 
_pdbx_modification_feature.modified_residue_PDB_ins_code 
_pdbx_modification_feature.modified_residue_symmetry 
_pdbx_modification_feature.comp_id_linking_atom 
_pdbx_modification_feature.modified_residue_id_linking_atom 
_pdbx_modification_feature.modified_residue_id 
_pdbx_modification_feature.ref_pcm_id 
_pdbx_modification_feature.ref_comp_id 
_pdbx_modification_feature.type 
_pdbx_modification_feature.category 
1 NAG Q .   A ASN A 280 A NAG A 616 ? 1_555 ASN A 387 ? 1_555 C1 ND2 ASN 1 NAG N-Glycosylation Carbohydrate       
2 CYS A 104 A CYS A 253 A CYS A 211 ? 1_555 CYS A 360 ? 1_555 SG SG  .   . .   None            'Disulfide bridge' 
3 CYS A 104 B CYS A 253 B CYS A 211 ? 1_555 CYS A 360 ? 1_555 SG SG  .   . .   None            'Disulfide bridge' 
4 CYS A 196 ? CYS A 226 ? CYS A 303 ? 1_555 CYS A 333 ? 1_555 SG SG  .   . .   None            'Disulfide bridge' 
5 CYS A 343 ? CYS A 367 ? CYS A 450 ? 1_555 CYS A 474 ? 1_555 SG SG  .   . .   None            'Disulfide bridge' 
# 
loop_
_struct_sheet.id 
_struct_sheet.type 
_struct_sheet.number_strands 
_struct_sheet.details 
AA1 ? 7 ? 
AA2 ? 2 ? 
AA3 ? 2 ? 
AA4 ? 3 ? 
AA5 ? 4 ? 
AA6 ? 4 ? 
# 
loop_
_struct_sheet_order.sheet_id 
_struct_sheet_order.range_id_1 
_struct_sheet_order.range_id_2 
_struct_sheet_order.offset 
_struct_sheet_order.sense 
AA1 1 2 ? parallel      
AA1 2 3 ? parallel      
AA1 3 4 ? parallel      
AA1 4 5 ? parallel      
AA1 5 6 ? parallel      
AA1 6 7 ? parallel      
AA2 1 2 ? anti-parallel 
AA3 1 2 ? anti-parallel 
AA4 1 2 ? anti-parallel 
AA4 2 3 ? anti-parallel 
AA5 1 2 ? anti-parallel 
AA5 2 3 ? anti-parallel 
AA5 3 4 ? anti-parallel 
AA6 1 2 ? anti-parallel 
AA6 2 3 ? anti-parallel 
AA6 3 4 ? anti-parallel 
# 
loop_
_struct_sheet_range.sheet_id 
_struct_sheet_range.id 
_struct_sheet_range.beg_label_comp_id 
_struct_sheet_range.beg_label_asym_id 
_struct_sheet_range.beg_label_seq_id 
_struct_sheet_range.pdbx_beg_PDB_ins_code 
_struct_sheet_range.end_label_comp_id 
_struct_sheet_range.end_label_asym_id 
_struct_sheet_range.end_label_seq_id 
_struct_sheet_range.pdbx_end_PDB_ins_code 
_struct_sheet_range.beg_auth_comp_id 
_struct_sheet_range.beg_auth_asym_id 
_struct_sheet_range.beg_auth_seq_id 
_struct_sheet_range.end_auth_comp_id 
_struct_sheet_range.end_auth_asym_id 
_struct_sheet_range.end_auth_seq_id 
AA1 1 PHE A 66  ? ASP A 67  ? PHE A 173 ASP A 174 
AA1 2 ARG A 113 ? ARG A 118 ? ARG A 220 ARG A 225 
AA1 3 VAL A 41  ? ASP A 46  ? VAL A 148 ASP A 153 
AA1 4 ILE A 142 ? ALA A 145 ? ILE A 249 ALA A 252 
AA1 5 ILE A 181 ? ALA A 185 ? ILE A 288 ALA A 292 
AA1 6 THR A 207 ? ALA A 213 ? THR A 314 ALA A 320 
AA1 7 ALA A 231 ? TYR A 234 ? ALA A 338 TYR A 341 
AA2 1 ILE A 244 ? ASP A 248 ? ILE A 351 ASP A 355 
AA2 2 LYS A 252 ? HIS A 257 ? LYS A 359 HIS A 364 
AA3 1 ALA A 305 ? THR A 306 ? ALA A 412 THR A 413 
AA3 2 LYS A 312 ? VAL A 313 ? LYS A 419 VAL A 420 
AA4 1 ARG A 341 ? ASP A 346 ? ARG A 448 ASP A 453 
AA4 2 GLY A 454 ? THR A 466 ? GLY A 561 THR A 573 
AA4 3 LYS A 352 ? ASP A 353 ? LYS A 459 ASP A 460 
AA5 1 ARG A 341 ? ASP A 346 ? ARG A 448 ASP A 453 
AA5 2 GLY A 454 ? THR A 466 ? GLY A 561 THR A 573 
AA5 3 ARG A 376 ? TYR A 388 ? ARG A 483 TYR A 495 
AA5 4 PHE A 421 ? THR A 428 ? PHE A 528 THR A 535 
AA6 1 ARG A 357 ? VAL A 364 ? ARG A 464 VAL A 471 
AA6 2 GLY A 438 ? ASN A 446 ? GLY A 545 ASN A 553 
AA6 3 LEU A 394 ? VAL A 399 ? LEU A 501 VAL A 506 
AA6 4 ARG A 405 ? LEU A 409 ? ARG A 512 LEU A 516 
# 
loop_
_pdbx_struct_sheet_hbond.sheet_id 
_pdbx_struct_sheet_hbond.range_id_1 
_pdbx_struct_sheet_hbond.range_id_2 
_pdbx_struct_sheet_hbond.range_1_label_atom_id 
_pdbx_struct_sheet_hbond.range_1_label_comp_id 
_pdbx_struct_sheet_hbond.range_1_label_asym_id 
_pdbx_struct_sheet_hbond.range_1_label_seq_id 
_pdbx_struct_sheet_hbond.range_1_PDB_ins_code 
_pdbx_struct_sheet_hbond.range_1_auth_atom_id 
_pdbx_struct_sheet_hbond.range_1_auth_comp_id 
_pdbx_struct_sheet_hbond.range_1_auth_asym_id 
_pdbx_struct_sheet_hbond.range_1_auth_seq_id 
_pdbx_struct_sheet_hbond.range_2_label_atom_id 
_pdbx_struct_sheet_hbond.range_2_label_comp_id 
_pdbx_struct_sheet_hbond.range_2_label_asym_id 
_pdbx_struct_sheet_hbond.range_2_label_seq_id 
_pdbx_struct_sheet_hbond.range_2_PDB_ins_code 
_pdbx_struct_sheet_hbond.range_2_auth_atom_id 
_pdbx_struct_sheet_hbond.range_2_auth_comp_id 
_pdbx_struct_sheet_hbond.range_2_auth_asym_id 
_pdbx_struct_sheet_hbond.range_2_auth_seq_id 
AA1 1 2 N PHE A 66  ? N PHE A 173 O ARG A 118 ? O ARG A 225 
AA1 2 3 O VAL A 117 ? O VAL A 224 N ILE A 44  ? N ILE A 151 
AA1 3 4 N LEU A 45  ? N LEU A 152 O SER A 144 ? O SER A 251 
AA1 4 5 N TYR A 143 ? N TYR A 250 O VAL A 183 ? O VAL A 290 
AA1 5 6 N PHE A 182 ? N PHE A 289 O LEU A 208 ? O LEU A 315 
AA1 6 7 N SER A 211 ? N SER A 318 O ALA A 231 ? O ALA A 338 
AA2 1 2 N THR A 246 ? N THR A 353 O THR A 254 ? O THR A 361 
AA3 1 2 N ALA A 305 ? N ALA A 412 O VAL A 313 ? O VAL A 420 
AA4 1 2 N ARG A 341 ? N ARG A 448 O GLY A 465 ? O GLY A 572 
AA4 2 3 O LEU A 456 ? O LEU A 563 N LYS A 352 ? N LYS A 459 
AA5 1 2 N ARG A 341 ? N ARG A 448 O GLY A 465 ? O GLY A 572 
AA5 2 3 O THR A 460 ? O THR A 567 N ARG A 383 ? N ARG A 490 
AA5 3 4 N ALA A 380 ? N ALA A 487 O THR A 428 ? O THR A 535 
AA6 1 2 N VAL A 360 ? N VAL A 467 O LEU A 442 ? O LEU A 549 
AA6 2 3 O VAL A 441 ? O VAL A 548 N VAL A 399 ? N VAL A 506 
AA6 3 4 N LEU A 398 ? N LEU A 505 O SER A 406 ? O SER A 513 
# 
_pdbx_entry_details.entry_id                   9QWE 
_pdbx_entry_details.nonpolymer_details         ? 
_pdbx_entry_details.sequence_details           ? 
_pdbx_entry_details.compound_details           ? 
_pdbx_entry_details.source_details             ? 
_pdbx_entry_details.has_ligand_of_interest     Y 
_pdbx_entry_details.has_protein_modification   Y 
# 
loop_
_pdbx_validate_torsion.id 
_pdbx_validate_torsion.PDB_model_num 
_pdbx_validate_torsion.auth_comp_id 
_pdbx_validate_torsion.auth_asym_id 
_pdbx_validate_torsion.auth_seq_id 
_pdbx_validate_torsion.PDB_ins_code 
_pdbx_validate_torsion.label_alt_id 
_pdbx_validate_torsion.phi 
_pdbx_validate_torsion.psi 
1  1 ARG A 130 ? ? -100.10 67.78   
2  1 ASP A 153 ? ? -164.95 -142.69 
3  1 ASP A 153 ? ? -164.87 -142.69 
4  1 GLN A 178 ? ? 61.03   61.58   
5  1 ASN A 192 ? ? -97.89  43.73   
6  1 ALA A 203 ? ? -147.04 28.15   
7  1 CYS A 211 ? A 43.02   -129.64 
8  1 CYS A 211 ? B 41.81   -130.58 
9  1 ALA A 216 ? ? -111.56 72.25   
10 1 MET A 226 ? B -143.87 -3.23   
11 1 ASN A 243 ? ? 34.47   60.52   
12 1 ASP A 258 ? ? -86.73  48.28   
13 1 ALA A 267 ? ? -79.19  -167.92 
14 1 SER A 342 ? ? -152.54 -154.26 
15 1 GLN A 350 ? ? -126.86 -165.36 
16 1 GLU A 485 ? ? -109.16 -105.85 
17 1 ASP A 540 ? ? 75.32   -3.80   
# 
loop_
_pdbx_struct_special_symmetry.id 
_pdbx_struct_special_symmetry.PDB_model_num 
_pdbx_struct_special_symmetry.auth_asym_id 
_pdbx_struct_special_symmetry.auth_comp_id 
_pdbx_struct_special_symmetry.auth_seq_id 
_pdbx_struct_special_symmetry.PDB_ins_code 
_pdbx_struct_special_symmetry.label_asym_id 
_pdbx_struct_special_symmetry.label_comp_id 
_pdbx_struct_special_symmetry.label_seq_id 
1 1 A NA  606  ? G NA  . 
2 1 A HOH 1103 ? R HOH . 
# 
loop_
_space_group_symop.id 
_space_group_symop.operation_xyz 
1  x,y,z          
2  x-y,x,z+5/6    
3  y,-x+y,z+1/6   
4  -y,x-y,z+2/3   
5  -x+y,-x,z+1/3  
6  x-y,-y,-z      
7  -x,-x+y,-z+1/3 
8  -x,-y,z+1/2    
9  y,x,-z+2/3     
10 -y,-x,-z+1/6   
11 -x+y,y,-z+1/2  
12 x,x-y,-z+5/6   
# 
loop_
_pdbx_unobs_or_zero_occ_residues.id 
_pdbx_unobs_or_zero_occ_residues.PDB_model_num 
_pdbx_unobs_or_zero_occ_residues.polymer_flag 
_pdbx_unobs_or_zero_occ_residues.occupancy_flag 
_pdbx_unobs_or_zero_occ_residues.auth_asym_id 
_pdbx_unobs_or_zero_occ_residues.auth_comp_id 
_pdbx_unobs_or_zero_occ_residues.auth_seq_id 
_pdbx_unobs_or_zero_occ_residues.PDB_ins_code 
_pdbx_unobs_or_zero_occ_residues.label_asym_id 
_pdbx_unobs_or_zero_occ_residues.label_comp_id 
_pdbx_unobs_or_zero_occ_residues.label_seq_id 
1 1 Y 1 A ASP 108 ? A ASP 1   
2 1 Y 1 A VAL 109 ? A VAL 2   
3 1 Y 1 A ARG 581 ? A ARG 474 
4 1 Y 1 A GLY 582 ? A GLY 475 
5 1 Y 1 A SER 583 ? A SER 476 
6 1 Y 1 A HIS 584 ? A HIS 477 
7 1 Y 1 A HIS 585 ? A HIS 478 
8 1 Y 1 A HIS 586 ? A HIS 479 
9 1 Y 1 A HIS 587 ? A HIS 480 
# 
loop_
_chem_comp_atom.comp_id 
_chem_comp_atom.atom_id 
_chem_comp_atom.type_symbol 
_chem_comp_atom.pdbx_aromatic_flag 
_chem_comp_atom.pdbx_stereo_config 
_chem_comp_atom.pdbx_ordinal 
A1JA3 C4   C  Y N 1   
A1JA3 C6   C  Y N 2   
A1JA3 C7   C  Y N 3   
A1JA3 C8   C  Y N 4   
A1JA3 C10  C  Y N 5   
A1JA3 N12  N  N N 6   
A1JA3 C13  C  N N 7   
A1JA3 C17  C  Y N 8   
A1JA3 C20  C  Y N 9   
A1JA3 C21  C  Y N 10  
A1JA3 C22  C  N N 11  
A1JA3 C24  C  Y N 12  
A1JA3 C26  C  N N 13  
A1JA3 C28  C  N N 14  
A1JA3 C11  C  N N 15  
A1JA3 C14  C  N N 16  
A1JA3 C16  C  Y N 17  
A1JA3 C18  C  Y N 18  
A1JA3 C2   C  Y N 19  
A1JA3 C23  C  N N 20  
A1JA3 C25  C  Y N 21  
A1JA3 C29  C  N N 22  
A1JA3 C3   C  Y N 23  
A1JA3 C30  C  N N 24  
A1JA3 C31  C  N N 25  
A1JA3 C33  C  N N 26  
A1JA3 C34  C  N N 27  
A1JA3 C36  C  N N 28  
A1JA3 C37  C  N N 29  
A1JA3 C38  C  Y N 30  
A1JA3 C39  C  Y N 31  
A1JA3 C9   C  Y N 32  
A1JA3 N15  N  N N 33  
A1JA3 N19  N  Y N 34  
A1JA3 N27  N  N N 35  
A1JA3 N32  N  N N 36  
A1JA3 O35  O  N N 37  
A1JA3 CL1  CL N N 38  
A1JA3 CL5  CL N N 39  
A1JA3 H6   H  N N 40  
A1JA3 H13A H  N N 41  
A1JA3 H13B H  N N 42  
A1JA3 H17  H  N N 43  
A1JA3 H20  H  N N 44  
A1JA3 H21  H  N N 45  
A1JA3 H22A H  N N 46  
A1JA3 H22B H  N N 47  
A1JA3 H24  H  N N 48  
A1JA3 H26A H  N N 49  
A1JA3 H26B H  N N 50  
A1JA3 H28A H  N N 51  
A1JA3 H28B H  N N 52  
A1JA3 H11A H  N N 53  
A1JA3 H11B H  N N 54  
A1JA3 H14B H  N N 55  
A1JA3 H14A H  N N 56  
A1JA3 H18  H  N N 57  
A1JA3 H23B H  N N 58  
A1JA3 H23A H  N N 59  
A1JA3 H29A H  N N 60  
A1JA3 H29B H  N N 61  
A1JA3 H3   H  N N 62  
A1JA3 H30  H  N N 63  
A1JA3 H31B H  N N 64  
A1JA3 H31A H  N N 65  
A1JA3 H34A H  N N 66  
A1JA3 H34C H  N N 67  
A1JA3 H34B H  N N 68  
A1JA3 H36B H  N N 69  
A1JA3 H36A H  N N 70  
A1JA3 H37A H  N N 71  
A1JA3 H37B H  N N 72  
A1JA3 H38  H  N N 73  
A1JA3 H39  H  N N 74  
A1JA3 H9   H  N N 75  
A1JA3 H32  H  N N 76  
ALA   N    N  N N 77  
ALA   CA   C  N S 78  
ALA   C    C  N N 79  
ALA   O    O  N N 80  
ALA   CB   C  N N 81  
ALA   OXT  O  N N 82  
ALA   H    H  N N 83  
ALA   H2   H  N N 84  
ALA   HA   H  N N 85  
ALA   HB1  H  N N 86  
ALA   HB2  H  N N 87  
ALA   HB3  H  N N 88  
ALA   HXT  H  N N 89  
ARG   N    N  N N 90  
ARG   CA   C  N S 91  
ARG   C    C  N N 92  
ARG   O    O  N N 93  
ARG   CB   C  N N 94  
ARG   CG   C  N N 95  
ARG   CD   C  N N 96  
ARG   NE   N  N N 97  
ARG   CZ   C  N N 98  
ARG   NH1  N  N N 99  
ARG   NH2  N  N N 100 
ARG   OXT  O  N N 101 
ARG   H    H  N N 102 
ARG   H2   H  N N 103 
ARG   HA   H  N N 104 
ARG   HB2  H  N N 105 
ARG   HB3  H  N N 106 
ARG   HG2  H  N N 107 
ARG   HG3  H  N N 108 
ARG   HD2  H  N N 109 
ARG   HD3  H  N N 110 
ARG   HE   H  N N 111 
ARG   HH11 H  N N 112 
ARG   HH12 H  N N 113 
ARG   HH21 H  N N 114 
ARG   HH22 H  N N 115 
ARG   HXT  H  N N 116 
ASN   N    N  N N 117 
ASN   CA   C  N S 118 
ASN   C    C  N N 119 
ASN   O    O  N N 120 
ASN   CB   C  N N 121 
ASN   CG   C  N N 122 
ASN   OD1  O  N N 123 
ASN   ND2  N  N N 124 
ASN   OXT  O  N N 125 
ASN   H    H  N N 126 
ASN   H2   H  N N 127 
ASN   HA   H  N N 128 
ASN   HB2  H  N N 129 
ASN   HB3  H  N N 130 
ASN   HD21 H  N N 131 
ASN   HD22 H  N N 132 
ASN   HXT  H  N N 133 
ASP   N    N  N N 134 
ASP   CA   C  N S 135 
ASP   C    C  N N 136 
ASP   O    O  N N 137 
ASP   CB   C  N N 138 
ASP   CG   C  N N 139 
ASP   OD1  O  N N 140 
ASP   OD2  O  N N 141 
ASP   OXT  O  N N 142 
ASP   H    H  N N 143 
ASP   H2   H  N N 144 
ASP   HA   H  N N 145 
ASP   HB2  H  N N 146 
ASP   HB3  H  N N 147 
ASP   HD2  H  N N 148 
ASP   HXT  H  N N 149 
CA    CA   CA N N 150 
CL    CL   CL N N 151 
CYS   N    N  N N 152 
CYS   CA   C  N R 153 
CYS   C    C  N N 154 
CYS   O    O  N N 155 
CYS   CB   C  N N 156 
CYS   SG   S  N N 157 
CYS   OXT  O  N N 158 
CYS   H    H  N N 159 
CYS   H2   H  N N 160 
CYS   HA   H  N N 161 
CYS   HB2  H  N N 162 
CYS   HB3  H  N N 163 
CYS   HG   H  N N 164 
CYS   HXT  H  N N 165 
DMS   S    S  N N 166 
DMS   O    O  N N 167 
DMS   C1   C  N N 168 
DMS   C2   C  N N 169 
DMS   H11  H  N N 170 
DMS   H12  H  N N 171 
DMS   H13  H  N N 172 
DMS   H21  H  N N 173 
DMS   H22  H  N N 174 
DMS   H23  H  N N 175 
GLN   N    N  N N 176 
GLN   CA   C  N S 177 
GLN   C    C  N N 178 
GLN   O    O  N N 179 
GLN   CB   C  N N 180 
GLN   CG   C  N N 181 
GLN   CD   C  N N 182 
GLN   OE1  O  N N 183 
GLN   NE2  N  N N 184 
GLN   OXT  O  N N 185 
GLN   H    H  N N 186 
GLN   H2   H  N N 187 
GLN   HA   H  N N 188 
GLN   HB2  H  N N 189 
GLN   HB3  H  N N 190 
GLN   HG2  H  N N 191 
GLN   HG3  H  N N 192 
GLN   HE21 H  N N 193 
GLN   HE22 H  N N 194 
GLN   HXT  H  N N 195 
GLU   N    N  N N 196 
GLU   CA   C  N S 197 
GLU   C    C  N N 198 
GLU   O    O  N N 199 
GLU   CB   C  N N 200 
GLU   CG   C  N N 201 
GLU   CD   C  N N 202 
GLU   OE1  O  N N 203 
GLU   OE2  O  N N 204 
GLU   OXT  O  N N 205 
GLU   H    H  N N 206 
GLU   H2   H  N N 207 
GLU   HA   H  N N 208 
GLU   HB2  H  N N 209 
GLU   HB3  H  N N 210 
GLU   HG2  H  N N 211 
GLU   HG3  H  N N 212 
GLU   HE2  H  N N 213 
GLU   HXT  H  N N 214 
GLY   N    N  N N 215 
GLY   CA   C  N N 216 
GLY   C    C  N N 217 
GLY   O    O  N N 218 
GLY   OXT  O  N N 219 
GLY   H    H  N N 220 
GLY   H2   H  N N 221 
GLY   HA2  H  N N 222 
GLY   HA3  H  N N 223 
GLY   HXT  H  N N 224 
HIS   N    N  N N 225 
HIS   CA   C  N S 226 
HIS   C    C  N N 227 
HIS   O    O  N N 228 
HIS   CB   C  N N 229 
HIS   CG   C  Y N 230 
HIS   ND1  N  Y N 231 
HIS   CD2  C  Y N 232 
HIS   CE1  C  Y N 233 
HIS   NE2  N  Y N 234 
HIS   OXT  O  N N 235 
HIS   H    H  N N 236 
HIS   H2   H  N N 237 
HIS   HA   H  N N 238 
HIS   HB2  H  N N 239 
HIS   HB3  H  N N 240 
HIS   HD1  H  N N 241 
HIS   HD2  H  N N 242 
HIS   HE1  H  N N 243 
HIS   HE2  H  N N 244 
HIS   HXT  H  N N 245 
HOH   O    O  N N 246 
HOH   H1   H  N N 247 
HOH   H2   H  N N 248 
ILE   N    N  N N 249 
ILE   CA   C  N S 250 
ILE   C    C  N N 251 
ILE   O    O  N N 252 
ILE   CB   C  N S 253 
ILE   CG1  C  N N 254 
ILE   CG2  C  N N 255 
ILE   CD1  C  N N 256 
ILE   OXT  O  N N 257 
ILE   H    H  N N 258 
ILE   H2   H  N N 259 
ILE   HA   H  N N 260 
ILE   HB   H  N N 261 
ILE   HG12 H  N N 262 
ILE   HG13 H  N N 263 
ILE   HG21 H  N N 264 
ILE   HG22 H  N N 265 
ILE   HG23 H  N N 266 
ILE   HD11 H  N N 267 
ILE   HD12 H  N N 268 
ILE   HD13 H  N N 269 
ILE   HXT  H  N N 270 
LEU   N    N  N N 271 
LEU   CA   C  N S 272 
LEU   C    C  N N 273 
LEU   O    O  N N 274 
LEU   CB   C  N N 275 
LEU   CG   C  N N 276 
LEU   CD1  C  N N 277 
LEU   CD2  C  N N 278 
LEU   OXT  O  N N 279 
LEU   H    H  N N 280 
LEU   H2   H  N N 281 
LEU   HA   H  N N 282 
LEU   HB2  H  N N 283 
LEU   HB3  H  N N 284 
LEU   HG   H  N N 285 
LEU   HD11 H  N N 286 
LEU   HD12 H  N N 287 
LEU   HD13 H  N N 288 
LEU   HD21 H  N N 289 
LEU   HD22 H  N N 290 
LEU   HD23 H  N N 291 
LEU   HXT  H  N N 292 
LYS   N    N  N N 293 
LYS   CA   C  N S 294 
LYS   C    C  N N 295 
LYS   O    O  N N 296 
LYS   CB   C  N N 297 
LYS   CG   C  N N 298 
LYS   CD   C  N N 299 
LYS   CE   C  N N 300 
LYS   NZ   N  N N 301 
LYS   OXT  O  N N 302 
LYS   H    H  N N 303 
LYS   H2   H  N N 304 
LYS   HA   H  N N 305 
LYS   HB2  H  N N 306 
LYS   HB3  H  N N 307 
LYS   HG2  H  N N 308 
LYS   HG3  H  N N 309 
LYS   HD2  H  N N 310 
LYS   HD3  H  N N 311 
LYS   HE2  H  N N 312 
LYS   HE3  H  N N 313 
LYS   HZ1  H  N N 314 
LYS   HZ2  H  N N 315 
LYS   HZ3  H  N N 316 
LYS   HXT  H  N N 317 
MET   N    N  N N 318 
MET   CA   C  N S 319 
MET   C    C  N N 320 
MET   O    O  N N 321 
MET   CB   C  N N 322 
MET   CG   C  N N 323 
MET   SD   S  N N 324 
MET   CE   C  N N 325 
MET   OXT  O  N N 326 
MET   H    H  N N 327 
MET   H2   H  N N 328 
MET   HA   H  N N 329 
MET   HB2  H  N N 330 
MET   HB3  H  N N 331 
MET   HG2  H  N N 332 
MET   HG3  H  N N 333 
MET   HE1  H  N N 334 
MET   HE2  H  N N 335 
MET   HE3  H  N N 336 
MET   HXT  H  N N 337 
NA    NA   NA N N 338 
NAG   C1   C  N R 339 
NAG   C2   C  N R 340 
NAG   C3   C  N R 341 
NAG   C4   C  N S 342 
NAG   C5   C  N R 343 
NAG   C6   C  N N 344 
NAG   C7   C  N N 345 
NAG   C8   C  N N 346 
NAG   N2   N  N N 347 
NAG   O1   O  N N 348 
NAG   O3   O  N N 349 
NAG   O4   O  N N 350 
NAG   O5   O  N N 351 
NAG   O6   O  N N 352 
NAG   O7   O  N N 353 
NAG   H1   H  N N 354 
NAG   H2   H  N N 355 
NAG   H3   H  N N 356 
NAG   H4   H  N N 357 
NAG   H5   H  N N 358 
NAG   H61  H  N N 359 
NAG   H62  H  N N 360 
NAG   H81  H  N N 361 
NAG   H82  H  N N 362 
NAG   H83  H  N N 363 
NAG   HN2  H  N N 364 
NAG   HO1  H  N N 365 
NAG   HO3  H  N N 366 
NAG   HO4  H  N N 367 
NAG   HO6  H  N N 368 
PHE   N    N  N N 369 
PHE   CA   C  N S 370 
PHE   C    C  N N 371 
PHE   O    O  N N 372 
PHE   CB   C  N N 373 
PHE   CG   C  Y N 374 
PHE   CD1  C  Y N 375 
PHE   CD2  C  Y N 376 
PHE   CE1  C  Y N 377 
PHE   CE2  C  Y N 378 
PHE   CZ   C  Y N 379 
PHE   OXT  O  N N 380 
PHE   H    H  N N 381 
PHE   H2   H  N N 382 
PHE   HA   H  N N 383 
PHE   HB2  H  N N 384 
PHE   HB3  H  N N 385 
PHE   HD1  H  N N 386 
PHE   HD2  H  N N 387 
PHE   HE1  H  N N 388 
PHE   HE2  H  N N 389 
PHE   HZ   H  N N 390 
PHE   HXT  H  N N 391 
PRO   N    N  N N 392 
PRO   CA   C  N S 393 
PRO   C    C  N N 394 
PRO   O    O  N N 395 
PRO   CB   C  N N 396 
PRO   CG   C  N N 397 
PRO   CD   C  N N 398 
PRO   OXT  O  N N 399 
PRO   H    H  N N 400 
PRO   HA   H  N N 401 
PRO   HB2  H  N N 402 
PRO   HB3  H  N N 403 
PRO   HG2  H  N N 404 
PRO   HG3  H  N N 405 
PRO   HD2  H  N N 406 
PRO   HD3  H  N N 407 
PRO   HXT  H  N N 408 
SER   N    N  N N 409 
SER   CA   C  N S 410 
SER   C    C  N N 411 
SER   O    O  N N 412 
SER   CB   C  N N 413 
SER   OG   O  N N 414 
SER   OXT  O  N N 415 
SER   H    H  N N 416 
SER   H2   H  N N 417 
SER   HA   H  N N 418 
SER   HB2  H  N N 419 
SER   HB3  H  N N 420 
SER   HG   H  N N 421 
SER   HXT  H  N N 422 
THR   N    N  N N 423 
THR   CA   C  N S 424 
THR   C    C  N N 425 
THR   O    O  N N 426 
THR   CB   C  N R 427 
THR   OG1  O  N N 428 
THR   CG2  C  N N 429 
THR   OXT  O  N N 430 
THR   H    H  N N 431 
THR   H2   H  N N 432 
THR   HA   H  N N 433 
THR   HB   H  N N 434 
THR   HG1  H  N N 435 
THR   HG21 H  N N 436 
THR   HG22 H  N N 437 
THR   HG23 H  N N 438 
THR   HXT  H  N N 439 
TRP   N    N  N N 440 
TRP   CA   C  N S 441 
TRP   C    C  N N 442 
TRP   O    O  N N 443 
TRP   CB   C  N N 444 
TRP   CG   C  Y N 445 
TRP   CD1  C  Y N 446 
TRP   CD2  C  Y N 447 
TRP   NE1  N  Y N 448 
TRP   CE2  C  Y N 449 
TRP   CE3  C  Y N 450 
TRP   CZ2  C  Y N 451 
TRP   CZ3  C  Y N 452 
TRP   CH2  C  Y N 453 
TRP   OXT  O  N N 454 
TRP   H    H  N N 455 
TRP   H2   H  N N 456 
TRP   HA   H  N N 457 
TRP   HB2  H  N N 458 
TRP   HB3  H  N N 459 
TRP   HD1  H  N N 460 
TRP   HE1  H  N N 461 
TRP   HE3  H  N N 462 
TRP   HZ2  H  N N 463 
TRP   HZ3  H  N N 464 
TRP   HH2  H  N N 465 
TRP   HXT  H  N N 466 
TYR   N    N  N N 467 
TYR   CA   C  N S 468 
TYR   C    C  N N 469 
TYR   O    O  N N 470 
TYR   CB   C  N N 471 
TYR   CG   C  Y N 472 
TYR   CD1  C  Y N 473 
TYR   CD2  C  Y N 474 
TYR   CE1  C  Y N 475 
TYR   CE2  C  Y N 476 
TYR   CZ   C  Y N 477 
TYR   OH   O  N N 478 
TYR   OXT  O  N N 479 
TYR   H    H  N N 480 
TYR   H2   H  N N 481 
TYR   HA   H  N N 482 
TYR   HB2  H  N N 483 
TYR   HB3  H  N N 484 
TYR   HD1  H  N N 485 
TYR   HD2  H  N N 486 
TYR   HE1  H  N N 487 
TYR   HE2  H  N N 488 
TYR   HH   H  N N 489 
TYR   HXT  H  N N 490 
VAL   N    N  N N 491 
VAL   CA   C  N S 492 
VAL   C    C  N N 493 
VAL   O    O  N N 494 
VAL   CB   C  N N 495 
VAL   CG1  C  N N 496 
VAL   CG2  C  N N 497 
VAL   OXT  O  N N 498 
VAL   H    H  N N 499 
VAL   H2   H  N N 500 
VAL   HA   H  N N 501 
VAL   HB   H  N N 502 
VAL   HG11 H  N N 503 
VAL   HG12 H  N N 504 
VAL   HG13 H  N N 505 
VAL   HG21 H  N N 506 
VAL   HG22 H  N N 507 
VAL   HG23 H  N N 508 
VAL   HXT  H  N N 509 
# 
loop_
_chem_comp_bond.comp_id 
_chem_comp_bond.atom_id_1 
_chem_comp_bond.atom_id_2 
_chem_comp_bond.value_order 
_chem_comp_bond.pdbx_aromatic_flag 
_chem_comp_bond.pdbx_stereo_config 
_chem_comp_bond.pdbx_ordinal 
A1JA3 N19 C20  doub Y N 1   
A1JA3 N19 C18  sing Y N 2   
A1JA3 C20 C21  sing Y N 3   
A1JA3 C18 C17  doub Y N 4   
A1JA3 C21 C16  doub Y N 5   
A1JA3 C17 C16  sing Y N 6   
A1JA3 C16 N15  sing N N 7   
A1JA3 C14 N15  sing N N 8   
A1JA3 C14 C13  sing N N 9   
A1JA3 N15 C22  sing N N 10  
A1JA3 C22 C23  sing N N 11  
A1JA3 C13 N12  sing N N 12  
A1JA3 N12 C23  sing N N 13  
A1JA3 N12 C11  sing N N 14  
A1JA3 CL5 C4   sing N N 15  
A1JA3 C11 C10  sing N N 16  
A1JA3 C4  C6   doub Y N 17  
A1JA3 C4  C3   sing Y N 18  
A1JA3 C6  C7   sing Y N 19  
A1JA3 C9  C10  doub Y N 20  
A1JA3 C9  C8   sing Y N 21  
A1JA3 C10 C24  sing Y N 22  
A1JA3 C3  C2   doub Y N 23  
A1JA3 C7  C8   sing N N 24  
A1JA3 C7  C39  doub Y N 25  
A1JA3 C8  C38  doub Y N 26  
A1JA3 C24 C25  doub Y N 27  
A1JA3 C2  C39  sing Y N 28  
A1JA3 C2  CL1  sing N N 29  
A1JA3 C38 C25  sing Y N 30  
A1JA3 C25 C26  sing N N 31  
A1JA3 C28 C29  sing N N 32  
A1JA3 C28 N27  sing N N 33  
A1JA3 C26 N27  sing N N 34  
A1JA3 C29 C30  sing N N 35  
A1JA3 N27 C37  sing N N 36  
A1JA3 C30 C31  sing N N 37  
A1JA3 C30 C36  sing N N 38  
A1JA3 C37 C36  sing N N 39  
A1JA3 C31 N32  sing N N 40  
A1JA3 N32 C33  sing N N 41  
A1JA3 O35 C33  doub N N 42  
A1JA3 C33 C34  sing N N 43  
A1JA3 C6  H6   sing N N 44  
A1JA3 C13 H13A sing N N 45  
A1JA3 C13 H13B sing N N 46  
A1JA3 C17 H17  sing N N 47  
A1JA3 C20 H20  sing N N 48  
A1JA3 C21 H21  sing N N 49  
A1JA3 C22 H22A sing N N 50  
A1JA3 C22 H22B sing N N 51  
A1JA3 C24 H24  sing N N 52  
A1JA3 C26 H26A sing N N 53  
A1JA3 C26 H26B sing N N 54  
A1JA3 C28 H28A sing N N 55  
A1JA3 C28 H28B sing N N 56  
A1JA3 C11 H11A sing N N 57  
A1JA3 C11 H11B sing N N 58  
A1JA3 C14 H14B sing N N 59  
A1JA3 C14 H14A sing N N 60  
A1JA3 C18 H18  sing N N 61  
A1JA3 C23 H23B sing N N 62  
A1JA3 C23 H23A sing N N 63  
A1JA3 C29 H29A sing N N 64  
A1JA3 C29 H29B sing N N 65  
A1JA3 C3  H3   sing N N 66  
A1JA3 C30 H30  sing N N 67  
A1JA3 C31 H31B sing N N 68  
A1JA3 C31 H31A sing N N 69  
A1JA3 C34 H34A sing N N 70  
A1JA3 C34 H34C sing N N 71  
A1JA3 C34 H34B sing N N 72  
A1JA3 C36 H36B sing N N 73  
A1JA3 C36 H36A sing N N 74  
A1JA3 C37 H37A sing N N 75  
A1JA3 C37 H37B sing N N 76  
A1JA3 C38 H38  sing N N 77  
A1JA3 C39 H39  sing N N 78  
A1JA3 C9  H9   sing N N 79  
A1JA3 N32 H32  sing N N 80  
ALA   N   CA   sing N N 81  
ALA   N   H    sing N N 82  
ALA   N   H2   sing N N 83  
ALA   CA  C    sing N N 84  
ALA   CA  CB   sing N N 85  
ALA   CA  HA   sing N N 86  
ALA   C   O    doub N N 87  
ALA   C   OXT  sing N N 88  
ALA   CB  HB1  sing N N 89  
ALA   CB  HB2  sing N N 90  
ALA   CB  HB3  sing N N 91  
ALA   OXT HXT  sing N N 92  
ARG   N   CA   sing N N 93  
ARG   N   H    sing N N 94  
ARG   N   H2   sing N N 95  
ARG   CA  C    sing N N 96  
ARG   CA  CB   sing N N 97  
ARG   CA  HA   sing N N 98  
ARG   C   O    doub N N 99  
ARG   C   OXT  sing N N 100 
ARG   CB  CG   sing N N 101 
ARG   CB  HB2  sing N N 102 
ARG   CB  HB3  sing N N 103 
ARG   CG  CD   sing N N 104 
ARG   CG  HG2  sing N N 105 
ARG   CG  HG3  sing N N 106 
ARG   CD  NE   sing N N 107 
ARG   CD  HD2  sing N N 108 
ARG   CD  HD3  sing N N 109 
ARG   NE  CZ   sing N N 110 
ARG   NE  HE   sing N N 111 
ARG   CZ  NH1  sing N N 112 
ARG   CZ  NH2  doub N N 113 
ARG   NH1 HH11 sing N N 114 
ARG   NH1 HH12 sing N N 115 
ARG   NH2 HH21 sing N N 116 
ARG   NH2 HH22 sing N N 117 
ARG   OXT HXT  sing N N 118 
ASN   N   CA   sing N N 119 
ASN   N   H    sing N N 120 
ASN   N   H2   sing N N 121 
ASN   CA  C    sing N N 122 
ASN   CA  CB   sing N N 123 
ASN   CA  HA   sing N N 124 
ASN   C   O    doub N N 125 
ASN   C   OXT  sing N N 126 
ASN   CB  CG   sing N N 127 
ASN   CB  HB2  sing N N 128 
ASN   CB  HB3  sing N N 129 
ASN   CG  OD1  doub N N 130 
ASN   CG  ND2  sing N N 131 
ASN   ND2 HD21 sing N N 132 
ASN   ND2 HD22 sing N N 133 
ASN   OXT HXT  sing N N 134 
ASP   N   CA   sing N N 135 
ASP   N   H    sing N N 136 
ASP   N   H2   sing N N 137 
ASP   CA  C    sing N N 138 
ASP   CA  CB   sing N N 139 
ASP   CA  HA   sing N N 140 
ASP   C   O    doub N N 141 
ASP   C   OXT  sing N N 142 
ASP   CB  CG   sing N N 143 
ASP   CB  HB2  sing N N 144 
ASP   CB  HB3  sing N N 145 
ASP   CG  OD1  doub N N 146 
ASP   CG  OD2  sing N N 147 
ASP   OD2 HD2  sing N N 148 
ASP   OXT HXT  sing N N 149 
CYS   N   CA   sing N N 150 
CYS   N   H    sing N N 151 
CYS   N   H2   sing N N 152 
CYS   CA  C    sing N N 153 
CYS   CA  CB   sing N N 154 
CYS   CA  HA   sing N N 155 
CYS   C   O    doub N N 156 
CYS   C   OXT  sing N N 157 
CYS   CB  SG   sing N N 158 
CYS   CB  HB2  sing N N 159 
CYS   CB  HB3  sing N N 160 
CYS   SG  HG   sing N N 161 
CYS   OXT HXT  sing N N 162 
DMS   S   O    doub N N 163 
DMS   S   C1   sing N N 164 
DMS   S   C2   sing N N 165 
DMS   C1  H11  sing N N 166 
DMS   C1  H12  sing N N 167 
DMS   C1  H13  sing N N 168 
DMS   C2  H21  sing N N 169 
DMS   C2  H22  sing N N 170 
DMS   C2  H23  sing N N 171 
GLN   N   CA   sing N N 172 
GLN   N   H    sing N N 173 
GLN   N   H2   sing N N 174 
GLN   CA  C    sing N N 175 
GLN   CA  CB   sing N N 176 
GLN   CA  HA   sing N N 177 
GLN   C   O    doub N N 178 
GLN   C   OXT  sing N N 179 
GLN   CB  CG   sing N N 180 
GLN   CB  HB2  sing N N 181 
GLN   CB  HB3  sing N N 182 
GLN   CG  CD   sing N N 183 
GLN   CG  HG2  sing N N 184 
GLN   CG  HG3  sing N N 185 
GLN   CD  OE1  doub N N 186 
GLN   CD  NE2  sing N N 187 
GLN   NE2 HE21 sing N N 188 
GLN   NE2 HE22 sing N N 189 
GLN   OXT HXT  sing N N 190 
GLU   N   CA   sing N N 191 
GLU   N   H    sing N N 192 
GLU   N   H2   sing N N 193 
GLU   CA  C    sing N N 194 
GLU   CA  CB   sing N N 195 
GLU   CA  HA   sing N N 196 
GLU   C   O    doub N N 197 
GLU   C   OXT  sing N N 198 
GLU   CB  CG   sing N N 199 
GLU   CB  HB2  sing N N 200 
GLU   CB  HB3  sing N N 201 
GLU   CG  CD   sing N N 202 
GLU   CG  HG2  sing N N 203 
GLU   CG  HG3  sing N N 204 
GLU   CD  OE1  doub N N 205 
GLU   CD  OE2  sing N N 206 
GLU   OE2 HE2  sing N N 207 
GLU   OXT HXT  sing N N 208 
GLY   N   CA   sing N N 209 
GLY   N   H    sing N N 210 
GLY   N   H2   sing N N 211 
GLY   CA  C    sing N N 212 
GLY   CA  HA2  sing N N 213 
GLY   CA  HA3  sing N N 214 
GLY   C   O    doub N N 215 
GLY   C   OXT  sing N N 216 
GLY   OXT HXT  sing N N 217 
HIS   N   CA   sing N N 218 
HIS   N   H    sing N N 219 
HIS   N   H2   sing N N 220 
HIS   CA  C    sing N N 221 
HIS   CA  CB   sing N N 222 
HIS   CA  HA   sing N N 223 
HIS   C   O    doub N N 224 
HIS   C   OXT  sing N N 225 
HIS   CB  CG   sing N N 226 
HIS   CB  HB2  sing N N 227 
HIS   CB  HB3  sing N N 228 
HIS   CG  ND1  sing Y N 229 
HIS   CG  CD2  doub Y N 230 
HIS   ND1 CE1  doub Y N 231 
HIS   ND1 HD1  sing N N 232 
HIS   CD2 NE2  sing Y N 233 
HIS   CD2 HD2  sing N N 234 
HIS   CE1 NE2  sing Y N 235 
HIS   CE1 HE1  sing N N 236 
HIS   NE2 HE2  sing N N 237 
HIS   OXT HXT  sing N N 238 
HOH   O   H1   sing N N 239 
HOH   O   H2   sing N N 240 
ILE   N   CA   sing N N 241 
ILE   N   H    sing N N 242 
ILE   N   H2   sing N N 243 
ILE   CA  C    sing N N 244 
ILE   CA  CB   sing N N 245 
ILE   CA  HA   sing N N 246 
ILE   C   O    doub N N 247 
ILE   C   OXT  sing N N 248 
ILE   CB  CG1  sing N N 249 
ILE   CB  CG2  sing N N 250 
ILE   CB  HB   sing N N 251 
ILE   CG1 CD1  sing N N 252 
ILE   CG1 HG12 sing N N 253 
ILE   CG1 HG13 sing N N 254 
ILE   CG2 HG21 sing N N 255 
ILE   CG2 HG22 sing N N 256 
ILE   CG2 HG23 sing N N 257 
ILE   CD1 HD11 sing N N 258 
ILE   CD1 HD12 sing N N 259 
ILE   CD1 HD13 sing N N 260 
ILE   OXT HXT  sing N N 261 
LEU   N   CA   sing N N 262 
LEU   N   H    sing N N 263 
LEU   N   H2   sing N N 264 
LEU   CA  C    sing N N 265 
LEU   CA  CB   sing N N 266 
LEU   CA  HA   sing N N 267 
LEU   C   O    doub N N 268 
LEU   C   OXT  sing N N 269 
LEU   CB  CG   sing N N 270 
LEU   CB  HB2  sing N N 271 
LEU   CB  HB3  sing N N 272 
LEU   CG  CD1  sing N N 273 
LEU   CG  CD2  sing N N 274 
LEU   CG  HG   sing N N 275 
LEU   CD1 HD11 sing N N 276 
LEU   CD1 HD12 sing N N 277 
LEU   CD1 HD13 sing N N 278 
LEU   CD2 HD21 sing N N 279 
LEU   CD2 HD22 sing N N 280 
LEU   CD2 HD23 sing N N 281 
LEU   OXT HXT  sing N N 282 
LYS   N   CA   sing N N 283 
LYS   N   H    sing N N 284 
LYS   N   H2   sing N N 285 
LYS   CA  C    sing N N 286 
LYS   CA  CB   sing N N 287 
LYS   CA  HA   sing N N 288 
LYS   C   O    doub N N 289 
LYS   C   OXT  sing N N 290 
LYS   CB  CG   sing N N 291 
LYS   CB  HB2  sing N N 292 
LYS   CB  HB3  sing N N 293 
LYS   CG  CD   sing N N 294 
LYS   CG  HG2  sing N N 295 
LYS   CG  HG3  sing N N 296 
LYS   CD  CE   sing N N 297 
LYS   CD  HD2  sing N N 298 
LYS   CD  HD3  sing N N 299 
LYS   CE  NZ   sing N N 300 
LYS   CE  HE2  sing N N 301 
LYS   CE  HE3  sing N N 302 
LYS   NZ  HZ1  sing N N 303 
LYS   NZ  HZ2  sing N N 304 
LYS   NZ  HZ3  sing N N 305 
LYS   OXT HXT  sing N N 306 
MET   N   CA   sing N N 307 
MET   N   H    sing N N 308 
MET   N   H2   sing N N 309 
MET   CA  C    sing N N 310 
MET   CA  CB   sing N N 311 
MET   CA  HA   sing N N 312 
MET   C   O    doub N N 313 
MET   C   OXT  sing N N 314 
MET   CB  CG   sing N N 315 
MET   CB  HB2  sing N N 316 
MET   CB  HB3  sing N N 317 
MET   CG  SD   sing N N 318 
MET   CG  HG2  sing N N 319 
MET   CG  HG3  sing N N 320 
MET   SD  CE   sing N N 321 
MET   CE  HE1  sing N N 322 
MET   CE  HE2  sing N N 323 
MET   CE  HE3  sing N N 324 
MET   OXT HXT  sing N N 325 
NAG   C1  C2   sing N N 326 
NAG   C1  O1   sing N N 327 
NAG   C1  O5   sing N N 328 
NAG   C1  H1   sing N N 329 
NAG   C2  C3   sing N N 330 
NAG   C2  N2   sing N N 331 
NAG   C2  H2   sing N N 332 
NAG   C3  C4   sing N N 333 
NAG   C3  O3   sing N N 334 
NAG   C3  H3   sing N N 335 
NAG   C4  C5   sing N N 336 
NAG   C4  O4   sing N N 337 
NAG   C4  H4   sing N N 338 
NAG   C5  C6   sing N N 339 
NAG   C5  O5   sing N N 340 
NAG   C5  H5   sing N N 341 
NAG   C6  O6   sing N N 342 
NAG   C6  H61  sing N N 343 
NAG   C6  H62  sing N N 344 
NAG   C7  C8   sing N N 345 
NAG   C7  N2   sing N N 346 
NAG   C7  O7   doub N N 347 
NAG   C8  H81  sing N N 348 
NAG   C8  H82  sing N N 349 
NAG   C8  H83  sing N N 350 
NAG   N2  HN2  sing N N 351 
NAG   O1  HO1  sing N N 352 
NAG   O3  HO3  sing N N 353 
NAG   O4  HO4  sing N N 354 
NAG   O6  HO6  sing N N 355 
PHE   N   CA   sing N N 356 
PHE   N   H    sing N N 357 
PHE   N   H2   sing N N 358 
PHE   CA  C    sing N N 359 
PHE   CA  CB   sing N N 360 
PHE   CA  HA   sing N N 361 
PHE   C   O    doub N N 362 
PHE   C   OXT  sing N N 363 
PHE   CB  CG   sing N N 364 
PHE   CB  HB2  sing N N 365 
PHE   CB  HB3  sing N N 366 
PHE   CG  CD1  doub Y N 367 
PHE   CG  CD2  sing Y N 368 
PHE   CD1 CE1  sing Y N 369 
PHE   CD1 HD1  sing N N 370 
PHE   CD2 CE2  doub Y N 371 
PHE   CD2 HD2  sing N N 372 
PHE   CE1 CZ   doub Y N 373 
PHE   CE1 HE1  sing N N 374 
PHE   CE2 CZ   sing Y N 375 
PHE   CE2 HE2  sing N N 376 
PHE   CZ  HZ   sing N N 377 
PHE   OXT HXT  sing N N 378 
PRO   N   CA   sing N N 379 
PRO   N   CD   sing N N 380 
PRO   N   H    sing N N 381 
PRO   CA  C    sing N N 382 
PRO   CA  CB   sing N N 383 
PRO   CA  HA   sing N N 384 
PRO   C   O    doub N N 385 
PRO   C   OXT  sing N N 386 
PRO   CB  CG   sing N N 387 
PRO   CB  HB2  sing N N 388 
PRO   CB  HB3  sing N N 389 
PRO   CG  CD   sing N N 390 
PRO   CG  HG2  sing N N 391 
PRO   CG  HG3  sing N N 392 
PRO   CD  HD2  sing N N 393 
PRO   CD  HD3  sing N N 394 
PRO   OXT HXT  sing N N 395 
SER   N   CA   sing N N 396 
SER   N   H    sing N N 397 
SER   N   H2   sing N N 398 
SER   CA  C    sing N N 399 
SER   CA  CB   sing N N 400 
SER   CA  HA   sing N N 401 
SER   C   O    doub N N 402 
SER   C   OXT  sing N N 403 
SER   CB  OG   sing N N 404 
SER   CB  HB2  sing N N 405 
SER   CB  HB3  sing N N 406 
SER   OG  HG   sing N N 407 
SER   OXT HXT  sing N N 408 
THR   N   CA   sing N N 409 
THR   N   H    sing N N 410 
THR   N   H2   sing N N 411 
THR   CA  C    sing N N 412 
THR   CA  CB   sing N N 413 
THR   CA  HA   sing N N 414 
THR   C   O    doub N N 415 
THR   C   OXT  sing N N 416 
THR   CB  OG1  sing N N 417 
THR   CB  CG2  sing N N 418 
THR   CB  HB   sing N N 419 
THR   OG1 HG1  sing N N 420 
THR   CG2 HG21 sing N N 421 
THR   CG2 HG22 sing N N 422 
THR   CG2 HG23 sing N N 423 
THR   OXT HXT  sing N N 424 
TRP   N   CA   sing N N 425 
TRP   N   H    sing N N 426 
TRP   N   H2   sing N N 427 
TRP   CA  C    sing N N 428 
TRP   CA  CB   sing N N 429 
TRP   CA  HA   sing N N 430 
TRP   C   O    doub N N 431 
TRP   C   OXT  sing N N 432 
TRP   CB  CG   sing N N 433 
TRP   CB  HB2  sing N N 434 
TRP   CB  HB3  sing N N 435 
TRP   CG  CD1  doub Y N 436 
TRP   CG  CD2  sing Y N 437 
TRP   CD1 NE1  sing Y N 438 
TRP   CD1 HD1  sing N N 439 
TRP   CD2 CE2  doub Y N 440 
TRP   CD2 CE3  sing Y N 441 
TRP   NE1 CE2  sing Y N 442 
TRP   NE1 HE1  sing N N 443 
TRP   CE2 CZ2  sing Y N 444 
TRP   CE3 CZ3  doub Y N 445 
TRP   CE3 HE3  sing N N 446 
TRP   CZ2 CH2  doub Y N 447 
TRP   CZ2 HZ2  sing N N 448 
TRP   CZ3 CH2  sing Y N 449 
TRP   CZ3 HZ3  sing N N 450 
TRP   CH2 HH2  sing N N 451 
TRP   OXT HXT  sing N N 452 
TYR   N   CA   sing N N 453 
TYR   N   H    sing N N 454 
TYR   N   H2   sing N N 455 
TYR   CA  C    sing N N 456 
TYR   CA  CB   sing N N 457 
TYR   CA  HA   sing N N 458 
TYR   C   O    doub N N 459 
TYR   C   OXT  sing N N 460 
TYR   CB  CG   sing N N 461 
TYR   CB  HB2  sing N N 462 
TYR   CB  HB3  sing N N 463 
TYR   CG  CD1  doub Y N 464 
TYR   CG  CD2  sing Y N 465 
TYR   CD1 CE1  sing Y N 466 
TYR   CD1 HD1  sing N N 467 
TYR   CD2 CE2  doub Y N 468 
TYR   CD2 HD2  sing N N 469 
TYR   CE1 CZ   doub Y N 470 
TYR   CE1 HE1  sing N N 471 
TYR   CE2 CZ   sing Y N 472 
TYR   CE2 HE2  sing N N 473 
TYR   CZ  OH   sing N N 474 
TYR   OH  HH   sing N N 475 
TYR   OXT HXT  sing N N 476 
VAL   N   CA   sing N N 477 
VAL   N   H    sing N N 478 
VAL   N   H2   sing N N 479 
VAL   CA  C    sing N N 480 
VAL   CA  CB   sing N N 481 
VAL   CA  HA   sing N N 482 
VAL   C   O    doub N N 483 
VAL   C   OXT  sing N N 484 
VAL   CB  CG1  sing N N 485 
VAL   CB  CG2  sing N N 486 
VAL   CB  HB   sing N N 487 
VAL   CG1 HG11 sing N N 488 
VAL   CG1 HG12 sing N N 489 
VAL   CG1 HG13 sing N N 490 
VAL   CG2 HG21 sing N N 491 
VAL   CG2 HG22 sing N N 492 
VAL   CG2 HG23 sing N N 493 
VAL   OXT HXT  sing N N 494 
# 
loop_
_pdbx_audit_support.funding_organization 
_pdbx_audit_support.country 
_pdbx_audit_support.grant_number 
_pdbx_audit_support.ordinal 
'Austrian Science Fund' Austria 'M 2730-B' 1 
'Austrian Science Fund' Austria P26_P36648 2 
# 
_pdbx_initial_refinement_model.id               1 
_pdbx_initial_refinement_model.entity_id_list   ? 
_pdbx_initial_refinement_model.type             'experimental model' 
_pdbx_initial_refinement_model.source_name      PDB 
_pdbx_initial_refinement_model.accession_code   7QY0 
_pdbx_initial_refinement_model.details          ? 
# 
_space_group.name_H-M_alt     'P 65 2 2' 
_space_group.name_Hall        'P 65 2 (x,y,z+1/12)' 
_space_group.IT_number        179 
_space_group.crystal_system   hexagonal 
_space_group.id               1 
# 
_atom_sites.entry_id                    9QWE 
_atom_sites.Cartn_transf_matrix[1][1]   ? 
_atom_sites.Cartn_transf_matrix[1][2]   ? 
_atom_sites.Cartn_transf_matrix[1][3]   ? 
_atom_sites.Cartn_transf_matrix[2][1]   ? 
_atom_sites.Cartn_transf_matrix[2][2]   ? 
_atom_sites.Cartn_transf_matrix[2][3]   ? 
_atom_sites.Cartn_transf_matrix[3][1]   ? 
_atom_sites.Cartn_transf_matrix[3][2]   ? 
_atom_sites.Cartn_transf_matrix[3][3]   ? 
_atom_sites.Cartn_transf_vector[1]      ? 
_atom_sites.Cartn_transf_vector[2]      ? 
_atom_sites.Cartn_transf_vector[3]      ? 
_atom_sites.Cartn_transform_axes        ? 
_atom_sites.fract_transf_matrix[1][1]   0.007630 
_atom_sites.fract_transf_matrix[1][2]   0.004405 
_atom_sites.fract_transf_matrix[1][3]   0.000000 
_atom_sites.fract_transf_matrix[2][1]   0.000000 
_atom_sites.fract_transf_matrix[2][2]   0.008810 
_atom_sites.fract_transf_matrix[2][3]   0.000000 
_atom_sites.fract_transf_matrix[3][1]   0.000000 
_atom_sites.fract_transf_matrix[3][2]   0.000000 
_atom_sites.fract_transf_matrix[3][3]   0.006449 
_atom_sites.fract_transf_vector[1]      0.00000 
_atom_sites.fract_transf_vector[2]      0.00000 
_atom_sites.fract_transf_vector[3]      0.00000 
_atom_sites.solution_primary            ? 
_atom_sites.solution_secondary          ? 
_atom_sites.solution_hydrogens          ? 
_atom_sites.special_details             ? 
# 
loop_
_atom_type.symbol 
_atom_type.scat_dispersion_real 
_atom_type.scat_dispersion_imag 
_atom_type.scat_Cromer_Mann_a1 
_atom_type.scat_Cromer_Mann_a2 
_atom_type.scat_Cromer_Mann_a3 
_atom_type.scat_Cromer_Mann_a4 
_atom_type.scat_Cromer_Mann_b1 
_atom_type.scat_Cromer_Mann_b2 
_atom_type.scat_Cromer_Mann_b3 
_atom_type.scat_Cromer_Mann_b4 
_atom_type.scat_Cromer_Mann_c 
_atom_type.scat_source 
_atom_type.scat_dispersion_source 
C  ? ? 3.54356  2.42580 ? ? 25.62398 1.50364  ? ? 0.0 
;2-Gaussian fit: Grosse-Kunstleve RW, Sauter NK, Adams PD: Newsletter of the IUCr Commission on Crystallographic Computing 2004, 3, 22-31.
;
? 
CA ? ? 16.26893 3.65395 ? ? 3.58509  77.28589 ? ? 0.0 
;2-Gaussian fit: Grosse-Kunstleve RW, Sauter NK, Adams PD: Newsletter of the IUCr Commission on Crystallographic Computing 2004, 3, 22-31.
;
? 
CL ? ? 9.50761  7.44341 ? ? 1.04373  23.83732 ? ? 0.0 
;2-Gaussian fit: Grosse-Kunstleve RW, Sauter NK, Adams PD: Newsletter of the IUCr Commission on Crystallographic Computing 2004, 3, 22-31.
;
? 
H  ? ? 0.51345  0.48472 ? ? 24.73122 6.32584  ? ? 0.0 
;2-Gaussian fit: Grosse-Kunstleve RW, Sauter NK, Adams PD: Newsletter of the IUCr Commission on Crystallographic Computing 2004, 3, 22-31.
;
? 
N  ? ? 4.01032  2.96436 ? ? 19.97189 1.75589  ? ? 0.0 
;2-Gaussian fit: Grosse-Kunstleve RW, Sauter NK, Adams PD: Newsletter of the IUCr Commission on Crystallographic Computing 2004, 3, 22-31.
;
? 
NA ? ? 9.38062  1.54875 ? ? 3.38349  72.32734 ? ? 0.0 
;2-Gaussian fit: Grosse-Kunstleve RW, Sauter NK, Adams PD: Newsletter of the IUCr Commission on Crystallographic Computing 2004, 3, 22-31.
;
? 
O  ? ? 4.49882  3.47563 ? ? 15.80542 1.70748  ? ? 0.0 
;2-Gaussian fit: Grosse-Kunstleve RW, Sauter NK, Adams PD: Newsletter of the IUCr Commission on Crystallographic Computing 2004, 3, 22-31.
;
? 
S  ? ? 9.55732  6.39887 ? ? 1.23737  29.19336 ? ? 0.0 
;2-Gaussian fit: Grosse-Kunstleve RW, Sauter NK, Adams PD: Newsletter of the IUCr Commission on Crystallographic Computing 2004, 3, 22-31.
;
? 
# 
loop_
_atom_site.group_PDB 
_atom_site.id 
_atom_site.type_symbol 
_atom_site.label_atom_id 
_atom_site.label_alt_id 
_atom_site.label_comp_id 
_atom_site.label_asym_id 
_atom_site.label_entity_id 
_atom_site.label_seq_id 
_atom_site.pdbx_PDB_ins_code 
_atom_site.Cartn_x 
_atom_site.Cartn_y 
_atom_site.Cartn_z 
_atom_site.occupancy 
_atom_site.B_iso_or_equiv 
_atom_site.pdbx_formal_charge 
_atom_site.auth_seq_id 
_atom_site.auth_comp_id 
_atom_site.auth_asym_id 
_atom_site.auth_atom_id 
_atom_site.pdbx_PDB_model_num 
ATOM   1    N  N    . TYR   A 1 3   ? 7.76490  -32.25014 -16.81735 1.000 55.20650 ? 110  TYR   A N    1 
ATOM   2    C  CA   . TYR   A 1 3   ? 9.21828  -32.16048 -16.96571 1.000 55.01983 ? 110  TYR   A CA   1 
ATOM   3    C  C    . TYR   A 1 3   ? 9.69144  -32.84436 -18.24180 1.000 54.89222 ? 110  TYR   A C    1 
ATOM   4    O  O    . TYR   A 1 3   ? 9.28074  -33.96773 -18.53958 1.000 55.74075 ? 110  TYR   A O    1 
ATOM   5    C  CB   . TYR   A 1 3   ? 9.94928  -32.79149 -15.76833 1.000 53.81826 ? 110  TYR   A CB   1 
ATOM   6    C  CG   . TYR   A 1 3   ? 11.44893 -32.77510 -15.96249 1.000 52.92510 ? 110  TYR   A CG   1 
ATOM   7    C  CD1  . TYR   A 1 3   ? 12.14596 -31.57354 -15.92477 1.000 52.61369 ? 110  TYR   A CD1  1 
ATOM   8    C  CD2  . TYR   A 1 3   ? 12.16374 -33.94796 -16.21692 1.000 51.14185 ? 110  TYR   A CD2  1 
ATOM   9    C  CE1  . TYR   A 1 3   ? 13.50046 -31.53094 -16.12478 1.000 51.98044 ? 110  TYR   A CE1  1 
ATOM   10   C  CE2  . TYR   A 1 3   ? 13.53394 -33.91580 -16.41857 1.000 49.64184 ? 110  TYR   A CE2  1 
ATOM   11   C  CZ   . TYR   A 1 3   ? 14.18998 -32.69563 -16.37500 1.000 51.58167 ? 110  TYR   A CZ   1 
ATOM   12   O  OH   . TYR   A 1 3   ? 15.54671 -32.60896 -16.56869 1.000 53.31157 ? 110  TYR   A OH   1 
ATOM   13   H  HA   . TYR   A 1 3   ? 9.44943  -31.21927 -17.00540 1.000 66.02380 ? 110  TYR   A HA   1 
ATOM   14   H  HB2  . TYR   A 1 3   ? 9.73976  -32.29039 -14.96466 1.000 64.58191 ? 110  TYR   A HB2  1 
ATOM   15   H  HB3  . TYR   A 1 3   ? 9.66420  -33.71324 -15.66835 1.000 64.58191 ? 110  TYR   A HB3  1 
ATOM   16   H  HD1  . TYR   A 1 3   ? 11.68406 -30.78322 -15.76061 1.000 63.13643 ? 110  TYR   A HD1  1 
ATOM   17   H  HD2  . TYR   A 1 3   ? 11.71384 -34.76117 -16.25140 1.000 61.37022 ? 110  TYR   A HD2  1 
ATOM   18   H  HE1  . TYR   A 1 3   ? 13.95215 -30.71868 -16.09165 1.000 62.37653 ? 110  TYR   A HE1  1 
ATOM   19   H  HE2  . TYR   A 1 3   ? 14.00611 -34.70046 -16.58061 1.000 59.57021 ? 110  TYR   A HE2  1 
ATOM   20   H  HH   . TYR   A 1 3   ? 15.82331 -33.29116 -16.97329 1.000 63.97389 ? 110  TYR   A HH   1 
ATOM   21   N  N    . GLN   A 1 4   ? 10.57443 -32.18010 -18.98212 1.000 53.60680 ? 111  GLN   A N    1 
ATOM   22   C  CA   . GLN   A 1 4   ? 11.14415 -32.73275 -20.20556 1.000 51.51289 ? 111  GLN   A CA   1 
ATOM   23   C  C    . GLN   A 1 4   ? 12.62346 -33.01468 -19.97111 1.000 44.85635 ? 111  GLN   A C    1 
ATOM   24   O  O    . GLN   A 1 4   ? 13.38742 -32.11126 -19.61452 1.000 43.53767 ? 111  GLN   A O    1 
ATOM   25   C  CB   . GLN   A 1 4   ? 10.94833 -31.78410 -21.39030 1.000 53.76067 ? 111  GLN   A CB   1 
ATOM   26   C  CG   . GLN   A 1 4   ? 9.48173  -31.41196 -21.66611 1.000 55.86779 ? 111  GLN   A CG   1 
ATOM   27   C  CD   . GLN   A 1 4   ? 8.56559  -32.61956 -21.78193 1.000 56.59760 ? 111  GLN   A CD   1 
ATOM   28   O  OE1  . GLN   A 1 4   ? 8.86586  -33.57831 -22.49258 0.000 56.51196 ? 111  GLN   A OE1  1 
ATOM   29   N  NE2  . GLN   A 1 4   ? 7.44148  -32.57623 -21.07383 0.000 56.51243 ? 111  GLN   A NE2  1 
ATOM   30   H  H    . GLN   A 1 4   ? 10.86355 -31.39290 -18.79154 1.000 64.32816 ? 111  GLN   A H    1 
ATOM   31   H  HA   . GLN   A 1 4   ? 10.70174 -33.56919 -20.41895 1.000 61.81547 ? 111  GLN   A HA   1 
ATOM   32   H  HB2  . GLN   A 1 4   ? 11.43173 -30.96219 -21.21231 1.000 64.51281 ? 111  GLN   A HB2  1 
ATOM   33   H  HB3  . GLN   A 1 4   ? 11.29898 -32.20897 -22.18869 1.000 64.51281 ? 111  GLN   A HB3  1 
ATOM   34   H  HG2  . GLN   A 1 4   ? 9.15573  -30.85998 -20.93813 1.000 67.04135 ? 111  GLN   A HG2  1 
ATOM   35   H  HG3  . GLN   A 1 4   ? 9.43418  -30.92128 -22.50150 1.000 67.04135 ? 111  GLN   A HG3  1 
ATOM   36   H  HE21 . GLN   A 1 4   ? 7.26716  -31.89023 -20.58534 0.000 67.81492 ? 111  GLN   A HE21 1 
ATOM   37   H  HE22 . GLN   A 1 4   ? 6.88851  -33.23419 -21.10420 0.000 67.81492 ? 111  GLN   A HE22 1 
ATOM   38   N  N    . GLU   A 1 5   ? 13.02656 -34.26218 -20.17018 1.000 41.30203 ? 112  GLU   A N    1 
ATOM   39   C  CA   . GLU   A 1 5   ? 14.41461 -34.59483 -19.94270 1.000 40.77602 ? 112  GLU   A CA   1 
ATOM   40   C  C    . GLU   A 1 5   ? 15.29337 -34.01361 -21.04678 1.000 35.73013 ? 112  GLU   A C    1 
ATOM   41   O  O    . GLU   A 1 5   ? 14.81647 -33.66561 -22.13343 1.000 34.90705 ? 112  GLU   A O    1 
ATOM   42   C  CB   . GLU   A 1 5   ? 14.61318 -36.10048 -19.86498 1.000 45.55052 ? 112  GLU   A CB   1 
ATOM   43   C  CG   . GLU   A 1 5   ? 14.52535 -36.79305 -21.19587 1.000 50.88289 ? 112  GLU   A CG   1 
ATOM   44   C  CD   . GLU   A 1 5   ? 14.70414 -38.28016 -21.05418 1.000 55.00423 ? 112  GLU   A CD   1 
ATOM   45   O  OE1  . GLU   A 1 5   ? 14.60387 -38.77022 -19.90911 1.000 54.21268 ? 112  GLU   A OE1  1 
ATOM   46   O  OE2  . GLU   A 1 5   ? 14.94774 -38.95113 -22.08324 1.000 58.52359 ? 112  GLU   A OE2  1 
ATOM   47   H  H    . GLU   A 1 5   ? 12.52693 -34.91238 -20.42943 1.000 49.56244 ? 112  GLU   A H    1 
ATOM   48   H  HA   . GLU   A 1 5   ? 14.69160 -34.21479 -19.09433 1.000 48.93122 ? 112  GLU   A HA   1 
ATOM   49   H  HB2  . GLU   A 1 5   ? 15.49169 -36.28030 -19.49513 1.000 54.66063 ? 112  GLU   A HB2  1 
ATOM   50   H  HB3  . GLU   A 1 5   ? 13.92800 -36.47594 -19.29013 1.000 54.66063 ? 112  GLU   A HB3  1 
ATOM   51   H  HG2  . GLU   A 1 5   ? 13.65404 -36.62600 -21.58804 1.000 61.05946 ? 112  GLU   A HG2  1 
ATOM   52   H  HG3  . GLU   A 1 5   ? 15.22233 -36.45576 -21.78013 1.000 61.05946 ? 112  GLU   A HG3  1 
ATOM   53   N  N    . PRO   A 1 6   ? 16.58909 -33.91849 -20.78660 1.000 31.65595 ? 113  PRO   A N    1 
ATOM   54   C  CA   . PRO   A 1 6   ? 17.48893 -33.25968 -21.73270 1.000 29.73733 ? 113  PRO   A CA   1 
ATOM   55   C  C    . PRO   A 1 6   ? 17.51288 -33.94422 -23.08282 1.000 28.08464 ? 113  PRO   A C    1 
ATOM   56   O  O    . PRO   A 1 6   ? 17.34781 -35.15764 -23.20157 1.000 29.07785 ? 113  PRO   A O    1 
ATOM   57   C  CB   . PRO   A 1 6   ? 18.84826 -33.34837 -21.03770 1.000 30.51913 ? 113  PRO   A CB   1 
ATOM   58   C  CG   . PRO   A 1 6   ? 18.48380 -33.34170 -19.58111 1.000 30.61789 ? 113  PRO   A CG   1 
ATOM   59   C  CD   . PRO   A 1 6   ? 17.24645 -34.17916 -19.49392 1.000 31.03910 ? 113  PRO   A CD   1 
ATOM   60   H  HA   . PRO   A 1 6   ? 17.23061 -32.33259 -21.85388 1.000 35.68480 ? 113  PRO   A HA   1 
ATOM   61   H  HB2  . PRO   A 1 6   ? 19.30203 -34.16903 -21.28573 1.000 36.62296 ? 113  PRO   A HB2  1 
ATOM   62   H  HB3  . PRO   A 1 6   ? 19.39708 -32.58281 -21.26921 1.000 36.62296 ? 113  PRO   A HB3  1 
ATOM   63   H  HG2  . PRO   A 1 6   ? 19.20292 -33.72858 -19.05758 1.000 36.74146 ? 113  PRO   A HG2  1 
ATOM   64   H  HG3  . PRO   A 1 6   ? 18.31046 -32.43383 -19.28681 1.000 36.74146 ? 113  PRO   A HG3  1 
ATOM   65   H  HD2  . PRO   A 1 6   ? 17.46839 -35.11874 -19.39988 1.000 37.24692 ? 113  PRO   A HD2  1 
ATOM   66   H  HD3  . PRO   A 1 6   ? 16.68570 -33.89518 -18.75513 1.000 37.24692 ? 113  PRO   A HD3  1 
ATOM   67   N  N    . THR   A 1 7   ? 17.73854 -33.13276 -24.10401 1.000 26.61412 ? 114  THR   A N    1 
ATOM   68   C  CA   . THR   A 1 7   ? 17.78307 -33.57026 -25.48922 1.000 28.31502 ? 114  THR   A CA   1 
ATOM   69   C  C    . THR   A 1 7   ? 19.20756 -33.72968 -26.00271 1.000 26.29432 ? 114  THR   A C    1 
ATOM   70   O  O    . THR   A 1 7   ? 19.39647 -34.11881 -27.15695 1.000 27.92228 ? 114  THR   A O    1 
ATOM   71   C  CB   . THR   A 1 7   ? 17.03986 -32.56551 -26.35533 1.000 28.93542 ? 114  THR   A CB   1 
ATOM   72   O  OG1  . THR   A 1 7   ? 17.65346 -31.28433 -26.17808 1.000 30.63863 ? 114  THR   A OG1  1 
ATOM   73   C  CG2  . THR   A 1 7   ? 15.55717 -32.49637 -25.94557 1.000 30.86809 ? 114  THR   A CG2  1 
ATOM   74   H  H    . THR   A 1 7   ? 17.87465 -32.28813 -24.01635 1.000 31.93695 ? 114  THR   A H    1 
ATOM   75   H  HA   . THR   A 1 7   ? 17.34107 -34.42995 -25.56964 1.000 33.97802 ? 114  THR   A HA   1 
ATOM   76   H  HB   . THR   A 1 7   ? 17.07558 -32.82541 -27.28918 1.000 34.72250 ? 114  THR   A HB   1 
ATOM   77   H  HG1  . THR   A 1 7   ? 17.11981 -30.67640 -26.40446 1.000 36.76635 ? 114  THR   A HG1  1 
ATOM   78   H  HG21 . THR   A 1 7   ? 15.08338 -31.87322 -26.51838 1.000 37.04171 ? 114  THR   A HG21 1 
ATOM   79   H  HG22 . THR   A 1 7   ? 15.14900 -33.37245 -26.02797 1.000 37.04171 ? 114  THR   A HG22 1 
ATOM   80   H  HG23 . THR   A 1 7   ? 15.48077 -32.19876 -25.02553 1.000 37.04171 ? 114  THR   A HG23 1 
ATOM   81   N  N    . ASP   A 1 8   ? 20.20775 -33.45979 -25.16901 1.000 26.23132 ? 115  ASP   A N    1 
ATOM   82   C  CA   . ASP   A 1 8   ? 21.58933 -33.46427 -25.62032 1.000 24.85180 ? 115  ASP   A CA   1 
ATOM   83   C  C    . ASP   A 1 8   ? 21.95816 -34.81347 -26.23362 1.000 24.27866 ? 115  ASP   A C    1 
ATOM   84   O  O    . ASP   A 1 8   ? 21.49829 -35.86722 -25.77373 1.000 24.27960 ? 115  ASP   A O    1 
ATOM   85   C  CB   . ASP   A 1 8   ? 22.51085 -33.14760 -24.44495 1.000 23.44481 ? 115  ASP   A CB   1 
ATOM   86   C  CG   . ASP   A 1 8   ? 22.16148 -31.83584 -23.78170 1.000 22.42008 ? 115  ASP   A CG   1 
ATOM   87   O  OD1  . ASP   A 1 8   ? 21.02915 -31.73587 -23.25096 1.000 24.41379 ? 115  ASP   A OD1  1 
ATOM   88   O  OD2  . ASP   A 1 8   ? 23.00094 -30.90076 -23.80289 1.000 22.11695 ? 115  ASP   A OD2  1 
ATOM   89   H  H    . ASP   A 1 8   ? 20.11087 -33.27078 -24.33565 1.000 31.47758 ? 115  ASP   A H    1 
ATOM   90   H  HA   . ASP   A 1 8   ? 21.71168 -32.79099 -26.30780 1.000 29.82216 ? 115  ASP   A HA   1 
ATOM   91   H  HB2  . ASP   A 1 8   ? 22.43391 -33.85136 -23.78185 1.000 28.13377 ? 115  ASP   A HB2  1 
ATOM   92   H  HB3  . ASP   A 1 8   ? 23.42515 -33.09081 -24.76390 1.000 28.13377 ? 115  ASP   A HB3  1 
ATOM   93   N  N    . PRO   A 1 9   ? 22.81486 -34.81376 -27.25698 1.000 23.86272 ? 116  PRO   A N    1 
ATOM   94   C  CA   . PRO   A 1 9   ? 23.04575 -36.05914 -28.01282 1.000 25.58954 ? 116  PRO   A CA   1 
ATOM   95   C  C    . PRO   A 1 9   ? 23.58463 -37.20262 -27.17269 1.000 25.54071 ? 116  PRO   A C    1 
ATOM   96   O  O    . PRO   A 1 9   ? 23.28824 -38.36774 -27.46965 1.000 24.72427 ? 116  PRO   A O    1 
ATOM   97   C  CB   . PRO   A 1 9   ? 24.05024 -35.63249 -29.09823 1.000 26.78017 ? 116  PRO   A CB   1 
ATOM   98   C  CG   . PRO   A 1 9   ? 24.63398 -34.33288 -28.61231 1.000 26.42879 ? 116  PRO   A CG   1 
ATOM   99   C  CD   . PRO   A 1 9   ? 23.55242 -33.67144 -27.82062 1.000 25.18106 ? 116  PRO   A CD   1 
ATOM   100  H  HA   . PRO   A 1 9   ? 22.21668 -36.33989 -28.43082 1.000 30.70745 ? 116  PRO   A HA   1 
ATOM   101  H  HB2  . PRO   A 1 9   ? 24.74006 -36.30803 -29.19150 1.000 32.13620 ? 116  PRO   A HB2  1 
ATOM   102  H  HB3  . PRO   A 1 9   ? 23.58928 -35.51020 -29.94289 1.000 32.13620 ? 116  PRO   A HB3  1 
ATOM   103  H  HG2  . PRO   A 1 9   ? 25.40834 -34.50973 -28.05554 1.000 31.71455 ? 116  PRO   A HG2  1 
ATOM   104  H  HG3  . PRO   A 1 9   ? 24.88898 -33.78468 -29.37082 1.000 31.71455 ? 116  PRO   A HG3  1 
ATOM   105  H  HD2  . PRO   A 1 9   ? 23.92624 -33.11841 -27.11684 1.000 30.21728 ? 116  PRO   A HD2  1 
ATOM   106  H  HD3  . PRO   A 1 9   ? 22.98010 -33.13744 -28.39350 1.000 30.21728 ? 116  PRO   A HD3  1 
ATOM   107  N  N    . LYS   A 1 10  ? 24.36728 -36.92211 -26.13688 1.000 23.27999 ? 117  LYS   A N    1 
ATOM   108  C  CA   . LYS   A 1 10  ? 24.96356 -37.98857 -25.34544 1.000 24.55425 ? 117  LYS   A CA   1 
ATOM   109  C  C    . LYS   A 1 10  ? 24.27415 -38.18874 -24.00885 1.000 22.80118 ? 117  LYS   A C    1 
ATOM   110  O  O    . LYS   A 1 10  ? 24.75409 -38.98096 -23.19170 1.000 22.61890 ? 117  LYS   A O    1 
ATOM   111  C  CB   . LYS   A 1 10  ? 26.45705 -37.73115 -25.14157 1.000 27.46150 ? 117  LYS   A CB   1 
ATOM   112  C  CG   . LYS   A 1 10  ? 27.16832 -37.56146 -26.48383 1.000 32.16292 ? 117  LYS   A CG   1 
ATOM   113  C  CD   . LYS   A 1 10  ? 28.63649 -37.86794 -26.38535 1.000 36.86148 ? 117  LYS   A CD   1 
ATOM   114  C  CE   . LYS   A 1 10  ? 28.96837 -39.27227 -26.80125 0.000 37.10217 ? 117  LYS   A CE   1 
ATOM   115  N  NZ   . LYS   A 1 10  ? 28.55427 -39.57063 -28.19909 0.000 37.07398 ? 117  LYS   A NZ   1 
ATOM   116  H  H    . LYS   A 1 10  ? 24.56550 -36.12703 -25.87582 1.000 27.93599 ? 117  LYS   A H    1 
ATOM   117  H  HA   . LYS   A 1 10  ? 24.87672 -38.81755 -25.84157 1.000 29.46511 ? 117  LYS   A HA   1 
ATOM   118  H  HB2  . LYS   A 1 10  ? 26.57717 -36.91951 -24.62415 1.000 32.95380 ? 117  LYS   A HB2  1 
ATOM   119  H  HB3  . LYS   A 1 10  ? 26.85374 -38.48358 -24.67532 1.000 32.95380 ? 117  LYS   A HB3  1 
ATOM   120  H  HG2  . LYS   A 1 10  ? 26.77551 -38.16655 -27.13226 1.000 38.59551 ? 117  LYS   A HG2  1 
ATOM   121  H  HG3  . LYS   A 1 10  ? 27.06992 -36.64427 -26.78381 1.000 38.59551 ? 117  LYS   A HG3  1 
ATOM   122  H  HD2  . LYS   A 1 10  ? 29.12550 -37.26140 -26.96317 1.000 44.23377 ? 117  LYS   A HD2  1 
ATOM   123  H  HD3  . LYS   A 1 10  ? 28.92245 -37.75288 -25.46563 1.000 44.23377 ? 117  LYS   A HD3  1 
ATOM   124  H  HE2  . LYS   A 1 10  ? 29.92750 -39.40268 -26.73829 0.000 44.52260 ? 117  LYS   A HE2  1 
ATOM   125  H  HE3  . LYS   A 1 10  ? 28.50987 -39.89307 -26.21365 0.000 44.52260 ? 117  LYS   A HE3  1 
ATOM   126  H  HZ1  . LYS   A 1 10  ? 28.80717 -40.39423 -28.42227 0.000 44.48878 ? 117  LYS   A HZ1  1 
ATOM   127  H  HZ2  . LYS   A 1 10  ? 27.66951 -39.50989 -28.27400 0.000 44.48878 ? 117  LYS   A HZ2  1 
ATOM   128  H  HZ3  . LYS   A 1 10  ? 28.93200 -38.99085 -28.75879 0.000 44.48878 ? 117  LYS   A HZ3  1 
ATOM   129  N  N    . PHE   A 1 11  ? 23.14547 -37.52296 -23.77433 1.000 23.40511 ? 118  PHE   A N    1 
ATOM   130  C  CA   . PHE   A 1 11  ? 22.44707 -37.75170 -22.51854 1.000 24.14467 ? 118  PHE   A CA   1 
ATOM   131  C  C    . PHE   A 1 11  ? 22.03134 -39.20569 -22.38015 1.000 22.52584 ? 118  PHE   A C    1 
ATOM   132  O  O    . PHE   A 1 11  ? 22.17875 -39.75897 -21.27512 1.000 21.99367 ? 118  PHE   A O    1 
ATOM   133  C  CB   . PHE   A 1 11  ? 21.23917 -36.82254 -22.37459 1.000 25.13082 ? 118  PHE   A CB   1 
ATOM   134  C  CG   . PHE   A 1 11  ? 20.42550 -37.11236 -21.14952 1.000 26.31983 ? 118  PHE   A CG   1 
ATOM   135  C  CD1  . PHE   A 1 11  ? 20.97027 -36.91551 -19.89619 1.000 25.29278 ? 118  PHE   A CD1  1 
ATOM   136  C  CD2  . PHE   A 1 11  ? 19.13595 -37.61050 -21.24580 1.000 27.71250 ? 118  PHE   A CD2  1 
ATOM   137  C  CE1  . PHE   A 1 11  ? 20.24491 -37.20663 -18.74334 1.000 25.60305 ? 118  PHE   A CE1  1 
ATOM   138  C  CE2  . PHE   A 1 11  ? 18.40001 -37.89032 -20.10812 1.000 28.62446 ? 118  PHE   A CE2  1 
ATOM   139  C  CZ   . PHE   A 1 11  ? 18.96550 -37.68918 -18.84820 1.000 28.41915 ? 118  PHE   A CZ   1 
ATOM   140  H  H    . PHE   A 1 11  ? 22.77837 -36.95559 -24.30624 1.000 28.08613 ? 118  PHE   A H    1 
ATOM   141  H  HA   . PHE   A 1 11  ? 23.05130 -37.52164 -21.79544 1.000 28.97360 ? 118  PHE   A HA   1 
ATOM   142  H  HB2  . PHE   A 1 11  ? 21.55127 -35.90589 -22.31755 1.000 30.15698 ? 118  PHE   A HB2  1 
ATOM   143  H  HB3  . PHE   A 1 11  ? 20.66458 -36.92980 -23.14870 1.000 30.15698 ? 118  PHE   A HB3  1 
ATOM   144  H  HD1  . PHE   A 1 11  ? 21.83555 -36.58314 -19.82053 1.000 30.35134 ? 118  PHE   A HD1  1 
ATOM   145  H  HD2  . PHE   A 1 11  ? 18.76123 -37.75828 -22.08404 1.000 33.25500 ? 118  PHE   A HD2  1 
ATOM   146  H  HE1  . PHE   A 1 11  ? 20.62672 -37.07429 -17.90572 1.000 30.72366 ? 118  PHE   A HE1  1 
ATOM   147  H  HE2  . PHE   A 1 11  ? 17.53051 -38.21170 -20.18281 1.000 34.34935 ? 118  PHE   A HE2  1 
ATOM   148  H  HZ   . PHE   A 1 11  ? 18.47582 -37.88195 -18.08142 1.000 34.10298 ? 118  PHE   A HZ   1 
ATOM   149  N  N    . PRO   A 1 12  ? 21.55062 -39.88236 -23.42506 1.000 23.91725 ? 119  PRO   A N    1 
ATOM   150  C  CA   . PRO   A 1 12  ? 21.23439 -41.31451 -23.28190 1.000 25.63018 ? 119  PRO   A CA   1 
ATOM   151  C  C    . PRO   A 1 12  ? 22.41166 -42.15002 -22.82705 1.000 24.94273 ? 119  PRO   A C    1 
ATOM   152  O  O    . PRO   A 1 12  ? 22.21655 -43.20435 -22.21054 1.000 26.86907 ? 119  PRO   A O    1 
ATOM   153  C  CB   . PRO   A 1 12  ? 20.77715 -41.70869 -24.69258 1.000 26.68584 ? 119  PRO   A CB   1 
ATOM   154  C  CG   . PRO   A 1 12  ? 20.23767 -40.41797 -25.28129 1.000 26.37035 ? 119  PRO   A CG   1 
ATOM   155  C  CD   . PRO   A 1 12  ? 21.16768 -39.35387 -24.74902 1.000 24.79647 ? 119  PRO   A CD   1 
ATOM   156  H  HA   . PRO   A 1 12  ? 20.50074 -41.43044 -22.65803 1.000 30.75622 ? 119  PRO   A HA   1 
ATOM   157  H  HB2  . PRO   A 1 12  ? 21.52975 -42.04056 -25.20673 1.000 32.02301 ? 119  PRO   A HB2  1 
ATOM   158  H  HB3  . PRO   A 1 12  ? 20.08527 -42.38665 -24.64183 1.000 32.02301 ? 119  PRO   A HB3  1 
ATOM   159  H  HG2  . PRO   A 1 12  ? 20.26622 -40.45491 -26.25017 1.000 31.64441 ? 119  PRO   A HG2  1 
ATOM   160  H  HG3  . PRO   A 1 12  ? 19.32725 -40.26878 -24.98166 1.000 31.64441 ? 119  PRO   A HG3  1 
ATOM   161  H  HD2  . PRO   A 1 12  ? 21.94493 -39.25517 -25.32090 1.000 29.75577 ? 119  PRO   A HD2  1 
ATOM   162  H  HD3  . PRO   A 1 12  ? 20.70871 -38.50364 -24.66335 1.000 29.75577 ? 119  PRO   A HD3  1 
ATOM   163  N  N    A GLN   A 1 13  ? 23.63444 -41.71828 -23.12338 0.538 23.38447 ? 120  GLN   A N    1 
ATOM   164  N  N    B GLN   A 1 13  ? 23.63160 -41.71298 -23.11440 0.462 23.81878 ? 120  GLN   A N    1 
ATOM   165  C  CA   A GLN   A 1 13  ? 24.82183 -42.44186 -22.69549 0.538 23.32143 ? 120  GLN   A CA   1 
ATOM   166  C  CA   B GLN   A 1 13  ? 24.81796 -42.44049 -22.69414 0.462 23.97968 ? 120  GLN   A CA   1 
ATOM   167  C  C    A GLN   A 1 13  ? 25.22043 -42.13182 -21.25866 0.538 21.25918 ? 120  GLN   A C    1 
ATOM   168  C  C    B GLN   A 1 13  ? 25.24053 -42.11239 -21.26917 0.462 21.56407 ? 120  GLN   A C    1 
ATOM   169  O  O    A GLN   A 1 13  ? 26.10376 -42.80640 -20.72359 0.538 21.37618 ? 120  GLN   A O    1 
ATOM   170  O  O    B GLN   A 1 13  ? 26.16225 -42.75185 -20.75518 0.462 21.38931 ? 120  GLN   A O    1 
ATOM   171  C  CB   A GLN   A 1 13  ? 25.99199 -42.12463 -23.62038 0.538 26.94063 ? 120  GLN   A CB   1 
ATOM   172  C  CB   B GLN   A 1 13  ? 25.96203 -42.14335 -23.65437 0.462 27.75859 ? 120  GLN   A CB   1 
ATOM   173  C  CG   A GLN   A 1 13  ? 25.84925 -42.71800 -25.01289 0.538 32.33172 ? 120  GLN   A CG   1 
ATOM   174  C  CG   B GLN   A 1 13  ? 25.77673 -42.78761 -25.01802 0.462 32.74701 ? 120  GLN   A CG   1 
ATOM   175  C  CD   A GLN   A 1 13  ? 25.49276 -41.67258 -26.03373 0.538 37.31171 ? 120  GLN   A CD   1 
ATOM   176  C  CD   B GLN   A 1 13  ? 26.63088 -42.14344 -26.07034 0.462 37.79876 ? 120  GLN   A CD   1 
ATOM   177  O  OE1  A GLN   A 1 13  ? 24.33642 -41.26844 -26.15263 0.538 37.04014 ? 120  GLN   A OE1  1 
ATOM   178  O  OE1  B GLN   A 1 13  ? 27.71057 -42.63838 -26.40184 0.462 38.34850 ? 120  GLN   A OE1  1 
ATOM   179  N  NE2  A GLN   A 1 13  ? 26.49560 -41.20749 -26.77016 0.538 42.50609 ? 120  GLN   A NE2  1 
ATOM   180  N  NE2  B GLN   A 1 13  ? 26.15392 -41.02288 -26.60852 0.462 41.71303 ? 120  GLN   A NE2  1 
ATOM   181  H  H    A GLN   A 1 13  ? 23.80158 -41.00489 -23.57365 0.538 28.06137 ? 120  GLN   A H    1 
ATOM   182  H  H    B GLN   A 1 13  ? 23.79855 -40.99318 -23.55442 0.462 28.58254 ? 120  GLN   A H    1 
ATOM   183  H  HA   A GLN   A 1 13  ? 24.63934 -43.39254 -22.75714 0.538 27.98571 ? 120  GLN   A HA   1 
ATOM   184  H  HA   B GLN   A 1 13  ? 24.63528 -43.39248 -22.72926 0.462 28.77562 ? 120  GLN   A HA   1 
ATOM   185  H  HB2  A GLN   A 1 13  ? 26.06312 -41.16182 -23.71444 0.538 32.32876 ? 120  GLN   A HB2  1 
ATOM   186  H  HB2  B GLN   A 1 13  ? 26.02379 -41.18387 -23.78273 0.462 33.31031 ? 120  GLN   A HB2  1 
ATOM   187  H  HB3  A GLN   A 1 13  ? 26.80475 -42.48064 -23.22849 0.538 32.32876 ? 120  GLN   A HB3  1 
ATOM   188  H  HB3  B GLN   A 1 13  ? 26.78788 -42.48098 -23.27374 0.462 33.31031 ? 120  GLN   A HB3  1 
ATOM   189  H  HG2  A GLN   A 1 13  ? 26.69036 -43.12393 -25.27494 0.538 38.79806 ? 120  GLN   A HG2  1 
ATOM   190  H  HG2  B GLN   A 1 13  ? 26.02040 -43.72488 -24.96292 0.462 39.29641 ? 120  GLN   A HG2  1 
ATOM   191  H  HG3  A GLN   A 1 13  ? 25.14652 -43.38657 -25.00478 0.538 38.79806 ? 120  GLN   A HG3  1 
ATOM   192  H  HG3  B GLN   A 1 13  ? 24.84885 -42.70133 -25.28729 0.462 39.29641 ? 120  GLN   A HG3  1 
ATOM   193  H  HE21 A GLN   A 1 13  ? 27.29300 -41.50560 -26.64816 0.538 51.00730 ? 120  GLN   A HE21 1 
ATOM   194  H  HE21 B GLN   A 1 13  ? 25.39657 -40.70934 -26.34830 0.462 50.05564 ? 120  GLN   A HE21 1 
ATOM   195  H  HE22 A GLN   A 1 13  ? 26.34749 -40.60825 -27.36898 0.538 51.00730 ? 120  GLN   A HE22 1 
ATOM   196  H  HE22 B GLN   A 1 13  ? 26.60320 -40.61264 -27.21634 0.462 50.05564 ? 120  GLN   A HE22 1 
ATOM   197  N  N    . GLN   A 1 14  ? 24.60338 -41.13457 -20.62718 1.000 21.11831 ? 121  GLN   A N    1 
ATOM   198  C  CA   . GLN   A 1 14  ? 24.88120 -40.80893 -19.22405 1.000 18.43572 ? 121  GLN   A CA   1 
ATOM   199  C  C    . GLN   A 1 14  ? 24.00103 -41.68577 -18.32808 1.000 20.62241 ? 121  GLN   A C    1 
ATOM   200  O  O    . GLN   A 1 14  ? 23.06587 -41.23972 -17.66130 1.000 23.26353 ? 121  GLN   A O    1 
ATOM   201  C  CB   . GLN   A 1 14  ? 24.66995 -39.32139 -18.98145 1.000 19.44459 ? 121  GLN   A CB   1 
ATOM   202  C  CG   . GLN   A 1 14  ? 25.63532 -38.48742 -19.81641 1.000 20.05088 ? 121  GLN   A CG   1 
ATOM   203  C  CD   . GLN   A 1 14  ? 25.53961 -36.98941 -19.60248 1.000 20.83955 ? 121  GLN   A CD   1 
ATOM   204  O  OE1  . GLN   A 1 14  ? 24.51618 -36.36724 -19.88061 1.000 23.73119 ? 121  GLN   A OE1  1 
ATOM   205  N  NE2  . GLN   A 1 14  ? 26.62781 -36.39638 -19.12744 1.000 24.62458 ? 121  GLN   A NE2  1 
ATOM   206  H  H    . GLN   A 1 14  ? 24.01343 -40.62493 -20.99024 1.000 25.34197 ? 121  GLN   A H    1 
ATOM   207  H  HA   . GLN   A 1 14  ? 25.80732 -41.00943 -19.01669 1.000 22.12287 ? 121  GLN   A HA   1 
ATOM   208  H  HB2  . GLN   A 1 14  ? 23.76318 -39.08042 -19.22764 1.000 23.33350 ? 121  GLN   A HB2  1 
ATOM   209  H  HB3  . GLN   A 1 14  ? 24.82320 -39.12285 -18.04444 1.000 23.33350 ? 121  GLN   A HB3  1 
ATOM   210  H  HG2  . GLN   A 1 14  ? 26.54153 -38.75463 -19.59667 1.000 24.06105 ? 121  GLN   A HG2  1 
ATOM   211  H  HG3  . GLN   A 1 14  ? 25.45720 -38.65857 -20.75443 1.000 24.06105 ? 121  GLN   A HG3  1 
ATOM   212  H  HE21 . GLN   A 1 14  ? 27.33209 -36.86061 -18.95988 1.000 29.54949 ? 121  GLN   A HE21 1 
ATOM   213  H  HE22 . GLN   A 1 14  ? 26.62864 -35.54790 -18.98719 1.000 29.54949 ? 121  GLN   A HE22 1 
ATOM   214  N  N    . TRP   A 1 15  ? 24.36294 -42.97163 -18.32363 1.000 19.64756 ? 122  TRP   A N    1 
ATOM   215  C  CA   . TRP   A 1 15  ? 23.56234 -44.03005 -17.71313 1.000 20.35481 ? 122  TRP   A CA   1 
ATOM   216  C  C    . TRP   A 1 15  ? 23.34559 -43.80701 -16.22406 1.000 21.97405 ? 122  TRP   A C    1 
ATOM   217  O  O    . TRP   A 1 15  ? 22.32736 -44.24895 -15.66104 1.000 23.32066 ? 122  TRP   A O    1 
ATOM   218  C  CB   . TRP   A 1 15  ? 24.26622 -45.36814 -17.95379 1.000 20.07363 ? 122  TRP   A CB   1 
ATOM   219  C  CG   . TRP   A 1 15  ? 25.71618 -45.38209 -17.49352 1.000 19.25450 ? 122  TRP   A CG   1 
ATOM   220  C  CD1  . TRP   A 1 15  ? 26.80667 -44.97472 -18.20168 1.000 20.20600 ? 122  TRP   A CD1  1 
ATOM   221  C  CD2  . TRP   A 1 15  ? 26.20798 -45.82884 -16.22600 1.000 18.87848 ? 122  TRP   A CD2  1 
ATOM   222  N  NE1  . TRP   A 1 15  ? 27.95003 -45.13331 -17.45228 1.000 18.53003 ? 122  TRP   A NE1  1 
ATOM   223  C  CE2  . TRP   A 1 15  ? 27.60664 -45.66997 -16.24048 1.000 18.84193 ? 122  TRP   A CE2  1 
ATOM   224  C  CE3  . TRP   A 1 15  ? 25.59783 -46.34797 -15.07895 1.000 19.97203 ? 122  TRP   A CE3  1 
ATOM   225  C  CZ2  . TRP   A 1 15  ? 28.40304 -45.99306 -15.15532 1.000 19.41062 ? 122  TRP   A CZ2  1 
ATOM   226  C  CZ3  . TRP   A 1 15  ? 26.39016 -46.67167 -14.00320 1.000 19.29107 ? 122  TRP   A CZ3  1 
ATOM   227  C  CH2  . TRP   A 1 15  ? 27.78336 -46.50049 -14.05455 1.000 20.25585 ? 122  TRP   A CH2  1 
ATOM   228  H  H    . TRP   A 1 15  ? 25.08931 -43.26532 -18.67822 1.000 23.57707 ? 122  TRP   A H    1 
ATOM   229  H  HA   . TRP   A 1 15  ? 22.68461 -44.04740 -18.12567 1.000 24.42577 ? 122  TRP   A HA   1 
ATOM   230  H  HB2  . TRP   A 1 15  ? 23.79363 -46.06216 -17.46810 1.000 24.08835 ? 122  TRP   A HB2  1 
ATOM   231  H  HB3  . TRP   A 1 15  ? 24.25433 -45.56151 -18.90424 1.000 24.08835 ? 122  TRP   A HB3  1 
ATOM   232  H  HD1  . TRP   A 1 15  ? 26.78187 -44.63753 -19.06805 1.000 24.24720 ? 122  TRP   A HD1  1 
ATOM   233  H  HE1  . TRP   A 1 15  ? 28.74694 -44.92940 -17.70322 1.000 22.23604 ? 122  TRP   A HE1  1 
ATOM   234  H  HE3  . TRP   A 1 15  ? 24.67667 -46.47133 -15.04501 1.000 23.96644 ? 122  TRP   A HE3  1 
ATOM   235  H  HZ2  . TRP   A 1 15  ? 29.32439 -45.86847 -15.17739 1.000 23.29274 ? 122  TRP   A HZ2  1 
ATOM   236  H  HZ3  . TRP   A 1 15  ? 25.99806 -47.00887 -13.23025 1.000 23.14928 ? 122  TRP   A HZ3  1 
ATOM   237  H  HH2  . TRP   A 1 15  ? 28.29624 -46.74024 -13.31673 1.000 24.30702 ? 122  TRP   A HH2  1 
ATOM   238  N  N    . TYR   A 1 16  ? 24.27157 -43.10299 -15.58230 1.000 20.27635 ? 123  TYR   A N    1 
ATOM   239  C  CA   . TYR   A 1 16  ? 24.22910 -42.84096 -14.14323 1.000 20.23716 ? 123  TYR   A CA   1 
ATOM   240  C  C    . TYR   A 1 16  ? 23.28351 -41.69570 -13.80222 1.000 23.30858 ? 123  TYR   A C    1 
ATOM   241  O  O    . TYR   A 1 16  ? 22.97542 -41.49778 -12.62242 1.000 26.21599 ? 123  TYR   A O    1 
ATOM   242  C  CB   . TYR   A 1 16  ? 25.63933 -42.55228 -13.63065 1.000 19.36763 ? 123  TYR   A CB   1 
ATOM   243  C  CG   . TYR   A 1 16  ? 26.38543 -41.67816 -14.56770 1.000 17.19735 ? 123  TYR   A CG   1 
ATOM   244  C  CD1  . TYR   A 1 16  ? 27.07720 -42.22385 -15.65004 1.000 15.88740 ? 123  TYR   A CD1  1 
ATOM   245  C  CD2  . TYR   A 1 16  ? 26.33598 -40.29788 -14.44392 1.000 17.90384 ? 123  TYR   A CD2  1 
ATOM   246  C  CE1  . TYR   A 1 16  ? 27.70497 -41.42246 -16.56170 1.000 17.37171 ? 123  TYR   A CE1  1 
ATOM   247  C  CE2  . TYR   A 1 16  ? 26.98073 -39.48554 -15.35299 1.000 18.29531 ? 123  TYR   A CE2  1 
ATOM   248  C  CZ   . TYR   A 1 16  ? 27.65306 -40.05652 -16.41206 1.000 18.08189 ? 123  TYR   A CZ   1 
ATOM   249  O  OH   . TYR   A 1 16  ? 28.30240 -39.26511 -17.31593 1.000 20.55419 ? 123  TYR   A OH   1 
ATOM   250  H  H    . TYR   A 1 16  ? 24.95704 -42.75417 -15.96708 1.000 24.33162 ? 123  TYR   A H    1 
ATOM   251  H  HA   . TYR   A 1 16  ? 23.91463 -43.62828 -13.67192 1.000 24.28459 ? 123  TYR   A HA   1 
ATOM   252  H  HB2  . TYR   A 1 16  ? 25.58358 -42.10411 -12.77220 1.000 23.24116 ? 123  TYR   A HB2  1 
ATOM   253  H  HB3  . TYR   A 1 16  ? 26.12462 -43.38705 -13.53819 1.000 23.24116 ? 123  TYR   A HB3  1 
ATOM   254  H  HD1  . TYR   A 1 16  ? 27.11150 -43.14756 -15.75247 1.000 19.06488 ? 123  TYR   A HD1  1 
ATOM   255  H  HD2  . TYR   A 1 16  ? 25.86292 -39.91584 -13.74025 1.000 21.48461 ? 123  TYR   A HD2  1 
ATOM   256  H  HE1  . TYR   A 1 16  ? 28.16392 -41.79811 -17.27805 1.000 20.84605 ? 123  TYR   A HE1  1 
ATOM   257  H  HE2  . TYR   A 1 16  ? 26.96202 -38.56119 -15.25235 1.000 21.95437 ? 123  TYR   A HE2  1 
ATOM   258  H  HH   . TYR   A 1 16  ? 28.10989 -38.45850 -17.18204 1.000 24.66503 ? 123  TYR   A HH   1 
ATOM   259  N  N    . LEU   A 1 17  ? 22.80411 -40.96927 -14.81734 1.000 25.58343 ? 124  LEU   A N    1 
ATOM   260  C  CA   . LEU   A 1 17  ? 21.67584 -40.04192 -14.73897 1.000 31.15892 ? 124  LEU   A CA   1 
ATOM   261  C  C    . LEU   A 1 17  ? 20.42976 -40.53204 -15.47508 1.000 38.42163 ? 124  LEU   A C    1 
ATOM   262  O  O    . LEU   A 1 17  ? 19.31605 -40.37692 -14.97827 1.000 40.76176 ? 124  LEU   A O    1 
ATOM   263  C  CB   . LEU   A 1 17  ? 22.05330 -38.68672 -15.35126 1.000 26.53108 ? 124  LEU   A CB   1 
ATOM   264  C  CG   . LEU   A 1 17  ? 23.45320 -38.10271 -15.19646 1.000 25.20514 ? 124  LEU   A CG   1 
ATOM   265  C  CD1  . LEU   A 1 17  ? 23.59580 -36.86139 -16.06319 1.000 26.46264 ? 124  LEU   A CD1  1 
ATOM   266  C  CD2  . LEU   A 1 17  ? 23.71680 -37.77531 -13.73667 1.000 24.52427 ? 124  LEU   A CD2  1 
ATOM   267  H  H    . LEU   A 1 17  ? 23.13806 -41.00004 -15.60926 1.000 30.70012 ? 124  LEU   A H    1 
ATOM   268  H  HA   . LEU   A 1 17  ? 21.46251 -39.91960 -13.80066 1.000 37.39070 ? 124  LEU   A HA   1 
ATOM   269  H  HB2  . LEU   A 1 17  ? 21.90313 -38.75939 -16.30681 1.000 31.83730 ? 124  LEU   A HB2  1 
ATOM   270  H  HB3  . LEU   A 1 17  ? 21.45069 -38.02928 -14.96978 1.000 31.83730 ? 124  LEU   A HB3  1 
ATOM   271  H  HG   . LEU   A 1 17  ? 24.11550 -38.74965 -15.48580 1.000 30.24617 ? 124  LEU   A HG   1 
ATOM   272  H  HD11 . LEU   A 1 17  ? 24.51556 -36.55533 -16.02760 1.000 31.75517 ? 124  LEU   A HD11 1 
ATOM   273  H  HD12 . LEU   A 1 17  ? 23.35658 -37.08463 -16.97634 1.000 31.75517 ? 124  LEU   A HD12 1 
ATOM   274  H  HD13 . LEU   A 1 17  ? 23.00410 -36.17085 -15.72563 1.000 31.75517 ? 124  LEU   A HD13 1 
ATOM   275  H  HD21 . LEU   A 1 17  ? 24.58404 -37.34752 -13.66058 1.000 29.42912 ? 124  LEU   A HD21 1 
ATOM   276  H  HD22 . LEU   A 1 17  ? 23.02356 -37.17682 -13.41708 1.000 29.42912 ? 124  LEU   A HD22 1 
ATOM   277  H  HD23 . LEU   A 1 17  ? 23.70720 -38.59741 -13.22193 1.000 29.42912 ? 124  LEU   A HD23 1 
ATOM   278  N  N    . SER   A 1 18  ? 20.57160 -41.07984 -16.67989 1.000 44.36399 ? 125  SER   A N    1 
ATOM   279  C  CA   . SER   A 1 18  ? 19.41157 -41.29885 -17.53872 1.000 47.30305 ? 125  SER   A CA   1 
ATOM   280  C  C    . SER   A 1 18  ? 18.81597 -42.69466 -17.41686 1.000 50.14438 ? 125  SER   A C    1 
ATOM   281  O  O    . SER   A 1 18  ? 17.78717 -42.96167 -18.05236 1.000 52.04917 ? 125  SER   A O    1 
ATOM   282  C  CB   . SER   A 1 18  ? 19.77205 -41.02253 -19.00969 1.000 47.45229 ? 125  SER   A CB   1 
ATOM   283  O  OG   . SER   A 1 18  ? 20.47908 -42.09631 -19.60797 1.000 46.81483 ? 125  SER   A OG   1 
ATOM   284  H  H    . SER   A 1 18  ? 21.32168 -41.33016 -17.01802 1.000 53.23678 ? 125  SER   A H    1 
ATOM   285  H  HA   . SER   A 1 18  ? 18.72518 -40.66633 -17.27475 1.000 56.76366 ? 125  SER   A HA   1 
ATOM   286  H  HB2  . SER   A 1 18  ? 18.95172 -40.87796 -19.50673 1.000 56.94275 ? 125  SER   A HB2  1 
ATOM   287  H  HB3  . SER   A 1 18  ? 20.32729 -40.22806 -19.04754 1.000 56.94275 ? 125  SER   A HB3  1 
ATOM   288  H  HG   . SER   A 1 18  ? 20.85010 -42.56169 -19.01521 1.000 56.17780 ? 125  SER   A HG   1 
ATOM   289  N  N    . GLY   A 1 19  ? 19.40315 -43.57277 -16.60647 1.000 50.59420 ? 126  GLY   A N    1 
ATOM   290  C  CA   . GLY   A 1 19  ? 18.93110 -44.94504 -16.55940 1.000 56.16615 ? 126  GLY   A CA   1 
ATOM   291  C  C    . GLY   A 1 19  ? 17.47980 -45.03521 -16.12617 1.000 60.64468 ? 126  GLY   A C    1 
ATOM   292  O  O    . GLY   A 1 19  ? 16.97719 -44.19484 -15.37552 1.000 61.83684 ? 126  GLY   A O    1 
ATOM   293  H  H    . GLY   A 1 19  ? 20.06434 -43.39959 -16.08452 1.000 60.71303 ? 126  GLY   A H    1 
ATOM   294  H  HA2  . GLY   A 1 19  ? 19.01388 -45.34471 -17.43935 1.000 67.39938 ? 126  GLY   A HA2  1 
ATOM   295  H  HA3  . GLY   A 1 19  ? 19.47065 -45.45009 -15.93114 1.000 67.39938 ? 126  GLY   A HA3  1 
ATOM   296  N  N    . VAL   A 1 20  ? 16.79583 -46.06635 -16.62246 1.000 63.58679 ? 127  VAL   A N    1 
ATOM   297  C  CA   . VAL   A 1 20  ? 15.45899 -46.42245 -16.15516 1.000 66.77959 ? 127  VAL   A CA   1 
ATOM   298  C  C    . VAL   A 1 20  ? 15.46486 -47.77452 -15.43791 1.000 68.69682 ? 127  VAL   A C    1 
ATOM   299  O  O    . VAL   A 1 20  ? 14.40809 -48.37037 -15.23693 1.000 67.17746 ? 127  VAL   A O    1 
ATOM   300  C  CB   . VAL   A 1 20  ? 14.43521 -46.42085 -17.30455 1.000 66.57444 ? 127  VAL   A CB   1 
ATOM   301  C  CG1  . VAL   A 1 20  ? 14.35957 -45.04745 -17.95141 0.000 66.75653 ? 127  VAL   A CG1  1 
ATOM   302  C  CG2  . VAL   A 1 20  ? 14.77276 -47.49526 -18.33364 0.000 66.77062 ? 127  VAL   A CG2  1 
ATOM   303  H  H    . VAL   A 1 20  ? 17.09196 -46.58365 -17.24239 1.000 76.30415 ? 127  VAL   A H    1 
ATOM   304  H  HA   . VAL   A 1 20  ? 15.18718 -45.74678 -15.51446 1.000 80.13551 ? 127  VAL   A HA   1 
ATOM   305  H  HB   . VAL   A 1 20  ? 13.55952 -46.62723 -16.94195 1.000 79.88933 ? 127  VAL   A HB   1 
ATOM   306  H  HG11 . VAL   A 1 20  ? 13.67151 -45.05783 -18.63505 0.000 80.10784 ? 127  VAL   A HG11 1 
ATOM   307  H  HG12 . VAL   A 1 20  ? 14.14124 -44.39013 -17.27232 0.000 80.10784 ? 127  VAL   A HG12 1 
ATOM   308  H  HG13 . VAL   A 1 20  ? 15.21880 -44.83837 -18.35003 0.000 80.10784 ? 127  VAL   A HG13 1 
ATOM   309  H  HG21 . VAL   A 1 20  ? 14.09950 -47.48639 -19.03188 0.000 80.12474 ? 127  VAL   A HG21 1 
ATOM   310  H  HG22 . VAL   A 1 20  ? 15.64525 -47.30620 -18.71299 0.000 80.12474 ? 127  VAL   A HG22 1 
ATOM   311  H  HG23 . VAL   A 1 20  ? 14.78315 -48.36042 -17.89513 0.000 80.12474 ? 127  VAL   A HG23 1 
ATOM   312  N  N    . THR   A 1 21  ? 16.64313 -48.26734 -15.04777 1.000 70.45590 ? 128  THR   A N    1 
ATOM   313  C  CA   . THR   A 1 21  ? 16.78515 -49.59292 -14.45888 1.000 71.35238 ? 128  THR   A CA   1 
ATOM   314  C  C    . THR   A 1 21  ? 17.07755 -49.54871 -12.96407 1.000 70.82103 ? 128  THR   A C    1 
ATOM   315  O  O    . THR   A 1 21  ? 17.39830 -50.58806 -12.37837 1.000 71.93023 ? 128  THR   A O    1 
ATOM   316  C  CB   . THR   A 1 21  ? 17.89210 -50.37861 -15.17393 1.000 72.68200 ? 128  THR   A CB   1 
ATOM   317  O  OG1  . THR   A 1 21  ? 19.14688 -49.70056 -15.02425 1.000 73.83327 ? 128  THR   A OG1  1 
ATOM   318  C  CG2  . THR   A 1 21  ? 17.57868 -50.52976 -16.65536 1.000 73.12604 ? 128  THR   A CG2  1 
ATOM   319  H  H    . THR   A 1 21  ? 17.38690 -47.84118 -15.11701 1.000 84.54708 ? 128  THR   A H    1 
ATOM   320  H  HA   . THR   A 1 21  ? 15.94711 -50.06502 -14.58421 1.000 85.62286 ? 128  THR   A HA   1 
ATOM   321  H  HB   . THR   A 1 21  ? 17.95438 -51.26394 -14.78251 1.000 87.21840 ? 128  THR   A HB   1 
ATOM   322  H  HG1  . THR   A 1 21  ? 19.76030 -50.14907 -15.38224 1.000 88.59992 ? 128  THR   A HG1  1 
ATOM   323  H  HG21 . THR   A 1 21  ? 18.26888 -51.05601 -17.08848 1.000 87.75125 ? 128  THR   A HG21 1 
ATOM   324  H  HG22 . THR   A 1 21  ? 16.72468 -50.97521 -16.77003 1.000 87.75125 ? 128  THR   A HG22 1 
ATOM   325  H  HG23 . THR   A 1 21  ? 17.53750 -49.65692 -17.07649 1.000 87.75125 ? 128  THR   A HG23 1 
ATOM   326  N  N    . GLN   A 1 22  ? 16.97436 -48.37958 -12.33254 1.000 69.56422 ? 129  GLN   A N    1 
ATOM   327  C  CA   . GLN   A 1 22  ? 17.24155 -48.15956 -10.91110 1.000 68.47585 ? 129  GLN   A CA   1 
ATOM   328  C  C    . GLN   A 1 22  ? 18.73431 -48.19078 -10.57759 1.000 64.25686 ? 129  GLN   A C    1 
ATOM   329  O  O    . GLN   A 1 22  ? 19.09307 -48.08226 -9.39589  1.000 65.47085 ? 129  GLN   A O    1 
ATOM   330  C  CB   . GLN   A 1 22  ? 16.52326 -49.17602 -10.00791 1.000 70.18716 ? 129  GLN   A CB   1 
ATOM   331  C  CG   . GLN   A 1 22  ? 15.03906 -49.32787 -10.28259 0.000 73.14027 ? 129  GLN   A CG   1 
ATOM   332  C  CD   . GLN   A 1 22  ? 14.51920 -50.69414 -9.88389  0.000 75.45707 ? 129  GLN   A CD   1 
ATOM   333  O  OE1  . GLN   A 1 22  ? 14.79042 -51.17930 -8.78541  0.000 76.20579 ? 129  GLN   A OE1  1 
ATOM   334  N  NE2  . GLN   A 1 22  ? 13.77920 -51.32980 -10.78419 0.000 76.22195 ? 129  GLN   A NE2  1 
ATOM   335  H  H    . GLN   A 1 22  ? 16.73648 -47.65691 -12.73349 1.000 83.47706 ? 129  GLN   A H    1 
ATOM   336  H  HA   . GLN   A 1 22  ? 16.90565 -47.27649 -10.69143 1.000 82.17102 ? 129  GLN   A HA   1 
ATOM   337  H  HB2  . GLN   A 1 22  ? 16.93446 -50.04542 -10.13424 1.000 84.22459 ? 129  GLN   A HB2  1 
ATOM   338  H  HB3  . GLN   A 1 22  ? 16.62245 -48.89300 -9.08544  1.000 84.22459 ? 129  GLN   A HB3  1 
ATOM   339  H  HG2  . GLN   A 1 22  ? 14.55175 -48.65948 -9.77596  0.000 87.76833 ? 129  GLN   A HG2  1 
ATOM   340  H  HG3  . GLN   A 1 22  ? 14.87725 -49.20808 -11.23147 0.000 87.76833 ? 129  GLN   A HG3  1 
ATOM   341  H  HE21 . GLN   A 1 22  ? 13.61871 -50.96298 -11.54530 0.000 91.46634 ? 129  GLN   A HE21 1 
ATOM   342  H  HE22 . GLN   A 1 22  ? 13.46028 -52.10843 -10.60633 0.000 91.46634 ? 129  GLN   A HE22 1 
ATOM   343  N  N    . ARG   A 1 23  ? 19.61519 -48.34256 -11.56375 1.000 57.03403 ? 130  ARG   A N    1 
ATOM   344  C  CA   . ARG   A 1 23  ? 21.05136 -48.21047 -11.33006 1.000 52.07545 ? 130  ARG   A CA   1 
ATOM   345  C  C    . ARG   A 1 23  ? 21.50764 -46.82393 -11.78055 1.000 41.52383 ? 130  ARG   A C    1 
ATOM   346  O  O    . ARG   A 1 23  ? 22.23667 -46.65119 -12.75693 1.000 41.61578 ? 130  ARG   A O    1 
ATOM   347  C  CB   . ARG   A 1 23  ? 21.81415 -49.32149 -12.04675 1.000 55.71122 ? 130  ARG   A CB   1 
ATOM   348  C  CG   . ARG   A 1 23  ? 21.31766 -50.72533 -11.71429 1.000 58.32239 ? 130  ARG   A CG   1 
ATOM   349  C  CD   . ARG   A 1 23  ? 21.19539 -50.97453 -10.20142 1.000 60.23407 ? 130  ARG   A CD   1 
ATOM   350  N  NE   . ARG   A 1 23  ? 20.32852 -52.11043 -9.91286  0.000 60.84652 ? 130  ARG   A NE   1 
ATOM   351  C  CZ   . ARG   A 1 23  ? 20.72556 -53.37517 -9.90099  0.000 61.36588 ? 130  ARG   A CZ   1 
ATOM   352  N  NH1  . ARG   A 1 23  ? 21.97652 -53.71088 -10.17259 0.000 61.57485 ? 130  ARG   A NH1  1 
ATOM   353  N  NH2  . ARG   A 1 23  ? 19.84432 -54.32749 -9.61123  0.000 61.54056 ? 130  ARG   A NH2  1 
ATOM   354  H  H    . ARG   A 1 23  ? 19.40579 -48.52266 -12.37819 1.000 68.44084 ? 130  ARG   A H    1 
ATOM   355  H  HA   . ARG   A 1 23  ? 21.22649 -48.29745 -10.37998 1.000 62.49054 ? 130  ARG   A HA   1 
ATOM   356  H  HB2  . ARG   A 1 23  ? 21.72260 -49.19453 -13.00404 1.000 66.85346 ? 130  ARG   A HB2  1 
ATOM   357  H  HB3  . ARG   A 1 23  ? 22.74907 -49.27082 -11.79327 1.000 66.85346 ? 130  ARG   A HB3  1 
ATOM   358  H  HG2  . ARG   A 1 23  ? 20.44117 -50.85239 -12.10992 1.000 69.98686 ? 130  ARG   A HG2  1 
ATOM   359  H  HG3  . ARG   A 1 23  ? 21.94162 -51.37470 -12.07469 1.000 69.98686 ? 130  ARG   A HG3  1 
ATOM   360  H  HD2  . ARG   A 1 23  ? 22.07398 -51.16103 -9.83510  1.000 72.28088 ? 130  ARG   A HD2  1 
ATOM   361  H  HD3  . ARG   A 1 23  ? 20.81878 -50.18819 -9.77630  1.000 72.28088 ? 130  ARG   A HD3  1 
ATOM   362  H  HE   . ARG   A 1 23  ? 19.50210 -51.94884 -9.73818  0.000 73.01582 ? 130  ARG   A HE   1 
ATOM   363  H  HH11 . ARG   A 1 23  ? 22.55355 -53.10214 -10.36252 0.000 73.88983 ? 130  ARG   A HH11 1 
ATOM   364  H  HH12 . ARG   A 1 23  ? 22.21243 -54.53779 -10.15915 0.000 73.88983 ? 130  ARG   A HH12 1 
ATOM   365  H  HH21 . ARG   A 1 23  ? 19.02877 -54.11938 -9.43467  0.000 73.84867 ? 130  ARG   A HH21 1 
ATOM   366  H  HH22 . ARG   A 1 23  ? 20.08981 -55.15164 -9.60035  0.000 73.84867 ? 130  ARG   A HH22 1 
ATOM   367  N  N    . ASP   A 1 24  ? 21.04213 -45.81811 -11.04392 1.000 33.37944 ? 131  ASP   A N    1 
ATOM   368  C  CA   . ASP   A 1 24  ? 21.44036 -44.44487 -11.31236 1.000 29.94476 ? 131  ASP   A CA   1 
ATOM   369  C  C    . ASP   A 1 24  ? 21.37734 -43.63893 -10.02117 1.000 26.75686 ? 131  ASP   A C    1 
ATOM   370  O  O    . ASP   A 1 24  ? 21.01926 -44.14506 -8.95348  1.000 26.78527 ? 131  ASP   A O    1 
ATOM   371  C  CB   . ASP   A 1 24  ? 20.55751 -43.81990 -12.39458 1.000 30.88239 ? 131  ASP   A CB   1 
ATOM   372  C  CG   . ASP   A 1 24  ? 19.09524 -43.90874 -12.05916 1.000 34.68927 ? 131  ASP   A CG   1 
ATOM   373  O  OD1  . ASP   A 1 24  ? 18.72282 -43.40987 -10.97836 1.000 35.01793 ? 131  ASP   A OD1  1 
ATOM   374  O  OD2  . ASP   A 1 24  ? 18.32902 -44.47981 -12.87444 1.000 38.41943 ? 131  ASP   A OD2  1 
ATOM   375  H  H    . ASP   A 1 24  ? 20.49615 -45.90811 -10.38557 1.000 40.05532 ? 131  ASP   A H    1 
ATOM   376  H  HA   . ASP   A 1 24  ? 22.36026 -44.44879 -11.62005 1.000 35.93371 ? 131  ASP   A HA   1 
ATOM   377  H  HB2  . ASP   A 1 24  ? 20.78864 -42.88282 -12.49139 1.000 37.05887 ? 131  ASP   A HB2  1 
ATOM   378  H  HB3  . ASP   A 1 24  ? 20.70389 -44.28599 -13.23257 1.000 37.05887 ? 131  ASP   A HB3  1 
ATOM   379  N  N    . LEU   A 1 25  ? 21.73145 -42.36572 -10.13544 1.000 24.47439 ? 132  LEU   A N    1 
ATOM   380  C  CA   . LEU   A 1 25  ? 21.82934 -41.47502 -8.99734  1.000 20.76484 ? 132  LEU   A CA   1 
ATOM   381  C  C    . LEU   A 1 25  ? 20.51951 -40.76149 -8.71076  1.000 20.40299 ? 132  LEU   A C    1 
ATOM   382  O  O    . LEU   A 1 25  ? 20.47726 -39.89351 -7.83154  1.000 20.10631 ? 132  LEU   A O    1 
ATOM   383  C  CB   . LEU   A 1 25  ? 22.95134 -40.48044 -9.23773  1.000 20.45696 ? 132  LEU   A CB   1 
ATOM   384  C  CG   . LEU   A 1 25  ? 24.29959 -41.18726 -9.35804  1.000 20.89927 ? 132  LEU   A CG   1 
ATOM   385  C  CD1  . LEU   A 1 25  ? 25.30222 -40.25245 -9.94056  1.000 24.07342 ? 132  LEU   A CD1  1 
ATOM   386  C  CD2  . LEU   A 1 25  ? 24.77881 -41.66438 -7.99044  1.000 23.07911 ? 132  LEU   A CD2  1 
ATOM   387  H  H    . LEU   A 1 25  ? 21.92436 -41.98802 -10.88359 1.000 29.36927 ? 132  LEU   A H    1 
ATOM   388  H  HA   . LEU   A 1 25  ? 22.05454 -41.98150 -8.20130  1.000 24.91781 ? 132  LEU   A HA   1 
ATOM   389  H  HB2  . LEU   A 1 25  ? 22.78203 -39.99862 -10.06240 1.000 24.54836 ? 132  LEU   A HB2  1 
ATOM   390  H  HB3  . LEU   A 1 25  ? 22.99489 -39.85959 -8.49372  1.000 24.54836 ? 132  LEU   A HB3  1 
ATOM   391  H  HG   . LEU   A 1 25  ? 24.20537 -41.96052 -9.93605  1.000 25.07912 ? 132  LEU   A HG   1 
ATOM   392  H  HD11 . LEU   A 1 25  ? 26.13647 -40.72845 -10.07600 1.000 28.88811 ? 132  LEU   A HD11 1 
ATOM   393  H  HD12 . LEU   A 1 25  ? 24.96912 -39.92075 -10.78904 1.000 28.88811 ? 132  LEU   A HD12 1 
ATOM   394  H  HD13 . LEU   A 1 25  ? 25.43880 -39.51354 -9.32716  1.000 28.88811 ? 132  LEU   A HD13 1 
ATOM   395  H  HD21 . LEU   A 1 25  ? 25.67052 -42.03550 -8.08008  1.000 27.69493 ? 132  LEU   A HD21 1 
ATOM   396  H  HD22 . LEU   A 1 25  ? 24.79413 -40.91035 -7.38045  1.000 27.69493 ? 132  LEU   A HD22 1 
ATOM   397  H  HD23 . LEU   A 1 25  ? 24.16937 -42.34358 -7.66155  1.000 27.69493 ? 132  LEU   A HD23 1 
ATOM   398  N  N    . ASN   A 1 26  ? 19.44601 -41.13940 -9.40479  1.000 20.54961 ? 133  ASN   A N    1 
ATOM   399  C  CA   . ASN   A 1 26  ? 18.12395 -40.57737 -9.16822  1.000 22.77522 ? 133  ASN   A CA   1 
ATOM   400  C  C    . ASN   A 1 26  ? 18.15060 -39.05678 -9.30761  1.000 22.67052 ? 133  ASN   A C    1 
ATOM   401  O  O    . ASN   A 1 26  ? 17.56412 -38.31852 -8.51144  1.000 22.78283 ? 133  ASN   A O    1 
ATOM   402  C  CB   . ASN   A 1 26  ? 17.59743 -41.00961 -7.79757  1.000 23.14152 ? 133  ASN   A CB   1 
ATOM   403  C  CG   . ASN   A 1 26  ? 16.12469 -40.87156 -7.69235  1.000 26.15939 ? 133  ASN   A CG   1 
ATOM   404  O  OD1  . ASN   A 1 26  ? 15.40368 -41.03966 -8.68401  1.000 26.79022 ? 133  ASN   A OD1  1 
ATOM   405  N  ND2  . ASN   A 1 26  ? 15.64638 -40.54686 -6.48839  1.000 24.15133 ? 133  ASN   A ND2  1 
ATOM   406  H  H    . ASN   A 1 26  ? 19.46156 -41.73094 -10.02884 1.000 24.65953 ? 133  ASN   A H    1 
ATOM   407  H  HA   . ASN   A 1 26  ? 17.50698 -40.91101 -9.83824  1.000 27.33026 ? 133  ASN   A HA   1 
ATOM   408  H  HB2  . ASN   A 1 26  ? 17.82490 -41.94074 -7.64872  1.000 27.76982 ? 133  ASN   A HB2  1 
ATOM   409  H  HB3  . ASN   A 1 26  ? 18.00245 -40.45549 -7.11214  1.000 27.76982 ? 133  ASN   A HB3  1 
ATOM   410  H  HD21 . ASN   A 1 26  ? 14.79921 -40.45430 -6.37291  1.000 28.98159 ? 133  ASN   A HD21 1 
ATOM   411  H  HD22 . ASN   A 1 26  ? 16.18556 -40.43034 -5.82861  1.000 28.98159 ? 133  ASN   A HD22 1 
ATOM   412  N  N    . VAL   A 1 27  ? 18.82582 -38.58950 -10.35259 1.000 23.06971 ? 134  VAL   A N    1 
ATOM   413  C  CA   . VAL   A 1 27  ? 18.93557 -37.15961 -10.60091 1.000 22.21818 ? 134  VAL   A CA   1 
ATOM   414  C  C    . VAL   A 1 27  ? 17.71128 -36.62041 -11.34604 1.000 22.86866 ? 134  VAL   A C    1 
ATOM   415  O  O    . VAL   A 1 27  ? 17.28708 -35.48237 -11.10342 1.000 22.96425 ? 134  VAL   A O    1 
ATOM   416  C  CB   . VAL   A 1 27  ? 20.24285 -36.89731 -11.36206 1.000 22.83552 ? 134  VAL   A CB   1 
ATOM   417  C  CG1  . VAL   A 1 27  ? 20.27804 -35.51643 -11.88436 1.000 26.75484 ? 134  VAL   A CG1  1 
ATOM   418  C  CG2  . VAL   A 1 27  ? 21.43684 -37.13068 -10.44653 1.000 23.39847 ? 134  VAL   A CG2  1 
ATOM   419  H  H    . VAL   A 1 27  ? 19.22949 -39.07951 -10.93271 1.000 27.68365 ? 134  VAL   A H    1 
ATOM   420  H  HA   . VAL   A 1 27  ? 18.96477 -36.68390 -9.75608  1.000 26.66182 ? 134  VAL   A HA   1 
ATOM   421  H  HB   . VAL   A 1 27  ? 20.29238 -37.51002 -12.11242 1.000 27.40263 ? 134  VAL   A HB   1 
ATOM   422  H  HG11 . VAL   A 1 27  ? 21.17226 -35.32348 -12.20691 1.000 32.10580 ? 134  VAL   A HG11 1 
ATOM   423  H  HG12 . VAL   A 1 27  ? 19.64011 -35.43719 -12.61076 1.000 32.10580 ? 134  VAL   A HG12 1 
ATOM   424  H  HG13 . VAL   A 1 27  ? 20.04432 -34.90272 -11.17046 1.000 32.10580 ? 134  VAL   A HG13 1 
ATOM   425  H  HG21 . VAL   A 1 27  ? 22.25112 -37.08507 -10.97166 1.000 28.07817 ? 134  VAL   A HG21 1 
ATOM   426  H  HG22 . VAL   A 1 27  ? 21.44711 -36.44544 -9.76007  1.000 28.07817 ? 134  VAL   A HG22 1 
ATOM   427  H  HG23 . VAL   A 1 27  ? 21.35521 -38.00675 -10.03820 1.000 28.07817 ? 134  VAL   A HG23 1 
ATOM   428  N  N    . LYS   A 1 28  ? 17.11650 -37.41132 -12.24373 1.000 23.36247 ? 135  LYS   A N    1 
ATOM   429  C  CA   . LYS   A 1 28  ? 15.91819 -36.94953 -12.93903 1.000 24.58306 ? 135  LYS   A CA   1 
ATOM   430  C  C    . LYS   A 1 28  ? 14.83883 -36.56383 -11.94284 1.000 26.44771 ? 135  LYS   A C    1 
ATOM   431  O  O    . LYS   A 1 28  ? 14.09115 -35.60091 -12.15997 1.000 28.23515 ? 135  LYS   A O    1 
ATOM   432  C  CB   . LYS   A 1 28  ? 15.38420 -38.03432 -13.88037 1.000 26.75109 ? 135  LYS   A CB   1 
ATOM   433  C  CG   . LYS   A 1 28  ? 15.98470 -38.05845 -15.25178 1.000 31.74801 ? 135  LYS   A CG   1 
ATOM   434  C  CD   . LYS   A 1 28  ? 15.46543 -39.24222 -16.06771 0.000 33.24002 ? 135  LYS   A CD   1 
ATOM   435  C  CE   . LYS   A 1 28  ? 16.09409 -39.27507 -17.45343 0.000 34.26018 ? 135  LYS   A CE   1 
ATOM   436  N  NZ   . LYS   A 1 28  ? 15.69709 -40.47320 -18.25239 0.000 34.87295 ? 135  LYS   A NZ   1 
ATOM   437  H  H    . LYS   A 1 28  ? 17.38142 -38.19989 -12.46185 1.000 28.03496 ? 135  LYS   A H    1 
ATOM   438  H  HA   . LYS   A 1 28  ? 16.15350 -36.17618 -13.47519 1.000 29.49967 ? 135  LYS   A HA   1 
ATOM   439  H  HB2  . LYS   A 1 28  ? 15.55574 -38.89917 -13.47601 1.000 32.10130 ? 135  LYS   A HB2  1 
ATOM   440  H  HB3  . LYS   A 1 28  ? 14.42926 -37.90140 -13.98682 1.000 32.10130 ? 135  LYS   A HB3  1 
ATOM   441  H  HG2  . LYS   A 1 28  ? 15.75272 -37.24059 -15.71890 1.000 38.09761 ? 135  LYS   A HG2  1 
ATOM   442  H  HG3  . LYS   A 1 28  ? 16.94879 -38.13712 -15.17940 1.000 38.09761 ? 135  LYS   A HG3  1 
ATOM   443  H  HD2  . LYS   A 1 28  ? 15.68631 -40.06946 -15.61188 0.000 39.88802 ? 135  LYS   A HD2  1 
ATOM   444  H  HD3  . LYS   A 1 28  ? 14.50381 -39.16621 -16.16976 0.000 39.88802 ? 135  LYS   A HD3  1 
ATOM   445  H  HE2  . LYS   A 1 28  ? 15.81664 -38.48524 -17.94343 0.000 41.11221 ? 135  LYS   A HE2  1 
ATOM   446  H  HE3  . LYS   A 1 28  ? 17.05957 -39.28575 -17.36058 0.000 41.11221 ? 135  LYS   A HE3  1 
ATOM   447  H  HZ1  . LYS   A 1 28  ? 16.13290 -40.47968 -19.02836 0.000 41.84754 ? 135  LYS   A HZ1  1 
ATOM   448  H  HZ2  . LYS   A 1 28  ? 15.89383 -41.21664 -17.80441 0.000 41.84754 ? 135  LYS   A HZ2  1 
ATOM   449  H  HZ3  . LYS   A 1 28  ? 14.82184 -40.45573 -18.41283 0.000 41.84754 ? 135  LYS   A HZ3  1 
ATOM   450  N  N    . ALA   A 1 29  ? 14.73841 -37.31874 -10.84498 1.000 25.26438 ? 136  ALA   A N    1 
ATOM   451  C  CA   . ALA   A 1 29  ? 13.74064 -37.02541 -9.82199  1.000 26.44378 ? 136  ALA   A CA   1 
ATOM   452  C  C    . ALA   A 1 29  ? 13.92582 -35.62739 -9.24861  1.000 27.16155 ? 136  ALA   A C    1 
ATOM   453  O  O    . ALA   A 1 29  ? 12.94847 -34.92396 -8.98616  1.000 30.86108 ? 136  ALA   A O    1 
ATOM   454  C  CB   . ALA   A 1 29  ? 13.81932 -38.07321 -8.71529  1.000 26.42136 ? 136  ALA   A CB   1 
ATOM   455  H  H    . ALA   A 1 29  ? 15.23315 -38.00057 -10.67193 1.000 30.31726 ? 136  ALA   A H    1 
ATOM   456  H  HA   . ALA   A 1 29  ? 12.85776 -37.06629 -10.22168 1.000 31.73254 ? 136  ALA   A HA   1 
ATOM   457  H  HB1  . ALA   A 1 29  ? 13.16427 -37.86079 -8.03214  1.000 31.70564 ? 136  ALA   A HB1  1 
ATOM   458  H  HB2  . ALA   A 1 29  ? 13.63165 -38.94656 -9.09335  1.000 31.70564 ? 136  ALA   A HB2  1 
ATOM   459  H  HB3  . ALA   A 1 29  ? 14.71088 -38.06276 -8.33331  1.000 31.70564 ? 136  ALA   A HB3  1 
ATOM   460  N  N    . ALA   A 1 30  ? 15.17432 -35.21205 -9.03783  1.000 24.92308 ? 137  ALA   A N    1 
ATOM   461  C  CA   . ALA   A 1 30  ? 15.43740 -33.87319 -8.52491  1.000 23.51763 ? 137  ALA   A CA   1 
ATOM   462  C  C    . ALA   A 1 30  ? 15.15168 -32.80824 -9.57534  1.000 24.51861 ? 137  ALA   A C    1 
ATOM   463  O  O    . ALA   A 1 30  ? 14.54335 -31.77611 -9.27776  1.000 25.02970 ? 137  ALA   A O    1 
ATOM   464  C  CB   . ALA   A 1 30  ? 16.88329 -33.77363 -8.04669  1.000 21.47626 ? 137  ALA   A CB   1 
ATOM   465  H  H    . ALA   A 1 30  ? 15.87939 -35.68265 -9.18280  1.000 29.90769 ? 137  ALA   A H    1 
ATOM   466  H  HA   . ALA   A 1 30  ? 14.85195 -33.71259 -7.76837  1.000 28.22116 ? 137  ALA   A HA   1 
ATOM   467  H  HB1  . ALA   A 1 30  ? 17.03849 -32.88368 -7.69340  1.000 25.77151 ? 137  ALA   A HB1  1 
ATOM   468  H  HB2  . ALA   A 1 30  ? 17.03293 -34.43543 -7.35349  1.000 25.77151 ? 137  ALA   A HB2  1 
ATOM   469  H  HB3  . ALA   A 1 30  ? 17.47601 -33.93995 -8.79630  1.000 25.77151 ? 137  ALA   A HB3  1 
ATOM   470  N  N    . TRP   A 1 31  ? 15.60602 -33.02342 -10.80587 1.000 23.65029 ? 138  TRP   A N    1 
ATOM   471  C  CA   . TRP   A 1 31  ? 15.24758 -32.10239 -11.87647 1.000 23.82410 ? 138  TRP   A CA   1 
ATOM   472  C  C    . TRP   A 1 31  ? 13.73778 -31.89614 -11.95700 1.000 26.10114 ? 138  TRP   A C    1 
ATOM   473  O  O    . TRP   A 1 31  ? 13.26713 -30.76668 -12.11684 1.000 25.58392 ? 138  TRP   A O    1 
ATOM   474  C  CB   . TRP   A 1 31  ? 15.75578 -32.63189 -13.20345 1.000 24.48704 ? 138  TRP   A CB   1 
ATOM   475  C  CG   . TRP   A 1 31  ? 17.22867 -32.69710 -13.33900 1.000 20.07445 ? 138  TRP   A CG   1 
ATOM   476  C  CD1  . TRP   A 1 31  ? 18.18414 -32.05068 -12.58493 1.000 21.92248 ? 138  TRP   A CD1  1 
ATOM   477  C  CD2  . TRP   A 1 31  ? 17.93265 -33.47593 -14.29601 1.000 20.12944 ? 138  TRP   A CD2  1 
ATOM   478  N  NE1  . TRP   A 1 31  ? 19.44235 -32.38685 -13.03617 1.000 20.73783 ? 138  TRP   A NE1  1 
ATOM   479  C  CE2  . TRP   A 1 31  ? 19.31226 -33.26052 -14.08397 1.000 20.89786 ? 138  TRP   A CE2  1 
ATOM   480  C  CE3  . TRP   A 1 31  ? 17.52981 -34.33187 -15.32552 1.000 22.08131 ? 138  TRP   A CE3  1 
ATOM   481  C  CZ2  . TRP   A 1 31  ? 20.28404 -33.86681 -14.86376 1.000 20.46733 ? 138  TRP   A CZ2  1 
ATOM   482  C  CZ3  . TRP   A 1 31  ? 18.50130 -34.93671 -16.10399 1.000 22.01742 ? 138  TRP   A CZ3  1 
ATOM   483  C  CH2  . TRP   A 1 31  ? 19.85772 -34.70918 -15.86743 1.000 20.89511 ? 138  TRP   A CH2  1 
ATOM   484  H  H    . TRP   A 1 31  ? 16.11066 -33.67874 -11.04144 1.000 28.38035 ? 138  TRP   A H    1 
ATOM   485  H  HA   . TRP   A 1 31  ? 15.66666 -31.24630 -11.69652 1.000 28.58892 ? 138  TRP   A HA   1 
ATOM   486  H  HB2  . TRP   A 1 31  ? 15.41436 -33.53173 -13.32434 1.000 29.38445 ? 138  TRP   A HB2  1 
ATOM   487  H  HB3  . TRP   A 1 31  ? 15.42593 -32.05426 -13.90946 1.000 29.38445 ? 138  TRP   A HB3  1 
ATOM   488  H  HD1  . TRP   A 1 31  ? 18.00648 -31.47387 -11.87738 1.000 26.30698 ? 138  TRP   A HD1  1 
ATOM   489  H  HE1  . TRP   A 1 31  ? 20.18507 -32.09676 -12.71398 1.000 24.88540 ? 138  TRP   A HE1  1 
ATOM   490  H  HE3  . TRP   A 1 31  ? 16.62744 -34.49156 -15.48402 1.000 26.49758 ? 138  TRP   A HE3  1 
ATOM   491  H  HZ2  . TRP   A 1 31  ? 21.18886 -33.71124 -14.71548 1.000 24.56080 ? 138  TRP   A HZ2  1 
ATOM   492  H  HZ3  . TRP   A 1 31  ? 18.24615 -35.50368 -16.79561 1.000 26.42090 ? 138  TRP   A HZ3  1 
ATOM   493  H  HH2  . TRP   A 1 31  ? 20.48914 -35.13640 -16.40005 1.000 25.07414 ? 138  TRP   A HH2  1 
ATOM   494  N  N    . ALA   A 1 32  ? 12.96288 -32.97523 -11.84325 1.000 28.27093 ? 139  ALA   A N    1 
ATOM   495  C  CA   . ALA   A 1 32  ? 11.51514 -32.85755 -11.95517 1.000 32.17896 ? 139  ALA   A CA   1 
ATOM   496  C  C    . ALA   A 1 32  ? 10.88098 -32.18612 -10.74174 1.000 33.77303 ? 139  ALA   A C    1 
ATOM   497  O  O    . ALA   A 1 32  ? 9.73549  -31.72271 -10.84098 1.000 35.43347 ? 139  ALA   A O    1 
ATOM   498  C  CB   . ALA   A 1 32  ? 10.88457 -34.23476 -12.16958 1.000 31.49094 ? 139  ALA   A CB   1 
ATOM   499  H  H    . ALA   A 1 32  ? 13.24873 -33.77415 -11.70320 1.000 33.92512 ? 139  ALA   A H    1 
ATOM   500  H  HA   . ALA   A 1 32  ? 11.31758 -32.31141 -12.73209 1.000 38.61475 ? 139  ALA   A HA   1 
ATOM   501  H  HB1  . ALA   A 1 32  ? 9.92877  -34.12824 -12.29603 1.000 37.78913 ? 139  ALA   A HB1  1 
ATOM   502  H  HB2  . ALA   A 1 32  ? 11.27873 -34.64359 -12.95597 1.000 37.78913 ? 139  ALA   A HB2  1 
ATOM   503  H  HB3  . ALA   A 1 32  ? 11.05571 -34.78535 -11.38955 1.000 37.78913 ? 139  ALA   A HB3  1 
ATOM   504  N  N    . GLN   A 1 33  ? 11.57165 -32.15274 -9.59839  1.000 32.38254 ? 140  GLN   A N    1 
ATOM   505  C  CA   . GLN   A 1 33  ? 11.13205 -31.33379 -8.47589  1.000 32.87725 ? 140  GLN   A CA   1 
ATOM   506  C  C    . GLN   A 1 33  ? 11.46610 -29.86079 -8.69972  1.000 33.46398 ? 140  GLN   A C    1 
ATOM   507  O  O    . GLN   A 1 33  ? 11.07565 -29.02136 -7.88244  1.000 35.62885 ? 140  GLN   A O    1 
ATOM   508  C  CB   . GLN   A 1 33  ? 11.76090 -31.83111 -7.15724  1.000 36.00179 ? 140  GLN   A CB   1 
ATOM   509  C  CG   . GLN   A 1 33  ? 11.25729 -33.21151 -6.64009  1.000 37.29235 ? 140  GLN   A CG   1 
ATOM   510  C  CD   . GLN   A 1 33  ? 12.03329 -33.73830 -5.38804  1.000 39.82343 ? 140  GLN   A CD   1 
ATOM   511  O  OE1  . GLN   A 1 33  ? 12.82408 -34.69283 -5.47609  1.000 39.12475 ? 140  GLN   A OE1  1 
ATOM   512  N  NE2  . GLN   A 1 33  ? 11.80159 -33.11035 -4.23182  1.000 38.65844 ? 140  GLN   A NE2  1 
ATOM   513  H  H    . GLN   A 1 33  ? 12.29460 -32.59524 -9.45299  1.000 38.85905 ? 140  GLN   A H    1 
ATOM   514  H  HA   . GLN   A 1 33  ? 10.17189 -31.42164 -8.36965  1.000 39.45270 ? 140  GLN   A HA   1 
ATOM   515  H  HB2  . GLN   A 1 33  ? 12.71919 -31.90595 -7.28754  1.000 43.20214 ? 140  GLN   A HB2  1 
ATOM   516  H  HB3  . GLN   A 1 33  ? 11.57013 -31.17867 -6.46527  1.000 43.20214 ? 140  GLN   A HB3  1 
ATOM   517  H  HG2  . GLN   A 1 33  ? 10.32206 -33.13086 -6.39566  1.000 44.75082 ? 140  GLN   A HG2  1 
ATOM   518  H  HG3  . GLN   A 1 33  ? 11.35982 -33.86637 -7.34829  1.000 44.75082 ? 140  GLN   A HG3  1 
ATOM   519  H  HE21 . GLN   A 1 33  ? 11.24892 -32.45206 -4.20324  1.000 46.39013 ? 140  GLN   A HE21 1 
ATOM   520  H  HE22 . GLN   A 1 33  ? 12.20512 -33.36440 -3.51612  1.000 46.39013 ? 140  GLN   A HE22 1 
ATOM   521  N  N    . GLY   A 1 34  ? 12.16112 -29.53405 -9.79258  1.000 30.63315 ? 141  GLY   A N    1 
ATOM   522  C  CA   . GLY   A 1 34  ? 12.51481 -28.17014 -10.12784 1.000 29.21577 ? 141  GLY   A CA   1 
ATOM   523  C  C    . GLY   A 1 34  ? 13.92905 -27.74118 -9.77542  1.000 28.57527 ? 141  GLY   A C    1 
ATOM   524  O  O    . GLY   A 1 34  ? 14.23639 -26.54824 -9.88290  1.000 29.91165 ? 141  GLY   A O    1 
ATOM   525  H  H    . GLY   A 1 34  ? 12.44380 -30.10788 -10.36740 1.000 36.75978 ? 141  GLY   A H    1 
ATOM   526  H  HA2  . GLY   A 1 34  ? 12.40513 -28.05227 -11.08439 1.000 35.05892 ? 141  GLY   A HA2  1 
ATOM   527  H  HA3  . GLY   A 1 34  ? 11.90615 -27.57382 -9.66433  1.000 35.05892 ? 141  GLY   A HA3  1 
ATOM   528  N  N    . TYR   A 1 35  ? 14.79931 -28.66471 -9.37642  1.000 27.35043 ? 142  TYR   A N    1 
ATOM   529  C  CA   . TYR   A 1 35  ? 16.13438 -28.33618 -8.88722  1.000 24.53266 ? 142  TYR   A CA   1 
ATOM   530  C  C    . TYR   A 1 35  ? 17.15776 -28.72234 -9.94390  1.000 24.18232 ? 142  TYR   A C    1 
ATOM   531  O  O    . TYR   A 1 35  ? 17.27298 -29.89534 -10.30193 1.000 26.33078 ? 142  TYR   A O    1 
ATOM   532  C  CB   . TYR   A 1 35  ? 16.41439 -29.03522 -7.54905  1.000 24.26286 ? 142  TYR   A CB   1 
ATOM   533  C  CG   . TYR   A 1 35  ? 15.41749 -28.62422 -6.50279  1.000 23.74986 ? 142  TYR   A CG   1 
ATOM   534  C  CD1  . TYR   A 1 35  ? 15.42447 -27.33955 -5.99127  1.000 24.36608 ? 142  TYR   A CD1  1 
ATOM   535  C  CD2  . TYR   A 1 35  ? 14.44617 -29.50528 -6.04823  1.000 25.04894 ? 142  TYR   A CD2  1 
ATOM   536  C  CE1  . TYR   A 1 35  ? 14.49829 -26.94127 -5.06451  1.000 25.50832 ? 142  TYR   A CE1  1 
ATOM   537  C  CE2  . TYR   A 1 35  ? 13.52246 -29.11357 -5.10067  1.000 29.53352 ? 142  TYR   A CE2  1 
ATOM   538  C  CZ   . TYR   A 1 35  ? 13.55653 -27.82644 -4.61874  1.000 27.71871 ? 142  TYR   A CZ   1 
ATOM   539  O  OH   . TYR   A 1 35  ? 12.64352 -27.40898 -3.68595  1.000 30.03640 ? 142  TYR   A OH   1 
ATOM   540  H  H    . TYR   A 1 35  ? 14.63456 -29.50877 -9.38020  1.000 32.82051 ? 142  TYR   A H    1 
ATOM   541  H  HA   . TYR   A 1 35  ? 16.20543 -27.37946 -8.74394  1.000 29.43920 ? 142  TYR   A HA   1 
ATOM   542  H  HB2  . TYR   A 1 35  ? 16.35482 -29.99591 -7.66923  1.000 29.11544 ? 142  TYR   A HB2  1 
ATOM   543  H  HB3  . TYR   A 1 35  ? 17.30143 -28.79398 -7.23943  1.000 29.11544 ? 142  TYR   A HB3  1 
ATOM   544  H  HD1  . TYR   A 1 35  ? 16.06929 -26.73558 -6.28163  1.000 29.23929 ? 142  TYR   A HD1  1 
ATOM   545  H  HD2  . TYR   A 1 35  ? 14.41742 -30.37103 -6.38667  1.000 30.05873 ? 142  TYR   A HD2  1 
ATOM   546  H  HE1  . TYR   A 1 35  ? 14.50991 -26.07020 -4.73893  1.000 30.60998 ? 142  TYR   A HE1  1 
ATOM   547  H  HE2  . TYR   A 1 35  ? 12.88341 -29.71421 -4.79126  1.000 35.44022 ? 142  TYR   A HE2  1 
ATOM   548  H  HH   . TYR   A 1 35  ? 12.02411 -27.97230 -3.61804  1.000 36.04368 ? 142  TYR   A HH   1 
ATOM   549  N  N    . THR   A 1 36  ? 17.88015 -27.72271 -10.44383 1.000 24.90786 ? 143  THR   A N    1 
ATOM   550  C  CA   . THR   A 1 36  ? 18.87413 -27.89122 -11.48771 1.000 25.22403 ? 143  THR   A CA   1 
ATOM   551  C  C    . THR   A 1 36  ? 20.18898 -27.20650 -11.14919 1.000 23.81601 ? 143  THR   A C    1 
ATOM   552  O  O    . THR   A 1 36  ? 21.11377 -27.21729 -11.97875 1.000 22.74990 ? 143  THR   A O    1 
ATOM   553  C  CB   . THR   A 1 36  ? 18.34924 -27.31845 -12.81048 1.000 31.23684 ? 143  THR   A CB   1 
ATOM   554  O  OG1  . THR   A 1 36  ? 18.05050 -25.92799 -12.62460 1.000 36.68447 ? 143  THR   A OG1  1 
ATOM   555  C  CG2  . THR   A 1 36  ? 17.08278 -28.06318 -13.27052 1.000 31.88093 ? 143  THR   A CG2  1 
ATOM   556  H  H    . THR   A 1 36  ? 17.80688 -26.90693 -10.18165 1.000 29.88943 ? 143  THR   A H    1 
ATOM   557  H  HA   . THR   A 1 36  ? 19.04287 -28.83758 -11.61743 1.000 30.26884 ? 143  THR   A HA   1 
ATOM   558  H  HB   . THR   A 1 36  ? 19.01941 -27.42397 -13.50377 1.000 37.48421 ? 143  THR   A HB   1 
ATOM   559  H  HG1  . THR   A 1 36  ? 17.58174 -25.82450 -11.93529 1.000 44.02137 ? 143  THR   A HG1  1 
ATOM   560  H  HG21 . THR   A 1 36  ? 16.74542 -27.66903 -14.09012 1.000 38.25711 ? 143  THR   A HG21 1 
ATOM   561  H  HG22 . THR   A 1 36  ? 17.28744 -28.99757 -13.43155 1.000 38.25711 ? 143  THR   A HG22 1 
ATOM   562  H  HG23 . THR   A 1 36  ? 16.39674 -28.00439 -12.58730 1.000 38.25711 ? 143  THR   A HG23 1 
ATOM   563  N  N    . GLY   A 1 37  ? 20.29480 -26.59990 -9.96860  1.000 23.00893 ? 144  GLY   A N    1 
ATOM   564  C  CA   . GLY   A 1 37  ? 21.50938 -25.92711 -9.54391  1.000 22.47601 ? 144  GLY   A CA   1 
ATOM   565  C  C    . GLY   A 1 37  ? 21.50281 -24.42792 -9.75055  1.000 22.76052 ? 144  GLY   A C    1 
ATOM   566  O  O    . GLY   A 1 37  ? 22.52535 -23.78198 -9.50554  1.000 22.22906 ? 144  GLY   A O    1 
ATOM   567  H  H    . GLY   A 1 37  ? 19.66158 -26.56620 -9.38766  1.000 27.61071 ? 144  GLY   A H    1 
ATOM   568  H  HA2  . GLY   A 1 37  ? 21.64519 -26.09621 -8.59847  1.000 26.97121 ? 144  GLY   A HA2  1 
ATOM   569  H  HA3  . GLY   A 1 37  ? 22.25814 -26.29232 -10.04079 1.000 26.97121 ? 144  GLY   A HA3  1 
ATOM   570  N  N    . HIS   A 1 38  ? 20.38841 -23.85583 -10.19622 1.000 24.30668 ? 145  HIS   A N    1 
ATOM   571  C  CA   . HIS   A 1 38  ? 20.31860 -22.41473 -10.39302 1.000 25.12843 ? 145  HIS   A CA   1 
ATOM   572  C  C    . HIS   A 1 38  ? 20.75909 -21.69860 -9.12664  1.000 22.39288 ? 145  HIS   A C    1 
ATOM   573  O  O    . HIS   A 1 38  ? 20.31687 -22.03847 -8.03202  1.000 22.10539 ? 145  HIS   A O    1 
ATOM   574  C  CB   . HIS   A 1 38  ? 18.89451 -21.99720 -10.75989 1.000 30.46788 ? 145  HIS   A CB   1 
ATOM   575  C  CG   . HIS   A 1 38  ? 18.73500 -20.52431 -10.94785 1.000 39.21106 ? 145  HIS   A CG   1 
ATOM   576  N  ND1  . HIS   A 1 38  ? 19.16786 -19.86963 -12.08096 1.000 43.18807 ? 145  HIS   A ND1  1 
ATOM   577  C  CD2  . HIS   A 1 38  ? 18.19065 -19.57505 -10.14871 1.000 43.55562 ? 145  HIS   A CD2  1 
ATOM   578  C  CE1  . HIS   A 1 38  ? 18.89386 -18.58107 -11.97535 1.000 43.39849 ? 145  HIS   A CE1  1 
ATOM   579  N  NE2  . HIS   A 1 38  ? 18.30110 -18.37490 -10.81291 1.000 44.77892 ? 145  HIS   A NE2  1 
ATOM   580  H  H    . HIS   A 1 38  ? 19.66464 -24.27783 -10.39031 1.000 29.16802 ? 145  HIS   A H    1 
ATOM   581  H  HA   . HIS   A 1 38  ? 20.90291 -22.15952 -11.12402 1.000 30.15412 ? 145  HIS   A HA   1 
ATOM   582  H  HB2  . HIS   A 1 38  ? 18.64550 -22.43139 -11.59078 1.000 36.56146 ? 145  HIS   A HB2  1 
ATOM   583  H  HB3  . HIS   A 1 38  ? 18.29484 -22.27262 -10.04895 1.000 36.56146 ? 145  HIS   A HB3  1 
ATOM   584  H  HD2  . HIS   A 1 38  ? 17.81341 -19.70933 -9.30933  1.000 52.26674 ? 145  HIS   A HD2  1 
ATOM   585  H  HE1  . HIS   A 1 38  ? 19.08572 -17.93014 -12.61126 1.000 52.07819 ? 145  HIS   A HE1  1 
ATOM   586  N  N    . GLY   A 1 39  ? 21.66007 -20.72520 -9.27990  1.000 23.19016 ? 146  GLY   A N    1 
ATOM   587  C  CA   . GLY   A 1 39  ? 22.11080 -19.91064 -8.16847  1.000 22.12738 ? 146  GLY   A CA   1 
ATOM   588  C  C    . GLY   A 1 39  ? 23.26250 -20.48509 -7.37947  1.000 22.12919 ? 146  GLY   A C    1 
ATOM   589  O  O    . GLY   A 1 39  ? 23.76852 -19.80915 -6.47728  1.000 23.86158 ? 146  GLY   A O    1 
ATOM   590  H  H    A GLY   A 1 39  ? 22.02543 -20.52046 -10.03103 0.590 27.82819 ? 146  GLY   A H    1 
ATOM   591  H  H    B GLY   A 1 39  ? 22.02543 -20.52046 -10.03103 0.410 27.82819 ? 146  GLY   A H    1 
ATOM   592  H  HA2  . GLY   A 1 39  ? 22.38960 -19.04689 -8.51066  1.000 26.55286 ? 146  GLY   A HA2  1 
ATOM   593  H  HA3  . GLY   A 1 39  ? 21.36876 -19.78347 -7.55683  1.000 26.55286 ? 146  GLY   A HA3  1 
ATOM   594  N  N    . ILE   A 1 40  ? 23.69009 -21.70332 -7.68128  1.000 19.66739 ? 147  ILE   A N    1 
ATOM   595  C  CA   . ILE   A 1 40  ? 24.76146 -22.36410 -6.94819  1.000 18.64725 ? 147  ILE   A CA   1 
ATOM   596  C  C    . ILE   A 1 40  ? 26.04228 -22.28349 -7.76728  1.000 19.88339 ? 147  ILE   A C    1 
ATOM   597  O  O    . ILE   A 1 40  ? 26.03271 -22.35343 -9.00403  1.000 22.35075 ? 147  ILE   A O    1 
ATOM   598  C  CB   . ILE   A 1 40  ? 24.40046 -23.83338 -6.61819  1.000 18.74093 ? 147  ILE   A CB   1 
ATOM   599  C  CG1  . ILE   A 1 40  ? 23.03386 -23.90735 -5.92490  1.000 19.19009 ? 147  ILE   A CG1  1 
ATOM   600  C  CG2  . ILE   A 1 40  ? 25.52350 -24.49701 -5.79385  1.000 17.72846 ? 147  ILE   A CG2  1 
ATOM   601  C  CD1  . ILE   A 1 40  ? 22.94713 -23.14056 -4.65171  1.000 20.57713 ? 147  ILE   A CD1  1 
ATOM   602  H  H    . ILE   A 1 40  ? 23.36806 -22.17884 -8.32142  1.000 23.60086 ? 147  ILE   A H    1 
ATOM   603  H  HA   . ILE   A 1 40  ? 24.90597 -21.89486 -6.11163  1.000 22.37670 ? 147  ILE   A HA   1 
ATOM   604  H  HB   . ILE   A 1 40  ? 24.32513 -24.33346 -7.44592  1.000 22.48911 ? 147  ILE   A HB   1 
ATOM   605  H  HG12 . ILE   A 1 40  ? 22.36175 -23.55218 -6.52742  1.000 23.02811 ? 147  ILE   A HG12 1 
ATOM   606  H  HG13 . ILE   A 1 40  ? 22.83994 -24.83581 -5.72178  1.000 23.02811 ? 147  ILE   A HG13 1 
ATOM   607  H  HG21 . ILE   A 1 40  ? 25.24376 -25.39074 -5.54107  1.000 21.27415 ? 147  ILE   A HG21 1 
ATOM   608  H  HG22 . ILE   A 1 40  ? 26.32745 -24.54261 -6.33466  1.000 21.27415 ? 147  ILE   A HG22 1 
ATOM   609  H  HG23 . ILE   A 1 40  ? 25.68880 -23.96514 -4.99969  1.000 21.27415 ? 147  ILE   A HG23 1 
ATOM   610  H  HD11 . ILE   A 1 40  ? 22.08819 -23.31475 -4.23603  1.000 24.69255 ? 147  ILE   A HD11 1 
ATOM   611  H  HD12 . ILE   A 1 40  ? 23.66342 -23.42465 -4.06254  1.000 24.69255 ? 147  ILE   A HD12 1 
ATOM   612  H  HD13 . ILE   A 1 40  ? 23.03458 -22.19432 -4.84636  1.000 24.69255 ? 147  ILE   A HD13 1 
ATOM   613  N  N    . VAL   A 1 41  ? 27.16118 -22.15451 -7.06033  1.000 18.47907 ? 148  VAL   A N    1 
ATOM   614  C  CA   . VAL   A 1 41  ? 28.47713 -21.94692 -7.65589  1.000 18.75778 ? 148  VAL   A CA   1 
ATOM   615  C  C    . VAL   A 1 41  ? 29.40597 -23.06524 -7.18595  1.000 18.18658 ? 148  VAL   A C    1 
ATOM   616  O  O    . VAL   A 1 41  ? 29.60274 -23.24031 -5.97659  1.000 19.94321 ? 148  VAL   A O    1 
ATOM   617  C  CB   . VAL   A 1 41  ? 29.04027 -20.56514 -7.27345  1.000 18.40811 ? 148  VAL   A CB   1 
ATOM   618  C  CG1  . VAL   A 1 41  ? 30.44183 -20.39896 -7.81317  1.000 19.87993 ? 148  VAL   A CG1  1 
ATOM   619  C  CG2  . VAL   A 1 41  ? 28.09024 -19.41391 -7.74865  1.000 20.45932 ? 148  VAL   A CG2  1 
ATOM   620  H  H    . VAL   A 1 41  ? 27.18367 -22.18501 -6.20116  1.000 22.17489 ? 148  VAL   A H    1 
ATOM   621  H  HA   . VAL   A 1 41  ? 28.41037 -22.00844 -8.62163  1.000 22.50933 ? 148  VAL   A HA   1 
ATOM   622  H  HB   . VAL   A 1 41  ? 29.09021 -20.50329 -6.30672  1.000 22.08974 ? 148  VAL   A HB   1 
ATOM   623  H  HG11 . VAL   A 1 41  ? 30.73314 -19.48653 -7.65987  1.000 23.85592 ? 148  VAL   A HG11 1 
ATOM   624  H  HG12 . VAL   A 1 41  ? 31.03238 -21.01633 -7.35382  1.000 23.85592 ? 148  VAL   A HG12 1 
ATOM   625  H  HG13 . VAL   A 1 41  ? 30.43871 -20.58983 -8.76420  1.000 23.85592 ? 148  VAL   A HG13 1 
ATOM   626  H  HG21 . VAL   A 1 41  ? 28.41239 -18.57124 -7.39223  1.000 24.55118 ? 148  VAL   A HG21 1 
ATOM   627  H  HG22 . VAL   A 1 41  ? 28.09010 -19.38453 -8.71821  1.000 24.55118 ? 148  VAL   A HG22 1 
ATOM   628  H  HG23 . VAL   A 1 41  ? 27.19363 -19.58966 -7.42292  1.000 24.55118 ? 148  VAL   A HG23 1 
ATOM   629  N  N    . VAL   A 1 42  ? 30.00610 -23.79176 -8.14537  1.000 16.51583 ? 149  VAL   A N    1 
ATOM   630  C  CA   . VAL   A 1 42  ? 30.90417 -24.90888 -7.88082  1.000 17.82188 ? 149  VAL   A CA   1 
ATOM   631  C  C    . VAL   A 1 42  ? 32.26679 -24.62446 -8.49959  1.000 17.09471 ? 149  VAL   A C    1 
ATOM   632  O  O    . VAL   A 1 42  ? 32.36015 -24.08480 -9.60411  1.000 18.89224 ? 149  VAL   A O    1 
ATOM   633  C  CB   . VAL   A 1 42  ? 30.33755 -26.22750 -8.44877  1.000 16.67462 ? 149  VAL   A CB   1 
ATOM   634  C  CG1  . VAL   A 1 42  ? 31.25445 -27.39956 -8.13501  1.000 18.33491 ? 149  VAL   A CG1  1 
ATOM   635  C  CG2  . VAL   A 1 42  ? 28.93661 -26.46698 -7.91108  1.000 17.12215 ? 149  VAL   A CG2  1 
ATOM   636  H  H    . VAL   A 1 42  ? 29.89846 -23.64365 -8.98566  1.000 19.81900 ? 149  VAL   A H    1 
ATOM   637  H  HA   . VAL   A 1 42  ? 31.01803 -24.99245 -6.92116  1.000 21.38626 ? 149  VAL   A HA   1 
ATOM   638  H  HB   . VAL   A 1 42  ? 30.28506 -26.15677 -9.41476  1.000 20.00954 ? 149  VAL   A HB   1 
ATOM   639  H  HG11 . VAL   A 1 42  ? 30.85703 -28.21328 -8.48261  1.000 22.00189 ? 149  VAL   A HG11 1 
ATOM   640  H  HG12 . VAL   A 1 42  ? 32.11614 -27.24730 -8.55359  1.000 22.00189 ? 149  VAL   A HG12 1 
ATOM   641  H  HG13 . VAL   A 1 42  ? 31.36137 -27.46826 -7.17337  1.000 22.00189 ? 149  VAL   A HG13 1 
ATOM   642  H  HG21 . VAL   A 1 42  ? 28.64600 -27.35507 -8.17133  1.000 20.54658 ? 149  VAL   A HG21 1 
ATOM   643  H  HG22 . VAL   A 1 42  ? 28.95286 -26.39442 -6.94393  1.000 20.54658 ? 149  VAL   A HG22 1 
ATOM   644  H  HG23 . VAL   A 1 42  ? 28.33753 -25.80074 -8.28275  1.000 20.54658 ? 149  VAL   A HG23 1 
ATOM   645  N  N    . SER   A 1 43  ? 33.33037 -25.01818 -7.80705  1.000 16.54397 ? 150  SER   A N    1 
ATOM   646  C  CA   . SER   A 1 43  ? 34.67032 -24.85925 -8.35450  1.000 16.09091 ? 150  SER   A CA   1 
ATOM   647  C  C    . SER   A 1 43  ? 35.41901 -26.17972 -8.32101  1.000 15.93236 ? 150  SER   A C    1 
ATOM   648  O  O    . SER   A 1 43  ? 35.43112 -26.86609 -7.29786  1.000 16.87566 ? 150  SER   A O    1 
ATOM   649  C  CB   . SER   A 1 43  ? 35.46328 -23.79139 -7.59853  1.000 16.52011 ? 150  SER   A CB   1 
ATOM   650  O  OG   . SER   A 1 43  ? 36.73153 -23.58460 -8.19373  1.000 18.16958 ? 150  SER   A OG   1 
ATOM   651  H  H    . SER   A 1 43  ? 33.30000 -25.37641 -7.02580  1.000 19.85277 ? 150  SER   A H    1 
ATOM   652  H  HA   . SER   A 1 43  ? 34.58885 -24.58959 -9.28269  1.000 19.30909 ? 150  SER   A HA   1 
ATOM   653  H  HB2  . SER   A 1 43  ? 34.96689 -22.95823 -7.61702  1.000 19.82413 ? 150  SER   A HB2  1 
ATOM   654  H  HB3  . SER   A 1 43  ? 35.58909 -24.08234 -6.68178  1.000 19.82413 ? 150  SER   A HB3  1 
ATOM   655  H  HG   . SER   A 1 43  ? 36.64028 -23.40405 -9.00901  1.000 21.80349 ? 150  SER   A HG   1 
ATOM   656  N  N    . ILE   A 1 44  ? 36.05282 -26.50680 -9.44275  1.000 16.82620 ? 151  ILE   A N    1 
ATOM   657  C  CA   . ILE   A 1 44  ? 36.85008 -27.71501 -9.60705  1.000 15.52893 ? 151  ILE   A CA   1 
ATOM   658  C  C    . ILE   A 1 44  ? 38.31022 -27.38292 -9.32208  1.000 13.78492 ? 151  ILE   A C    1 
ATOM   659  O  O    . ILE   A 1 44  ? 38.91450 -26.57195 -10.03172 1.000 15.37823 ? 151  ILE   A O    1 
ATOM   660  C  CB   . ILE   A 1 44  ? 36.71101 -28.27163 -11.03694 1.000 16.96960 ? 151  ILE   A CB   1 
ATOM   661  C  CG1  . ILE   A 1 44  ? 35.24205 -28.45276 -11.44874 1.000 17.69174 ? 151  ILE   A CG1  1 
ATOM   662  C  CG2  . ILE   A 1 44  ? 37.50095 -29.55925 -11.15836 1.000 18.01070 ? 151  ILE   A CG2  1 
ATOM   663  C  CD1  . ILE   A 1 44  ? 34.45917 -29.37272 -10.56402 1.000 18.28638 ? 151  ILE   A CD1  1 
ATOM   664  H  H    . ILE   A 1 44  ? 36.03486 -26.02297 -10.15351 1.000 20.19145 ? 151  ILE   A H    1 
ATOM   665  H  HA   . ILE   A 1 44  ? 36.54864 -28.37926 -8.96768  1.000 18.63472 ? 151  ILE   A HA   1 
ATOM   666  H  HB   . ILE   A 1 44  ? 37.07933 -27.62095 -11.65489 1.000 20.36352 ? 151  ILE   A HB   1 
ATOM   667  H  HG12 . ILE   A 1 44  ? 34.80641 -27.58632 -11.42926 1.000 21.23008 ? 151  ILE   A HG12 1 
ATOM   668  H  HG13 . ILE   A 1 44  ? 35.21554 -28.81730 -12.34724 1.000 21.23008 ? 151  ILE   A HG13 1 
ATOM   669  H  HG21 . ILE   A 1 44  ? 37.29726 -29.97556 -12.01047 1.000 21.61284 ? 151  ILE   A HG21 1 
ATOM   670  H  HG22 . ILE   A 1 44  ? 38.44782 -29.35479 -11.10805 1.000 21.61284 ? 151  ILE   A HG22 1 
ATOM   671  H  HG23 . ILE   A 1 44  ? 37.25160 -30.15237 -10.43245 1.000 21.61284 ? 151  ILE   A HG23 1 
ATOM   672  H  HD11 . ILE   A 1 44  ? 33.56315 -29.46925 -10.92281 1.000 21.94365 ? 151  ILE   A HD11 1 
ATOM   673  H  HD12 . ILE   A 1 44  ? 34.89981 -30.23646 -10.53778 1.000 21.94365 ? 151  ILE   A HD12 1 
ATOM   674  H  HD13 . ILE   A 1 44  ? 34.41920 -28.99453 -9.67168  1.000 21.94365 ? 151  ILE   A HD13 1 
ATOM   675  N  N    A LEU   A 1 45  ? 38.88125 -28.02608 -8.30012  0.436 13.69565 ? 152  LEU   A N    1 
ATOM   676  N  N    B LEU   A 1 45  ? 38.88457 -28.01122 -8.29069  0.564 13.66952 ? 152  LEU   A N    1 
ATOM   677  C  CA   A LEU   A 1 45  ? 40.28905 -27.85022 -7.94412  0.436 14.46203 ? 152  LEU   A CA   1 
ATOM   678  C  CA   B LEU   A 1 45  ? 40.29602 -27.83107 -7.95861  0.564 14.74171 ? 152  LEU   A CA   1 
ATOM   679  C  C    A LEU   A 1 45  ? 41.08057 -28.89260 -8.72081  0.436 14.00452 ? 152  LEU   A C    1 
ATOM   680  C  C    B LEU   A 1 45  ? 41.08233 -28.88457 -8.72119  0.564 14.08397 ? 152  LEU   A C    1 
ATOM   681  O  O    A LEU   A 1 45  ? 41.06887 -30.07280 -8.37896  0.436 15.14737 ? 152  LEU   A O    1 
ATOM   682  O  O    B LEU   A 1 45  ? 41.06453 -30.06100 -8.36198  0.564 15.62516 ? 152  LEU   A O    1 
ATOM   683  C  CB   A LEU   A 1 45  ? 40.49814 -27.99676 -6.43742  0.436 14.33397 ? 152  LEU   A CB   1 
ATOM   684  C  CB   B LEU   A 1 45  ? 40.54214 -27.94083 -6.45211  0.564 15.26169 ? 152  LEU   A CB   1 
ATOM   685  C  CG   A LEU   A 1 45  ? 39.65876 -27.10522 -5.52231  0.436 15.03794 ? 152  LEU   A CG   1 
ATOM   686  C  CG   B LEU   A 1 45  ? 40.31486 -26.65237 -5.66700  0.564 17.23840 ? 152  LEU   A CG   1 
ATOM   687  C  CD1  A LEU   A 1 45  ? 40.10601 -27.24772 -4.07786  0.436 18.46376 ? 152  LEU   A CD1  1 
ATOM   688  C  CD1  B LEU   A 1 45  ? 38.90421 -26.14607 -5.90445  0.564 20.58113 ? 152  LEU   A CD1  1 
ATOM   689  C  CD2  A LEU   A 1 45  ? 39.74489 -25.66410 -5.97538  0.436 15.26259 ? 152  LEU   A CD2  1 
ATOM   690  C  CD2  B LEU   A 1 45  ? 40.56919 -26.85706 -4.17993  0.564 20.79636 ? 152  LEU   A CD2  1 
ATOM   691  H  H    A LEU   A 1 45  ? 38.46516 -28.57925 -7.78976  0.436 16.43478 ? 152  LEU   A H    1 
ATOM   692  H  H    B LEU   A 1 45  ? 38.47065 -28.55167 -7.76517  0.564 16.40342 ? 152  LEU   A H    1 
ATOM   693  H  HA   A LEU   A 1 45  ? 40.58535 -26.96268 -8.19979  0.436 17.35443 ? 152  LEU   A HA   1 
ATOM   694  H  HA   B LEU   A 1 45  ? 40.58304 -26.94602 -8.23287  0.564 17.69005 ? 152  LEU   A HA   1 
ATOM   695  H  HB2  A LEU   A 1 45  ? 40.29715 -28.91486 -6.19744  0.436 17.20077 ? 152  LEU   A HB2  1 
ATOM   696  H  HB2  B LEU   A 1 45  ? 39.94162 -28.61185 -6.09156  0.564 18.31403 ? 152  LEU   A HB2  1 
ATOM   697  H  HB3  A LEU   A 1 45  ? 41.42846 -27.79988 -6.24600  0.436 17.20077 ? 152  LEU   A HB3  1 
ATOM   698  H  HB3  B LEU   A 1 45  ? 41.46335 -28.20978 -6.31088  0.564 18.31403 ? 152  LEU   A HB3  1 
ATOM   699  H  HG   A LEU   A 1 45  ? 38.73014 -27.38137 -5.57036  0.436 18.04552 ? 152  LEU   A HG   1 
ATOM   700  H  HG   B LEU   A 1 45  ? 40.94336 -25.98102 -5.97552  0.564 20.68608 ? 152  LEU   A HG   1 
ATOM   701  H  HD11 A LEU   A 1 45  ? 39.57832 -26.65168 -3.52362  0.436 22.15652 ? 152  LEU   A HD11 1 
ATOM   702  H  HD11 B LEU   A 1 45  ? 38.73503 -25.39451 -5.31501  0.564 24.69736 ? 152  LEU   A HD11 1 
ATOM   703  H  HD12 A LEU   A 1 45  ? 39.97339 -28.16614 -3.79535  0.436 22.15652 ? 152  LEU   A HD12 1 
ATOM   704  H  HD12 B LEU   A 1 45  ? 38.82061 -25.86633 -6.82947  0.564 24.69736 ? 152  LEU   A HD12 1 
ATOM   705  H  HD13 A LEU   A 1 45  ? 41.04529 -27.01422 -4.01361  0.436 22.15652 ? 152  LEU   A HD13 1 
ATOM   706  H  HD13 B LEU   A 1 45  ? 38.27628 -26.86127 -5.71712  0.564 24.69736 ? 152  LEU   A HD13 1 
ATOM   707  H  HD21 A LEU   A 1 45  ? 39.36592 -25.09385 -5.28828  0.436 18.31511 ? 152  LEU   A HD21 1 
ATOM   708  H  HD21 B LEU   A 1 45  ? 40.43798 -26.01418 -3.71815  0.564 24.95563 ? 152  LEU   A HD21 1 
ATOM   709  H  HD22 A LEU   A 1 45  ? 40.67595 -25.43365 -6.12006  0.436 18.31511 ? 152  LEU   A HD22 1 
ATOM   710  H  HD22 B LEU   A 1 45  ? 39.94719 -27.51998 -3.84148  0.564 24.95563 ? 152  LEU   A HD22 1 
ATOM   711  H  HD23 A LEU   A 1 45  ? 39.24675 -25.56245 -6.80146  0.436 18.31511 ? 152  LEU   A HD23 1 
ATOM   712  H  HD23 B LEU   A 1 45  ? 41.48067 -27.16439 -4.05481  0.564 24.95563 ? 152  LEU   A HD23 1 
ATOM   713  N  N    . ASP   A 1 46  ? 41.77729 -28.47024 -9.77652  1.000 13.56770 ? 153  ASP   A N    1 
ATOM   714  C  CA   . ASP   A 1 46  ? 42.40657 -29.45616 -10.64511 1.000 13.81315 ? 153  ASP   A CA   1 
ATOM   715  C  C    . ASP   A 1 46  ? 43.44104 -28.80825 -11.55569 1.000 15.86171 ? 153  ASP   A C    1 
ATOM   716  O  O    . ASP   A 1 46  ? 44.17036 -27.91069 -11.12469 1.000 15.95352 ? 153  ASP   A O    1 
ATOM   717  C  CB   . ASP   A 1 46  ? 41.28780 -30.17470 -11.40838 1.000 13.53015 ? 153  ASP   A CB   1 
ATOM   718  C  CG   . ASP   A 1 46  ? 41.62684 -31.60532 -11.78502 1.000 15.84005 ? 153  ASP   A CG   1 
ATOM   719  O  OD1  . ASP   A 1 46  ? 42.58455 -31.78627 -12.52940 1.000 18.17180 ? 153  ASP   A OD1  1 
ATOM   720  O  OD2  . ASP   A 1 46  ? 40.90864 -32.55554 -11.38223 1.000 18.85159 ? 153  ASP   A OD2  1 
ATOM   721  H  H    A ASP   A 1 46  ? 41.89416 -27.64812 -10.00028 0.436 16.28124 ? 153  ASP   A H    1 
ATOM   722  H  H    B ASP   A 1 46  ? 41.89482 -27.64897 -10.00302 0.564 16.28124 ? 153  ASP   A H    1 
ATOM   723  H  HA   . ASP   A 1 46  ? 42.90506 -30.11777 -10.14044 1.000 16.57578 ? 153  ASP   A HA   1 
ATOM   724  H  HB2  . ASP   A 1 46  ? 40.49353 -30.19558 -10.85197 1.000 16.23618 ? 153  ASP   A HB2  1 
ATOM   725  H  HB3  . ASP   A 1 46  ? 41.10622 -29.68820 -12.22768 1.000 16.23618 ? 153  ASP   A HB3  1 
ATOM   726  N  N    . ASP   A 1 47  ? 43.53842 -29.27328 -12.79963 1.000 18.05025 ? 154  ASP   A N    1 
ATOM   727  C  CA   . ASP   A 1 47  ? 44.57655 -28.84177 -13.72819 1.000 18.42978 ? 154  ASP   A CA   1 
ATOM   728  C  C    . ASP   A 1 47  ? 44.11503 -27.72232 -14.65125 1.000 18.91636 ? 154  ASP   A C    1 
ATOM   729  O  O    . ASP   A 1 47  ? 44.82453 -27.38846 -15.60827 1.000 20.69527 ? 154  ASP   A O    1 
ATOM   730  C  CB   . ASP   A 1 47  ? 45.06194 -30.02927 -14.55821 1.000 19.66351 ? 154  ASP   A CB   1 
ATOM   731  C  CG   . ASP   A 1 47  ? 43.93862 -30.71815 -15.30525 1.000 20.14922 ? 154  ASP   A CG   1 
ATOM   732  O  OD1  . ASP   A 1 47  ? 42.84143 -30.13429 -15.42810 1.000 20.23195 ? 154  ASP   A OD1  1 
ATOM   733  O  OD2  . ASP   A 1 47  ? 44.15291 -31.86504 -15.76922 1.000 22.27484 ? 154  ASP   A OD2  1 
ATOM   734  H  H    . ASP   A 1 47  ? 43.00041 -29.85402 -13.13563 1.000 21.66030 ? 154  ASP   A H    1 
ATOM   735  H  HA   . ASP   A 1 47  ? 45.32648 -28.50694 -13.21206 1.000 22.11574 ? 154  ASP   A HA   1 
ATOM   736  H  HB2  . ASP   A 1 47  ? 45.70844 -29.71638 -15.21016 1.000 23.59621 ? 154  ASP   A HB2  1 
ATOM   737  H  HB3  . ASP   A 1 47  ? 45.47377 -30.68013 -13.96857 1.000 23.59621 ? 154  ASP   A HB3  1 
ATOM   738  N  N    . GLY   A 1 48  ? 42.96706 -27.12207 -14.37557 1.000 18.62269 ? 155  GLY   A N    1 
ATOM   739  C  CA   . GLY   A 1 48  ? 42.43949 -26.04769 -15.19066 1.000 17.87088 ? 155  GLY   A CA   1 
ATOM   740  C  C    . GLY   A 1 48  ? 41.07119 -26.39082 -15.74798 1.000 18.83697 ? 155  GLY   A C    1 
ATOM   741  O  O    . GLY   A 1 48  ? 40.57325 -27.50578 -15.61890 1.000 22.34623 ? 155  GLY   A O    1 
ATOM   742  H  H    . GLY   A 1 48  ? 42.46693 -27.32614 -13.70637 1.000 22.34723 ? 155  GLY   A H    1 
ATOM   743  H  HA2  . GLY   A 1 48  ? 42.36211 -25.24244 -14.65541 1.000 21.44506 ? 155  GLY   A HA2  1 
ATOM   744  H  HA3  . GLY   A 1 48  ? 43.04134 -25.87745 -15.93207 1.000 21.44506 ? 155  GLY   A HA3  1 
ATOM   745  N  N    . ILE   A 1 49  ? 40.46160 -25.38737 -16.37491 1.000 16.64097 ? 156  ILE   A N    1 
ATOM   746  C  CA   . ILE   A 1 49  ? 39.14666 -25.56917 -16.97824 1.000 17.49831 ? 156  ILE   A CA   1 
ATOM   747  C  C    . ILE   A 1 49  ? 39.10293 -24.84290 -18.31447 1.000 19.37883 ? 156  ILE   A C    1 
ATOM   748  O  O    . ILE   A 1 49  ? 39.47248 -23.66831 -18.40840 1.000 19.98872 ? 156  ILE   A O    1 
ATOM   749  C  CB   . ILE   A 1 49  ? 38.02477 -25.08572 -16.03945 1.000 19.55140 ? 156  ILE   A CB   1 
ATOM   750  C  CG1  . ILE   A 1 49  ? 36.65935 -25.26001 -16.69533 1.000 20.86582 ? 156  ILE   A CG1  1 
ATOM   751  C  CG2  . ILE   A 1 49  ? 38.22805 -23.65097 -15.66066 1.000 21.15009 ? 156  ILE   A CG2  1 
ATOM   752  C  CD1  . ILE   A 1 49  ? 35.48389 -24.87875 -15.77724 1.000 23.44808 ? 156  ILE   A CD1  1 
ATOM   753  H  H    . ILE   A 1 49  ? 40.78913 -24.59702 -16.46248 1.000 19.96916 ? 156  ILE   A H    1 
ATOM   754  H  HA   . ILE   A 1 49  ? 39.00537 -26.51088 -17.16293 1.000 20.99798 ? 156  ILE   A HA   1 
ATOM   755  H  HB   . ILE   A 1 49  ? 38.05870 -25.62948 -15.23691 1.000 23.46168 ? 156  ILE   A HB   1 
ATOM   756  H  HG12 . ILE   A 1 49  ? 36.61632 -24.69555 -17.48301 1.000 25.03899 ? 156  ILE   A HG12 1 
ATOM   757  H  HG13 . ILE   A 1 49  ? 36.54984 -26.19025 -16.94742 1.000 25.03899 ? 156  ILE   A HG13 1 
ATOM   758  H  HG21 . ILE   A 1 49  ? 37.63608 -23.43188 -14.92413 1.000 25.38011 ? 156  ILE   A HG21 1 
ATOM   759  H  HG22 . ILE   A 1 49  ? 39.15135 -23.52298 -15.39228 1.000 25.38011 ? 156  ILE   A HG22 1 
ATOM   760  H  HG23 . ILE   A 1 49  ? 38.02530 -23.09052 -16.42596 1.000 25.38011 ? 156  ILE   A HG23 1 
ATOM   761  H  HD11 . ILE   A 1 49  ? 34.65163 -25.12055 -16.21286 1.000 28.13769 ? 156  ILE   A HD11 1 
ATOM   762  H  HD12 . ILE   A 1 49  ? 35.56978 -25.35844 -14.93854 1.000 28.13769 ? 156  ILE   A HD12 1 
ATOM   763  H  HD13 . ILE   A 1 49  ? 35.50688 -23.92264 -15.61531 1.000 28.13769 ? 156  ILE   A HD13 1 
ATOM   764  N  N    . GLU   A 1 50  ? 38.66813 -25.54751 -19.34985 1.000 19.60794 ? 157  GLU   A N    1 
ATOM   765  C  CA   . GLU   A 1 50  ? 38.52537 -24.96193 -20.68322 1.000 20.25271 ? 157  GLU   A CA   1 
ATOM   766  C  C    . GLU   A 1 50  ? 37.24672 -24.13138 -20.68213 1.000 21.15315 ? 157  GLU   A C    1 
ATOM   767  O  O    . GLU   A 1 50  ? 36.14960 -24.61643 -20.98133 1.000 19.80751 ? 157  GLU   A O    1 
ATOM   768  C  CB   . GLU   A 1 50  ? 38.50405 -26.05495 -21.73921 1.000 19.45767 ? 157  GLU   A CB   1 
ATOM   769  C  CG   . GLU   A 1 50  ? 38.50036 -25.55652 -23.18473 1.000 19.47416 ? 157  GLU   A CG   1 
ATOM   770  C  CD   . GLU   A 1 50  ? 38.65506 -26.70373 -24.16160 1.000 22.47510 ? 157  GLU   A CD   1 
ATOM   771  O  OE1  . GLU   A 1 50  ? 37.66099 -27.42312 -24.38629 1.000 23.40953 ? 157  GLU   A OE1  1 
ATOM   772  O  OE2  . GLU   A 1 50  ? 39.78599 -26.91160 -24.66186 1.000 23.59664 ? 157  GLU   A OE2  1 
ATOM   773  H  H    . GLU   A 1 50  ? 38.44568 -26.37724 -19.30894 1.000 23.52952 ? 157  GLU   A H    1 
ATOM   774  H  HA   . GLU   A 1 50  ? 39.27203 -24.37446 -20.87884 1.000 24.30325 ? 157  GLU   A HA   1 
ATOM   775  H  HB2  . GLU   A 1 50  ? 39.29244 -26.60826 -21.62432 1.000 23.34920 ? 157  GLU   A HB2  1 
ATOM   776  H  HB3  . GLU   A 1 50  ? 37.70345 -26.58795 -21.61326 1.000 23.34920 ? 157  GLU   A HB3  1 
ATOM   777  H  HG2  . GLU   A 1 50  ? 37.65971 -25.10888 -23.36867 1.000 23.36899 ? 157  GLU   A HG2  1 
ATOM   778  H  HG3  . GLU   A 1 50  ? 39.23913 -24.94158 -23.31502 1.000 23.36899 ? 157  GLU   A HG3  1 
ATOM   779  N  N    . LYS   A 1 51  ? 37.39273 -22.85384 -20.32445 1.000 21.34679 ? 158  LYS   A N    1 
ATOM   780  C  CA   . LYS   A 1 51  ? 36.22138 -22.03567 -20.04663 1.000 24.19001 ? 158  LYS   A CA   1 
ATOM   781  C  C    . LYS   A 1 51  ? 35.42920 -21.72243 -21.30714 1.000 24.02500 ? 158  LYS   A C    1 
ATOM   782  O  O    . LYS   A 1 51  ? 34.24616 -21.37095 -21.21493 1.000 25.46613 ? 158  LYS   A O    1 
ATOM   783  C  CB   . LYS   A 1 51  ? 36.65230 -20.75918 -19.32435 1.000 25.76508 ? 158  LYS   A CB   1 
ATOM   784  C  CG   . LYS   A 1 51  ? 37.49767 -19.81632 -20.13512 1.000 27.82580 ? 158  LYS   A CG   1 
ATOM   785  C  CD   . LYS   A 1 51  ? 38.04861 -18.68214 -19.26411 1.000 27.34517 ? 158  LYS   A CD   1 
ATOM   786  C  CE   . LYS   A 1 51  ? 38.98273 -17.78862 -20.05331 1.000 28.89885 ? 158  LYS   A CE   1 
ATOM   787  N  NZ   . LYS   A 1 51  ? 40.20831 -18.50173 -20.46104 1.000 28.09015 ? 158  LYS   A NZ   1 
ATOM   788  H  H    . LYS   A 1 51  ? 38.14613 -22.44819 -20.23813 1.000 25.61615 ? 158  LYS   A H    1 
ATOM   789  H  HA   . LYS   A 1 51  ? 35.62101 -22.51269 -19.45258 1.000 29.02802 ? 158  LYS   A HA   1 
ATOM   790  H  HB2  . LYS   A 1 51  ? 35.85531 -20.27570 -19.05611 1.000 30.91810 ? 158  LYS   A HB2  1 
ATOM   791  H  HB3  . LYS   A 1 51  ? 37.16749 -21.00979 -18.54162 1.000 30.91810 ? 158  LYS   A HB3  1 
ATOM   792  H  HG2  . LYS   A 1 51  ? 38.24616 -20.30089 -20.51704 1.000 33.39095 ? 158  LYS   A HG2  1 
ATOM   793  H  HG3  . LYS   A 1 51  ? 36.95952 -19.42652 -20.84176 1.000 33.39095 ? 158  LYS   A HG3  1 
ATOM   794  H  HD2  . LYS   A 1 51  ? 37.31316 -18.14170 -18.93556 1.000 32.81420 ? 158  LYS   A HD2  1 
ATOM   795  H  HD3  . LYS   A 1 51  ? 38.54234 -19.05874 -18.51892 1.000 32.81420 ? 158  LYS   A HD3  1 
ATOM   796  H  HE2  . LYS   A 1 51  ? 38.53014 -17.48013 -20.85387 1.000 34.67862 ? 158  LYS   A HE2  1 
ATOM   797  H  HE3  . LYS   A 1 51  ? 39.24021 -17.03104 -19.50497 1.000 34.67862 ? 158  LYS   A HE3  1 
ATOM   798  H  HZ1  . LYS   A 1 51  ? 40.72527 -17.96490 -20.94753 1.000 33.70819 ? 158  LYS   A HZ1  1 
ATOM   799  H  HZ2  . LYS   A 1 51  ? 40.66122 -18.76458 -19.74140 1.000 33.70819 ? 158  LYS   A HZ2  1 
ATOM   800  H  HZ3  . LYS   A 1 51  ? 39.99700 -19.21708 -20.94655 1.000 33.70819 ? 158  LYS   A HZ3  1 
ATOM   801  N  N    . ASN   A 1 52  ? 36.03804 -21.87241 -22.47687 1.000 22.55353 ? 159  ASN   A N    1 
ATOM   802  C  CA   . ASN   A 1 52  ? 35.36057 -21.63534 -23.74160 1.000 24.51718 ? 159  ASN   A CA   1 
ATOM   803  C  C    . ASN   A 1 52  ? 34.78973 -22.91459 -24.33681 1.000 21.72589 ? 159  ASN   A C    1 
ATOM   804  O  O    . ASN   A 1 52  ? 34.34258 -22.90243 -25.48048 1.000 23.34865 ? 159  ASN   A O    1 
ATOM   805  C  CB   . ASN   A 1 52  ? 36.31700 -20.96271 -24.74236 1.000 27.31509 ? 159  ASN   A CB   1 
ATOM   806  C  CG   . ASN   A 1 52  ? 37.60158 -21.74952 -24.96383 1.000 27.55414 ? 159  ASN   A CG   1 
ATOM   807  O  OD1  . ASN   A 1 52  ? 38.12619 -22.36735 -24.05539 1.000 26.22915 ? 159  ASN   A OD1  1 
ATOM   808  N  ND2  . ASN   A 1 52  ? 38.11976 -21.70386 -26.17456 1.000 32.75270 ? 159  ASN   A ND2  1 
ATOM   809  H  H    . ASN   A 1 52  ? 36.85844 -22.11523 -22.56397 1.000 27.06424 ? 159  ASN   A H    1 
ATOM   810  H  HA   . ASN   A 1 52  ? 34.62437 -21.02176 -23.59184 1.000 29.42062 ? 159  ASN   A HA   1 
ATOM   811  H  HB2  . ASN   A 1 52  ? 35.86808 -20.87756 -25.59800 1.000 32.77811 ? 159  ASN   A HB2  1 
ATOM   812  H  HB3  . ASN   A 1 52  ? 36.55866 -20.08567 -24.40576 1.000 32.77811 ? 159  ASN   A HB3  1 
ATOM   813  H  HD21 . ASN   A 1 52  ? 38.84494 -22.13225 -26.34836 1.000 39.30324 ? 159  ASN   A HD21 1 
ATOM   814  H  HD22 . ASN   A 1 52  ? 37.73275 -21.24569 -26.79093 1.000 39.30324 ? 159  ASN   A HD22 1 
ATOM   815  N  N    . HIS   A 1 53  ? 34.77206 -24.00722 -23.58909 1.000 22.34497 ? 160  HIS   A N    1 
ATOM   816  C  CA   . HIS   A 1 53  ? 34.19580 -25.23337 -24.11949 1.000 20.90269 ? 160  HIS   A CA   1 
ATOM   817  C  C    . HIS   A 1 53  ? 32.72949 -24.99060 -24.47005 1.000 22.51503 ? 160  HIS   A C    1 
ATOM   818  O  O    . HIS   A 1 53  ? 32.00412 -24.37313 -23.68065 1.000 21.92026 ? 160  HIS   A O    1 
ATOM   819  C  CB   . HIS   A 1 53  ? 34.33198 -26.36322 -23.10468 1.000 18.92393 ? 160  HIS   A CB   1 
ATOM   820  C  CG   . HIS   A 1 53  ? 34.06338 -27.71331 -23.67690 1.000 19.24156 ? 160  HIS   A CG   1 
ATOM   821  N  ND1  . HIS   A 1 53  ? 32.80478 -28.11487 -24.06720 1.000 18.95773 ? 160  HIS   A ND1  1 
ATOM   822  C  CD2  . HIS   A 1 53  ? 34.89096 -28.75247 -23.93888 1.000 15.38756 ? 160  HIS   A CD2  1 
ATOM   823  C  CE1  . HIS   A 1 53  ? 32.86529 -29.34995 -24.52814 1.000 19.29282 ? 160  HIS   A CE1  1 
ATOM   824  N  NE2  . HIS   A 1 53  ? 34.11801 -29.76130 -24.45506 1.000 16.76117 ? 160  HIS   A NE2  1 
ATOM   825  H  H    . HIS   A 1 53  ? 35.08034 -24.06525 -22.78834 1.000 26.81397 ? 160  HIS   A H    1 
ATOM   826  H  HA   . HIS   A 1 53  ? 34.66221 -25.50427 -24.92570 1.000 25.08323 ? 160  HIS   A HA   1 
ATOM   827  H  HB2  . HIS   A 1 53  ? 35.23723 -26.36313 -22.75623 1.000 22.70872 ? 160  HIS   A HB2  1 
ATOM   828  H  HB3  . HIS   A 1 53  ? 33.69929 -26.21468 -22.38458 1.000 22.70872 ? 160  HIS   A HB3  1 
ATOM   829  H  HD2  . HIS   A 1 53  ? 35.80957 -28.77750 -23.79592 1.000 18.46507 ? 160  HIS   A HD2  1 
ATOM   830  H  HE1  . HIS   A 1 53  ? 32.14762 -29.84632 -24.84979 1.000 23.15138 ? 160  HIS   A HE1  1 
ATOM   831  N  N    A PRO   A 1 54  ? 32.25788 -25.42807 -25.64345 0.542 22.27603 ? 161  PRO   A N    1 
ATOM   832  N  N    B PRO   A 1 54  ? 32.25734 -25.46024 -25.62935 0.458 21.62291 ? 161  PRO   A N    1 
ATOM   833  C  CA   A PRO   A 1 54  ? 30.85516 -25.15253 -25.99313 0.542 23.13196 ? 161  PRO   A CA   1 
ATOM   834  C  CA   B PRO   A 1 54  ? 30.86446 -25.17902 -26.01477 0.458 22.19879 ? 161  PRO   A CA   1 
ATOM   835  C  C    A PRO   A 1 54  ? 29.84636 -25.63816 -24.95943 0.542 23.49115 ? 161  PRO   A C    1 
ATOM   836  C  C    B PRO   A 1 54  ? 29.81674 -25.72410 -25.05020 0.458 22.53867 ? 161  PRO   A C    1 
ATOM   837  O  O    A PRO   A 1 54  ? 28.75234 -25.06420 -24.87043 0.542 24.31030 ? 161  PRO   A O    1 
ATOM   838  O  O    B PRO   A 1 54  ? 28.66215 -25.28024 -25.11279 0.458 21.91299 ? 161  PRO   A O    1 
ATOM   839  C  CB   A PRO   A 1 54  ? 30.67897 -25.87927 -27.33605 0.542 25.18636 ? 161  PRO   A CB   1 
ATOM   840  C  CB   B PRO   A 1 54  ? 30.74252 -25.83931 -27.39766 0.458 23.40528 ? 161  PRO   A CB   1 
ATOM   841  C  CG   A PRO   A 1 54  ? 32.05427 -25.93660 -27.91815 0.542 25.49390 ? 161  PRO   A CG   1 
ATOM   842  C  CG   B PRO   A 1 54  ? 31.84002 -26.85863 -27.43348 0.458 23.20808 ? 161  PRO   A CG   1 
ATOM   843  C  CD   A PRO   A 1 54  ? 32.97329 -26.10971 -26.73803 0.542 24.90489 ? 161  PRO   A CD   1 
ATOM   844  C  CD   B PRO   A 1 54  ? 32.95789 -26.25993 -26.64896 0.458 23.14118 ? 161  PRO   A CD   1 
ATOM   845  H  HA   A PRO   A 1 54  ? 30.73843 -24.19805 -26.12057 0.542 27.75836 ? 161  PRO   A HA   1 
ATOM   846  H  HA   B PRO   A 1 54  ? 30.74277 -24.22018 -26.09678 0.458 26.63854 ? 161  PRO   A HA   1 
ATOM   847  H  HB2  A PRO   A 1 54  ? 30.32632 -26.77051 -27.18696 0.542 30.22363 ? 161  PRO   A HB2  1 
ATOM   848  H  HB2  B PRO   A 1 54  ? 29.87344 -26.26062 -27.48771 0.458 28.08634 ? 161  PRO   A HB2  1 
ATOM   849  H  HB3  A PRO   A 1 54  ? 30.07889 -25.37657 -27.90885 0.542 30.22363 ? 161  PRO   A HB3  1 
ATOM   850  H  HB3  B PRO   A 1 54  ? 30.86255 -25.17435 -28.09359 0.458 28.08634 ? 161  PRO   A HB3  1 
ATOM   851  H  HG2  A PRO   A 1 54  ? 32.12469 -26.68985 -28.52524 0.542 30.59268 ? 161  PRO   A HG2  1 
ATOM   852  H  HG2  B PRO   A 1 54  ? 31.53578 -27.68486 -27.02645 0.458 27.84970 ? 161  PRO   A HG2  1 
ATOM   853  H  HG3  A PRO   A 1 54  ? 32.24789 -25.11129 -28.38962 0.542 30.59268 ? 161  PRO   A HG3  1 
ATOM   854  H  HG3  B PRO   A 1 54  ? 32.10960 -27.02047 -28.35111 0.458 27.84970 ? 161  PRO   A HG3  1 
ATOM   855  H  HD2  A PRO   A 1 54  ? 33.09954 -27.04968 -26.53448 0.542 29.88587 ? 161  PRO   A HD2  1 
ATOM   856  H  HD2  B PRO   A 1 54  ? 33.49936 -26.95043 -26.23553 0.458 27.76942 ? 161  PRO   A HD2  1 
ATOM   857  H  HD3  A PRO   A 1 54  ? 33.83093 -25.68817 -26.90432 0.542 29.88587 ? 161  PRO   A HD3  1 
ATOM   858  H  HD3  B PRO   A 1 54  ? 33.51193 -25.69585 -27.21087 0.458 27.76942 ? 161  PRO   A HD3  1 
ATOM   859  N  N    . ASP   A 1 55  ? 30.16092 -26.67572 -24.17809 1.000 22.47645 ? 162  ASP   A N    1 
ATOM   860  C  CA   . ASP   A 1 55  ? 29.22005 -27.17507 -23.17425 1.000 22.88294 ? 162  ASP   A CA   1 
ATOM   861  C  C    . ASP   A 1 55  ? 29.47931 -26.61330 -21.78003 1.000 22.53400 ? 162  ASP   A C    1 
ATOM   862  O  O    . ASP   A 1 55  ? 28.77456 -26.99368 -20.82692 1.000 23.30651 ? 162  ASP   A O    1 
ATOM   863  C  CB   . ASP   A 1 55  ? 29.23021 -28.71501 -23.10726 1.000 24.35230 ? 162  ASP   A CB   1 
ATOM   864  C  CG   . ASP   A 1 55  ? 27.82490 -29.30572 -23.12637 1.000 22.14934 ? 162  ASP   A CG   1 
ATOM   865  O  OD1  . ASP   A 1 55  ? 26.89114 -28.59924 -23.56856 1.000 23.60425 ? 162  ASP   A OD1  1 
ATOM   866  O  OD2  . ASP   A 1 55  ? 27.64364 -30.47335 -22.71963 1.000 22.14231 ? 162  ASP   A OD2  1 
ATOM   867  H  H    A ASP   A 1 55  ? 30.90701 -27.10214 -24.21150 0.542 26.97174 ? 162  ASP   A H    1 
ATOM   868  H  H    B ASP   A 1 55  ? 30.93574 -27.04776 -24.14898 0.458 26.97174 ? 162  ASP   A H    1 
ATOM   869  H  HA   . ASP   A 1 55  ? 28.33136 -26.90476 -23.45365 1.000 27.45953 ? 162  ASP   A HA   1 
ATOM   870  H  HB2  . ASP   A 1 55  ? 29.71410 -29.06302 -23.87253 1.000 29.22276 ? 162  ASP   A HB2  1 
ATOM   871  H  HB3  . ASP   A 1 55  ? 29.66364 -28.99432 -22.28566 1.000 29.22276 ? 162  ASP   A HB3  1 
ATOM   872  N  N    . LEU   A 1 56  ? 30.47586 -25.74159 -21.62674 1.000 20.24612 ? 163  LEU   A N    1 
ATOM   873  C  CA   . LEU   A 1 56  ? 30.75122 -25.09110 -20.35058 1.000 19.67314 ? 163  LEU   A CA   1 
ATOM   874  C  C    . LEU   A 1 56  ? 30.56727 -23.57906 -20.38432 1.000 21.39646 ? 163  LEU   A C    1 
ATOM   875  O  O    . LEU   A 1 56  ? 30.19277 -23.00136 -19.36422 1.000 21.74448 ? 163  LEU   A O    1 
ATOM   876  C  CB   . LEU   A 1 56  ? 32.18086 -25.40973 -19.90042 1.000 17.57854 ? 163  LEU   A CB   1 
ATOM   877  C  CG   . LEU   A 1 56  ? 32.48854 -26.88526 -19.67965 1.000 20.01106 ? 163  LEU   A CG   1 
ATOM   878  C  CD1  . LEU   A 1 56  ? 33.92529 -27.02025 -19.25410 1.000 20.29025 ? 163  LEU   A CD1  1 
ATOM   879  C  CD2  . LEU   A 1 56  ? 31.55620 -27.48571 -18.66114 1.000 21.81140 ? 163  LEU   A CD2  1 
ATOM   880  H  H    . LEU   A 1 56  ? 31.01257 -25.50878 -22.25709 1.000 24.29535 ? 163  LEU   A H    1 
ATOM   881  H  HA   . LEU   A 1 56  ? 30.14333 -25.44124 -19.68067 1.000 23.60777 ? 163  LEU   A HA   1 
ATOM   882  H  HB2  . LEU   A 1 56  ? 32.79271 -25.08561 -20.57975 1.000 21.09424 ? 163  LEU   A HB2  1 
ATOM   883  H  HB3  . LEU   A 1 56  ? 32.34431 -24.95188 -19.06104 1.000 21.09424 ? 163  LEU   A HB3  1 
ATOM   884  H  HG   . LEU   A 1 56  ? 32.35519 -27.38125 -20.50252 1.000 24.01327 ? 163  LEU   A HG   1 
ATOM   885  H  HD11 . LEU   A 1 56  ? 34.10669 -27.94989 -19.04492 1.000 24.34830 ? 163  LEU   A HD11 1 
ATOM   886  H  HD12 . LEU   A 1 56  ? 34.49842 -26.72649 -19.97944 1.000 24.34830 ? 163  LEU   A HD12 1 
ATOM   887  H  HD13 . LEU   A 1 56  ? 34.07549 -26.46936 -18.46997 1.000 24.34830 ? 163  LEU   A HD13 1 
ATOM   888  H  HD21 . LEU   A 1 56  ? 31.84855 -28.38818 -18.45870 1.000 26.17368 ? 163  LEU   A HD21 1 
ATOM   889  H  HD22 . LEU   A 1 56  ? 31.57547 -26.94357 -17.85702 1.000 26.17368 ? 163  LEU   A HD22 1 
ATOM   890  H  HD23 . LEU   A 1 56  ? 30.65795 -27.50320 -19.02683 1.000 26.17368 ? 163  LEU   A HD23 1 
ATOM   891  N  N    . ALA   A 1 57  ? 30.76528 -22.93522 -21.54439 1.000 21.88721 ? 164  ALA   A N    1 
ATOM   892  C  CA   . ALA   A 1 57  ? 30.82132 -21.47748 -21.58957 1.000 21.38320 ? 164  ALA   A CA   1 
ATOM   893  C  C    . ALA   A 1 57  ? 29.57315 -20.85115 -20.99358 1.000 23.93036 ? 164  ALA   A C    1 
ATOM   894  O  O    . ALA   A 1 57  ? 29.65677 -19.83850 -20.28793 1.000 24.65700 ? 164  ALA   A O    1 
ATOM   895  C  CB   . ALA   A 1 57  ? 31.01406 -20.99840 -23.02198 1.000 22.89053 ? 164  ALA   A CB   1 
ATOM   896  H  H    . ALA   A 1 57  ? 30.86829 -23.31859 -22.30729 1.000 26.26466 ? 164  ALA   A H    1 
ATOM   897  H  HA   . ALA   A 1 57  ? 31.58514 -21.18811 -21.06636 1.000 25.65984 ? 164  ALA   A HA   1 
ATOM   898  H  HB1  . ALA   A 1 57  ? 31.02858 -20.02856 -23.03136 1.000 27.46864 ? 164  ALA   A HB1  1 
ATOM   899  H  HB2  . ALA   A 1 57  ? 31.85433 -21.34509 -23.36057 1.000 27.46864 ? 164  ALA   A HB2  1 
ATOM   900  H  HB3  . ALA   A 1 57  ? 30.27917 -21.32348 -23.56528 1.000 27.46864 ? 164  ALA   A HB3  1 
ATOM   901  N  N    . GLY   A 1 58  ? 28.40518 -21.42865 -21.27074 1.000 24.32682 ? 165  GLY   A N    1 
ATOM   902  C  CA   . GLY   A 1 58  ? 27.16606 -20.81829 -20.81838 1.000 25.21473 ? 165  GLY   A CA   1 
ATOM   903  C  C    . GLY   A 1 58  ? 27.02146 -20.76789 -19.30895 1.000 24.42892 ? 165  GLY   A C    1 
ATOM   904  O  O    . GLY   A 1 58  ? 26.26786 -19.93304 -18.79233 1.000 26.14325 ? 165  GLY   A O    1 
ATOM   905  H  H    . GLY   A 1 58  ? 28.30839 -22.16084 -21.71135 1.000 29.19219 ? 165  GLY   A H    1 
ATOM   906  H  HA2  . GLY   A 1 58  ? 27.12196 -19.90934 -21.15418 1.000 30.25768 ? 165  GLY   A HA2  1 
ATOM   907  H  HA3  . GLY   A 1 58  ? 26.41819 -21.32311 -21.17440 1.000 30.25768 ? 165  GLY   A HA3  1 
ATOM   908  N  N    . ASN   A 1 59  ? 27.71517 -21.64704 -18.59311 1.000 22.45237 ? 166  ASN   A N    1 
ATOM   909  C  CA   . ASN   A 1 59  ? 27.66247 -21.70605 -17.13437 1.000 21.38587 ? 166  ASN   A CA   1 
ATOM   910  C  C    . ASN   A 1 59  ? 28.96130 -21.25001 -16.48247 1.000 22.33548 ? 166  ASN   A C    1 
ATOM   911  O  O    . ASN   A 1 59  ? 29.05788 -21.24346 -15.24373 1.000 20.46340 ? 166  ASN   A O    1 
ATOM   912  C  CB   . ASN   A 1 59  ? 27.34711 -23.13485 -16.66829 1.000 20.48404 ? 166  ASN   A CB   1 
ATOM   913  C  CG   . ASN   A 1 59  ? 25.92784 -23.52726 -16.94752 1.000 21.17364 ? 166  ASN   A CG   1 
ATOM   914  O  OD1  . ASN   A 1 59  ? 25.06370 -22.66696 -17.08811 1.000 22.58237 ? 166  ASN   A OD1  1 
ATOM   915  N  ND2  . ASN   A 1 59  ? 25.66469 -24.83131 -17.01248 1.000 20.44584 ? 166  ASN   A ND2  1 
ATOM   916  H  H    . ASN   A 1 59  ? 28.23810 -22.23623 -18.93806 1.000 26.94285 ? 166  ASN   A H    1 
ATOM   917  H  HA   . ASN   A 1 59  ? 26.94626 -21.12592 -16.83206 1.000 25.66304 ? 166  ASN   A HA   1 
ATOM   918  H  HB2  . ASN   A 1 59  ? 27.92868 -23.75614 -17.13377 1.000 24.58085 ? 166  ASN   A HB2  1 
ATOM   919  H  HB3  . ASN   A 1 59  ? 27.49403 -23.19624 -15.71145 1.000 24.58085 ? 166  ASN   A HB3  1 
ATOM   920  H  HD21 . ASN   A 1 59  ? 24.86352 -25.10095 -17.17062 1.000 24.53500 ? 166  ASN   A HD21 1 
ATOM   921  H  HD22 . ASN   A 1 59  ? 26.29596 -25.40368 -16.89628 1.000 24.53500 ? 166  ASN   A HD22 1 
ATOM   922  N  N    . TYR   A 1 60  ? 29.96803 -20.89411 -17.27655 1.000 22.46404 ? 167  TYR   A N    1 
ATOM   923  C  CA   . TYR   A 1 60  ? 31.27180 -20.55884 -16.72275 1.000 23.17420 ? 167  TYR   A CA   1 
ATOM   924  C  C    . TYR   A 1 60  ? 31.21608 -19.29056 -15.87881 1.000 22.72110 ? 167  TYR   A C    1 
ATOM   925  O  O    . TYR   A 1 60  ? 30.59343 -18.29237 -16.25677 1.000 24.51245 ? 167  TYR   A O    1 
ATOM   926  C  CB   . TYR   A 1 60  ? 32.30180 -20.37779 -17.83257 1.000 24.34819 ? 167  TYR   A CB   1 
ATOM   927  C  CG   . TYR   A 1 60  ? 33.65136 -20.02020 -17.26057 1.000 22.35257 ? 167  TYR   A CG   1 
ATOM   928  C  CD1  . TYR   A 1 60  ? 34.39482 -20.96717 -16.58090 1.000 21.70845 ? 167  TYR   A CD1  1 
ATOM   929  C  CD2  . TYR   A 1 60  ? 34.16284 -18.72977 -17.35724 1.000 22.44681 ? 167  TYR   A CD2  1 
ATOM   930  C  CE1  . TYR   A 1 60  ? 35.61711 -20.65299 -16.03242 1.000 21.67114 ? 167  TYR   A CE1  1 
ATOM   931  C  CE2  . TYR   A 1 60  ? 35.39795 -18.40290 -16.79907 1.000 20.48910 ? 167  TYR   A CE2  1 
ATOM   932  C  CZ   . TYR   A 1 60  ? 36.11314 -19.37281 -16.13063 1.000 22.12536 ? 167  TYR   A CZ   1 
ATOM   933  O  OH   . TYR   A 1 60  ? 37.33724 -19.09406 -15.55084 1.000 24.27897 ? 167  TYR   A OH   1 
ATOM   934  H  H    . TYR   A 1 60  ? 29.92065 -20.83985 -18.13353 1.000 26.95685 ? 167  TYR   A H    1 
ATOM   935  H  HA   . TYR   A 1 60  ? 31.55149 -21.29167 -16.15212 1.000 27.80904 ? 167  TYR   A HA   1 
ATOM   936  H  HB2  . TYR   A 1 60  ? 32.38787 -21.20525 -18.33137 1.000 29.21783 ? 167  TYR   A HB2  1 
ATOM   937  H  HB3  . TYR   A 1 60  ? 32.01793 -19.66248 -18.42302 1.000 29.21783 ? 167  TYR   A HB3  1 
ATOM   938  H  HD1  . TYR   A 1 60  ? 34.06309 -21.83152 -16.49288 1.000 26.05014 ? 167  TYR   A HD1  1 
ATOM   939  H  HD2  . TYR   A 1 60  ? 33.67332 -18.07528 -17.80097 1.000 26.93617 ? 167  TYR   A HD2  1 
ATOM   940  H  HE1  . TYR   A 1 60  ? 36.11001 -21.30826 -15.59360 1.000 26.00537 ? 167  TYR   A HE1  1 
ATOM   941  H  HE2  . TYR   A 1 60  ? 35.73544 -17.53980 -16.87701 1.000 24.58692 ? 167  TYR   A HE2  1 
ATOM   942  H  HH   . TYR   A 1 60  ? 37.45637 -18.26325 -15.51656 1.000 29.13476 ? 167  TYR   A HH   1 
ATOM   943  N  N    . ASP   A 1 61  ? 31.89897 -19.33422 -14.73903 1.000 21.69174 ? 168  ASP   A N    1 
ATOM   944  C  CA   . ASP   A 1 61  ? 31.90146 -18.24786 -13.76406 1.000 22.21475 ? 168  ASP   A CA   1 
ATOM   945  C  C    . ASP   A 1 61  ? 33.34088 -17.86361 -13.44760 1.000 22.62450 ? 168  ASP   A C    1 
ATOM   946  O  O    . ASP   A 1 61  ? 34.04091 -18.62543 -12.74767 1.000 24.71529 ? 168  ASP   A O    1 
ATOM   947  C  CB   . ASP   A 1 61  ? 31.16249 -18.68130 -12.49952 1.000 23.65108 ? 168  ASP   A CB   1 
ATOM   948  C  CG   . ASP   A 1 61  ? 31.09837 -17.58907 -11.44924 1.000 23.88284 ? 168  ASP   A CG   1 
ATOM   949  O  OD1  . ASP   A 1 61  ? 31.60579 -16.47253 -11.69166 1.000 24.70214 ? 168  ASP   A OD1  1 
ATOM   950  O  OD2  . ASP   A 1 61  ? 30.53989 -17.85748 -10.37252 1.000 27.12985 ? 168  ASP   A OD2  1 
ATOM   951  H  H    . ASP   A 1 61  ? 32.38360 -20.00338 -14.50038 1.000 26.03009 ? 168  ASP   A H    1 
ATOM   952  H  HA   . ASP   A 1 61  ? 31.46017 -17.46846 -14.13647 1.000 26.65770 ? 168  ASP   A HA   1 
ATOM   953  H  HB2  . ASP   A 1 61  ? 30.25329 -18.92530 -12.73342 1.000 28.38130 ? 168  ASP   A HB2  1 
ATOM   954  H  HB3  . ASP   A 1 61  ? 31.62104 -19.44296 -12.11157 1.000 28.38130 ? 168  ASP   A HB3  1 
ATOM   955  N  N    . PRO   A 1 62  ? 33.82293 -16.71647 -13.92763 1.000 22.12535 ? 169  PRO   A N    1 
ATOM   956  C  CA   . PRO   A 1 62  ? 35.19566 -16.30242 -13.58630 1.000 21.87341 ? 169  PRO   A CA   1 
ATOM   957  C  C    . PRO   A 1 62  ? 35.41203 -16.13585 -12.09250 1.000 21.27054 ? 169  PRO   A C    1 
ATOM   958  O  O    . PRO   A 1 62  ? 36.54220 -16.29728 -11.60888 1.000 21.88633 ? 169  PRO   A O    1 
ATOM   959  C  CB   . PRO   A 1 62  ? 35.36414 -14.97062 -14.32965 1.000 24.36901 ? 169  PRO   A CB   1 
ATOM   960  C  CG   . PRO   A 1 62  ? 34.28238 -14.95104 -15.37008 1.000 26.84339 ? 169  PRO   A CG   1 
ATOM   961  C  CD   . PRO   A 1 62  ? 33.15895 -15.78580 -14.85037 1.000 25.09953 ? 169  PRO   A CD   1 
ATOM   962  H  HA   . PRO   A 1 62  ? 35.83120 -16.94473 -13.93903 1.000 26.24810 ? 169  PRO   A HA   1 
ATOM   963  H  HB2  . PRO   A 1 62  ? 35.25913 -14.23289 -13.70866 1.000 29.24281 ? 169  PRO   A HB2  1 
ATOM   964  H  HB3  . PRO   A 1 62  ? 36.24102 -14.93429 -14.74275 1.000 29.24281 ? 169  PRO   A HB3  1 
ATOM   965  H  HG2  . PRO   A 1 62  ? 33.98849 -14.03760 -15.51207 1.000 32.21207 ? 169  PRO   A HG2  1 
ATOM   966  H  HG3  . PRO   A 1 62  ? 34.62524 -15.32177 -16.19828 1.000 32.21207 ? 169  PRO   A HG3  1 
ATOM   967  H  HD2  . PRO   A 1 62  ? 32.51126 -15.23775 -14.38022 1.000 30.11943 ? 169  PRO   A HD2  1 
ATOM   968  H  HD3  . PRO   A 1 62  ? 32.72476 -16.26707 -15.57200 1.000 30.11943 ? 169  PRO   A HD3  1 
ATOM   969  N  N    . GLY   A 1 63  ? 34.35524 -15.82552 -11.34162 1.000 21.17196 ? 170  GLY   A N    1 
ATOM   970  C  CA   . GLY   A 1 63  ? 34.47388 -15.66924 -9.90663  1.000 22.00721 ? 170  GLY   A CA   1 
ATOM   971  C  C    . GLY   A 1 63  ? 34.61499 -16.95914 -9.15445  1.000 21.26748 ? 170  GLY   A C    1 
ATOM   972  O  O    . GLY   A 1 63  ? 34.88864 -16.93440 -7.94630  1.000 23.27693 ? 170  GLY   A O    1 
ATOM   973  H  H    . GLY   A 1 63  ? 33.56045 -15.70144 -11.64577 1.000 25.40635 ? 170  GLY   A H    1 
ATOM   974  H  HA2  . GLY   A 1 63  ? 35.25378 -15.12540 -9.71456  1.000 26.40865 ? 170  GLY   A HA2  1 
ATOM   975  H  HA3  . GLY   A 1 63  ? 33.68318 -15.21576 -9.57487  1.000 26.40865 ? 170  GLY   A HA3  1 
ATOM   976  N  N    . ALA   A 1 64  ? 34.44190 -18.08274 -9.83741  1.000 20.81624 ? 171  ALA   A N    1 
ATOM   977  C  CA   . ALA   A 1 64  ? 34.70762 -19.39274 -9.27350  1.000 21.07785 ? 171  ALA   A CA   1 
ATOM   978  C  C    . ALA   A 1 64  ? 36.05597 -19.92958 -9.71777  1.000 18.30021 ? 171  ALA   A C    1 
ATOM   979  O  O    . ALA   A 1 64  ? 36.32416 -21.12603 -9.54971  1.000 20.29024 ? 171  ALA   A O    1 
ATOM   980  C  CB   . ALA   A 1 64  ? 33.59717 -20.36108 -9.67008  1.000 22.11357 ? 171  ALA   A CB   1 
ATOM   981  H  H    . ALA   A 1 64  ? 34.16382 -18.11001 -10.65075 1.000 24.97949 ? 171  ALA   A H    1 
ATOM   982  H  HA   . ALA   A 1 64  ? 34.71127 -19.33234 -8.30539  1.000 25.29342 ? 171  ALA   A HA   1 
ATOM   983  H  HB1  . ALA   A 1 64  ? 33.81414 -21.24493 -9.33448  1.000 26.53629 ? 171  ALA   A HB1  1 
ATOM   984  H  HB2  . ALA   A 1 64  ? 32.76053 -20.05710 -9.28469  1.000 26.53629 ? 171  ALA   A HB2  1 
ATOM   985  H  HB3  . ALA   A 1 64  ? 33.52735 -20.38247 -10.63733 1.000 26.53629 ? 171  ALA   A HB3  1 
ATOM   986  N  N    . SER   A 1 65  ? 36.91038 -19.07421 -10.28043 1.000 18.79238 ? 172  SER   A N    1 
ATOM   987  C  CA   . SER   A 1 65  ? 38.10699 -19.54123 -10.95771 1.000 19.50322 ? 172  SER   A CA   1 
ATOM   988  C  C    . SER   A 1 65  ? 39.34061 -18.74772 -10.56451 1.000 20.04575 ? 172  SER   A C    1 
ATOM   989  O  O    . SER   A 1 65  ? 39.27206 -17.56549 -10.22003 1.000 21.74972 ? 172  SER   A O    1 
ATOM   990  C  CB   . SER   A 1 65  ? 37.93694 -19.45719 -12.48581 1.000 22.60310 ? 172  SER   A CB   1 
ATOM   991  O  OG   . SER   A 1 65  ? 36.88173 -20.28245 -12.91536 1.000 22.90705 ? 172  SER   A OG   1 
ATOM   992  H  H    . SER   A 1 65  ? 36.81341 -18.21970 -10.27987 1.000 22.55086 ? 172  SER   A H    1 
ATOM   993  H  HA   . SER   A 1 65  ? 38.26301 -20.45824 -10.68268 1.000 23.40386 ? 172  SER   A HA   1 
ATOM   994  H  HB2  . SER   A 1 65  ? 37.74128 -18.53965 -12.73225 1.000 27.12372 ? 172  SER   A HB2  1 
ATOM   995  H  HB3  . SER   A 1 65  ? 38.75872 -19.74711 -12.91187 1.000 27.12372 ? 172  SER   A HB3  1 
ATOM   996  H  HG   . SER   A 1 65  ? 36.88391 -20.33874 -13.75347 1.000 27.48846 ? 172  SER   A HG   1 
ATOM   997  N  N    . PHE   A 1 66  ? 40.48078 -19.42256 -10.65485 1.000 18.08960 ? 173  PHE   A N    1 
ATOM   998  C  CA   . PHE   A 1 66  ? 41.77419 -18.78356 -10.49679 1.000 20.59497 ? 173  PHE   A CA   1 
ATOM   999  C  C    . PHE   A 1 66  ? 42.85010 -19.73878 -10.99267 1.000 19.07540 ? 173  PHE   A C    1 
ATOM   1000 O  O    . PHE   A 1 66  ? 42.62593 -20.94404 -11.12715 1.000 18.01773 ? 173  PHE   A O    1 
ATOM   1001 C  CB   . PHE   A 1 66  ? 42.03770 -18.37817 -9.04267  1.000 19.95484 ? 173  PHE   A CB   1 
ATOM   1002 C  CG   . PHE   A 1 66  ? 42.97625 -17.22785 -8.91719  1.000 22.15495 ? 173  PHE   A CG   1 
ATOM   1003 C  CD1  . PHE   A 1 66  ? 42.52703 -15.94167 -9.12118  1.000 23.68136 ? 173  PHE   A CD1  1 
ATOM   1004 C  CD2  . PHE   A 1 66  ? 44.31337 -17.42627 -8.61064  1.000 22.74076 ? 173  PHE   A CD2  1 
ATOM   1005 C  CE1  . PHE   A 1 66  ? 43.39436 -14.86430 -9.02771  1.000 24.75210 ? 173  PHE   A CE1  1 
ATOM   1006 C  CE2  . PHE   A 1 66  ? 45.17421 -16.35325 -8.51735  1.000 24.42556 ? 173  PHE   A CE2  1 
ATOM   1007 C  CZ   . PHE   A 1 66  ? 44.70425 -15.06887 -8.72746  1.000 24.83858 ? 173  PHE   A CZ   1 
ATOM   1008 H  H    . PHE   A 1 66  ? 40.52951 -20.26705 -10.81000 1.000 21.70752 ? 173  PHE   A H    1 
ATOM   1009 H  HA   . PHE   A 1 66  ? 41.80326 -17.98236 -11.04281 1.000 24.71396 ? 173  PHE   A HA   1 
ATOM   1010 H  HB2  . PHE   A 1 66  ? 41.19739 -18.12462 -8.62977  1.000 23.94581 ? 173  PHE   A HB2  1 
ATOM   1011 H  HB3  . PHE   A 1 66  ? 42.42474 -19.13239 -8.57123  1.000 23.94581 ? 173  PHE   A HB3  1 
ATOM   1012 H  HD1  . PHE   A 1 66  ? 41.63143 -15.79441 -9.32397  1.000 28.41763 ? 173  PHE   A HD1  1 
ATOM   1013 H  HD2  . PHE   A 1 66  ? 44.63175 -18.28820 -8.46705  1.000 27.28891 ? 173  PHE   A HD2  1 
ATOM   1014 H  HE1  . PHE   A 1 66  ? 43.07980 -14.00084 -9.17053  1.000 29.70252 ? 173  PHE   A HE1  1 
ATOM   1015 H  HE2  . PHE   A 1 66  ? 46.07073 -16.49275 -8.31319  1.000 29.31068 ? 173  PHE   A HE2  1 
ATOM   1016 H  HZ   . PHE   A 1 66  ? 45.28485 -14.34521 -8.66324  1.000 29.80629 ? 173  PHE   A HZ   1 
ATOM   1017 N  N    . ASP   A 1 67  ? 44.01439 -19.16868 -11.30137 1.000 20.26073 ? 174  ASP   A N    1 
ATOM   1018 C  CA   . ASP   A 1 67  ? 45.19106 -19.92406 -11.72049 1.000 20.31071 ? 174  ASP   A CA   1 
ATOM   1019 C  C    . ASP   A 1 67  ? 46.24227 -19.70161 -10.64360 1.000 20.70626 ? 174  ASP   A C    1 
ATOM   1020 O  O    . ASP   A 1 67  ? 46.95188 -18.68988 -10.65723 1.000 20.52856 ? 174  ASP   A O    1 
ATOM   1021 C  CB   . ASP   A 1 67  ? 45.67369 -19.46719 -13.09030 1.000 21.43576 ? 174  ASP   A CB   1 
ATOM   1022 C  CG   . ASP   A 1 67  ? 46.83870 -20.28274 -13.61948 1.000 22.00484 ? 174  ASP   A CG   1 
ATOM   1023 O  OD1  . ASP   A 1 67  ? 47.48044 -21.01540 -12.82638 1.000 22.74021 ? 174  ASP   A OD1  1 
ATOM   1024 O  OD2  . ASP   A 1 67  ? 47.13235 -20.15026 -14.84161 1.000 22.09192 ? 174  ASP   A OD2  1 
ATOM   1025 H  H    . ASP   A 1 67  ? 44.14934 -18.31977 -11.27416 1.000 24.31287 ? 174  ASP   A H    1 
ATOM   1026 H  HA   . ASP   A 1 67  ? 44.98851 -20.87065 -11.78248 1.000 24.37286 ? 174  ASP   A HA   1 
ATOM   1027 H  HB2  . ASP   A 1 67  ? 44.94296 -19.54677 -13.72323 1.000 25.72292 ? 174  ASP   A HB2  1 
ATOM   1028 H  HB3  . ASP   A 1 67  ? 45.96089 -18.54267 -13.02968 1.000 25.72292 ? 174  ASP   A HB3  1 
ATOM   1029 N  N    A VAL   A 1 68  ? 46.34250 -20.63435 -9.68716  0.472 22.89747 ? 175  VAL   A N    1 
ATOM   1030 N  N    B VAL   A 1 68  ? 46.32506 -20.64585 -9.70947  0.528 22.75338 ? 175  VAL   A N    1 
ATOM   1031 C  CA   A VAL   A 1 68  ? 47.35080 -20.50552 -8.63523  0.472 22.06456 ? 175  VAL   A CA   1 
ATOM   1032 C  CA   B VAL   A 1 68  ? 47.31106 -20.54259 -8.64499  0.528 21.66190 ? 175  VAL   A CA   1 
ATOM   1033 C  C    A VAL   A 1 68  ? 48.69837 -21.08627 -9.04382  0.472 22.08261 ? 175  VAL   A C    1 
ATOM   1034 C  C    B VAL   A 1 68  ? 48.69391 -20.96814 -9.12123  0.528 21.76593 ? 175  VAL   A C    1 
ATOM   1035 O  O    A VAL   A 1 68  ? 49.68288 -20.91652 -8.30710  0.472 24.03510 ? 175  VAL   A O    1 
ATOM   1036 O  O    B VAL   A 1 68  ? 49.69675 -20.54237 -8.53470  0.528 23.33486 ? 175  VAL   A O    1 
ATOM   1037 C  CB   A VAL   A 1 68  ? 46.92488 -21.17344 -7.30979  0.472 22.33999 ? 175  VAL   A CB   1 
ATOM   1038 C  CB   B VAL   A 1 68  ? 46.85251 -21.37593 -7.43867  0.528 21.91705 ? 175  VAL   A CB   1 
ATOM   1039 C  CG1  A VAL   A 1 68  ? 45.66495 -20.51536 -6.76831  0.472 22.49344 ? 175  VAL   A CG1  1 
ATOM   1040 C  CG1  B VAL   A 1 68  ? 47.83389 -21.24511 -6.30617  0.528 22.82210 ? 175  VAL   A CG1  1 
ATOM   1041 C  CG2  A VAL   A 1 68  ? 46.74275 -22.67081 -7.48400  0.472 24.16960 ? 175  VAL   A CG2  1 
ATOM   1042 C  CG2  B VAL   A 1 68  ? 45.46763 -20.93101 -6.99162  0.528 23.55031 ? 175  VAL   A CG2  1 
ATOM   1043 H  H    A VAL   A 1 68  ? 45.84743 -21.33517 -9.62925  0.472 27.47697 ? 175  VAL   A H    1 
ATOM   1044 H  H    B VAL   A 1 68  ? 45.82757 -21.34634 -9.67175  0.528 27.30405 ? 175  VAL   A H    1 
ATOM   1045 H  HA   A VAL   A 1 68  ? 47.44595 -19.55435 -8.47055  0.472 26.47748 ? 175  VAL   A HA   1 
ATOM   1046 H  HA   B VAL   A 1 68  ? 47.38643 -19.61940 -8.35699  0.528 25.99428 ? 175  VAL   A HA   1 
ATOM   1047 H  HB   A VAL   A 1 68  ? 47.62968 -21.04944 -6.65498  0.472 26.80799 ? 175  VAL   A HB   1 
ATOM   1048 H  HB   B VAL   A 1 68  ? 46.80925 -22.30989 -7.69702  0.528 26.30045 ? 175  VAL   A HB   1 
ATOM   1049 H  HG11 A VAL   A 1 68  ? 45.38519 -20.98186 -5.96518  0.472 26.99213 ? 175  VAL   A HG11 1 
ATOM   1050 H  HG11 B VAL   A 1 68  ? 47.45325 -21.64832 -5.51029  0.528 27.38652 ? 175  VAL   A HG11 1 
ATOM   1051 H  HG12 A VAL   A 1 68  ? 45.85719 -19.58730 -6.56178  0.472 26.99213 ? 175  VAL   A HG12 1 
ATOM   1052 H  HG12 B VAL   A 1 68  ? 48.65609 -21.70015 -6.54663  0.528 27.38652 ? 175  VAL   A HG12 1 
ATOM   1053 H  HG13 A VAL   A 1 68  ? 44.96773 -20.56703 -7.44070  0.472 26.99213 ? 175  VAL   A HG13 1 
ATOM   1054 H  HG13 B VAL   A 1 68  ? 48.01041 -20.30446 -6.14833  0.528 27.38652 ? 175  VAL   A HG13 1 
ATOM   1055 H  HG21 A VAL   A 1 68  ? 46.38742 -23.04347 -6.66196  0.472 29.00351 ? 175  VAL   A HG21 1 
ATOM   1056 H  HG21 B VAL   A 1 68  ? 45.21073 -21.43941 -6.20650  0.528 28.26037 ? 175  VAL   A HG21 1 
ATOM   1057 H  HG22 A VAL   A 1 68  ? 46.12454 -22.83091 -8.21412  0.472 29.00351 ? 175  VAL   A HG22 1 
ATOM   1058 H  HG22 B VAL   A 1 68  ? 45.49313 -19.98488 -6.77928  0.528 28.26037 ? 175  VAL   A HG22 1 
ATOM   1059 H  HG23 A VAL   A 1 68  ? 47.60267 -23.07230 -7.68462  0.472 29.00351 ? 175  VAL   A HG23 1 
ATOM   1060 H  HG23 B VAL   A 1 68  ? 44.83684 -21.09173 -7.71077  0.528 28.26037 ? 175  VAL   A HG23 1 
ATOM   1061 N  N    . ASN   A 1 69  ? 48.77828 -21.77593 -10.18359 1.000 21.12281 ? 176  ASN   A N    1 
ATOM   1062 C  CA   . ASN   A 1 69  ? 50.08063 -22.23756 -10.66904 1.000 20.26470 ? 176  ASN   A CA   1 
ATOM   1063 C  C    . ASN   A 1 69  ? 50.87707 -21.09275 -11.30351 1.000 22.14266 ? 176  ASN   A C    1 
ATOM   1064 O  O    . ASN   A 1 69  ? 52.08341 -20.96949 -11.07337 1.000 23.38568 ? 176  ASN   A O    1 
ATOM   1065 C  CB   . ASN   A 1 69  ? 49.91671 -23.38129 -11.67668 1.000 20.49301 ? 176  ASN   A CB   1 
ATOM   1066 C  CG   . ASN   A 1 69  ? 49.39239 -24.68286 -11.04680 1.000 20.18727 ? 176  ASN   A CG   1 
ATOM   1067 O  OD1  . ASN   A 1 69  ? 48.48369 -25.33274 -11.58823 1.000 19.20185 ? 176  ASN   A OD1  1 
ATOM   1068 N  ND2  . ASN   A 1 69  ? 49.97409 -25.07479 -9.91922  1.000 19.54852 ? 176  ASN   A ND2  1 
ATOM   1069 H  H    A ASN   A 1 69  ? 48.11016 -21.98507 -10.68307 0.460 25.34737 ? 176  ASN   A H    1 
ATOM   1070 H  H    B ASN   A 1 69  ? 48.10624 -22.06693 -10.63446 0.540 25.34737 ? 176  ASN   A H    1 
ATOM   1071 H  HA   . ASN   A 1 69  ? 50.57760 -22.58070 -9.90998  1.000 24.31764 ? 176  ASN   A HA   1 
ATOM   1072 H  HB2  . ASN   A 1 69  ? 49.28618 -23.10779 -12.36118 1.000 24.59161 ? 176  ASN   A HB2  1 
ATOM   1073 H  HB3  . ASN   A 1 69  ? 50.77931 -23.57190 -12.07729 1.000 24.59161 ? 176  ASN   A HB3  1 
ATOM   1074 H  HD21 . ASN   A 1 69  ? 49.71489 -25.79652 -9.52995  1.000 23.45822 ? 176  ASN   A HD21 1 
ATOM   1075 H  HD22 . ASN   A 1 69  ? 50.61001 -24.60688 -9.57824  1.000 23.45822 ? 176  ASN   A HD22 1 
ATOM   1076 N  N    . ASP   A 1 70  ? 50.22074 -20.24361 -12.09639 1.000 21.88672 ? 177  ASP   A N    1 
ATOM   1077 C  CA   . ASP   A 1 70  ? 50.87147 -19.12158 -12.76143 1.000 23.54224 ? 177  ASP   A CA   1 
ATOM   1078 C  C    . ASP   A 1 70  ? 50.49263 -17.78160 -12.15112 1.000 23.60224 ? 177  ASP   A C    1 
ATOM   1079 O  O    . ASP   A 1 70  ? 50.93738 -16.74006 -12.64244 1.000 23.44460 ? 177  ASP   A O    1 
ATOM   1080 C  CB   . ASP   A 1 70  ? 50.53085 -19.11294 -14.26328 1.000 25.96942 ? 177  ASP   A CB   1 
ATOM   1081 C  CG   . ASP   A 1 70  ? 51.30461 -20.15211 -15.04333 1.000 30.90673 ? 177  ASP   A CG   1 
ATOM   1082 O  OD1  . ASP   A 1 70  ? 52.34632 -20.62639 -14.53853 1.000 36.59948 ? 177  ASP   A OD1  1 
ATOM   1083 O  OD2  . ASP   A 1 70  ? 50.87487 -20.49777 -16.16861 1.000 30.69387 ? 177  ASP   A OD2  1 
ATOM   1084 H  H    . ASP   A 1 70  ? 49.37961 -20.30072 -12.26624 1.000 26.26407 ? 177  ASP   A H    1 
ATOM   1085 H  HA   . ASP   A 1 70  ? 51.83156 -19.23244 -12.67877 1.000 28.25068 ? 177  ASP   A HA   1 
ATOM   1086 H  HB2  . ASP   A 1 70  ? 49.58499 -19.29718 -14.37415 1.000 31.16330 ? 177  ASP   A HB2  1 
ATOM   1087 H  HB3  . ASP   A 1 70  ? 50.74436 -18.24111 -14.63102 1.000 31.16330 ? 177  ASP   A HB3  1 
ATOM   1088 N  N    . GLN   A 1 71  ? 49.66569 -17.78073 -11.10843 1.000 23.21111 ? 178  GLN   A N    1 
ATOM   1089 C  CA   . GLN   A 1 71  ? 49.29849 -16.56764 -10.38038 1.000 24.87551 ? 178  GLN   A CA   1 
ATOM   1090 C  C    . GLN   A 1 71  ? 48.58967 -15.57048 -11.30393 1.000 25.14963 ? 178  GLN   A C    1 
ATOM   1091 O  O    . GLN   A 1 71  ? 49.04339 -14.44920 -11.52692 1.000 25.67006 ? 178  GLN   A O    1 
ATOM   1092 C  CB   . GLN   A 1 71  ? 50.53280 -15.94656 -9.70451  1.000 26.77959 ? 178  GLN   A CB   1 
ATOM   1093 C  CG   . GLN   A 1 71  ? 51.24089 -16.90735 -8.74626  1.000 30.90285 ? 178  GLN   A CG   1 
ATOM   1094 C  CD   . GLN   A 1 71  ? 52.08967 -16.20599 -7.69525  1.000 34.02643 ? 178  GLN   A CD   1 
ATOM   1095 O  OE1  . GLN   A 1 71  ? 52.83294 -15.27292 -7.99748  0.000 34.07403 ? 178  GLN   A OE1  1 
ATOM   1096 N  NE2  . GLN   A 1 71  ? 51.97534 -16.65684 -6.44965  0.000 34.09131 ? 178  GLN   A NE2  1 
ATOM   1097 H  H    . GLN   A 1 71  ? 49.29395 -18.48998 -10.79479 1.000 27.85334 ? 178  GLN   A H    1 
ATOM   1098 H  HA   . GLN   A 1 71  ? 48.66792 -16.80250 -9.68172  1.000 29.85061 ? 178  GLN   A HA   1 
ATOM   1099 H  HB2  . GLN   A 1 71  ? 51.16807 -15.68551 -10.38948 1.000 32.13551 ? 178  GLN   A HB2  1 
ATOM   1100 H  HB3  . GLN   A 1 71  ? 50.25461 -15.16864 -9.19623  1.000 32.13551 ? 178  GLN   A HB3  1 
ATOM   1101 H  HG2  . GLN   A 1 71  ? 50.57248 -17.43581 -8.28275  1.000 37.08342 ? 178  GLN   A HG2  1 
ATOM   1102 H  HG3  . GLN   A 1 71  ? 51.82478 -17.48728 -9.25974  1.000 37.08342 ? 178  GLN   A HG3  1 
ATOM   1103 H  HE21 . GLN   A 1 71  ? 51.44361 -17.31003 -6.27588  0.000 40.90957 ? 178  GLN   A HE21 1 
ATOM   1104 H  HE22 . GLN   A 1 71  ? 52.43314 -16.29527 -5.81776  0.000 40.90957 ? 178  GLN   A HE22 1 
ATOM   1105 N  N    . ASP   A 1 72  ? 47.44847 -15.99366 -11.83530 1.000 24.24292 ? 179  ASP   A N    1 
ATOM   1106 C  CA   . ASP   A 1 72  ? 46.62562 -15.10717 -12.65104 1.000 24.07756 ? 179  ASP   A CA   1 
ATOM   1107 C  C    . ASP   A 1 72  ? 45.18411 -15.57985 -12.55775 1.000 23.46523 ? 179  ASP   A C    1 
ATOM   1108 O  O    . ASP   A 1 72  ? 44.90501 -16.64905 -12.00131 1.000 24.13180 ? 179  ASP   A O    1 
ATOM   1109 C  CB   . ASP   A 1 72  ? 47.12279 -15.04768 -14.10763 1.000 22.30256 ? 179  ASP   A CB   1 
ATOM   1110 C  CG   . ASP   A 1 72  ? 46.92073 -16.35151 -14.88073 1.000 23.00412 ? 179  ASP   A CG   1 
ATOM   1111 O  OD1  . ASP   A 1 72  ? 45.76817 -16.77651 -15.08994 1.000 23.59794 ? 179  ASP   A OD1  1 
ATOM   1112 O  OD2  . ASP   A 1 72  ? 47.92930 -16.93752 -15.32571 1.000 24.02736 ? 179  ASP   A OD2  1 
ATOM   1113 H  H    A ASP   A 1 72  ? 47.12995 -16.78662 -11.73860 0.550 29.09150 ? 179  ASP   A H    1 
ATOM   1114 H  H    B ASP   A 1 72  ? 47.12995 -16.78662 -11.73860 0.450 29.09150 ? 179  ASP   A H    1 
ATOM   1115 H  HA   . ASP   A 1 72  ? 46.66058 -14.20426 -12.29831 1.000 28.89307 ? 179  ASP   A HA   1 
ATOM   1116 H  HB2  . ASP   A 1 72  ? 46.63859 -14.34884 -14.57463 1.000 26.76307 ? 179  ASP   A HB2  1 
ATOM   1117 H  HB3  . ASP   A 1 72  ? 48.07223 -14.84905 -14.10572 1.000 26.76307 ? 179  ASP   A HB3  1 
ATOM   1118 N  N    . PRO   A 1 73  ? 44.22720 -14.78174 -13.04388 1.000 25.92041 ? 180  PRO   A N    1 
ATOM   1119 C  CA   . PRO   A 1 73  ? 42.81374 -15.14599 -12.84058 1.000 27.04461 ? 180  PRO   A CA   1 
ATOM   1120 C  C    . PRO   A 1 73  ? 42.30096 -16.21533 -13.78118 1.000 24.93407 ? 180  PRO   A C    1 
ATOM   1121 O  O    . PRO   A 1 73  ? 41.20924 -16.74321 -13.53852 1.000 24.27958 ? 180  PRO   A O    1 
ATOM   1122 C  CB   . PRO   A 1 73  ? 42.05897 -13.81646 -13.08093 1.000 28.99901 ? 180  PRO   A CB   1 
ATOM   1123 C  CG   . PRO   A 1 73  ? 43.09512 -12.77372 -13.18992 1.000 30.01875 ? 180  PRO   A CG   1 
ATOM   1124 C  CD   . PRO   A 1 73  ? 44.34947 -13.44769 -13.64132 1.000 28.37711 ? 180  PRO   A CD   1 
ATOM   1125 H  HA   . PRO   A 1 73  ? 42.68282 -15.43108 -11.92271 1.000 32.45353 ? 180  PRO   A HA   1 
ATOM   1126 H  HB2  . PRO   A 1 73  ? 41.54528 -13.87710 -13.90151 1.000 34.79881 ? 180  PRO   A HB2  1 
ATOM   1127 H  HB3  . PRO   A 1 73  ? 41.46864 -13.63695 -12.33248 1.000 34.79881 ? 180  PRO   A HB3  1 
ATOM   1128 H  HG2  . PRO   A 1 73  ? 42.81564 -12.10829 -13.83800 1.000 36.02250 ? 180  PRO   A HG2  1 
ATOM   1129 H  HG3  . PRO   A 1 73  ? 43.22645 -12.35818 -12.32333 1.000 36.02250 ? 180  PRO   A HG3  1 
ATOM   1130 H  HD2  . PRO   A 1 73  ? 44.38662 -13.50181 -14.60910 1.000 34.05253 ? 180  PRO   A HD2  1 
ATOM   1131 H  HD3  . PRO   A 1 73  ? 45.13324 -12.98599 -13.30453 1.000 34.05253 ? 180  PRO   A HD3  1 
ATOM   1132 N  N    . ASP   A 1 74  ? 43.05221 -16.55569 -14.82722 1.000 23.02483 ? 181  ASP   A N    1 
ATOM   1133 C  CA   . ASP   A 1 74  ? 42.53806 -17.32182 -15.95437 1.000 24.05473 ? 181  ASP   A CA   1 
ATOM   1134 C  C    . ASP   A 1 74  ? 42.96998 -18.77461 -15.83470 1.000 23.11261 ? 181  ASP   A C    1 
ATOM   1135 O  O    . ASP   A 1 74  ? 44.16431 -19.06957 -15.98973 1.000 22.09681 ? 181  ASP   A O    1 
ATOM   1136 C  CB   . ASP   A 1 74  ? 43.06022 -16.70506 -17.25351 1.000 26.57411 ? 181  ASP   A CB   1 
ATOM   1137 C  CG   . ASP   A 1 74  ? 42.59962 -17.42831 -18.50761 1.000 28.88165 ? 181  ASP   A CG   1 
ATOM   1138 O  OD1  . ASP   A 1 74  ? 41.97466 -18.49583 -18.43267 1.000 26.01698 ? 181  ASP   A OD1  1 
ATOM   1139 O  OD2  . ASP   A 1 74  ? 42.88960 -16.89714 -19.60354 1.000 31.45051 ? 181  ASP   A OD2  1 
ATOM   1140 H  H    . ASP   A 1 74  ? 43.88302 -16.34859 -14.90760 1.000 27.62980 ? 181  ASP   A H    1 
ATOM   1141 H  HA   . ASP   A 1 74  ? 41.56815 -17.30835 -15.95196 1.000 28.86568 ? 181  ASP   A HA   1 
ATOM   1142 H  HB2  . ASP   A 1 74  ? 42.74857 -15.78825 -17.31048 1.000 31.88893 ? 181  ASP   A HB2  1 
ATOM   1143 H  HB3  . ASP   A 1 74  ? 44.02991 -16.72564 -17.24048 1.000 31.88893 ? 181  ASP   A HB3  1 
ATOM   1144 N  N    . PRO   A 1 75  ? 42.04680 -19.71468 -15.56168 1.000 20.33326 ? 182  PRO   A N    1 
ATOM   1145 C  CA   . PRO   A 1 75  ? 42.43689 -21.11089 -15.33728 1.000 19.07405 ? 182  PRO   A CA   1 
ATOM   1146 C  C    . PRO   A 1 75  ? 42.52366 -21.94571 -16.60425 1.000 19.57012 ? 182  PRO   A C    1 
ATOM   1147 O  O    . PRO   A 1 75  ? 42.45355 -23.18460 -16.53142 1.000 19.06326 ? 182  PRO   A O    1 
ATOM   1148 C  CB   . PRO   A 1 75  ? 41.29262 -21.62469 -14.46371 1.000 19.10007 ? 182  PRO   A CB   1 
ATOM   1149 C  CG   . PRO   A 1 75  ? 40.11597 -20.95393 -15.11810 1.000 21.13241 ? 182  PRO   A CG   1 
ATOM   1150 C  CD   . PRO   A 1 75  ? 40.59036 -19.54848 -15.40541 1.000 21.37289 ? 182  PRO   A CD   1 
ATOM   1151 H  HA   . PRO   A 1 75  ? 43.29090 -21.13740 -14.87807 1.000 22.88886 ? 182  PRO   A HA   1 
ATOM   1152 H  HB2  . PRO   A 1 75  ? 41.22931 -22.59160 -14.50816 1.000 22.92008 ? 182  PRO   A HB2  1 
ATOM   1153 H  HB3  . PRO   A 1 75  ? 41.40502 -21.34157 -13.54278 1.000 22.92008 ? 182  PRO   A HB3  1 
ATOM   1154 H  HG2  . PRO   A 1 75  ? 39.88304 -21.41717 -15.93789 1.000 25.35889 ? 182  PRO   A HG2  1 
ATOM   1155 H  HG3  . PRO   A 1 75  ? 39.35777 -20.94861 -14.51313 1.000 25.35889 ? 182  PRO   A HG3  1 
ATOM   1156 H  HD2  . PRO   A 1 75  ? 40.19117 -19.20833 -16.22141 1.000 25.64747 ? 182  PRO   A HD2  1 
ATOM   1157 H  HD3  . PRO   A 1 75  ? 40.38698 -18.95618 -14.66465 1.000 25.64747 ? 182  PRO   A HD3  1 
ATOM   1158 N  N    . GLN   A 1 76  ? 42.64245 -21.30435 -17.75978 1.000 20.77843 ? 183  GLN   A N    1 
ATOM   1159 C  CA   . GLN   A 1 76  ? 42.68283 -22.07077 -18.99768 1.000 19.56033 ? 183  GLN   A CA   1 
ATOM   1160 C  C    . GLN   A 1 76  ? 43.78645 -23.12542 -18.91616 1.000 18.67818 ? 183  GLN   A C    1 
ATOM   1161 O  O    . GLN   A 1 76  ? 44.89207 -22.82945 -18.44073 1.000 20.28937 ? 183  GLN   A O    1 
ATOM   1162 C  CB   . GLN   A 1 76  ? 42.91706 -21.15816 -20.20776 1.000 21.97967 ? 183  GLN   A CB   1 
ATOM   1163 C  CG   . GLN   A 1 76  ? 42.61067 -21.84496 -21.53919 1.000 24.12878 ? 183  GLN   A CG   1 
ATOM   1164 C  CD   . GLN   A 1 76  ? 41.11151 -21.91458 -21.84552 1.000 24.44107 ? 183  GLN   A CD   1 
ATOM   1165 O  OE1  . GLN   A 1 76  ? 40.29150 -21.31514 -21.15946 1.000 29.82696 ? 183  GLN   A OE1  1 
ATOM   1166 N  NE2  . GLN   A 1 76  ? 40.75966 -22.64353 -22.87981 1.000 23.53424 ? 183  GLN   A NE2  1 
ATOM   1167 H  H    . GLN   A 1 76  ? 42.69989 -20.45130 -17.85256 1.000 24.93412 ? 183  GLN   A H    1 
ATOM   1168 H  HA   . GLN   A 1 76  ? 41.82946 -22.51435 -19.12380 1.000 23.47239 ? 183  GLN   A HA   1 
ATOM   1169 H  HB2  . GLN   A 1 76  ? 42.34191 -20.38074 -20.13213 1.000 26.37561 ? 183  GLN   A HB2  1 
ATOM   1170 H  HB3  . GLN   A 1 76  ? 43.84711 -20.88289 -20.21948 1.000 26.37561 ? 183  GLN   A HB3  1 
ATOM   1171 H  HG2  . GLN   A 1 76  ? 43.03938 -21.35028 -22.25501 1.000 28.95453 ? 183  GLN   A HG2  1 
ATOM   1172 H  HG3  . GLN   A 1 76  ? 42.95263 -22.75228 -21.51184 1.000 28.95453 ? 183  GLN   A HG3  1 
ATOM   1173 H  HE21 . GLN   A 1 76  ? 41.35928 -23.04977 -23.34351 1.000 28.24109 ? 183  GLN   A HE21 1 
ATOM   1174 H  HE22 . GLN   A 1 76  ? 39.92963 -22.71462 -23.09336 1.000 28.24109 ? 183  GLN   A HE22 1 
ATOM   1175 N  N    . PRO   A 1 77  ? 43.52588 -24.35777 -19.35179 1.000 18.81508 ? 184  PRO   A N    1 
ATOM   1176 C  CA   . PRO   A 1 77  ? 44.55718 -25.39960 -19.29042 1.000 17.71775 ? 184  PRO   A CA   1 
ATOM   1177 C  C    . PRO   A 1 77  ? 45.72521 -25.13009 -20.22074 1.000 20.30820 ? 184  PRO   A C    1 
ATOM   1178 O  O    . PRO   A 1 77  ? 45.62355 -24.42611 -21.23391 1.000 22.28931 ? 184  PRO   A O    1 
ATOM   1179 C  CB   . PRO   A 1 77  ? 43.81141 -26.67344 -19.71863 1.000 18.88162 ? 184  PRO   A CB   1 
ATOM   1180 C  CG   . PRO   A 1 77  ? 42.36206 -26.35519 -19.58996 1.000 21.92042 ? 184  PRO   A CG   1 
ATOM   1181 C  CD   . PRO   A 1 77  ? 42.23517 -24.89165 -19.81758 1.000 20.94617 ? 184  PRO   A CD   1 
ATOM   1182 H  HA   . PRO   A 1 77  ? 44.88262 -25.48388 -18.38054 1.000 21.26130 ? 184  PRO   A HA   1 
ATOM   1183 H  HB2  . PRO   A 1 77  ? 44.03612 -26.89111 -20.63680 1.000 22.65795 ? 184  PRO   A HB2  1 
ATOM   1184 H  HB3  . PRO   A 1 77  ? 44.05604 -27.40791 -19.13415 1.000 22.65795 ? 184  PRO   A HB3  1 
ATOM   1185 H  HG2  . PRO   A 1 77  ? 41.85985 -26.84974 -20.25636 1.000 26.30450 ? 184  PRO   A HG2  1 
ATOM   1186 H  HG3  . PRO   A 1 77  ? 42.05482 -26.59088 -18.70060 1.000 26.30450 ? 184  PRO   A HG3  1 
ATOM   1187 H  HD2  . PRO   A 1 77  ? 42.10274 -24.69977 -20.75914 1.000 25.13540 ? 184  PRO   A HD2  1 
ATOM   1188 H  HD3  . PRO   A 1 77  ? 41.50295 -24.52452 -19.29800 1.000 25.13540 ? 184  PRO   A HD3  1 
ATOM   1189 N  N    . ARG   A 1 78  ? 46.85555 -25.72124 -19.85188 1.000 19.93939 ? 185  ARG   A N    1 
ATOM   1190 C  CA   . ARG   A 1 78  ? 48.03412 -25.76118 -20.70709 1.000 19.70386 ? 185  ARG   A CA   1 
ATOM   1191 C  C    . ARG   A 1 78  ? 47.85607 -26.90539 -21.69608 1.000 16.75195 ? 185  ARG   A C    1 
ATOM   1192 O  O    . ARG   A 1 78  ? 47.73190 -28.07184 -21.29498 1.000 19.12229 ? 185  ARG   A O    1 
ATOM   1193 C  CB   . ARG   A 1 78  ? 49.28631 -25.95727 -19.85025 1.000 20.94005 ? 185  ARG   A CB   1 
ATOM   1194 C  CG   . ARG   A 1 78  ? 50.60780 -26.00361 -20.60637 1.000 21.72221 ? 185  ARG   A CG   1 
ATOM   1195 C  CD   . ARG   A 1 78  ? 51.77413 -26.04284 -19.65204 1.000 23.92421 ? 185  ARG   A CD   1 
ATOM   1196 N  NE   . ARG   A 1 78  ? 51.67219 -27.18966 -18.75657 1.000 23.05026 ? 185  ARG   A NE   1 
ATOM   1197 C  CZ   . ARG   A 1 78  ? 52.23810 -28.36740 -18.97411 1.000 24.37215 ? 185  ARG   A CZ   1 
ATOM   1198 N  NH1  . ARG   A 1 78  ? 53.02462 -28.57482 -20.02041 1.000 26.26133 ? 185  ARG   A NH1  1 
ATOM   1199 N  NH2  . ARG   A 1 78  ? 51.99313 -29.36818 -18.13287 1.000 25.93012 ? 185  ARG   A NH2  1 
ATOM   1200 H  H    . ARG   A 1 78  ? 46.96746 -26.11453 -19.09531 1.000 23.92727 ? 185  ARG   A H    1 
ATOM   1201 H  HA   . ARG   A 1 78  ? 48.13801 -24.93175 -21.19918 1.000 23.64463 ? 185  ARG   A HA   1 
ATOM   1202 H  HB2  . ARG   A 1 78  ? 49.34149 -25.22167 -19.22037 1.000 25.12806 ? 185  ARG   A HB2  1 
ATOM   1203 H  HB3  . ARG   A 1 78  ? 49.19906 -26.79707 -19.37274 1.000 25.12806 ? 185  ARG   A HB3  1 
ATOM   1204 H  HG2  . ARG   A 1 78  ? 50.63631 -26.80021 -21.15910 1.000 26.06665 ? 185  ARG   A HG2  1 
ATOM   1205 H  HG3  . ARG   A 1 78  ? 50.69108 -25.21200 -21.16074 1.000 26.06665 ? 185  ARG   A HG3  1 
ATOM   1206 H  HD2  . ARG   A 1 78  ? 52.60087 -26.11653 -20.15401 1.000 28.70905 ? 185  ARG   A HD2  1 
ATOM   1207 H  HD3  . ARG   A 1 78  ? 51.78193 -25.23388 -19.11686 1.000 28.70905 ? 185  ARG   A HD3  1 
ATOM   1208 H  HE   . ARG   A 1 78  ? 51.21205 -27.09446 -18.03628 1.000 27.66031 ? 185  ARG   A HE   1 
ATOM   1209 H  HH11 . ARG   A 1 78  ? 53.17744 -27.93696 -20.57664 1.000 31.51359 ? 185  ARG   A HH11 1 
ATOM   1210 H  HH12 . ARG   A 1 78  ? 53.38219 -29.34727 -20.14314 1.000 31.51359 ? 185  ARG   A HH12 1 
ATOM   1211 H  HH21 . ARG   A 1 78  ? 51.47342 -29.24578 -17.45870 1.000 31.11614 ? 185  ARG   A HH21 1 
ATOM   1212 H  HH22 . ARG   A 1 78  ? 52.35447 -30.13764 -18.26314 1.000 31.11614 ? 185  ARG   A HH22 1 
ATOM   1213 N  N    . TYR   A 1 79  ? 47.81669 -26.57774 -22.98049 1.000 18.09232 ? 186  TYR   A N    1 
ATOM   1214 C  CA   . TYR   A 1 79  ? 47.59945 -27.58043 -24.02301 1.000 19.71305 ? 186  TYR   A CA   1 
ATOM   1215 C  C    . TYR   A 1 79  ? 48.90375 -28.28160 -24.36179 1.000 19.22538 ? 186  TYR   A C    1 
ATOM   1216 O  O    . TYR   A 1 79  ? 49.93329 -27.63499 -24.56170 1.000 22.90485 ? 186  TYR   A O    1 
ATOM   1217 C  CB   . TYR   A 1 79  ? 46.98859 -26.92533 -25.26452 1.000 21.89957 ? 186  TYR   A CB   1 
ATOM   1218 C  CG   . TYR   A 1 79  ? 45.57169 -26.46046 -25.00798 1.000 21.83061 ? 186  TYR   A CG   1 
ATOM   1219 C  CD1  . TYR   A 1 79  ? 45.32248 -25.19770 -24.49340 1.000 22.55125 ? 186  TYR   A CD1  1 
ATOM   1220 C  CD2  . TYR   A 1 79  ? 44.48639 -27.30798 -25.22775 1.000 20.83010 ? 186  TYR   A CD2  1 
ATOM   1221 C  CE1  . TYR   A 1 79  ? 44.03321 -24.77221 -24.23449 1.000 24.50633 ? 186  TYR   A CE1  1 
ATOM   1222 C  CE2  . TYR   A 1 79  ? 43.19864 -26.89809 -24.96453 1.000 24.72286 ? 186  TYR   A CE2  1 
ATOM   1223 C  CZ   . TYR   A 1 79  ? 42.97737 -25.62405 -24.46122 1.000 24.69018 ? 186  TYR   A CZ   1 
ATOM   1224 O  OH   . TYR   A 1 79  ? 41.69469 -25.18984 -24.18789 1.000 27.92773 ? 186  TYR   A OH   1 
ATOM   1225 H  H    . TYR   A 1 79  ? 47.91324 -25.77737 -23.27995 1.000 21.71079 ? 186  TYR   A H    1 
ATOM   1226 H  HA   . TYR   A 1 79  ? 46.97926 -28.25443 -23.70368 1.000 23.65566 ? 186  TYR   A HA   1 
ATOM   1227 H  HB2  . TYR   A 1 79  ? 47.52198 -26.15498 -25.51542 1.000 26.27949 ? 186  TYR   A HB2  1 
ATOM   1228 H  HB3  . TYR   A 1 79  ? 46.97225 -27.56825 -25.99067 1.000 26.27949 ? 186  TYR   A HB3  1 
ATOM   1229 H  HD1  . TYR   A 1 79  ? 46.03552 -24.62661 -24.31926 1.000 27.06150 ? 186  TYR   A HD1  1 
ATOM   1230 H  HD2  . TYR   A 1 79  ? 44.63494 -28.16468 -25.55775 1.000 24.99612 ? 186  TYR   A HD2  1 
ATOM   1231 H  HE1  . TYR   A 1 79  ? 43.88044 -23.91463 -23.90875 1.000 29.40759 ? 186  TYR   A HE1  1 
ATOM   1232 H  HE2  . TYR   A 1 79  ? 42.48291 -27.47044 -25.12278 1.000 29.66743 ? 186  TYR   A HE2  1 
ATOM   1233 H  HH   . TYR   A 1 79  ? 41.14492 -25.80797 -24.33375 1.000 33.51328 ? 186  TYR   A HH   1 
ATOM   1234 N  N    . THR   A 1 80  ? 48.84987 -29.60737 -24.42174 1.000 21.01429 ? 187  THR   A N    1 
ATOM   1235 C  CA   . THR   A 1 80  ? 50.01193 -30.44605 -24.68269 1.000 20.33882 ? 187  THR   A CA   1 
ATOM   1236 C  C    . THR   A 1 80  ? 49.60106 -31.59002 -25.60006 1.000 23.30433 ? 187  THR   A C    1 
ATOM   1237 O  O    . THR   A 1 80  ? 48.41889 -31.90964 -25.72850 1.000 22.84792 ? 187  THR   A O    1 
ATOM   1238 C  CB   . THR   A 1 80  ? 50.58514 -31.04704 -23.39267 1.000 21.26698 ? 187  THR   A CB   1 
ATOM   1239 O  OG1  . THR   A 1 80  ? 49.60690 -31.93790 -22.82686 1.000 22.77430 ? 187  THR   A OG1  1 
ATOM   1240 C  CG2  . THR   A 1 80  ? 50.95039 -29.95824 -22.39470 1.000 20.89679 ? 187  THR   A CG2  1 
ATOM   1241 H  H    . THR   A 1 80  ? 48.12680 -30.05954 -24.31079 1.000 25.21715 ? 187  THR   A H    1 
ATOM   1242 H  HA   . THR   A 1 80  ? 50.69281 -29.90685 -25.11463 1.000 24.40658 ? 187  THR   A HA   1 
ATOM   1243 H  HB   . THR   A 1 80  ? 51.39944 -31.53717 -23.58656 1.000 25.52037 ? 187  THR   A HB   1 
ATOM   1244 H  HG1  . THR   A 1 80  ? 49.98999 -32.55079 -22.39883 1.000 27.32916 ? 187  THR   A HG1  1 
ATOM   1245 H  HG21 . THR   A 1 80  ? 51.42297 -30.34429 -21.64069 1.000 25.07615 ? 187  THR   A HG21 1 
ATOM   1246 H  HG22 . THR   A 1 80  ? 51.52016 -29.29740 -22.81844 1.000 25.07615 ? 187  THR   A HG22 1 
ATOM   1247 H  HG23 . THR   A 1 80  ? 50.14696 -29.52078 -22.07215 1.000 25.07615 ? 187  THR   A HG23 1 
ATOM   1248 N  N    A GLN   A 1 81  ? 50.60223 -32.22278 -26.21804 0.535 23.88473 ? 188  GLN   A N    1 
ATOM   1249 N  N    B GLN   A 1 81  ? 50.60733 -32.21926 -26.21876 0.465 23.78573 ? 188  GLN   A N    1 
ATOM   1250 C  CA   A GLN   A 1 81  ? 50.32719 -33.25658 -27.21192 0.535 24.45721 ? 188  GLN   A CA   1 
ATOM   1251 C  CA   B GLN   A 1 81  ? 50.36395 -33.26044 -27.21466 0.465 24.23116 ? 188  GLN   A CA   1 
ATOM   1252 C  C    A GLN   A 1 81  ? 49.59871 -34.45477 -26.62262 0.535 24.94630 ? 188  GLN   A C    1 
ATOM   1253 C  C    B GLN   A 1 81  ? 49.67562 -34.49212 -26.64038 0.465 24.75022 ? 188  GLN   A C    1 
ATOM   1254 O  O    A GLN   A 1 81  ? 48.86621 -35.14624 -27.34215 0.535 24.25603 ? 188  GLN   A O    1 
ATOM   1255 O  O    B GLN   A 1 81  ? 49.03996 -35.23820 -27.39599 0.465 23.88888 ? 188  GLN   A O    1 
ATOM   1256 C  CB   A GLN   A 1 81  ? 51.63045 -33.71257 -27.86019 0.535 27.98233 ? 188  GLN   A CB   1 
ATOM   1257 C  CB   B GLN   A 1 81  ? 51.68872 -33.66994 -27.87133 0.465 26.94156 ? 188  GLN   A CB   1 
ATOM   1258 C  CG   A GLN   A 1 81  ? 52.14876 -32.76346 -28.91209 0.535 31.84955 ? 188  GLN   A CG   1 
ATOM   1259 C  CG   B GLN   A 1 81  ? 52.77491 -34.12791 -26.89061 0.465 29.80922 ? 188  GLN   A CG   1 
ATOM   1260 C  CD   A GLN   A 1 81  ? 53.39695 -33.28417 -29.56475 0.535 34.38785 ? 188  GLN   A CD   1 
ATOM   1261 C  CD   B GLN   A 1 81  ? 54.11878 -34.33492 -27.56377 0.465 32.29843 ? 188  GLN   A CD   1 
ATOM   1262 O  OE1  A GLN   A 1 81  ? 54.38692 -33.56795 -28.88950 0.535 37.54810 ? 188  GLN   A OE1  1 
ATOM   1263 O  OE1  B GLN   A 1 81  ? 54.22276 -34.27949 -28.78680 0.465 33.44374 ? 188  GLN   A OE1  1 
ATOM   1264 N  NE2  A GLN   A 1 81  ? 53.35819 -33.43197 -30.87681 0.535 33.36070 ? 188  GLN   A NE2  1 
ATOM   1265 N  NE2  B GLN   A 1 81  ? 55.15712 -34.57419 -26.76528 0.465 32.55880 ? 188  GLN   A NE2  1 
ATOM   1266 H  H    A GLN   A 1 81  ? 51.43789 -32.07309 -26.08071 0.535 28.66168 ? 188  GLN   A H    1 
ATOM   1267 H  H    B GLN   A 1 81  ? 51.44056 -32.05972 -26.07777 0.465 28.54288 ? 188  GLN   A H    1 
ATOM   1268 H  HA   A GLN   A 1 81  ? 49.75470 -32.87178 -27.89389 0.535 29.34865 ? 188  GLN   A HA   1 
ATOM   1269 H  HA   B GLN   A 1 81  ? 49.77789 -32.89404 -27.89523 0.465 29.07740 ? 188  GLN   A HA   1 
ATOM   1270 H  HB2  A GLN   A 1 81  ? 52.30980 -33.79251 -27.17245 0.535 33.57880 ? 188  GLN   A HB2  1 
ATOM   1271 H  HB2  B GLN   A 1 81  ? 51.51649 -34.40482 -28.48058 0.465 32.32987 ? 188  GLN   A HB2  1 
ATOM   1272 H  HB3  A GLN   A 1 81  ? 51.48406 -34.57296 -28.28351 0.535 33.57880 ? 188  GLN   A HB3  1 
ATOM   1273 H  HB3  B GLN   A 1 81  ? 52.03861 -32.90872 -28.36023 0.465 32.32987 ? 188  GLN   A HB3  1 
ATOM   1274 H  HG2  A GLN   A 1 81  ? 51.47304 -32.64608 -29.59804 0.535 38.21946 ? 188  GLN   A HG2  1 
ATOM   1275 H  HG2  B GLN   A 1 81  ? 52.88441 -33.45368 -26.20190 0.465 35.77107 ? 188  GLN   A HG2  1 
ATOM   1276 H  HG3  A GLN   A 1 81  ? 52.35449 -31.91000 -28.49957 0.535 38.21946 ? 188  GLN   A HG3  1 
ATOM   1277 H  HG3  B GLN   A 1 81  ? 52.50609 -34.96985 -26.49090 0.465 35.77107 ? 188  GLN   A HG3  1 
ATOM   1278 H  HE21 A GLN   A 1 81  ? 52.64298 -33.23307 -31.31100 0.535 40.03285 ? 188  GLN   A HE21 1 
ATOM   1279 H  HE21 B GLN   A 1 81  ? 55.04607 -34.60501 -25.91304 0.465 39.07056 ? 188  GLN   A HE21 1 
ATOM   1280 H  HE22 A GLN   A 1 81  ? 54.04816 -33.72711 -31.29686 0.535 40.03285 ? 188  GLN   A HE22 1 
ATOM   1281 H  HE22 B GLN   A 1 81  ? 55.93882 -34.69791 -27.10181 0.465 39.07056 ? 188  GLN   A HE22 1 
ATOM   1282 N  N    . MET   A 1 82  ? 49.79841 -34.73743 -25.33668 1.000 25.63850 ? 189  MET   A N    1 
ATOM   1283 C  CA   . MET   A 1 82  ? 49.11952 -35.85229 -24.68531 1.000 26.79241 ? 189  MET   A CA   1 
ATOM   1284 C  C    . MET   A 1 82  ? 47.85251 -35.42913 -23.95790 1.000 22.97508 ? 189  MET   A C    1 
ATOM   1285 O  O    . MET   A 1 82  ? 47.22383 -36.26850 -23.30234 1.000 23.60695 ? 189  MET   A O    1 
ATOM   1286 C  CB   . MET   A 1 82  ? 50.05704 -36.55525 -23.69983 1.000 35.48485 ? 189  MET   A CB   1 
ATOM   1287 C  CG   . MET   A 1 82  ? 51.02972 -37.50872 -24.36287 1.000 43.03406 ? 189  MET   A CG   1 
ATOM   1288 S  SD   . MET   A 1 82  ? 51.41425 -38.92774 -23.31520 1.000 51.39873 ? 189  MET   A SD   1 
ATOM   1289 C  CE   . MET   A 1 82  ? 52.06749 -38.14007 -21.84809 0.000 51.53211 ? 189  MET   A CE   1 
ATOM   1290 H  H    A MET   A 1 82  ? 50.32477 -34.29533 -24.81986 0.535 30.76620 ? 189  MET   A H    1 
ATOM   1291 H  H    B MET   A 1 82  ? 50.27713 -34.26390 -24.80170 0.465 30.76620 ? 189  MET   A H    1 
ATOM   1292 H  HA   . MET   A 1 82  ? 48.88489 -36.49628 -25.37169 1.000 32.15090 ? 189  MET   A HA   1 
ATOM   1293 H  HB2  . MET   A 1 82  ? 50.57444 -35.88404 -23.22794 1.000 42.58182 ? 189  MET   A HB2  1 
ATOM   1294 H  HB3  . MET   A 1 82  ? 49.52337 -37.06555 -23.07080 1.000 42.58182 ? 189  MET   A HB3  1 
ATOM   1295 H  HG2  . MET   A 1 82  ? 50.63994 -37.83852 -25.18761 1.000 51.64088 ? 189  MET   A HG2  1 
ATOM   1296 H  HG3  . MET   A 1 82  ? 51.85719 -37.03906 -24.55155 1.000 51.64088 ? 189  MET   A HG3  1 
ATOM   1297 H  HE1  . MET   A 1 82  ? 52.28849 -38.82246 -21.19510 0.000 61.83853 ? 189  MET   A HE1  1 
ATOM   1298 H  HE2  . MET   A 1 82  ? 52.86372 -37.63983 -22.08616 0.000 61.83853 ? 189  MET   A HE2  1 
ATOM   1299 H  HE3  . MET   A 1 82  ? 51.39625 -37.54074 -21.48596 0.000 61.83853 ? 189  MET   A HE3  1 
ATOM   1300 N  N    . ASN   A 1 83  ? 47.46220 -34.15803 -24.05836 1.000 22.60074 ? 190  ASN   A N    1 
ATOM   1301 C  CA   . ASN   A 1 83  ? 46.24019 -33.65990 -23.43142 1.000 23.86036 ? 190  ASN   A CA   1 
ATOM   1302 C  C    . ASN   A 1 83  ? 46.22940 -33.93258 -21.93461 1.000 21.77241 ? 190  ASN   A C    1 
ATOM   1303 O  O    . ASN   A 1 83  ? 45.19983 -34.30050 -21.36601 1.000 22.23963 ? 190  ASN   A O    1 
ATOM   1304 C  CB   . ASN   A 1 83  ? 45.01711 -34.26692 -24.11295 1.000 26.54501 ? 190  ASN   A CB   1 
ATOM   1305 C  CG   . ASN   A 1 83  ? 44.92135 -33.84327 -25.55069 1.000 28.40564 ? 190  ASN   A CG   1 
ATOM   1306 O  OD1  . ASN   A 1 83  ? 45.09129 -32.66583 -25.85299 1.000 28.88599 ? 190  ASN   A OD1  1 
ATOM   1307 N  ND2  . ASN   A 1 83  ? 44.69552 -34.79718 -26.45409 1.000 29.71126 ? 190  ASN   A ND2  1 
ATOM   1308 H  H    . ASN   A 1 83  ? 47.89636 -33.55543 -24.49193 1.000 27.12089 ? 190  ASN   A H    1 
ATOM   1309 H  HA   . ASN   A 1 83  ? 46.20279 -32.69623 -23.53559 1.000 28.63244 ? 190  ASN   A HA   1 
ATOM   1310 H  HB2  . ASN   A 1 83  ? 45.08035 -35.23441 -24.08335 1.000 31.85402 ? 190  ASN   A HB2  1 
ATOM   1311 H  HB3  . ASN   A 1 83  ? 44.21485 -33.97269 -23.65392 1.000 31.85402 ? 190  ASN   A HB3  1 
ATOM   1312 H  HD21 . ASN   A 1 83  ? 44.63421 -34.59425 -27.28755 1.000 35.65352 ? 190  ASN   A HD21 1 
ATOM   1313 H  HD22 . ASN   A 1 83  ? 44.61113 -35.61550 -26.20343 1.000 35.65352 ? 190  ASN   A HD22 1 
ATOM   1314 N  N    . ASP   A 1 84  ? 47.38832 -33.71901 -21.30248 1.000 21.40059 ? 191  ASP   A N    1 
ATOM   1315 C  CA   . ASP   A 1 84  ? 47.55891 -34.02032 -19.88005 1.000 24.25640 ? 191  ASP   A CA   1 
ATOM   1316 C  C    . ASP   A 1 84  ? 46.58486 -33.24889 -19.00456 1.000 23.25457 ? 191  ASP   A C    1 
ATOM   1317 O  O    . ASP   A 1 84  ? 46.13964 -33.74412 -17.96047 1.000 26.68042 ? 191  ASP   A O    1 
ATOM   1318 C  CB   . ASP   A 1 84  ? 48.96896 -33.66053 -19.42669 1.000 28.50400 ? 191  ASP   A CB   1 
ATOM   1319 C  CG   . ASP   A 1 84  ? 50.00807 -34.34170 -20.21269 1.000 33.32030 ? 191  ASP   A CG   1 
ATOM   1320 O  OD1  . ASP   A 1 84  ? 50.31773 -33.84425 -21.31232 1.000 33.85938 ? 191  ASP   A OD1  1 
ATOM   1321 O  OD2  . ASP   A 1 84  ? 50.49811 -35.38068 -19.73318 1.000 37.48010 ? 191  ASP   A OD2  1 
ATOM   1322 H  H    . ASP   A 1 84  ? 48.09380 -33.39916 -21.67611 1.000 25.68070 ? 191  ASP   A H    1 
ATOM   1323 H  HA   . ASP   A 1 84  ? 47.40363 -34.97197 -19.77452 1.000 29.10768 ? 191  ASP   A HA   1 
ATOM   1324 H  HB2  . ASP   A 1 84  ? 49.09801 -32.70402 -19.52331 1.000 34.20479 ? 191  ASP   A HB2  1 
ATOM   1325 H  HB3  . ASP   A 1 84  ? 49.07801 -33.91784 -18.49782 1.000 34.20479 ? 191  ASP   A HB3  1 
ATOM   1326 N  N    . ASN   A 1 85  ? 46.31835 -32.00444 -19.36085 1.000 20.26727 ? 192  ASN   A N    1 
ATOM   1327 C  CA   . ASN   A 1 85  ? 45.59741 -31.08931 -18.48838 1.000 18.05335 ? 192  ASN   A CA   1 
ATOM   1328 C  C    . ASN   A 1 85  ? 44.12971 -31.00691 -18.83231 1.000 18.23186 ? 192  ASN   A C    1 
ATOM   1329 O  O    . ASN   A 1 85  ? 43.53988 -29.92934 -18.83810 1.000 20.85909 ? 192  ASN   A O    1 
ATOM   1330 C  CB   . ASN   A 1 85  ? 46.25178 -29.72375 -18.53437 1.000 17.25732 ? 192  ASN   A CB   1 
ATOM   1331 C  CG   . ASN   A 1 85  ? 47.66099 -29.77200 -18.00018 1.000 19.32511 ? 192  ASN   A CG   1 
ATOM   1332 O  OD1  . ASN   A 1 85  ? 47.86505 -30.11933 -16.84155 1.000 20.59005 ? 192  ASN   A OD1  1 
ATOM   1333 N  ND2  . ASN   A 1 85  ? 48.63580 -29.47595 -18.84263 1.000 20.55041 ? 192  ASN   A ND2  1 
ATOM   1334 H  H    . ASN   A 1 85  ? 46.54775 -31.65990 -20.11468 1.000 24.32073 ? 192  ASN   A H    1 
ATOM   1335 H  HA   . ASN   A 1 85  ? 45.65006 -31.41562 -17.57643 1.000 21.66402 ? 192  ASN   A HA   1 
ATOM   1336 H  HB2  . ASN   A 1 85  ? 46.28326 -29.41311 -19.45275 1.000 20.70879 ? 192  ASN   A HB2  1 
ATOM   1337 H  HB3  . ASN   A 1 85  ? 45.74004 -29.10360 -17.99175 1.000 20.70879 ? 192  ASN   A HB3  1 
ATOM   1338 H  HD21 . ASN   A 1 85  ? 49.45353 -29.49194 -18.57681 1.000 24.66050 ? 192  ASN   A HD21 1 
ATOM   1339 H  HD22 . ASN   A 1 85  ? 48.45222 -29.26736 -19.65651 1.000 24.66050 ? 192  ASN   A HD22 1 
ATOM   1340 N  N    . ARG   A 1 86  ? 43.52095 -32.16028 -19.08414 1.000 17.19029 ? 193  ARG   A N    1 
ATOM   1341 C  CA   . ARG   A 1 86  ? 42.12959 -32.25145 -19.47285 1.000 17.40529 ? 193  ARG   A CA   1 
ATOM   1342 C  C    . ARG   A 1 86  ? 41.21179 -32.57551 -18.30284 1.000 16.43185 ? 193  ARG   A C    1 
ATOM   1343 O  O    . ARG   A 1 86  ? 39.98940 -32.48673 -18.44956 1.000 17.41712 ? 193  ARG   A O    1 
ATOM   1344 C  CB   . ARG   A 1 86  ? 41.96197 -33.33091 -20.54222 1.000 17.71326 ? 193  ARG   A CB   1 
ATOM   1345 C  CG   . ARG   A 1 86  ? 42.17224 -34.71888 -19.99524 1.000 17.53459 ? 193  ARG   A CG   1 
ATOM   1346 C  CD   . ARG   A 1 86  ? 42.30895 -35.71770 -21.09775 1.000 18.33394 ? 193  ARG   A CD   1 
ATOM   1347 N  NE   . ARG   A 1 86  ? 42.39332 -37.06454 -20.57076 1.000 19.85227 ? 193  ARG   A NE   1 
ATOM   1348 C  CZ   . ARG   A 1 86  ? 42.53962 -38.15046 -21.31574 1.000 23.68550 ? 193  ARG   A CZ   1 
ATOM   1349 N  NH1  . ARG   A 1 86  ? 42.57824 -38.08157 -22.64357 1.000 23.46936 ? 193  ARG   A NH1  1 
ATOM   1350 N  NH2  . ARG   A 1 86  ? 42.65852 -39.33183 -20.71496 1.000 24.67100 ? 193  ARG   A NH2  1 
ATOM   1351 H  H    . ARG   A 1 86  ? 43.90958 -32.92580 -19.03363 1.000 20.62835 ? 193  ARG   A H    1 
ATOM   1352 H  HA   . ARG   A 1 86  ? 41.85178 -31.40174 -19.84930 1.000 20.88634 ? 193  ARG   A HA   1 
ATOM   1353 H  HB2  . ARG   A 1 86  ? 41.06326 -33.28195 -20.90391 1.000 21.25591 ? 193  ARG   A HB2  1 
ATOM   1354 H  HB3  . ARG   A 1 86  ? 42.61176 -33.18256 -21.24696 1.000 21.25591 ? 193  ARG   A HB3  1 
ATOM   1355 H  HG2  . ARG   A 1 86  ? 42.98328 -34.73667 -19.46346 1.000 21.04150 ? 193  ARG   A HG2  1 
ATOM   1356 H  HG3  . ARG   A 1 86  ? 41.41124 -34.96877 -19.44812 1.000 21.04150 ? 193  ARG   A HG3  1 
ATOM   1357 H  HD2  . ARG   A 1 86  ? 41.53522 -35.66371 -21.68026 1.000 22.00072 ? 193  ARG   A HD2  1 
ATOM   1358 H  HD3  . ARG   A 1 86  ? 43.11712 -35.53388 -21.60172 1.000 22.00072 ? 193  ARG   A HD3  1 
ATOM   1359 H  HE   . ARG   A 1 86  ? 42.34528 -37.16592 -19.71811 1.000 23.82272 ? 193  ARG   A HE   1 
ATOM   1360 H  HH11 . ARG   A 1 86  ? 42.50755 -37.32005 -23.03688 1.000 28.16323 ? 193  ARG   A HH11 1 
ATOM   1361 H  HH12 . ARG   A 1 86  ? 42.67390 -38.79855 -23.10874 1.000 28.16323 ? 193  ARG   A HH12 1 
ATOM   1362 H  HH21 . ARG   A 1 86  ? 42.63976 -39.38154 -19.85660 1.000 29.60520 ? 193  ARG   A HH21 1 
ATOM   1363 H  HH22 . ARG   A 1 86  ? 42.75412 -40.04561 -21.18504 1.000 29.60520 ? 193  ARG   A HH22 1 
ATOM   1364 N  N    . HIS   A 1 87  ? 41.76339 -32.93924 -17.14811 1.000 16.69496 ? 194  HIS   A N    1 
ATOM   1365 C  CA   . HIS   A 1 87  ? 40.91631 -33.53838 -16.12493 1.000 16.60510 ? 194  HIS   A CA   1 
ATOM   1366 C  C    . HIS   A 1 87  ? 39.92848 -32.53821 -15.53923 1.000 16.79820 ? 194  HIS   A C    1 
ATOM   1367 O  O    . HIS   A 1 87  ? 38.76448 -32.87569 -15.30513 1.000 15.91537 ? 194  HIS   A O    1 
ATOM   1368 C  CB   . HIS   A 1 87  ? 41.75400 -34.15022 -15.01233 1.000 17.87534 ? 194  HIS   A CB   1 
ATOM   1369 C  CG   . HIS   A 1 87  ? 40.97559 -35.10589 -14.17480 1.000 17.37196 ? 194  HIS   A CG   1 
ATOM   1370 N  ND1  . HIS   A 1 87  ? 40.40963 -34.75141 -12.96736 1.000 15.81348 ? 194  HIS   A ND1  1 
ATOM   1371 C  CD2  . HIS   A 1 87  ? 40.62760 -36.39698 -14.39366 1.000 17.66832 ? 194  HIS   A CD2  1 
ATOM   1372 C  CE1  . HIS   A 1 87  ? 39.76720 -35.79425 -12.46829 1.000 18.42232 ? 194  HIS   A CE1  1 
ATOM   1373 N  NE2  . HIS   A 1 87  ? 39.89094 -36.80534 -13.30753 1.000 18.26458 ? 194  HIS   A NE2  1 
ATOM   1374 H  H    . HIS   A 1 87  ? 42.59348 -32.85319 -16.94042 1.000 20.03395 ? 194  HIS   A H    1 
ATOM   1375 H  HA   . HIS   A 1 87  ? 40.41198 -34.24977 -16.54975 1.000 19.92612 ? 194  HIS   A HA   1 
ATOM   1376 H  HB2  . HIS   A 1 87  ? 42.49967 -34.63086 -15.40459 1.000 21.45041 ? 194  HIS   A HB2  1 
ATOM   1377 H  HB3  . HIS   A 1 87  ? 42.08193 -33.44202 -14.43631 1.000 21.45041 ? 194  HIS   A HB3  1 
ATOM   1378 H  HD2  . HIS   A 1 87  ? 40.84594 -36.90989 -15.13808 1.000 21.20199 ? 194  HIS   A HD2  1 
ATOM   1379 H  HE1  . HIS   A 1 87  ? 39.30557 -35.81209 -11.66115 1.000 22.10679 ? 194  HIS   A HE1  1 
ATOM   1380 N  N    . GLY   A 1 88  ? 40.36456 -31.31177 -15.28373 1.000 16.07422 ? 195  GLY   A N    1 
ATOM   1381 C  CA   . GLY   A 1 88  ? 39.45117 -30.33825 -14.72150 1.000 16.22813 ? 195  GLY   A CA   1 
ATOM   1382 C  C    . GLY   A 1 88  ? 38.27109 -30.06040 -15.63215 1.000 16.36263 ? 195  GLY   A C    1 
ATOM   1383 O  O    . GLY   A 1 88  ? 37.14746 -29.84430 -15.16201 1.000 16.11638 ? 195  GLY   A O    1 
ATOM   1384 H  H    . GLY   A 1 88  ? 41.16403 -31.02744 -15.42378 1.000 19.28906 ? 195  GLY   A H    1 
ATOM   1385 H  HA2  . GLY   A 1 88  ? 39.11267 -30.66756 -13.87422 1.000 19.47375 ? 195  GLY   A HA2  1 
ATOM   1386 H  HA3  . GLY   A 1 88  ? 39.92362 -29.50468 -14.57030 1.000 19.47375 ? 195  GLY   A HA3  1 
ATOM   1387 N  N    . THR   A 1 89  ? 38.50760 -30.07236 -16.95128 1.000 16.35363 ? 196  THR   A N    1 
ATOM   1388 C  CA   . THR   A 1 89  ? 37.43300 -29.85752 -17.90947 1.000 15.02957 ? 196  THR   A CA   1 
ATOM   1389 C  C    . THR   A 1 89  ? 36.44577 -31.01507 -17.87898 1.000 15.19619 ? 196  THR   A C    1 
ATOM   1390 O  O    . THR   A 1 89  ? 35.22710 -30.80326 -17.91190 1.000 18.23567 ? 196  THR   A O    1 
ATOM   1391 C  CB   . THR   A 1 89  ? 38.02394 -29.67976 -19.31196 1.000 16.06823 ? 196  THR   A CB   1 
ATOM   1392 O  OG1  . THR   A 1 89  ? 38.84971 -28.50227 -19.33766 1.000 18.42403 ? 196  THR   A OG1  1 
ATOM   1393 C  CG2  . THR   A 1 89  ? 36.94327 -29.52833 -20.34619 1.000 17.28589 ? 196  THR   A CG2  1 
ATOM   1394 H  H    . THR   A 1 89  ? 39.27872 -30.20240 -17.30913 1.000 19.62435 ? 196  THR   A H    1 
ATOM   1395 H  HA   . THR   A 1 89  ? 36.95180 -29.04644 -17.68256 1.000 18.03549 ? 196  THR   A HA   1 
ATOM   1396 H  HB   . THR   A 1 89  ? 38.54856 -30.46555 -19.53153 1.000 19.28188 ? 196  THR   A HB   1 
ATOM   1397 H  HG1  . THR   A 1 89  ? 39.54551 -28.62939 -18.88454 1.000 22.10883 ? 196  THR   A HG1  1 
ATOM   1398 H  HG21 . THR   A 1 89  ? 37.33769 -29.35415 -21.21510 1.000 20.74307 ? 196  THR   A HG21 1 
ATOM   1399 H  HG22 . THR   A 1 89  ? 36.41634 -30.34115 -20.39690 1.000 20.74307 ? 196  THR   A HG22 1 
ATOM   1400 H  HG23 . THR   A 1 89  ? 36.36039 -28.78945 -20.11124 1.000 20.74307 ? 196  THR   A HG23 1 
ATOM   1401 N  N    . ARG   A 1 90  ? 36.95823 -32.24400 -17.78869 1.000 16.67204 ? 197  ARG   A N    1 
ATOM   1402 C  CA   . ARG   A 1 90  ? 36.09187 -33.40052 -17.60435 1.000 14.56966 ? 197  ARG   A CA   1 
ATOM   1403 C  C    . ARG   A 1 90  ? 35.24604 -33.26560 -16.34483 1.000 17.49069 ? 197  ARG   A C    1 
ATOM   1404 O  O    . ARG   A 1 90  ? 34.03147 -33.49902 -16.37008 1.000 18.05765 ? 197  ARG   A O    1 
ATOM   1405 C  CB   . ARG   A 1 90  ? 36.92684 -34.67704 -17.55659 1.000 15.77058 ? 197  ARG   A CB   1 
ATOM   1406 C  CG   . ARG   A 1 90  ? 37.59053 -34.95954 -18.90748 1.000 16.46104 ? 197  ARG   A CG   1 
ATOM   1407 C  CD   . ARG   A 1 90  ? 38.38701 -36.22829 -18.90484 1.000 19.27976 ? 197  ARG   A CD   1 
ATOM   1408 N  NE   . ARG   A 1 90  ? 38.86105 -36.50469 -20.24834 1.000 19.31832 ? 197  ARG   A NE   1 
ATOM   1409 C  CZ   . ARG   A 1 90  ? 39.06764 -37.71786 -20.72906 1.000 17.24837 ? 197  ARG   A CZ   1 
ATOM   1410 N  NH1  . ARG   A 1 90  ? 39.00432 -38.78784 -19.95181 1.000 16.57589 ? 197  ARG   A NH1  1 
ATOM   1411 N  NH2  . ARG   A 1 90  ? 39.30173 -37.86595 -22.03096 1.000 16.96447 ? 197  ARG   A NH2  1 
ATOM   1412 H  H    . ARG   A 1 90  ? 37.79668 -32.43058 -17.83104 1.000 20.00645 ? 197  ARG   A H    1 
ATOM   1413 H  HA   . ARG   A 1 90  ? 35.49033 -33.45968 -18.36299 1.000 17.48359 ? 197  ARG   A HA   1 
ATOM   1414 H  HB2  . ARG   A 1 90  ? 37.62258 -34.58083 -16.88758 1.000 18.92470 ? 197  ARG   A HB2  1 
ATOM   1415 H  HB3  . ARG   A 1 90  ? 36.35388 -35.42737 -17.33386 1.000 18.92470 ? 197  ARG   A HB3  1 
ATOM   1416 H  HG2  . ARG   A 1 90  ? 36.90359 -35.03800 -19.58782 1.000 19.75325 ? 197  ARG   A HG2  1 
ATOM   1417 H  HG3  . ARG   A 1 90  ? 38.19065 -34.22906 -19.12465 1.000 19.75325 ? 197  ARG   A HG3  1 
ATOM   1418 H  HD2  . ARG   A 1 90  ? 39.15177 -36.13518 -18.31546 1.000 23.13571 ? 197  ARG   A HD2  1 
ATOM   1419 H  HD3  . ARG   A 1 90  ? 37.82961 -36.96580 -18.61109 1.000 23.13571 ? 197  ARG   A HD3  1 
ATOM   1420 H  HE   . ARG   A 1 90  ? 39.01766 -35.83536 -20.76512 1.000 23.18198 ? 197  ARG   A HE   1 
ATOM   1421 H  HH11 . ARG   A 1 90  ? 38.82558 -38.70150 -19.11503 1.000 19.89107 ? 197  ARG   A HH11 1 
ATOM   1422 H  HH12 . ARG   A 1 90  ? 39.14194 -39.56918 -20.28372 1.000 19.89107 ? 197  ARG   A HH12 1 
ATOM   1423 H  HH21 . ARG   A 1 90  ? 39.31689 -37.17752 -22.54617 1.000 20.35737 ? 197  ARG   A HH21 1 
ATOM   1424 H  HH22 . ARG   A 1 90  ? 39.43782 -38.65006 -22.35693 1.000 20.35737 ? 197  ARG   A HH22 1 
ATOM   1425 N  N    . CYS   A 1 91  ? 35.87223 -32.89597 -15.22901 1.000 15.60230 ? 198  CYS   A N    1 
ATOM   1426 C  CA   . CYS   A 1 91  ? 35.12062 -32.78478 -13.98551 1.000 15.78531 ? 198  CYS   A CA   1 
ATOM   1427 C  C    . CYS   A 1 91  ? 34.09899 -31.65516 -14.04974 1.000 16.15808 ? 198  CYS   A C    1 
ATOM   1428 O  O    . CYS   A 1 91  ? 32.97851 -31.80646 -13.55382 1.000 17.10581 ? 198  CYS   A O    1 
ATOM   1429 C  CB   . CYS   A 1 91  ? 36.08385 -32.57611 -12.81539 1.000 15.60291 ? 198  CYS   A CB   1 
ATOM   1430 S  SG   . CYS   A 1 91  ? 37.14651 -33.98645 -12.52655 1.000 16.99138 ? 198  CYS   A SG   1 
ATOM   1431 H  H    . CYS   A 1 91  ? 36.70945 -32.70911 -15.16775 1.000 18.72277 ? 198  CYS   A H    1 
ATOM   1432 H  HA   . CYS   A 1 91  ? 34.63666 -33.61215 -13.83668 1.000 18.94237 ? 198  CYS   A HA   1 
ATOM   1433 H  HB2  . CYS   A 1 91  ? 36.64768 -31.80981 -13.00456 1.000 18.72349 ? 198  CYS   A HB2  1 
ATOM   1434 H  HB3  . CYS   A 1 91  ? 35.56935 -32.41829 -12.00837 1.000 18.72349 ? 198  CYS   A HB3  1 
ATOM   1435 H  HG   . CYS   A 1 91  ? 38.06764 -33.64675 -11.83652 1.000 20.38965 ? 198  CYS   A HG   1 
ATOM   1436 N  N    . ALA   A 1 92  ? 34.46774 -30.51715 -14.66281 1.000 16.18257 ? 199  ALA   A N    1 
ATOM   1437 C  CA   . ALA   A 1 92  ? 33.54990 -29.38382 -14.73699 1.000 15.81021 ? 199  ALA   A CA   1 
ATOM   1438 C  C    . ALA   A 1 92  ? 32.25543 -29.77643 -15.44002 1.000 17.12910 ? 199  ALA   A C    1 
ATOM   1439 O  O    . ALA   A 1 92  ? 31.15267 -29.39920 -15.00568 1.000 19.09631 ? 199  ALA   A O    1 
ATOM   1440 C  CB   . ALA   A 1 92  ? 34.22479 -28.20683 -15.44309 1.000 15.69135 ? 199  ALA   A CB   1 
ATOM   1441 H  H    . ALA   A 1 92  ? 35.23133 -30.38381 -15.03531 1.000 19.41909 ? 199  ALA   A H    1 
ATOM   1442 H  HA   . ALA   A 1 92  ? 33.32539 -29.09615 -13.83825 1.000 18.97226 ? 199  ALA   A HA   1 
ATOM   1443 H  HB1  . ALA   A 1 92  ? 33.62183 -27.44702 -15.43695 1.000 18.82962 ? 199  ALA   A HB1  1 
ATOM   1444 H  HB2  . ALA   A 1 92  ? 35.04315 -27.98348 -14.97266 1.000 18.82962 ? 199  ALA   A HB2  1 
ATOM   1445 H  HB3  . ALA   A 1 92  ? 34.42743 -28.46092 -16.35702 1.000 18.82962 ? 199  ALA   A HB3  1 
ATOM   1446 N  N    . GLY   A 1 93  ? 32.36681 -30.55332 -16.51911 1.000 16.36794 ? 200  GLY   A N    1 
ATOM   1447 C  CA   . GLY   A 1 93  ? 31.18439 -30.93549 -17.26579 1.000 17.52871 ? 200  GLY   A CA   1 
ATOM   1448 C  C    . GLY   A 1 93  ? 30.30533 -31.89723 -16.49660 1.000 16.85238 ? 200  GLY   A C    1 
ATOM   1449 O  O    . GLY   A 1 93  ? 29.08276 -31.87999 -16.64446 1.000 18.58804 ? 200  GLY   A O    1 
ATOM   1450 H  H    . GLY   A 1 93  ? 33.10586 -30.86438 -16.82999 1.000 19.64153 ? 200  GLY   A H    1 
ATOM   1451 H  HA2  . GLY   A 1 93  ? 30.66441 -30.14290 -17.47149 1.000 21.03446 ? 200  GLY   A HA2  1 
ATOM   1452 H  HA3  . GLY   A 1 93  ? 31.45208 -31.36158 -18.09506 1.000 21.03446 ? 200  GLY   A HA3  1 
ATOM   1453 N  N    . GLU   A 1 94  ? 30.90830 -32.73072 -15.64752 1.000 16.21795 ? 201  GLU   A N    1 
ATOM   1454 C  CA   . GLU   A 1 94  ? 30.11607 -33.61825 -14.81318 1.000 15.69449 ? 201  GLU   A CA   1 
ATOM   1455 C  C    . GLU   A 1 94  ? 29.16458 -32.83222 -13.93428 1.000 16.23471 ? 201  GLU   A C    1 
ATOM   1456 O  O    . GLU   A 1 94  ? 28.01840 -33.24159 -13.71807 1.000 18.04496 ? 201  GLU   A O    1 
ATOM   1457 C  CB   . GLU   A 1 94  ? 31.02638 -34.44717 -13.92319 1.000 15.61641 ? 201  GLU   A CB   1 
ATOM   1458 C  CG   . GLU   A 1 94  ? 31.84156 -35.50677 -14.64161 1.000 17.22742 ? 201  GLU   A CG   1 
ATOM   1459 C  CD   . GLU   A 1 94  ? 32.61452 -36.33576 -13.64261 1.000 16.62375 ? 201  GLU   A CD   1 
ATOM   1460 O  OE1  . GLU   A 1 94  ? 32.04991 -37.33358 -13.13172 1.000 16.34589 ? 201  GLU   A OE1  1 
ATOM   1461 O  OE2  . GLU   A 1 94  ? 33.77841 -35.96384 -13.33704 1.000 18.28719 ? 201  GLU   A OE2  1 
ATOM   1462 H  H    . GLU   A 1 94  ? 31.75898 -32.79760 -15.54037 1.000 19.46154 ? 201  GLU   A H    1 
ATOM   1463 H  HA   . GLU   A 1 94  ? 29.60907 -34.20855 -15.39231 1.000 18.83339 ? 201  GLU   A HA   1 
ATOM   1464 H  HB2  . GLU   A 1 94  ? 31.65097 -33.84976 -13.48287 1.000 18.73969 ? 201  GLU   A HB2  1 
ATOM   1465 H  HB3  . GLU   A 1 94  ? 30.47916 -34.90042 -13.26288 1.000 18.73969 ? 201  GLU   A HB3  1 
ATOM   1466 H  HG2  . GLU   A 1 94  ? 31.24923 -36.09208 -15.13905 1.000 20.67290 ? 201  GLU   A HG2  1 
ATOM   1467 H  HG3  . GLU   A 1 94  ? 32.47051 -35.08080 -15.24482 1.000 20.67290 ? 201  GLU   A HG3  1 
ATOM   1468 N  N    . VAL   A 1 95  ? 29.66179 -31.73538 -13.36349 1.000 15.02795 ? 202  VAL   A N    1 
ATOM   1469 C  CA   . VAL   A 1 95  ? 28.86654 -30.91139 -12.47338 1.000 16.38868 ? 202  VAL   A CA   1 
ATOM   1470 C  C    . VAL   A 1 95  ? 27.84289 -30.11810 -13.26259 1.000 16.36601 ? 202  VAL   A C    1 
ATOM   1471 O  O    . VAL   A 1 95  ? 26.66218 -30.08585 -12.90772 1.000 18.22212 ? 202  VAL   A O    1 
ATOM   1472 C  CB   . VAL   A 1 95  ? 29.76280 -29.95882 -11.65882 1.000 17.16986 ? 202  VAL   A CB   1 
ATOM   1473 C  CG1  . VAL   A 1 95  ? 28.88670 -29.07244 -10.74847 1.000 20.15626 ? 202  VAL   A CG1  1 
ATOM   1474 C  CG2  . VAL   A 1 95  ? 30.78988 -30.73517 -10.85300 1.000 17.28765 ? 202  VAL   A CG2  1 
ATOM   1475 H  H    . VAL   A 1 95  ? 30.46412 -31.44827 -13.47938 1.000 18.03354 ? 202  VAL   A H    1 
ATOM   1476 H  HA   . VAL   A 1 95  ? 28.40457 -31.50246 -11.85846 1.000 19.66642 ? 202  VAL   A HA   1 
ATOM   1477 H  HB   . VAL   A 1 95  ? 30.25437 -29.38259 -12.26480 1.000 20.60383 ? 202  VAL   A HB   1 
ATOM   1478 H  HG11 . VAL   A 1 95  ? 29.46242 -28.53681 -10.18054 1.000 24.18752 ? 202  VAL   A HG11 1 
ATOM   1479 H  HG12 . VAL   A 1 95  ? 28.33880 -28.49490 -11.30270 1.000 24.18752 ? 202  VAL   A HG12 1 
ATOM   1480 H  HG13 . VAL   A 1 95  ? 28.32107 -29.64149 -10.20336 1.000 24.18752 ? 202  VAL   A HG13 1 
ATOM   1481 H  HG21 . VAL   A 1 95  ? 31.28035 -30.11776 -10.28807 1.000 20.74518 ? 202  VAL   A HG21 1 
ATOM   1482 H  HG22 . VAL   A 1 95  ? 30.33123 -31.39149 -10.30548 1.000 20.74518 ? 202  VAL   A HG22 1 
ATOM   1483 H  HG23 . VAL   A 1 95  ? 31.39872 -31.18051 -11.46283 1.000 20.74518 ? 202  VAL   A HG23 1 
ATOM   1484 N  N    . ALA   A 1 96  ? 28.28708 -29.43970 -14.34169 1.000 17.89946 ? 203  ALA   A N    1 
ATOM   1485 C  CA   . ALA   A 1 96  ? 27.49205 -28.33150 -14.85421 1.000 19.83570 ? 203  ALA   A CA   1 
ATOM   1486 C  C    . ALA   A 1 96  ? 27.56251 -28.14554 -16.36824 1.000 19.90017 ? 203  ALA   A C    1 
ATOM   1487 O  O    . ALA   A 1 96  ? 27.40298 -27.02081 -16.84925 1.000 21.00463 ? 203  ALA   A O    1 
ATOM   1488 C  CB   . ALA   A 1 96  ? 27.93004 -27.02720 -14.19163 1.000 22.89602 ? 203  ALA   A CB   1 
ATOM   1489 H  H    . ALA   A 1 96  ? 29.01550 -29.60307 -14.76867 1.000 21.47935 ? 203  ALA   A H    1 
ATOM   1490 H  HA   . ALA   A 1 96  ? 26.56663 -28.53236 -14.64410 1.000 23.80284 ? 203  ALA   A HA   1 
ATOM   1491 H  HB1  . ALA   A 1 96  ? 27.39663 -26.29849 -14.54566 1.000 27.47522 ? 203  ALA   A HB1  1 
ATOM   1492 H  HB2  . ALA   A 1 96  ? 27.79693 -27.09947 -13.23353 1.000 27.47522 ? 203  ALA   A HB2  1 
ATOM   1493 H  HB3  . ALA   A 1 96  ? 28.86830 -26.87448 -14.38464 1.000 27.47522 ? 203  ALA   A HB3  1 
ATOM   1494 N  N    . ALA   A 1 97  ? 27.79913 -29.19956 -17.13589 1.000 19.53363 ? 204  ALA   A N    1 
ATOM   1495 C  CA   . ALA   A 1 97  ? 27.65154 -29.06175 -18.58431 1.000 20.50606 ? 204  ALA   A CA   1 
ATOM   1496 C  C    . ALA   A 1 97  ? 26.24432 -28.58108 -18.93039 1.000 19.71054 ? 204  ALA   A C    1 
ATOM   1497 O  O    . ALA   A 1 97  ? 25.25309 -28.99418 -18.32243 1.000 20.22962 ? 204  ALA   A O    1 
ATOM   1498 C  CB   . ALA   A 1 97  ? 27.94706 -30.38068 -19.28741 1.000 22.47211 ? 204  ALA   A CB   1 
ATOM   1499 H  H    . ALA   A 1 97  ? 28.03743 -29.97771 -16.85789 1.000 23.44035 ? 204  ALA   A H    1 
ATOM   1500 H  HA   . ALA   A 1 97  ? 28.29012 -28.40728 -18.90802 1.000 24.60728 ? 204  ALA   A HA   1 
ATOM   1501 H  HB1  . ALA   A 1 97  ? 27.83105 -30.26200 -20.24311 1.000 26.96653 ? 204  ALA   A HB1  1 
ATOM   1502 H  HB2  . ALA   A 1 97  ? 28.86086 -30.64320 -19.09520 1.000 26.96653 ? 204  ALA   A HB2  1 
ATOM   1503 H  HB3  . ALA   A 1 97  ? 27.33302 -31.05699 -18.96113 1.000 26.96653 ? 204  ALA   A HB3  1 
ATOM   1504 N  N    . VAL   A 1 98  ? 26.17525 -27.68832 -19.91762 1.000 19.51019 ? 205  VAL   A N    1 
ATOM   1505 C  CA   . VAL   A 1 98  ? 24.93136 -27.04209 -20.31293 1.000 21.78706 ? 205  VAL   A CA   1 
ATOM   1506 C  C    . VAL   A 1 98  ? 23.97728 -28.07015 -20.90134 1.000 20.49002 ? 205  VAL   A C    1 
ATOM   1507 O  O    . VAL   A 1 98  ? 24.39192 -28.99821 -21.60700 1.000 22.58433 ? 205  VAL   A O    1 
ATOM   1508 C  CB   . VAL   A 1 98  ? 25.23961 -25.91745 -21.31660 1.000 22.99785 ? 205  VAL   A CB   1 
ATOM   1509 C  CG1  . VAL   A 1 98  ? 23.96949 -25.33606 -21.92395 1.000 24.54787 ? 205  VAL   A CG1  1 
ATOM   1510 C  CG2  . VAL   A 1 98  ? 26.04314 -24.80660 -20.62935 1.000 24.65996 ? 205  VAL   A CG2  1 
ATOM   1511 H  H    . VAL   A 1 98  ? 26.85195 -27.43499 -20.38398 1.000 23.41222 ? 205  VAL   A H    1 
ATOM   1512 H  HA   . VAL   A 1 98  ? 24.50150 -26.65618 -19.53370 1.000 26.14447 ? 205  VAL   A HA   1 
ATOM   1513 H  HB   . VAL   A 1 98  ? 25.76348 -26.29639 -22.03969 1.000 27.59742 ? 205  VAL   A HB   1 
ATOM   1514 H  HG11 . VAL   A 1 98  ? 24.20105 -24.55898 -22.45633 1.000 29.45745 ? 205  VAL   A HG11 1 
ATOM   1515 H  HG12 . VAL   A 1 98  ? 23.55107 -26.00820 -22.48436 1.000 29.45745 ? 205  VAL   A HG12 1 
ATOM   1516 H  HG13 . VAL   A 1 98  ? 23.36635 -25.07938 -21.20894 1.000 29.45745 ? 205  VAL   A HG13 1 
ATOM   1517 H  HG21 . VAL   A 1 98  ? 26.20130 -24.09152 -21.26539 1.000 29.59195 ? 205  VAL   A HG21 1 
ATOM   1518 H  HG22 . VAL   A 1 98  ? 25.53576 -24.47103 -19.87380 1.000 29.59195 ? 205  VAL   A HG22 1 
ATOM   1519 H  HG23 . VAL   A 1 98  ? 26.88875 -25.17100 -20.32431 1.000 29.59195 ? 205  VAL   A HG23 1 
ATOM   1520 N  N    . ALA   A 1 99  ? 22.68626 -27.90529 -20.61411 1.000 20.91219 ? 206  ALA   A N    1 
ATOM   1521 C  CA   . ALA   A 1 99  ? 21.65375 -28.82632 -21.06151 1.000 22.22461 ? 206  ALA   A CA   1 
ATOM   1522 C  C    . ALA   A 1 99  ? 20.90709 -28.26885 -22.26981 1.000 22.63288 ? 206  ALA   A C    1 
ATOM   1523 O  O    . ALA   A 1 99  ? 20.76366 -27.05676 -22.42952 1.000 23.26381 ? 206  ALA   A O    1 
ATOM   1524 C  CB   . ALA   A 1 99  ? 20.65277 -29.11174 -19.94014 1.000 26.74763 ? 206  ALA   A CB   1 
ATOM   1525 H  H    . ALA   A 1 99  ? 22.38041 -27.24947 -20.14941 1.000 25.09463 ? 206  ALA   A H    1 
ATOM   1526 H  HA   . ALA   A 1 99  ? 22.07580 -29.65928 -21.32411 1.000 26.66954 ? 206  ALA   A HA   1 
ATOM   1527 H  HB1  . ALA   A 1 99  ? 19.94523 -29.67855 -20.28512 1.000 32.09715 ? 206  ALA   A HB1  1 
ATOM   1528 H  HB2  . ALA   A 1 99  ? 21.11214 -29.56126 -19.21363 1.000 32.09715 ? 206  ALA   A HB2  1 
ATOM   1529 H  HB3  . ALA   A 1 99  ? 20.28113 -28.27215 -19.62731 1.000 32.09715 ? 206  ALA   A HB3  1 
ATOM   1530 N  N    . ASN   A 1 100 ? 20.43157 -29.18197 -23.11712 1.000 25.67626 ? 207  ASN   A N    1 
ATOM   1531 C  CA   . ASN   A 1 100 ? 19.51127 -28.86063 -24.21853 1.000 24.64922 ? 207  ASN   A CA   1 
ATOM   1532 C  C    . ASN   A 1 100 ? 20.13060 -27.91308 -25.24505 1.000 26.38156 ? 207  ASN   A C    1 
ATOM   1533 O  O    . ASN   A 1 100 ? 19.45601 -27.04332 -25.80654 1.000 29.65762 ? 207  ASN   A O    1 
ATOM   1534 C  CB   . ASN   A 1 100 ? 18.20806 -28.28251 -23.66766 1.000 28.27442 ? 207  ASN   A CB   1 
ATOM   1535 C  CG   . ASN   A 1 100 ? 17.46597 -29.27407 -22.79653 1.000 31.41137 ? 207  ASN   A CG   1 
ATOM   1536 O  OD1  . ASN   A 1 100 ? 17.13794 -30.36848 -23.23609 1.000 32.38057 ? 207  ASN   A OD1  1 
ATOM   1537 N  ND2  . ASN   A 1 100 ? 17.23083 -28.90712 -21.54301 1.000 33.09690 ? 207  ASN   A ND2  1 
ATOM   1538 H  H    . ASN   A 1 100 ? 20.63019 -30.01775 -23.07700 1.000 30.81151 ? 207  ASN   A H    1 
ATOM   1539 H  HA   . ASN   A 1 100 ? 19.31766 -29.68366 -24.69395 1.000 29.57906 ? 207  ASN   A HA   1 
ATOM   1540 H  HB2  . ASN   A 1 100 ? 18.40878 -27.49968 -23.13120 1.000 33.92930 ? 207  ASN   A HB2  1 
ATOM   1541 H  HB3  . ASN   A 1 100 ? 17.63028 -28.03841 -24.40758 1.000 33.92930 ? 207  ASN   A HB3  1 
ATOM   1542 H  HD21 . ASN   A 1 100 ? 16.81244 -29.43765 -21.01094 1.000 39.71628 ? 207  ASN   A HD21 1 
ATOM   1543 H  HD22 . ASN   A 1 100 ? 17.49684 -28.13881 -21.26277 1.000 39.71628 ? 207  ASN   A HD22 1 
ATOM   1544 N  N    . ASN   A 1 101 ? 21.41965 -28.10095 -25.52138 1.000 23.94516 ? 208  ASN   A N    1 
ATOM   1545 C  CA   . ASN   A 1 101 ? 22.15039 -27.23347 -26.43334 1.000 24.04720 ? 208  ASN   A CA   1 
ATOM   1546 C  C    . ASN   A 1 101 ? 22.79172 -28.00850 -27.57486 1.000 23.86409 ? 208  ASN   A C    1 
ATOM   1547 O  O    . ASN   A 1 101 ? 23.63683 -27.45642 -28.28687 1.000 26.11549 ? 208  ASN   A O    1 
ATOM   1548 C  CB   . ASN   A 1 101 ? 23.21260 -26.43959 -25.66636 1.000 23.88686 ? 208  ASN   A CB   1 
ATOM   1549 C  CG   . ASN   A 1 101 ? 24.33713 -27.31259 -25.14867 1.000 23.50305 ? 208  ASN   A CG   1 
ATOM   1550 O  OD1  . ASN   A 1 101 ? 24.17853 -28.52393 -24.95103 1.000 24.34675 ? 208  ASN   A OD1  1 
ATOM   1551 N  ND2  . ASN   A 1 101 ? 25.48644 -26.70014 -24.93461 1.000 23.41163 ? 208  ASN   A ND2  1 
ATOM   1552 H  H    . ASN   A 1 101 ? 21.89667 -28.73357 -25.18695 1.000 28.73419 ? 208  ASN   A H    1 
ATOM   1553 H  HA   . ASN   A 1 101 ? 21.53231 -26.59662 -26.82490 1.000 28.85664 ? 208  ASN   A HA   1 
ATOM   1554 H  HB2  . ASN   A 1 101 ? 23.59765 -25.77387 -26.25750 1.000 28.66423 ? 208  ASN   A HB2  1 
ATOM   1555 H  HB3  . ASN   A 1 101 ? 22.79508 -26.00604 -24.90569 1.000 28.66423 ? 208  ASN   A HB3  1 
ATOM   1556 H  HD21 . ASN   A 1 101 ? 26.16190 -27.14385 -24.64054 1.000 28.09395 ? 208  ASN   A HD21 1 
ATOM   1557 H  HD22 . ASN   A 1 101 ? 25.55989 -25.85734 -25.08919 1.000 28.09395 ? 208  ASN   A HD22 1 
ATOM   1558 N  N    . GLY   A 1 102 ? 22.41283 -29.26684 -27.76409 1.000 24.46831 ? 209  GLY   A N    1 
ATOM   1559 C  CA   . GLY   A 1 102 ? 22.91340 -30.06743 -28.86507 1.000 26.35884 ? 209  GLY   A CA   1 
ATOM   1560 C  C    . GLY   A 1 102 ? 24.36315 -30.46903 -28.76890 1.000 25.74853 ? 209  GLY   A C    1 
ATOM   1561 O  O    . GLY   A 1 102 ? 24.92270 -30.94893 -29.75840 1.000 27.47784 ? 209  GLY   A O    1 
ATOM   1562 H  H    . GLY   A 1 102 ? 21.85692 -29.68499 -27.25841 1.000 29.36197 ? 209  GLY   A H    1 
ATOM   1563 H  HA2  . GLY   A 1 102 ? 22.38705 -30.88041 -28.91895 1.000 31.63060 ? 209  GLY   A HA2  1 
ATOM   1564 H  HA3  . GLY   A 1 102 ? 22.80255 -29.56439 -29.68700 1.000 31.63060 ? 209  GLY   A HA3  1 
ATOM   1565 N  N    . VAL   A 1 103 ? 24.97874 -30.32933 -27.59754 1.000 24.57107 ? 210  VAL   A N    1 
ATOM   1566 C  CA   . VAL   A 1 103 ? 26.39539 -30.59714 -27.40606 1.000 25.03350 ? 210  VAL   A CA   1 
ATOM   1567 C  C    . VAL   A 1 103 ? 26.55823 -31.60667 -26.27530 1.000 23.86442 ? 210  VAL   A C    1 
ATOM   1568 O  O    . VAL   A 1 103 ? 25.95372 -31.44817 -25.21041 1.000 21.44403 ? 210  VAL   A O    1 
ATOM   1569 C  CB   . VAL   A 1 103 ? 27.16870 -29.30654 -27.08524 1.000 28.34328 ? 210  VAL   A CB   1 
ATOM   1570 C  CG1  . VAL   A 1 103 ? 28.64134 -29.61958 -26.84022 1.000 27.99429 ? 210  VAL   A CG1  1 
ATOM   1571 C  CG2  . VAL   A 1 103 ? 26.99057 -28.29136 -28.21914 1.000 29.07459 ? 210  VAL   A CG2  1 
ATOM   1572 H  H    . VAL   A 1 103 ? 24.58174 -30.07260 -26.87915 1.000 29.48529 ? 210  VAL   A H    1 
ATOM   1573 H  HA   . VAL   A 1 103 ? 26.75861 -30.99135 -28.21450 1.000 30.04019 ? 210  VAL   A HA   1 
ATOM   1574 H  HB   . VAL   A 1 103 ? 26.81610 -28.90840 -26.27402 1.000 34.01194 ? 210  VAL   A HB   1 
ATOM   1575 H  HG11 . VAL   A 1 103 ? 29.14035 -28.78829 -26.81130 1.000 33.59315 ? 210  VAL   A HG11 1 
ATOM   1576 H  HG12 . VAL   A 1 103 ? 28.72839 -30.08722 -25.99486 1.000 33.59315 ? 210  VAL   A HG12 1 
ATOM   1577 H  HG13 . VAL   A 1 103 ? 28.96995 -30.17768 -27.56233 1.000 33.59315 ? 210  VAL   A HG13 1 
ATOM   1578 H  HG21 . VAL   A 1 103 ? 27.42934 -27.46218 -27.97248 1.000 34.88951 ? 210  VAL   A HG21 1 
ATOM   1579 H  HG22 . VAL   A 1 103 ? 27.38902 -28.64847 -29.02822 1.000 34.88951 ? 210  VAL   A HG22 1 
ATOM   1580 H  HG23 . VAL   A 1 103 ? 26.04322 -28.13576 -28.35779 1.000 34.88951 ? 210  VAL   A HG23 1 
ATOM   1581 N  N    A CYS   A 1 104 ? 27.33361 -32.66220 -26.53445 0.517 21.74573 ? 211  CYS   A N    1 
ATOM   1582 N  N    B CYS   A 1 104 ? 27.37493 -32.63540 -26.51562 0.483 22.56759 ? 211  CYS   A N    1 
ATOM   1583 C  CA   A CYS   A 1 104 ? 27.70600 -33.67208 -25.54418 0.517 20.60260 ? 211  CYS   A CA   1 
ATOM   1584 C  CA   B CYS   A 1 104 ? 27.73425 -33.63864 -25.51635 0.483 21.79868 ? 211  CYS   A CA   1 
ATOM   1585 C  C    A CYS   A 1 104 ? 26.51275 -34.07152 -24.67707 0.517 21.94485 ? 211  CYS   A C    1 
ATOM   1586 C  C    B CYS   A 1 104 ? 26.52811 -34.05842 -24.67960 0.483 22.38997 ? 211  CYS   A C    1 
ATOM   1587 O  O    A CYS   A 1 104 ? 25.44903 -34.41608 -25.21212 0.517 22.13898 ? 211  CYS   A O    1 
ATOM   1588 O  O    B CYS   A 1 104 ? 25.47513 -34.39850 -25.23625 0.483 22.45027 ? 211  CYS   A O    1 
ATOM   1589 C  CB   A CYS   A 1 104 ? 28.88663 -33.14626 -24.72438 0.517 21.83824 ? 211  CYS   A CB   1 
ATOM   1590 C  CB   B CYS   A 1 104 ? 28.86993 -33.10660 -24.63768 0.483 23.70709 ? 211  CYS   A CB   1 
ATOM   1591 S  SG   A CYS   A 1 104 ? 29.93936 -34.39461 -23.89226 0.517 21.89587 ? 211  CYS   A SG   1 
ATOM   1592 S  SG   B CYS   A 1 104 ? 30.40664 -32.67674 -25.52664 0.483 25.53486 ? 211  CYS   A SG   1 
ATOM   1593 H  H    A CYS   A 1 104 ? 27.67061 -32.82216 -27.30933 0.517 26.09488 ? 211  CYS   A H    1 
ATOM   1594 H  H    B CYS   A 1 104 ? 27.74663 -32.77825 -27.27787 0.483 27.08110 ? 211  CYS   A H    1 
ATOM   1595 H  HA   A CYS   A 1 104 ? 27.98946 -34.49049 -25.98094 0.517 24.72312 ? 211  CYS   A HA   1 
ATOM   1596 H  HA   B CYS   A 1 104 ? 28.04812 -34.44005 -25.96371 0.483 26.15842 ? 211  CYS   A HA   1 
ATOM   1597 H  HB2  A CYS   A 1 104 ? 29.46309 -32.64151 -25.31922 0.517 26.20588 ? 211  CYS   A HB2  1 
ATOM   1598 H  HB2  B CYS   A 1 104 ? 28.55992 -32.30396 -24.18984 0.483 28.44851 ? 211  CYS   A HB2  1 
ATOM   1599 H  HB3  A CYS   A 1 104 ? 28.53509 -32.56566 -24.03140 0.517 26.20588 ? 211  CYS   A HB3  1 
ATOM   1600 H  HB3  B CYS   A 1 104 ? 29.09424 -33.78622 -23.98293 0.483 28.44851 ? 211  CYS   A HB3  1 
ATOM   1601 N  N    . GLY   A 1 105 ? 26.67681 -34.05712 -23.35110 1.000 21.86989 ? 212  GLY   A N    1 
ATOM   1602 C  CA   . GLY   A 1 105 ? 25.60021 -34.42148 -22.45406 1.000 21.10586 ? 212  GLY   A CA   1 
ATOM   1603 C  C    . GLY   A 1 105 ? 25.20354 -33.26622 -21.56359 1.000 21.25864 ? 212  GLY   A C    1 
ATOM   1604 O  O    . GLY   A 1 105 ? 25.18853 -32.11226 -22.00851 1.000 22.19942 ? 212  GLY   A O    1 
ATOM   1605 H  H    A GLY   A 1 105 ? 27.40732 -33.83819 -22.95357 0.517 26.24386 ? 212  GLY   A H    1 
ATOM   1606 H  H    B GLY   A 1 105 ? 27.40574 -33.84457 -22.94726 0.483 26.24386 ? 212  GLY   A H    1 
ATOM   1607 H  HA2  . GLY   A 1 105 ? 24.82585 -34.69364 -22.97098 1.000 25.32703 ? 212  GLY   A HA2  1 
ATOM   1608 H  HA3  . GLY   A 1 105 ? 25.88180 -35.16146 -21.89367 1.000 25.32703 ? 212  GLY   A HA3  1 
ATOM   1609 N  N    . VAL   A 1 106 ? 24.91290 -33.54712 -20.28704 1.000 21.23856 ? 213  VAL   A N    1 
ATOM   1610 C  CA   . VAL   A 1 106 ? 24.52551 -32.50441 -19.34864 1.000 20.09383 ? 213  VAL   A CA   1 
ATOM   1611 C  C    . VAL   A 1 106 ? 25.24633 -32.72798 -18.03483 1.000 19.43188 ? 213  VAL   A C    1 
ATOM   1612 O  O    . VAL   A 1 106 ? 25.65217 -33.84134 -17.70455 1.000 19.61848 ? 213  VAL   A O    1 
ATOM   1613 C  CB   . VAL   A 1 106 ? 23.00706 -32.45816 -19.08151 1.000 22.30110 ? 213  VAL   A CB   1 
ATOM   1614 C  CG1  . VAL   A 1 106 ? 22.24258 -32.37928 -20.38482 1.000 23.63892 ? 213  VAL   A CG1  1 
ATOM   1615 C  CG2  . VAL   A 1 106 ? 22.57391 -33.64938 -18.26265 1.000 23.00345 ? 213  VAL   A CG2  1 
ATOM   1616 H  H    . VAL   A 1 106 ? 24.93510 -34.33701 -19.94766 1.000 25.48627 ? 213  VAL   A H    1 
ATOM   1617 H  HA   . VAL   A 1 106 ? 24.79823 -31.65244 -19.72371 1.000 24.11260 ? 213  VAL   A HA   1 
ATOM   1618 H  HB   . VAL   A 1 106 ? 22.80045 -31.66082 -18.56919 1.000 26.76132 ? 213  VAL   A HB   1 
ATOM   1619 H  HG11 . VAL   A 1 106 ? 21.33840 -32.07887 -20.20290 1.000 28.36670 ? 213  VAL   A HG11 1 
ATOM   1620 H  HG12 . VAL   A 1 106 ? 22.68765 -31.75067 -20.97446 1.000 28.36670 ? 213  VAL   A HG12 1 
ATOM   1621 H  HG13 . VAL   A 1 106 ? 22.22302 -33.25891 -20.79320 1.000 28.36670 ? 213  VAL   A HG13 1 
ATOM   1622 H  HG21 . VAL   A 1 106 ? 21.60652 -33.71552 -18.28862 1.000 27.60415 ? 213  VAL   A HG21 1 
ATOM   1623 H  HG22 . VAL   A 1 106 ? 22.97047 -34.45132 -18.63753 1.000 27.60415 ? 213  VAL   A HG22 1 
ATOM   1624 H  HG23 . VAL   A 1 106 ? 22.87281 -33.52918 -17.34771 1.000 27.60415 ? 213  VAL   A HG23 1 
ATOM   1625 N  N    . GLY   A 1 107 ? 25.36152 -31.65208 -17.27384 1.000 17.85754 ? 214  GLY   A N    1 
ATOM   1626 C  CA   . GLY   A 1 107 ? 25.80339 -31.76877 -15.90298 1.000 18.60967 ? 214  GLY   A CA   1 
ATOM   1627 C  C    . GLY   A 1 107 ? 24.68236 -32.20624 -14.98479 1.000 19.52545 ? 214  GLY   A C    1 
ATOM   1628 O  O    . GLY   A 1 107 ? 23.49724 -32.09511 -15.30416 1.000 20.48673 ? 214  GLY   A O    1 
ATOM   1629 H  H    . GLY   A 1 107 ? 25.19032 -30.84864 -17.52833 1.000 21.42905 ? 214  GLY   A H    1 
ATOM   1630 H  HA2  . GLY   A 1 107 ? 26.51863 -32.42175 -15.84862 1.000 22.33161 ? 214  GLY   A HA2  1 
ATOM   1631 H  HA3  . GLY   A 1 107 ? 26.13541 -30.91046 -15.59645 1.000 22.33161 ? 214  GLY   A HA3  1 
ATOM   1632 N  N    . VAL   A 1 108 ? 25.08275 -32.73187 -13.82285 1.000 18.62671 ? 215  VAL   A N    1 
ATOM   1633 C  CA   . VAL   A 1 108 ? 24.11178 -33.05449 -12.78552 1.000 16.67352 ? 215  VAL   A CA   1 
ATOM   1634 C  C    . VAL   A 1 108 ? 23.32699 -31.80931 -12.41076 1.000 18.75766 ? 215  VAL   A C    1 
ATOM   1635 O  O    . VAL   A 1 108 ? 22.09639 -31.84637 -12.26071 1.000 18.46285 ? 215  VAL   A O    1 
ATOM   1636 C  CB   . VAL   A 1 108 ? 24.83183 -33.64939 -11.56159 1.000 16.60552 ? 215  VAL   A CB   1 
ATOM   1637 C  CG1  . VAL   A 1 108 ? 23.88779 -33.75183 -10.36004 1.000 19.03403 ? 215  VAL   A CG1  1 
ATOM   1638 C  CG2  . VAL   A 1 108 ? 25.39775 -34.99534 -11.90697 1.000 19.21942 ? 215  VAL   A CG2  1 
ATOM   1639 H  H    . VAL   A 1 108 ? 25.89911 -32.90729 -13.61696 1.000 22.35206 ? 215  VAL   A H    1 
ATOM   1640 H  HA   . VAL   A 1 108 ? 23.49138 -33.71783 -13.12609 1.000 20.00823 ? 215  VAL   A HA   1 
ATOM   1641 H  HB   . VAL   A 1 108 ? 25.55980 -33.06001 -11.30938 1.000 19.92663 ? 215  VAL   A HB   1 
ATOM   1642 H  HG11 . VAL   A 1 108 ? 24.31302 -34.28298 -9.66870  1.000 22.84083 ? 215  VAL   A HG11 1 
ATOM   1643 H  HG12 . VAL   A 1 108 ? 23.70401 -32.85994 -10.02588 1.000 22.84083 ? 215  VAL   A HG12 1 
ATOM   1644 H  HG13 . VAL   A 1 108 ? 23.06232 -34.17593 -10.64225 1.000 22.84083 ? 215  VAL   A HG13 1 
ATOM   1645 H  HG21 . VAL   A 1 108 ? 25.92933 -35.31520 -11.16131 1.000 23.06330 ? 215  VAL   A HG21 1 
ATOM   1646 H  HG22 . VAL   A 1 108 ? 24.66757 -35.60989 -12.08034 1.000 23.06330 ? 215  VAL   A HG22 1 
ATOM   1647 H  HG23 . VAL   A 1 108 ? 25.95368 -34.91081 -12.69734 1.000 23.06330 ? 215  VAL   A HG23 1 
ATOM   1648 N  N    . ALA   A 1 109 ? 24.03720 -30.69528 -12.24017 1.000 18.57345 ? 216  ALA   A N    1 
ATOM   1649 C  CA   . ALA   A 1 109 ? 23.46888 -29.39885 -11.90703 1.000 19.39619 ? 216  ALA   A CA   1 
ATOM   1650 C  C    . ALA   A 1 109 ? 23.64607 -28.48506 -13.11131 1.000 18.42603 ? 216  ALA   A C    1 
ATOM   1651 O  O    . ALA   A 1 109 ? 24.47596 -27.58308 -13.11101 1.000 19.72674 ? 216  ALA   A O    1 
ATOM   1652 C  CB   . ALA   A 1 109 ? 24.16874 -28.80980 -10.65162 1.000 21.38209 ? 216  ALA   A CB   1 
ATOM   1653 H  H    . ALA   A 1 109 ? 24.89333 -30.66798 -12.31693 1.000 22.28814 ? 216  ALA   A H    1 
ATOM   1654 H  HA   . ALA   A 1 109 ? 22.52430 -29.49747 -11.70970 1.000 23.27543 ? 216  ALA   A HA   1 
ATOM   1655 H  HB1  . ALA   A 1 109 ? 23.77433 -27.94793 -10.44541 1.000 25.65850 ? 216  ALA   A HB1  1 
ATOM   1656 H  HB2  . ALA   A 1 109 ? 24.04384 -29.41761 -9.90606  1.000 25.65850 ? 216  ALA   A HB2  1 
ATOM   1657 H  HB3  . ALA   A 1 109 ? 25.11489 -28.70458 -10.83770 1.000 25.65850 ? 216  ALA   A HB3  1 
ATOM   1658 N  N    . TYR   A 1 110 ? 22.86743 -28.74604 -14.15759 1.000 20.38613 ? 217  TYR   A N    1 
ATOM   1659 C  CA   . TYR   A 1 110 ? 23.16179 -28.13108 -15.43884 1.000 22.53501 ? 217  TYR   A CA   1 
ATOM   1660 C  C    . TYR   A 1 110 ? 22.77345 -26.66255 -15.50909 1.000 22.31919 ? 217  TYR   A C    1 
ATOM   1661 O  O    . TYR   A 1 110 ? 23.01085 -26.04670 -16.54922 1.000 21.26715 ? 217  TYR   A O    1 
ATOM   1662 C  CB   . TYR   A 1 110 ? 22.49981 -28.91362 -16.57271 1.000 23.08670 ? 217  TYR   A CB   1 
ATOM   1663 C  CG   . TYR   A 1 110 ? 21.01138 -29.11329 -16.47152 1.000 25.33969 ? 217  TYR   A CG   1 
ATOM   1664 C  CD1  . TYR   A 1 110 ? 20.13659 -28.05322 -16.67013 1.000 27.52885 ? 217  TYR   A CD1  1 
ATOM   1665 C  CD2  . TYR   A 1 110 ? 20.47338 -30.37671 -16.25710 1.000 26.20677 ? 217  TYR   A CD2  1 
ATOM   1666 C  CE1  . TYR   A 1 110 ? 18.77182 -28.23791 -16.62581 1.000 29.64673 ? 217  TYR   A CE1  1 
ATOM   1667 C  CE2  . TYR   A 1 110 ? 19.09466 -30.57526 -16.20873 1.000 27.01565 ? 217  TYR   A CE2  1 
ATOM   1668 C  CZ   . TYR   A 1 110 ? 18.25561 -29.50298 -16.38742 1.000 29.92935 ? 217  TYR   A CZ   1 
ATOM   1669 O  OH   . TYR   A 1 110 ? 16.89400 -29.68566 -16.35111 1.000 33.36297 ? 217  TYR   A OH   1 
ATOM   1670 H  H    . TYR   A 1 110 ? 22.18072 -29.26365 -14.14683 1.000 24.46336 ? 217  TYR   A H    1 
ATOM   1671 H  HA   . TYR   A 1 110 ? 24.12003 -28.17664 -15.58234 1.000 27.04201 ? 217  TYR   A HA   1 
ATOM   1672 H  HB2  . TYR   A 1 110 ? 22.66737 -28.44068 -17.40286 1.000 27.70405 ? 217  TYR   A HB2  1 
ATOM   1673 H  HB3  . TYR   A 1 110 ? 22.90326 -29.79512 -16.60581 1.000 27.70405 ? 217  TYR   A HB3  1 
ATOM   1674 H  HD1  . TYR   A 1 110 ? 20.47773 -27.20407 -16.83589 1.000 33.03462 ? 217  TYR   A HD1  1 
ATOM   1675 H  HD2  . TYR   A 1 110 ? 21.04354 -31.10265 -16.14388 1.000 31.44812 ? 217  TYR   A HD2  1 
ATOM   1676 H  HE1  . TYR   A 1 110 ? 18.19888 -27.51688 -16.75527 1.000 35.57608 ? 217  TYR   A HE1  1 
ATOM   1677 H  HE2  . TYR   A 1 110 ? 18.74687 -31.42436 -16.05715 1.000 32.41879 ? 217  TYR   A HE2  1 
ATOM   1678 H  HH   . TYR   A 1 110 ? 16.71011 -30.49802 -16.45997 1.000 40.03556 ? 217  TYR   A HH   1 
ATOM   1679 N  N    . ASN   A 1 111 ? 22.22473 -26.07921 -14.43933 1.000 22.62787 ? 218  ASN   A N    1 
ATOM   1680 C  CA   . ASN   A 1 111 ? 22.05588 -24.63128 -14.36383 1.000 21.97601 ? 218  ASN   A CA   1 
ATOM   1681 C  C    . ASN   A 1 111 ? 22.93841 -23.97854 -13.30937 1.000 20.76994 ? 218  ASN   A C    1 
ATOM   1682 O  O    . ASN   A 1 111 ? 22.80485 -22.77258 -13.06024 1.000 21.48736 ? 218  ASN   A O    1 
ATOM   1683 C  CB   . ASN   A 1 111 ? 20.59565 -24.27956 -14.10743 1.000 26.17755 ? 218  ASN   A CB   1 
ATOM   1684 C  CG   . ASN   A 1 111 ? 19.75670 -24.41077 -15.35972 1.000 27.48978 ? 218  ASN   A CG   1 
ATOM   1685 O  OD1  . ASN   A 1 111 ? 20.17455 -24.00512 -16.43678 1.000 29.39335 ? 218  ASN   A OD1  1 
ATOM   1686 N  ND2  . ASN   A 1 111 ? 18.59085 -25.00047 -15.22957 1.000 28.74712 ? 218  ASN   A ND2  1 
ATOM   1687 H  H    . ASN   A 1 111 ? 21.94359 -26.50405 -13.74646 1.000 27.15345 ? 218  ASN   A H    1 
ATOM   1688 H  HA   . ASN   A 1 111 ? 22.30892 -24.25961 -15.22332 1.000 26.37122 ? 218  ASN   A HA   1 
ATOM   1689 H  HB2  . ASN   A 1 111 ? 20.23540 -24.87996 -13.43613 1.000 31.41306 ? 218  ASN   A HB2  1 
ATOM   1690 H  HB3  . ASN   A 1 111 ? 20.53752 -23.36223 -13.79756 1.000 31.41306 ? 218  ASN   A HB3  1 
ATOM   1691 H  HD21 . ASN   A 1 111 ? 18.07935 -25.09768 -15.91405 1.000 34.49654 ? 218  ASN   A HD21 1 
ATOM   1692 H  HD22 . ASN   A 1 111 ? 18.33872 -25.28951 -14.45984 1.000 34.49654 ? 218  ASN   A HD22 1 
ATOM   1693 N  N    . ALA   A 1 112 ? 23.83626 -24.73461 -12.69673 1.000 20.60153 ? 219  ALA   A N    1 
ATOM   1694 C  CA   . ALA   A 1 112 ? 24.78391 -24.15363 -11.76971 1.000 21.03435 ? 219  ALA   A CA   1 
ATOM   1695 C  C    . ALA   A 1 112 ? 25.86239 -23.39828 -12.53336 1.000 22.68212 ? 219  ALA   A C    1 
ATOM   1696 O  O    . ALA   A 1 112 ? 26.10024 -23.61998 -13.72785 1.000 22.97029 ? 219  ALA   A O    1 
ATOM   1697 C  CB   . ALA   A 1 112 ? 25.43048 -25.23591 -10.90520 1.000 21.14880 ? 219  ALA   A CB   1 
ATOM   1698 H  H    . ALA   A 1 112 ? 23.91542 -25.58447 -12.80197 1.000 24.72184 ? 219  ALA   A H    1 
ATOM   1699 H  HA   . ALA   A 1 112 ? 24.32238 -23.53603 -11.18110 1.000 25.24122 ? 219  ALA   A HA   1 
ATOM   1700 H  HB1  . ALA   A 1 112 ? 26.04724 -24.81755 -10.28432 1.000 25.37856 ? 219  ALA   A HB1  1 
ATOM   1701 H  HB2  . ALA   A 1 112 ? 24.73688 -25.70584 -10.41634 1.000 25.37856 ? 219  ALA   A HB2  1 
ATOM   1702 H  HB3  . ALA   A 1 112 ? 25.90806 -25.85511 -11.47916 1.000 25.37856 ? 219  ALA   A HB3  1 
ATOM   1703 N  N    . ARG   A 1 113 ? 26.53616 -22.51329 -11.81739 1.000 21.92370 ? 220  ARG   A N    1 
ATOM   1704 C  CA   . ARG   A 1 113 ? 27.71924 -21.86054 -12.33944 1.000 21.50351 ? 220  ARG   A CA   1 
ATOM   1705 C  C    . ARG   A 1 113 ? 28.93976 -22.67377 -11.94742 1.000 20.05223 ? 220  ARG   A C    1 
ATOM   1706 O  O    . ARG   A 1 113 ? 28.97658 -23.28965 -10.87425 1.000 19.67734 ? 220  ARG   A O    1 
ATOM   1707 C  CB   . ARG   A 1 113 ? 27.81026 -20.42477 -11.83450 1.000 25.25634 ? 220  ARG   A CB   1 
ATOM   1708 C  CG   . ARG   A 1 113 ? 27.00073 -19.43184 -12.74036 1.000 30.64777 ? 220  ARG   A CG   1 
ATOM   1709 C  CD   . ARG   A 1 113 ? 27.22280 -17.99496 -12.33754 1.000 36.05070 ? 220  ARG   A CD   1 
ATOM   1710 N  NE   . ARG   A 1 113 ? 26.71191 -17.74594 -10.99683 1.000 40.75602 ? 220  ARG   A NE   1 
ATOM   1711 C  CZ   . ARG   A 1 113 ? 26.90857 -16.63038 -10.30643 1.000 44.68856 ? 220  ARG   A CZ   1 
ATOM   1712 N  NH1  . ARG   A 1 113 ? 27.67830 -15.65566 -10.77090 1.000 46.60662 ? 220  ARG   A NH1  1 
ATOM   1713 N  NH2  . ARG   A 1 113 ? 26.31738 -16.48890 -9.12114  1.000 44.40755 ? 220  ARG   A NH2  1 
ATOM   1714 H  H    . ARG   A 1 113 ? 26.32470 -22.27292 -11.01920 1.000 26.30844 ? 220  ARG   A H    1 
ATOM   1715 H  HA   . ARG   A 1 113 ? 27.68855 -21.80934 -13.30760 1.000 25.80421 ? 220  ARG   A HA   1 
ATOM   1716 H  HB2  . ARG   A 1 113 ? 27.44862 -20.37951 -10.93558 1.000 30.30761 ? 220  ARG   A HB2  1 
ATOM   1717 H  HB3  . ARG   A 1 113 ? 28.73927 -20.14579 -11.83279 1.000 30.30761 ? 220  ARG   A HB3  1 
ATOM   1718 H  HG2  . ARG   A 1 113 ? 27.28466 -19.53575 -13.66204 1.000 36.77732 ? 220  ARG   A HG2  1 
ATOM   1719 H  HG3  . ARG   A 1 113 ? 26.05370 -19.62613 -12.66104 1.000 36.77732 ? 220  ARG   A HG3  1 
ATOM   1720 H  HD2  . ARG   A 1 113 ? 28.17298 -17.80006 -12.34566 1.000 43.26084 ? 220  ARG   A HD2  1 
ATOM   1721 H  HD3  . ARG   A 1 113 ? 26.75888 -17.41014 -12.95694 1.000 43.26084 ? 220  ARG   A HD3  1 
ATOM   1722 H  HE   . ARG   A 1 113 ? 26.24856 -18.36790 -10.62524 1.000 48.90722 ? 220  ARG   A HE   1 
ATOM   1723 H  HH11 . ARG   A 1 113 ? 28.06300 -15.73884 -11.53554 1.000 55.92795 ? 220  ARG   A HH11 1 
ATOM   1724 H  HH12 . ARG   A 1 113 ? 27.79282 -14.94030 -10.30748 1.000 55.92795 ? 220  ARG   A HH12 1 
ATOM   1725 H  HH21 . ARG   A 1 113 ? 25.81605 -17.11608 -8.81307  1.000 53.28907 ? 220  ARG   A HH21 1 
ATOM   1726 H  HH22 . ARG   A 1 113 ? 26.43704 -15.77037 -8.66397  1.000 53.28907 ? 220  ARG   A HH22 1 
ATOM   1727 N  N    . ILE   A 1 114 ? 29.92149 -22.70489 -12.84013 1.000 19.15326 ? 221  ILE   A N    1 
ATOM   1728 C  CA   . ILE   A 1 114 ? 31.04148 -23.63185 -12.73829 1.000 19.55278 ? 221  ILE   A CA   1 
ATOM   1729 C  C    . ILE   A 1 114 ? 32.33141 -22.87085 -13.01295 1.000 21.39402 ? 221  ILE   A C    1 
ATOM   1730 O  O    . ILE   A 1 114 ? 32.41087 -22.07748 -13.96209 1.000 21.55145 ? 221  ILE   A O    1 
ATOM   1731 C  CB   . ILE   A 1 114 ? 30.87466 -24.83660 -13.69522 1.000 19.57520 ? 221  ILE   A CB   1 
ATOM   1732 C  CG1  . ILE   A 1 114 ? 31.95654 -25.89657 -13.45022 1.000 18.34363 ? 221  ILE   A CG1  1 
ATOM   1733 C  CG2  . ILE   A 1 114 ? 30.91159 -24.41164 -15.12304 1.000 19.23735 ? 221  ILE   A CG2  1 
ATOM   1734 C  CD1  . ILE   A 1 114 ? 31.85072 -26.56440 -12.05642 1.000 19.83202 ? 221  ILE   A CD1  1 
ATOM   1735 H  H    A ILE   A 1 114 ? 29.96150 -22.18869 -13.52681 0.660 22.98391 ? 221  ILE   A H    1 
ATOM   1736 H  H    B ILE   A 1 114 ? 29.96150 -22.18869 -13.52681 0.340 22.98391 ? 221  ILE   A H    1 
ATOM   1737 H  HA   . ILE   A 1 114 ? 31.09697 -23.97674 -11.83338 1.000 23.46333 ? 221  ILE   A HA   1 
ATOM   1738 H  HB   . ILE   A 1 114 ? 30.00502 -25.22211 -13.50542 1.000 23.49024 ? 221  ILE   A HB   1 
ATOM   1739 H  HG12 . ILE   A 1 114 ? 31.87302 -26.59176 -14.12152 1.000 22.01235 ? 221  ILE   A HG12 1 
ATOM   1740 H  HG13 . ILE   A 1 114 ? 32.82841 -25.47632 -13.51452 1.000 22.01235 ? 221  ILE   A HG13 1 
ATOM   1741 H  HG21 . ILE   A 1 114 ? 30.62808 -25.15301 -15.68062 1.000 23.08482 ? 221  ILE   A HG21 1 
ATOM   1742 H  HG22 . ILE   A 1 114 ? 30.31220 -23.65865 -15.24403 1.000 23.08482 ? 221  ILE   A HG22 1 
ATOM   1743 H  HG23 . ILE   A 1 114 ? 31.81797 -24.15309 -15.35224 1.000 23.08482 ? 221  ILE   A HG23 1 
ATOM   1744 H  HD11 . ILE   A 1 114 ? 32.50662 -27.27654 -11.99684 1.000 23.79842 ? 221  ILE   A HD11 1 
ATOM   1745 H  HD12 . ILE   A 1 114 ? 32.02305 -25.89795 -11.37301 1.000 23.79842 ? 221  ILE   A HD12 1 
ATOM   1746 H  HD13 . ILE   A 1 114 ? 30.95777 -26.92713 -11.94701 1.000 23.79842 ? 221  ILE   A HD13 1 
ATOM   1747 N  N    . GLY   A 1 115 ? 33.33138 -23.09724 -12.16483 1.000 20.14406 ? 222  GLY   A N    1 
ATOM   1748 C  CA   . GLY   A 1 115 ? 34.66135 -22.57355 -12.37913 1.000 20.93218 ? 222  GLY   A CA   1 
ATOM   1749 C  C    . GLY   A 1 115 ? 35.69743 -23.62755 -12.05451 1.000 18.58178 ? 222  GLY   A C    1 
ATOM   1750 O  O    . GLY   A 1 115 ? 35.37230 -24.76082 -11.68600 1.000 18.82549 ? 222  GLY   A O    1 
ATOM   1751 H  H    . GLY   A 1 115 ? 33.25568 -23.56182 -11.44509 1.000 24.17288 ? 222  GLY   A H    1 
ATOM   1752 H  HA2  . GLY   A 1 115 ? 34.76496 -22.30566 -13.30563 1.000 25.11862 ? 222  GLY   A HA2  1 
ATOM   1753 H  HA3  . GLY   A 1 115 ? 34.80795 -21.80249 -11.80916 1.000 25.11862 ? 222  GLY   A HA3  1 
ATOM   1754 N  N    . GLY   A 1 116 ? 36.94909 -23.23164 -12.18271 1.000 19.07592 ? 223  GLY   A N    1 
ATOM   1755 C  CA   . GLY   A 1 116 ? 38.04556 -24.13866 -11.90021 1.000 16.90239 ? 223  GLY   A CA   1 
ATOM   1756 C  C    . GLY   A 1 116 ? 39.22190 -23.38114 -11.33801 1.000 18.99961 ? 223  GLY   A C    1 
ATOM   1757 O  O    . GLY   A 1 116 ? 39.47785 -22.22186 -11.70183 1.000 18.40581 ? 223  GLY   A O    1 
ATOM   1758 H  H    . GLY   A 1 116 ? 37.19101 -22.44467 -12.43120 1.000 22.89110 ? 223  GLY   A H    1 
ATOM   1759 H  HA2  . GLY   A 1 116 ? 37.76367 -24.80496 -11.25408 1.000 20.28286 ? 223  GLY   A HA2  1 
ATOM   1760 H  HA3  . GLY   A 1 116 ? 38.32120 -24.58614 -12.71549 1.000 20.28286 ? 223  GLY   A HA3  1 
ATOM   1761 N  N    . VAL   A 1 117 ? 39.94003 -24.04242 -10.43467 1.000 17.04275 ? 224  VAL   A N    1 
ATOM   1762 C  CA   . VAL   A 1 117 ? 41.20928 -23.55173 -9.95466  1.000 15.63248 ? 224  VAL   A CA   1 
ATOM   1763 C  C    . VAL   A 1 117 ? 42.28290 -24.36651 -10.64667 1.000 16.19887 ? 224  VAL   A C    1 
ATOM   1764 O  O    . VAL   A 1 117 ? 42.33521 -25.58538 -10.49281 1.000 17.82452 ? 224  VAL   A O    1 
ATOM   1765 C  CB   . VAL   A 1 117 ? 41.33817 -23.65581 -8.42787  1.000 18.00507 ? 224  VAL   A CB   1 
ATOM   1766 C  CG1  . VAL   A 1 117 ? 42.67264 -23.06277 -8.00663  1.000 17.50503 ? 224  VAL   A CG1  1 
ATOM   1767 C  CG2  . VAL   A 1 117 ? 40.20705 -22.93426 -7.73239  1.000 21.30308 ? 224  VAL   A CG2  1 
ATOM   1768 H  H    . VAL   A 1 117 ? 39.70096 -24.79039 -10.08399 1.000 20.45130 ? 224  VAL   A H    1 
ATOM   1769 H  HA   . VAL   A 1 117 ? 41.30455 -22.61541 -10.18943 1.000 18.75897 ? 224  VAL   A HA   1 
ATOM   1770 H  HB   . VAL   A 1 117 ? 41.29329 -24.58849 -8.16520  1.000 21.60609 ? 224  VAL   A HB   1 
ATOM   1771 H  HG11 . VAL   A 1 117 ? 42.71955 -23.04709 -7.03789  1.000 21.00604 ? 224  VAL   A HG11 1 
ATOM   1772 H  HG12 . VAL   A 1 117 ? 43.38870 -23.61114 -8.36364  1.000 21.00604 ? 224  VAL   A HG12 1 
ATOM   1773 H  HG13 . VAL   A 1 117 ? 42.74152 -22.16041 -8.35578  1.000 21.00604 ? 224  VAL   A HG13 1 
ATOM   1774 H  HG21 . VAL   A 1 117 ? 40.39783 -22.88946 -6.78239  1.000 25.56369 ? 224  VAL   A HG21 1 
ATOM   1775 H  HG22 . VAL   A 1 117 ? 40.13206 -22.03866 -8.09731  1.000 25.56369 ? 224  VAL   A HG22 1 
ATOM   1776 H  HG23 . VAL   A 1 117 ? 39.38214 -23.42233 -7.88145  1.000 25.56369 ? 224  VAL   A HG23 1 
ATOM   1777 N  N    . ARG   A 1 118 ? 43.14074 -23.69398 -11.41152 1.000 17.17999 ? 225  ARG   A N    1 
ATOM   1778 C  CA   . ARG   A 1 118 ? 44.29502 -24.35134 -12.00579 1.000 15.99826 ? 225  ARG   A CA   1 
ATOM   1779 C  C    . ARG   A 1 118 ? 45.35930 -24.38710 -10.91674 1.000 16.20129 ? 225  ARG   A C    1 
ATOM   1780 O  O    . ARG   A 1 118 ? 45.98420 -23.37421 -10.60897 1.000 17.58708 ? 225  ARG   A O    1 
ATOM   1781 C  CB   . ARG   A 1 118 ? 44.75199 -23.61441 -13.26352 1.000 18.48466 ? 225  ARG   A CB   1 
ATOM   1782 C  CG   . ARG   A 1 118 ? 45.96897 -24.22585 -13.95453 1.000 19.01129 ? 225  ARG   A CG   1 
ATOM   1783 C  CD   . ARG   A 1 118 ? 46.26601 -23.53742 -15.28690 1.000 19.20423 ? 225  ARG   A CD   1 
ATOM   1784 N  NE   . ARG   A 1 118 ? 47.44315 -24.13358 -15.90255 1.000 20.38724 ? 225  ARG   A NE   1 
ATOM   1785 C  CZ   . ARG   A 1 118 ? 48.65616 -23.59660 -15.93507 1.000 22.80169 ? 225  ARG   A CZ   1 
ATOM   1786 N  NH1  . ARG   A 1 118 ? 48.88676 -22.36153 -15.50380 1.000 23.77197 ? 225  ARG   A NH1  1 
ATOM   1787 N  NH2  . ARG   A 1 118 ? 49.67035 -24.31927 -16.41273 1.000 21.37347 ? 225  ARG   A NH2  1 
ATOM   1788 H  H    . ARG   A 1 118 ? 43.07322 -22.85736 -11.59893 1.000 20.61599 ? 225  ARG   A H    1 
ATOM   1789 H  HA   . ARG   A 1 118 ? 44.08838 -25.25808 -12.28152 1.000 19.19791 ? 225  ARG   A HA   1 
ATOM   1790 H  HB2  . ARG   A 1 118 ? 44.02246 -23.61426 -13.90279 1.000 22.18160 ? 225  ARG   A HB2  1 
ATOM   1791 H  HB3  . ARG   A 1 118 ? 44.98075 -22.70350 -13.02098 1.000 22.18160 ? 225  ARG   A HB3  1 
ATOM   1792 H  HG2  . ARG   A 1 118 ? 46.74574 -24.12823 -13.38181 1.000 22.81355 ? 225  ARG   A HG2  1 
ATOM   1793 H  HG3  . ARG   A 1 118 ? 45.80086 -25.16524 -14.12828 1.000 22.81355 ? 225  ARG   A HG3  1 
ATOM   1794 H  HD2  . ARG   A 1 118 ? 45.51159 -23.64666 -15.88674 1.000 23.04507 ? 225  ARG   A HD2  1 
ATOM   1795 H  HD3  . ARG   A 1 118 ? 46.43670 -22.59443 -15.13681 1.000 23.04507 ? 225  ARG   A HD3  1 
ATOM   1796 H  HE   . ARG   A 1 118 ? 47.34354 -24.90087 -16.27797 1.000 24.46469 ? 225  ARG   A HE   1 
ATOM   1797 H  HH11 . ARG   A 1 118 ? 48.24048 -21.88699 -15.19279 1.000 28.52637 ? 225  ARG   A HH11 1 
ATOM   1798 H  HH12 . ARG   A 1 118 ? 49.68233 -22.03648 -15.53561 1.000 28.52637 ? 225  ARG   A HH12 1 
ATOM   1799 H  HH21 . ARG   A 1 118 ? 49.53273 -25.12037 -16.69363 1.000 25.64816 ? 225  ARG   A HH21 1 
ATOM   1800 H  HH22 . ARG   A 1 118 ? 50.46190 -23.98414 -16.43982 1.000 25.64816 ? 225  ARG   A HH22 1 
ATOM   1801 N  N    A MET   A 1 119 ? 45.54471 -25.55268 -10.31036 0.472 16.53382 ? 226  MET   A N    1 
ATOM   1802 N  N    B MET   A 1 119 ? 45.56269 -25.56057 -10.32000 0.528 16.80297 ? 226  MET   A N    1 
ATOM   1803 C  CA   A MET   A 1 119 ? 46.47333 -25.70472 -9.20038  0.472 16.09871 ? 226  MET   A CA   1 
ATOM   1804 C  CA   B MET   A 1 119 ? 46.48791 -25.67994 -9.20280  0.528 16.64132 ? 226  MET   A CA   1 
ATOM   1805 C  C    A MET   A 1 119 ? 47.39799 -26.90360 -9.33310  0.472 16.39929 ? 226  MET   A C    1 
ATOM   1806 C  C    B MET   A 1 119 ? 47.27074 -26.99050 -9.17410  0.528 16.92922 ? 226  MET   A C    1 
ATOM   1807 O  O    A MET   A 1 119 ? 48.47334 -26.89916 -8.72110  0.472 16.23975 ? 226  MET   A O    1 
ATOM   1808 O  O    B MET   A 1 119 ? 48.13080 -27.14775 -8.30231  0.528 16.78915 ? 226  MET   A O    1 
ATOM   1809 C  CB   A MET   A 1 119 ? 45.70308 -25.83904 -7.87897  0.472 17.06456 ? 226  MET   A CB   1 
ATOM   1810 C  CB   B MET   A 1 119 ? 45.72943 -25.49751 -7.87036  0.528 17.61544 ? 226  MET   A CB   1 
ATOM   1811 C  CG   A MET   A 1 119 ? 44.79429 -27.04043 -7.85896  0.472 18.68510 ? 226  MET   A CG   1 
ATOM   1812 C  CG   B MET   A 1 119 ? 44.44644 -26.28216 -7.76077  0.528 17.32146 ? 226  MET   A CG   1 
ATOM   1813 S  SD   A MET   A 1 119 ? 44.03760 -27.32514 -6.28098  0.472 19.81080 ? 226  MET   A SD   1 
ATOM   1814 S  SD   B MET   A 1 119 ? 44.75491 -27.97462 -7.25880  0.528 19.93770 ? 226  MET   A SD   1 
ATOM   1815 C  CE   A MET   A 1 119 ? 45.53904 -27.68213 -5.34636  0.472 15.86447 ? 226  MET   A CE   1 
ATOM   1816 C  CE   B MET   A 1 119 ? 44.67880 -27.69169 -5.49642  0.528 23.06939 ? 226  MET   A CE   1 
ATOM   1817 H  H    A MET   A 1 119 ? 45.13885 -26.27938 -10.52667 0.472 19.84058 ? 226  MET   A H    1 
ATOM   1818 H  H    B MET   A 1 119 ? 45.17799 -26.29635 -10.54414 0.528 20.16356 ? 226  MET   A H    1 
ATOM   1819 H  HA   A MET   A 1 119 ? 47.01606 -24.90257 -9.14660  0.472 19.31845 ? 226  MET   A HA   1 
ATOM   1820 H  HA   B MET   A 1 119 ? 47.13710 -24.96248 -9.27134  0.528 19.96958 ? 226  MET   A HA   1 
ATOM   1821 H  HB2  A MET   A 1 119 ? 46.33748 -25.92912 -7.15073  0.472 20.47747 ? 226  MET   A HB2  1 
ATOM   1822 H  HB2  B MET   A 1 119 ? 46.30798 -25.78159 -7.14546  0.528 21.13852 ? 226  MET   A HB2  1 
ATOM   1823 H  HB3  A MET   A 1 119 ? 45.15836 -25.04713 -7.74838  0.472 20.47747 ? 226  MET   A HB3  1 
ATOM   1824 H  HB3  B MET   A 1 119 ? 45.50692 -24.55885 -7.76886  0.528 21.13852 ? 226  MET   A HB3  1 
ATOM   1825 H  HG2  A MET   A 1 119 ? 44.08618 -26.90880 -8.50869  0.472 22.42212 ? 226  MET   A HG2  1 
ATOM   1826 H  HG2  B MET   A 1 119 ? 43.87164 -25.86703 -7.09883  0.528 20.78575 ? 226  MET   A HG2  1 
ATOM   1827 H  HG3  A MET   A 1 119 ? 45.31152 -27.82868 -8.08707  0.472 22.42212 ? 226  MET   A HG3  1 
ATOM   1828 H  HG3  B MET   A 1 119 ? 44.00329 -26.29525 -8.62353  0.528 20.78575 ? 226  MET   A HG3  1 
ATOM   1829 H  HE1  A MET   A 1 119 ? 45.29487 -27.94818 -4.44609  0.472 19.03736 ? 226  MET   A HE1  1 
ATOM   1830 H  HE1  B MET   A 1 119 ? 45.13116 -28.41836 -5.04009  0.528 27.68326 ? 226  MET   A HE1  1 
ATOM   1831 H  HE2  A MET   A 1 119 ? 46.02042 -28.40119 -5.78469  0.472 19.03736 ? 226  MET   A HE2  1 
ATOM   1832 H  HE2  B MET   A 1 119 ? 45.11582 -26.85006 -5.29253  0.528 27.68326 ? 226  MET   A HE2  1 
ATOM   1833 H  HE3  A MET   A 1 119 ? 46.09024 -26.88448 -5.31754  0.472 19.03736 ? 226  MET   A HE3  1 
ATOM   1834 H  HE3  B MET   A 1 119 ? 43.74907 -27.65663 -5.22206  0.528 27.68326 ? 226  MET   A HE3  1 
ATOM   1835 N  N    . LEU   A 1 120 ? 47.02167 -27.92580 -10.08983 1.000 17.33773 ? 227  LEU   A N    1 
ATOM   1836 C  CA   . LEU   A 1 120 ? 47.81065 -29.14112 -10.16783 1.000 19.29399 ? 227  LEU   A CA   1 
ATOM   1837 C  C    . LEU   A 1 120 ? 48.89011 -29.10734 -11.24126 1.000 20.76521 ? 227  LEU   A C    1 
ATOM   1838 O  O    . LEU   A 1 120 ? 49.69033 -30.03962 -11.30271 1.000 22.34522 ? 227  LEU   A O    1 
ATOM   1839 C  CB   . LEU   A 1 120 ? 46.90697 -30.34669 -10.43019 1.000 19.46532 ? 227  LEU   A CB   1 
ATOM   1840 C  CG   . LEU   A 1 120 ? 45.86001 -30.59023 -9.33978  1.000 20.13452 ? 227  LEU   A CG   1 
ATOM   1841 C  CD1  . LEU   A 1 120 ? 45.06069 -31.81637 -9.66735  1.000 20.85493 ? 227  LEU   A CD1  1 
ATOM   1842 C  CD2  . LEU   A 1 120 ? 46.51392 -30.72895 -7.97736  1.000 19.28939 ? 227  LEU   A CD2  1 
ATOM   1843 H  H    A LEU   A 1 120 ? 46.30817 -27.93754 -10.56982 0.671 20.80528 ? 227  LEU   A H    1 
ATOM   1844 H  H    B LEU   A 1 120 ? 46.39626 -27.87396 -10.67786 0.329 20.80528 ? 227  LEU   A H    1 
ATOM   1845 H  HA   . LEU   A 1 120 ? 48.24752 -29.26233 -9.31030  1.000 23.15278 ? 227  LEU   A HA   1 
ATOM   1846 H  HB2  . LEU   A 1 120 ? 46.43573 -30.20491 -11.26609 1.000 23.35839 ? 227  LEU   A HB2  1 
ATOM   1847 H  HB3  . LEU   A 1 120 ? 47.46001 -31.14121 -10.49175 1.000 23.35839 ? 227  LEU   A HB3  1 
ATOM   1848 H  HG   . LEU   A 1 120 ? 45.26074 -29.82858 -9.29902  1.000 24.16142 ? 227  LEU   A HG   1 
ATOM   1849 H  HD11 . LEU   A 1 120 ? 44.43379 -31.98646 -8.94696  1.000 25.02591 ? 227  LEU   A HD11 1 
ATOM   1850 H  HD12 . LEU   A 1 120 ? 44.57950 -31.66752 -10.49633 1.000 25.02591 ? 227  LEU   A HD12 1 
ATOM   1851 H  HD13 . LEU   A 1 120 ? 45.66387 -32.56963 -9.76568  1.000 25.02591 ? 227  LEU   A HD13 1 
ATOM   1852 H  HD21 . LEU   A 1 120 ? 45.86066 -31.07038 -7.34682  1.000 23.14726 ? 227  LEU   A HD21 1 
ATOM   1853 H  HD22 . LEU   A 1 120 ? 47.26020 -31.34473 -8.04648  1.000 23.14726 ? 227  LEU   A HD22 1 
ATOM   1854 H  HD23 . LEU   A 1 120 ? 46.82912 -29.85834 -7.68823  1.000 23.14726 ? 227  LEU   A HD23 1 
ATOM   1855 N  N    . ASP   A 1 121 ? 48.94070 -28.07634 -12.08079 1.000 18.20578 ? 228  ASP   A N    1 
ATOM   1856 C  CA   . ASP   A 1 121 ? 49.90786 -28.04921 -13.17721 1.000 19.01820 ? 228  ASP   A CA   1 
ATOM   1857 C  C    . ASP   A 1 121 ? 51.11424 -27.19908 -12.78115 1.000 21.46690 ? 228  ASP   A C    1 
ATOM   1858 O  O    . ASP   A 1 121 ? 51.40085 -26.14582 -13.34618 1.000 24.74415 ? 228  ASP   A O    1 
ATOM   1859 C  CB   . ASP   A 1 121 ? 49.24429 -27.54604 -14.45876 1.000 20.96601 ? 228  ASP   A CB   1 
ATOM   1860 C  CG   . ASP   A 1 121 ? 50.12775 -27.73164 -15.69329 1.000 21.96820 ? 228  ASP   A CG   1 
ATOM   1861 O  OD1  . ASP   A 1 121 ? 51.14122 -28.48493 -15.62300 1.000 20.40522 ? 228  ASP   A OD1  1 
ATOM   1862 O  OD2  . ASP   A 1 121 ? 49.79290 -27.11422 -16.73112 1.000 20.53319 ? 228  ASP   A OD2  1 
ATOM   1863 H  H    . ASP   A 1 121 ? 48.43006 -27.38571 -12.03746 1.000 21.84693 ? 228  ASP   A H    1 
ATOM   1864 H  HA   . ASP   A 1 121 ? 50.22211 -28.95239 -13.33971 1.000 22.82184 ? 228  ASP   A HA   1 
ATOM   1865 H  HB2  . ASP   A 1 121 ? 48.42059 -28.03772 -14.60249 1.000 25.15921 ? 228  ASP   A HB2  1 
ATOM   1866 H  HB3  . ASP   A 1 121 ? 49.05372 -26.59951 -14.36563 1.000 25.15921 ? 228  ASP   A HB3  1 
ATOM   1867 N  N    . GLY   A 1 122 ? 51.83797 -27.72419 -11.80610 1.000 21.33114 ? 229  GLY   A N    1 
ATOM   1868 C  CA   . GLY   A 1 122 ? 52.92628 -27.02186 -11.16071 1.000 22.80511 ? 229  GLY   A CA   1 
ATOM   1869 C  C    . GLY   A 1 122 ? 53.16519 -27.64829 -9.80376  1.000 22.22512 ? 229  GLY   A C    1 
ATOM   1870 O  O    . GLY   A 1 122 ? 52.47524 -28.57533 -9.39647  1.000 22.40252 ? 229  GLY   A O    1 
ATOM   1871 H  H    . GLY   A 1 122 ? 51.71282 -28.51418 -11.49010 1.000 25.59736 ? 229  GLY   A H    1 
ATOM   1872 H  HA2  . GLY   A 1 122 ? 53.73399 -27.09083 -11.69339 1.000 27.36613 ? 229  GLY   A HA2  1 
ATOM   1873 H  HA3  . GLY   A 1 122 ? 52.70179 -26.08503 -11.04734 1.000 27.36613 ? 229  GLY   A HA3  1 
ATOM   1874 N  N    . GLU   A 1 123 ? 54.14922 -27.09617 -9.09464  1.000 23.75829 ? 230  GLU   A N    1 
ATOM   1875 C  CA   . GLU   A 1 123 ? 54.50009 -27.62967 -7.78768  1.000 23.91890 ? 230  GLU   A CA   1 
ATOM   1876 C  C    . GLU   A 1 123 ? 53.35559 -27.33406 -6.82202  1.000 19.66792 ? 230  GLU   A C    1 
ATOM   1877 O  O    . GLU   A 1 123 ? 52.93376 -26.18334 -6.68401  1.000 21.13093 ? 230  GLU   A O    1 
ATOM   1878 C  CB   . GLU   A 1 123 ? 55.81519 -27.01565 -7.31171  1.000 29.62646 ? 230  GLU   A CB   1 
ATOM   1879 C  CG   . GLU   A 1 123 ? 56.38094 -27.63430 -6.04804  1.000 37.82334 ? 230  GLU   A CG   1 
ATOM   1880 C  CD   . GLU   A 1 123 ? 57.39149 -26.72187 -5.33693  1.000 44.86220 ? 230  GLU   A CD   1 
ATOM   1881 O  OE1  . GLU   A 1 123 ? 57.45298 -25.50241 -5.64029  1.000 47.21072 ? 230  GLU   A OE1  1 
ATOM   1882 O  OE2  . GLU   A 1 123 ? 58.12410 -27.23318 -4.46559  1.000 48.48290 ? 230  GLU   A OE2  1 
ATOM   1883 H  H    . GLU   A 1 123 ? 54.61973 -26.42213 -9.34741  1.000 28.50995 ? 230  GLU   A H    1 
ATOM   1884 H  HA   . GLU   A 1 123 ? 54.62951 -28.59011 -7.82904  1.000 28.70267 ? 230  GLU   A HA   1 
ATOM   1885 H  HB2  . GLU   A 1 123 ? 56.47744 -27.12401 -8.01212  1.000 35.55175 ? 230  GLU   A HB2  1 
ATOM   1886 H  HB3  . GLU   A 1 123 ? 55.66953 -26.07291 -7.13583  1.000 35.55175 ? 230  GLU   A HB3  1 
ATOM   1887 H  HG2  . GLU   A 1 123 ? 55.65385 -27.81352 -5.43151  1.000 45.38800 ? 230  GLU   A HG2  1 
ATOM   1888 H  HG3  . GLU   A 1 123 ? 56.83345 -28.46124 -6.27674  1.000 45.38800 ? 230  GLU   A HG3  1 
ATOM   1889 N  N    . VAL   A 1 124 ? 52.80772 -28.36833 -6.19501  1.000 18.47522 ? 231  VAL   A N    1 
ATOM   1890 C  CA   . VAL   A 1 124 ? 51.71332 -28.18398 -5.24733  1.000 18.46529 ? 231  VAL   A CA   1 
ATOM   1891 C  C    . VAL   A 1 124 ? 52.32932 -28.06930 -3.85637  1.000 18.61691 ? 231  VAL   A C    1 
ATOM   1892 O  O    . VAL   A 1 124 ? 52.72302 -29.06675 -3.24229  1.000 20.55198 ? 231  VAL   A O    1 
ATOM   1893 C  CB   . VAL   A 1 124 ? 50.69467 -29.31379 -5.31837  1.000 15.86709 ? 231  VAL   A CB   1 
ATOM   1894 C  CG1  . VAL   A 1 124 ? 49.60636 -29.09323 -4.30444  1.000 18.38392 ? 231  VAL   A CG1  1 
ATOM   1895 C  CG2  . VAL   A 1 124 ? 50.12564 -29.41174 -6.71823  1.000 17.06761 ? 231  VAL   A CG2  1 
ATOM   1896 H  H    . VAL   A 1 124 ? 53.05177 -29.18612 -6.30113  1.000 22.17026 ? 231  VAL   A H    1 
ATOM   1897 H  HA   . VAL   A 1 124 ? 51.25958 -27.35192 -5.45393  1.000 22.15834 ? 231  VAL   A HA   1 
ATOM   1898 H  HB   . VAL   A 1 124 ? 51.12792 -30.15670 -5.11175  1.000 19.04051 ? 231  VAL   A HB   1 
ATOM   1899 H  HG11 . VAL   A 1 124 ? 48.90957 -29.75427 -4.44020  1.000 22.06070 ? 231  VAL   A HG11 1 
ATOM   1900 H  HG12 . VAL   A 1 124 ? 49.98067 -29.18522 -3.41431  1.000 22.06070 ? 231  VAL   A HG12 1 
ATOM   1901 H  HG13 . VAL   A 1 124 ? 49.24314 -28.20126 -4.41998  1.000 22.06070 ? 231  VAL   A HG13 1 
ATOM   1902 H  HG21 . VAL   A 1 124 ? 49.46657 -30.12305 -6.74216  1.000 20.48113 ? 231  VAL   A HG21 1 
ATOM   1903 H  HG22 . VAL   A 1 124 ? 49.70904 -28.56687 -6.94961  1.000 20.48113 ? 231  VAL   A HG22 1 
ATOM   1904 H  HG23 . VAL   A 1 124 ? 50.84529 -29.60660 -7.33873  1.000 20.48113 ? 231  VAL   A HG23 1 
ATOM   1905 N  N    . THR   A 1 125 ? 52.40351 -26.84533 -3.36757  1.000 16.84607 ? 232  THR   A N    1 
ATOM   1906 C  CA   . THR   A 1 125 ? 52.87114 -26.52403 -2.03255  1.000 16.75642 ? 232  THR   A CA   1 
ATOM   1907 C  C    . THR   A 1 125 ? 51.67776 -26.30831 -1.11804  1.000 15.45286 ? 232  THR   A C    1 
ATOM   1908 O  O    . THR   A 1 125 ? 50.54564 -26.14423 -1.56300  1.000 14.53609 ? 232  THR   A O    1 
ATOM   1909 C  CB   . THR   A 1 125 ? 53.67840 -25.22780 -2.03725  1.000 17.89681 ? 232  THR   A CB   1 
ATOM   1910 O  OG1  . THR   A 1 125 ? 52.78900 -24.17371 -2.43868  1.000 18.60750 ? 232  THR   A OG1  1 
ATOM   1911 C  CG2  . THR   A 1 125 ? 54.90379 -25.28664 -2.96175  1.000 20.44612 ? 232  THR   A CG2  1 
ATOM   1912 H  H    . THR   A 1 125 ? 52.17648 -26.14607 -3.81378  1.000 20.21529 ? 232  THR   A H    1 
ATOM   1913 H  HA   . THR   A 1 125 ? 53.42623 -27.25414 -1.71677  1.000 20.10770 ? 232  THR   A HA   1 
ATOM   1914 H  HB   . THR   A 1 125 ? 54.04022 -25.06073 -1.15290  1.000 21.47618 ? 232  THR   A HB   1 
ATOM   1915 H  HG1  . THR   A 1 125 ? 53.22913 -23.48601 -2.63603  1.000 22.32900 ? 232  THR   A HG1  1 
ATOM   1916 H  HG21 . THR   A 1 125 ? 55.37374 -24.43826 -2.94409  1.000 24.53535 ? 232  THR   A HG21 1 
ATOM   1917 H  HG22 . THR   A 1 125 ? 55.50737 -25.98702 -2.66840  1.000 24.53535 ? 232  THR   A HG22 1 
ATOM   1918 H  HG23 . THR   A 1 125 ? 54.62420 -25.47274 -3.87175  1.000 24.53535 ? 232  THR   A HG23 1 
ATOM   1919 N  N    . ASP   A 1 126 ? 51.96511 -26.23129 0.18398   1.000 15.39319 ? 233  ASP   A N    1 
ATOM   1920 C  CA   . ASP   A 1 126 ? 50.94017 -25.89945 1.16636   1.000 13.61626 ? 233  ASP   A CA   1 
ATOM   1921 C  C    . ASP   A 1 126 ? 50.26114 -24.58086 0.82120   1.000 14.63710 ? 233  ASP   A C    1 
ATOM   1922 O  O    . ASP   A 1 126 ? 49.02681 -24.45614 0.91459   1.000 15.29160 ? 233  ASP   A O    1 
ATOM   1923 C  CB   . ASP   A 1 126 ? 51.61687 -25.84829 2.54539   1.000 16.65589 ? 233  ASP   A CB   1 
ATOM   1924 C  CG   . ASP   A 1 126 ? 50.65014 -25.63111 3.70602   1.000 17.00066 ? 233  ASP   A CG   1 
ATOM   1925 O  OD1  . ASP   A 1 126 ? 49.48764 -26.12487 3.66917   1.000 16.59506 ? 233  ASP   A OD1  1 
ATOM   1926 O  OD2  . ASP   A 1 126 ? 51.09923 -24.96525 4.67724   1.000 18.37856 ? 233  ASP   A OD2  1 
ATOM   1927 H  H    . ASP   A 1 126 ? 52.74453 -26.36675 0.52126   1.000 18.47183 ? 233  ASP   A H    1 
ATOM   1928 H  HA   . ASP   A 1 126 ? 50.24313 -26.57378 1.18406   1.000 16.33951 ? 233  ASP   A HA   1 
ATOM   1929 H  HB2  . ASP   A 1 126 ? 52.07566 -26.68920 2.69801   1.000 19.98707 ? 233  ASP   A HB2  1 
ATOM   1930 H  HB3  . ASP   A 1 126 ? 52.25389 -25.11681 2.55223   1.000 19.98707 ? 233  ASP   A HB3  1 
ATOM   1931 N  N    . ALA   A 1 127 ? 51.04584 -23.58683 0.41135   1.000 15.51073 ? 234  ALA   A N    1 
ATOM   1932 C  CA   . ALA   A 1 127 ? 50.45395 -22.29245 0.04961   1.000 14.88105 ? 234  ALA   A CA   1 
ATOM   1933 C  C    . ALA   A 1 127 ? 49.52148 -22.41796 -1.15140  1.000 15.79599 ? 234  ALA   A C    1 
ATOM   1934 O  O    . ALA   A 1 127 ? 48.43896 -21.80985 -1.17687  1.000 16.13165 ? 234  ALA   A O    1 
ATOM   1935 C  CB   . ALA   A 1 127 ? 51.54286 -21.26093 -0.23500  1.000 17.52168 ? 234  ALA   A CB   1 
ATOM   1936 H  H    . ALA   A 1 127 ? 51.90130 -23.62985 0.33431   1.000 18.61288 ? 234  ALA   A H    1 
ATOM   1937 H  HA   . ALA   A 1 127 ? 49.93503 -21.97888 0.80678   1.000 17.85726 ? 234  ALA   A HA   1 
ATOM   1938 H  HB1  . ALA   A 1 127 ? 51.12661 -20.43407 -0.52475  1.000 21.02601 ? 234  ALA   A HB1  1 
ATOM   1939 H  HB2  . ALA   A 1 127 ? 52.05280 -21.10811 0.57587   1.000 21.02601 ? 234  ALA   A HB2  1 
ATOM   1940 H  HB3  . ALA   A 1 127 ? 52.12490 -21.60047 -0.93274  1.000 21.02601 ? 234  ALA   A HB3  1 
ATOM   1941 N  N    . VAL   A 1 128 ? 49.92638 -23.20006 -2.15508  1.000 15.92016 ? 235  VAL   A N    1 
ATOM   1942 C  CA   . VAL   A 1 128 ? 49.07864 -23.41279 -3.32968  1.000 14.29221 ? 235  VAL   A CA   1 
ATOM   1943 C  C    . VAL   A 1 128 ? 47.74981 -24.02214 -2.91428  1.000 12.82682 ? 235  VAL   A C    1 
ATOM   1944 O  O    . VAL   A 1 128 ? 46.67755 -23.59393 -3.35022  1.000 16.18946 ? 235  VAL   A O    1 
ATOM   1945 C  CB   . VAL   A 1 128 ? 49.80604 -24.30268 -4.35527  1.000 15.17504 ? 235  VAL   A CB   1 
ATOM   1946 C  CG1  . VAL   A 1 128 ? 48.83070 -24.90580 -5.35076  1.000 18.58046 ? 235  VAL   A CG1  1 
ATOM   1947 C  CG2  . VAL   A 1 128 ? 50.88523 -23.48310 -5.06406  1.000 15.92659 ? 235  VAL   A CG2  1 
ATOM   1948 H  H    . VAL   A 1 128 ? 50.67938 -23.61472 -2.18053  1.000 19.10419 ? 235  VAL   A H    1 
ATOM   1949 H  HA   . VAL   A 1 128 ? 48.90009 -22.55426 -3.74435  1.000 17.15065 ? 235  VAL   A HA   1 
ATOM   1950 H  HB   . VAL   A 1 128 ? 50.22969 -25.04337 -3.89395  1.000 18.21004 ? 235  VAL   A HB   1 
ATOM   1951 H  HG11 . VAL   A 1 128 ? 49.32908 -25.28013 -6.09400  1.000 22.29655 ? 235  VAL   A HG11 1 
ATOM   1952 H  HG12 . VAL   A 1 128 ? 48.32040 -25.60313 -4.91005  1.000 22.29655 ? 235  VAL   A HG12 1 
ATOM   1953 H  HG13 . VAL   A 1 128 ? 48.23413 -24.21043 -5.66930  1.000 22.29655 ? 235  VAL   A HG13 1 
ATOM   1954 H  HG21 . VAL   A 1 128 ? 51.34602 -24.05137 -5.70096  1.000 19.11191 ? 235  VAL   A HG21 1 
ATOM   1955 H  HG22 . VAL   A 1 128 ? 50.46543 -22.74081 -5.52631  1.000 19.11191 ? 235  VAL   A HG22 1 
ATOM   1956 H  HG23 . VAL   A 1 128 ? 51.51281 -23.14937 -4.40401  1.000 19.11191 ? 235  VAL   A HG23 1 
ATOM   1957 N  N    . GLU   A 1 129 ? 47.81634 -25.06016 -2.08996  1.000 13.83170 ? 236  GLU   A N    1 
ATOM   1958 C  CA   . GLU   A 1 129 ? 46.61588 -25.70217 -1.57883  1.000 14.38943 ? 236  GLU   A CA   1 
ATOM   1959 C  C    . GLU   A 1 129 ? 45.74462 -24.71690 -0.82976  1.000 13.66485 ? 236  GLU   A C    1 
ATOM   1960 O  O    . GLU   A 1 129 ? 44.52918 -24.67839 -1.02748  1.000 15.37529 ? 236  GLU   A O    1 
ATOM   1961 C  CB   . GLU   A 1 129 ? 46.99860 -26.87161 -0.67595  1.000 15.38907 ? 236  GLU   A CB   1 
ATOM   1962 C  CG   . GLU   A 1 129 ? 47.78165 -27.94652 -1.40795  1.000 15.49642 ? 236  GLU   A CG   1 
ATOM   1963 C  CD   . GLU   A 1 129 ? 48.08756 -29.15412 -0.50905  1.000 16.26287 ? 236  GLU   A CD   1 
ATOM   1964 O  OE1  . GLU   A 1 129 ? 47.52994 -29.24805 0.62213   1.000 15.14284 ? 236  GLU   A OE1  1 
ATOM   1965 O  OE2  . GLU   A 1 129 ? 48.89049 -30.00226 -0.91979  1.000 18.83904 ? 236  GLU   A OE2  1 
ATOM   1966 H  H    . GLU   A 1 129 ? 48.54847 -25.41385 -1.80981  1.000 16.59805 ? 236  GLU   A H    1 
ATOM   1967 H  HA   . GLU   A 1 129 ? 46.10397 -26.04787 -2.32673  1.000 17.26732 ? 236  GLU   A HA   1 
ATOM   1968 H  HB2  . GLU   A 1 129 ? 47.54895 -26.54183 0.05154   1.000 18.46688 ? 236  GLU   A HB2  1 
ATOM   1969 H  HB3  . GLU   A 1 129 ? 46.19041 -27.27605 -0.32358  1.000 18.46688 ? 236  GLU   A HB3  1 
ATOM   1970 H  HG2  . GLU   A 1 129 ? 47.26295 -28.25763 -2.16628  1.000 18.59571 ? 236  GLU   A HG2  1 
ATOM   1971 H  HG3  . GLU   A 1 129 ? 48.62434 -27.57494 -1.71244  1.000 18.59571 ? 236  GLU   A HG3  1 
ATOM   1972 N  N    . ALA   A 1 130 ? 46.34691 -23.92462 0.05306   1.000 13.85075 ? 237  ALA   A N    1 
ATOM   1973 C  CA   . ALA   A 1 130 ? 45.54603 -23.03457 0.88456   1.000 13.98345 ? 237  ALA   A CA   1 
ATOM   1974 C  C    . ALA   A 1 130 ? 44.88846 -21.95694 0.04239   1.000 14.75228 ? 237  ALA   A C    1 
ATOM   1975 O  O    . ALA   A 1 130 ? 43.73606 -21.57573 0.29465   1.000 17.34311 ? 237  ALA   A O    1 
ATOM   1976 C  CB   . ALA   A 1 130 ? 46.40342 -22.40647 1.96319   1.000 14.14743 ? 237  ALA   A CB   1 
ATOM   1977 H  H    . ALA   A 1 130 ? 47.19551 -23.88431 0.18670   1.000 16.62090 ? 237  ALA   A H    1 
ATOM   1978 H  HA   . ALA   A 1 130 ? 44.85294 -23.55472 1.32042   1.000 16.78014 ? 237  ALA   A HA   1 
ATOM   1979 H  HB1  . ALA   A 1 130 ? 45.84589 -21.84148 2.52072   1.000 16.97691 ? 237  ALA   A HB1  1 
ATOM   1980 H  HB2  . ALA   A 1 130 ? 46.80216 -23.10979 2.49915   1.000 16.97691 ? 237  ALA   A HB2  1 
ATOM   1981 H  HB3  . ALA   A 1 130 ? 47.09865 -21.87516 1.54453   1.000 16.97691 ? 237  ALA   A HB3  1 
ATOM   1982 N  N    . ARG   A 1 131 ? 45.61217 -21.43185 -0.94840  1.000 15.01394 ? 238  ARG   A N    1 
ATOM   1983 C  CA   . ARG   A 1 131 ? 45.03314 -20.38453 -1.78898  1.000 16.90427 ? 238  ARG   A CA   1 
ATOM   1984 C  C    . ARG   A 1 131 ? 43.93528 -20.92336 -2.69560  1.000 16.04403 ? 238  ARG   A C    1 
ATOM   1985 O  O    . ARG   A 1 131 ? 43.06731 -20.14893 -3.13023  1.000 18.30728 ? 238  ARG   A O    1 
ATOM   1986 C  CB   . ARG   A 1 131 ? 46.13977 -19.69479 -2.57847  1.000 20.28636 ? 238  ARG   A CB   1 
ATOM   1987 C  CG   . ARG   A 1 131 ? 47.01705 -18.79596 -1.67291  1.000 24.00434 ? 238  ARG   A CG   1 
ATOM   1988 C  CD   . ARG   A 1 131 ? 48.17304 -18.13510 -2.36764  1.000 28.02613 ? 238  ARG   A CD   1 
ATOM   1989 N  NE   . ARG   A 1 131 ? 47.74162 -17.35881 -3.51711  1.000 30.64828 ? 238  ARG   A NE   1 
ATOM   1990 C  CZ   . ARG   A 1 131 ? 47.07657 -16.20936 -3.46475  1.000 34.71010 ? 238  ARG   A CZ   1 
ATOM   1991 N  NH1  . ARG   A 1 131 ? 46.68023 -15.68472 -2.31689  1.000 38.92949 ? 238  ARG   A NH1  1 
ATOM   1992 N  NH2  . ARG   A 1 131 ? 46.79714 -15.57246 -4.59945  1.000 35.39833 ? 238  ARG   A NH2  1 
ATOM   1993 H  H    . ARG   A 1 131 ? 46.41734 -21.65815 -1.14861  1.000 18.01673 ? 238  ARG   A H    1 
ATOM   1994 H  HA   . ARG   A 1 131 ? 44.62070 -19.70367 -1.23472  1.000 20.28513 ? 238  ARG   A HA   1 
ATOM   1995 H  HB2  . ARG   A 1 131 ? 46.70954 -20.36705 -2.98385  1.000 24.34363 ? 238  ARG   A HB2  1 
ATOM   1996 H  HB3  . ARG   A 1 131 ? 45.74217 -19.13830 -3.26631  1.000 24.34363 ? 238  ARG   A HB3  1 
ATOM   1997 H  HG2  . ARG   A 1 131 ? 46.45983 -18.09303 -1.30373  1.000 28.80521 ? 238  ARG   A HG2  1 
ATOM   1998 H  HG3  . ARG   A 1 131 ? 47.38111 -19.34080 -0.95772  1.000 28.80521 ? 238  ARG   A HG3  1 
ATOM   1999 H  HD2  . ARG   A 1 131 ? 48.61907 -17.53711 -1.74768  1.000 33.63136 ? 238  ARG   A HD2  1 
ATOM   2000 H  HD3  . ARG   A 1 131 ? 48.79201 -18.81538 -2.67586  1.000 33.63136 ? 238  ARG   A HD3  1 
ATOM   2001 H  HE   . ARG   A 1 131 ? 47.93241 -17.66878 -4.29629  1.000 36.77793 ? 238  ARG   A HE   1 
ATOM   2002 H  HH11 . ARG   A 1 131 ? 46.85155 -16.08897 -1.57742  1.000 46.71539 ? 238  ARG   A HH11 1 
ATOM   2003 H  HH12 . ARG   A 1 131 ? 46.25124 -14.93939 -2.31013  1.000 46.71539 ? 238  ARG   A HH12 1 
ATOM   2004 H  HH21 . ARG   A 1 131 ? 47.04633 -15.90558 -5.35213  1.000 42.47800 ? 238  ARG   A HH21 1 
ATOM   2005 H  HH22 . ARG   A 1 131 ? 46.36739 -14.82779 -4.57999  1.000 42.47800 ? 238  ARG   A HH22 1 
ATOM   2006 N  N    . SER   A 1 132 ? 43.92992 -22.23099 -2.94469  1.000 15.68134 ? 239  SER   A N    1 
ATOM   2007 C  CA   . SER   A 1 132 ? 42.90692 -22.86617 -3.76279  1.000 15.82278 ? 239  SER   A CA   1 
ATOM   2008 C  C    . SER   A 1 132 ? 41.65543 -23.16236 -2.95537  1.000 15.66233 ? 239  SER   A C    1 
ATOM   2009 O  O    . SER   A 1 132 ? 40.53838 -22.85103 -3.38907  1.000 16.05320 ? 239  SER   A O    1 
ATOM   2010 C  CB   . SER   A 1 132 ? 43.45409 -24.16565 -4.35070  1.000 15.95760 ? 239  SER   A CB   1 
ATOM   2011 O  OG   . SER   A 1 132 ? 44.56025 -23.88424 -5.17038  1.000 17.68175 ? 239  SER   A OG   1 
ATOM   2012 H  H    . SER   A 1 132 ? 44.51912 -22.78136 -2.64546  1.000 18.81761 ? 239  SER   A H    1 
ATOM   2013 H  HA   . SER   A 1 132 ? 42.67130 -22.26485 -4.48652  1.000 18.98733 ? 239  SER   A HA   1 
ATOM   2014 H  HB2  . SER   A 1 132 ? 43.73059 -24.75238 -3.62945  1.000 19.14912 ? 239  SER   A HB2  1 
ATOM   2015 H  HB3  . SER   A 1 132 ? 42.76333 -24.59375 -4.88031  1.000 19.14912 ? 239  SER   A HB3  1 
ATOM   2016 H  HG   . SER   A 1 132 ? 45.23460 -23.72109 -4.69685  1.000 21.21810 ? 239  SER   A HG   1 
ATOM   2017 N  N    . LEU   A 1 133 ? 41.83078 -23.83418 -1.80832  1.000 15.90628 ? 240  LEU   A N    1 
ATOM   2018 C  CA   . LEU   A 1 133 ? 40.71806 -24.10287 -0.90533  1.000 15.53885 ? 240  LEU   A CA   1 
ATOM   2019 C  C    . LEU   A 1 133 ? 40.04990 -22.82340 -0.43998  1.000 17.86144 ? 240  LEU   A C    1 
ATOM   2020 O  O    . LEU   A 1 133 ? 38.84442 -22.81525 -0.16806  1.000 17.79247 ? 240  LEU   A O    1 
ATOM   2021 C  CB   . LEU   A 1 133 ? 41.21482 -24.89036 0.29663   1.000 16.88233 ? 240  LEU   A CB   1 
ATOM   2022 C  CG   . LEU   A 1 133 ? 41.75545 -26.27997 -0.01896  1.000 15.89898 ? 240  LEU   A CG   1 
ATOM   2023 C  CD1  . LEU   A 1 133 ? 42.56764 -26.81421 1.17533   1.000 19.65783 ? 240  LEU   A CD1  1 
ATOM   2024 C  CD2  . LEU   A 1 133 ? 40.63281 -27.20715 -0.35156  1.000 15.02133 ? 240  LEU   A CD2  1 
ATOM   2025 H  H    . LEU   A 1 133 ? 42.58538 -24.14279 -1.53456  1.000 19.08754 ? 240  LEU   A H    1 
ATOM   2026 H  HA   . LEU   A 1 133 ? 40.05660 -24.63428 -1.37540  1.000 18.64663 ? 240  LEU   A HA   1 
ATOM   2027 H  HB2  . LEU   A 1 133 ? 41.93050 -24.38818 0.71676   1.000 20.25880 ? 240  LEU   A HB2  1 
ATOM   2028 H  HB3  . LEU   A 1 133 ? 40.47721 -24.99909 0.91713   1.000 20.25880 ? 240  LEU   A HB3  1 
ATOM   2029 H  HG   . LEU   A 1 133 ? 42.34389 -26.23281 -0.78865  1.000 19.07878 ? 240  LEU   A HG   1 
ATOM   2030 H  HD11 . LEU   A 1 133 ? 42.92418 -27.68755 0.94939   1.000 23.58939 ? 240  LEU   A HD11 1 
ATOM   2031 H  HD12 . LEU   A 1 133 ? 43.29367 -26.19921 1.36389   1.000 23.58939 ? 240  LEU   A HD12 1 
ATOM   2032 H  HD13 . LEU   A 1 133 ? 41.98475 -26.88454 1.94747   1.000 23.58939 ? 240  LEU   A HD13 1 
ATOM   2033 H  HD21 . LEU   A 1 133 ? 40.98700 -28.10247 -0.46926  1.000 18.02560 ? 240  LEU   A HD21 1 
ATOM   2034 H  HD22 . LEU   A 1 133 ? 39.99026 -27.19850 0.37504   1.000 18.02560 ? 240  LEU   A HD22 1 
ATOM   2035 H  HD23 . LEU   A 1 133 ? 40.20904 -26.90864 -1.17145  1.000 18.02560 ? 240  LEU   A HD23 1 
ATOM   2036 N  N    . GLY   A 1 134 ? 40.81416 -21.75586 -0.29597  1.000 18.27607 ? 241  GLY   A N    1 
ATOM   2037 C  CA   . GLY   A 1 134 ? 40.28608 -20.49709 0.17488   1.000 19.49157 ? 241  GLY   A CA   1 
ATOM   2038 C  C    . GLY   A 1 134 ? 39.87517 -19.52143 -0.90411  1.000 19.89018 ? 241  GLY   A C    1 
ATOM   2039 O  O    . GLY   A 1 134 ? 39.67251 -18.33833 -0.60823  1.000 20.57743 ? 241  GLY   A O    1 
ATOM   2040 H  H    . GLY   A 1 134 ? 41.65649 -21.73900 -0.46858  1.000 21.93128 ? 241  GLY   A H    1 
ATOM   2041 H  HA2  . GLY   A 1 134 ? 39.50517 -20.67565 0.72187   1.000 23.38989 ? 241  GLY   A HA2  1 
ATOM   2042 H  HA3  . GLY   A 1 134 ? 40.96136 -20.06414 0.72027   1.000 23.38989 ? 241  GLY   A HA3  1 
ATOM   2043 N  N    . LEU   A 1 135 ? 39.74411 -19.97359 -2.14725  1.000 18.58967 ? 242  LEU   A N    1 
ATOM   2044 C  CA   . LEU   A 1 135 ? 39.33589 -19.07943 -3.22258  1.000 18.89378 ? 242  LEU   A CA   1 
ATOM   2045 C  C    . LEU   A 1 135 ? 37.91199 -18.57860 -3.00660  1.000 18.64922 ? 242  LEU   A C    1 
ATOM   2046 O  O    . LEU   A 1 135 ? 36.98606 -19.37363 -2.86715  1.000 18.29504 ? 242  LEU   A O    1 
ATOM   2047 C  CB   . LEU   A 1 135 ? 39.41724 -19.79361 -4.56659  1.000 18.17174 ? 242  LEU   A CB   1 
ATOM   2048 C  CG   . LEU   A 1 135 ? 38.99684 -18.92529 -5.76672  1.000 18.28972 ? 242  LEU   A CG   1 
ATOM   2049 C  CD1  . LEU   A 1 135 ? 39.89890 -17.71494 -5.92440  1.000 21.14518 ? 242  LEU   A CD1  1 
ATOM   2050 C  CD2  . LEU   A 1 135 ? 38.94708 -19.76146 -7.03837  1.000 20.26461 ? 242  LEU   A CD2  1 
ATOM   2051 H  H    . LEU   A 1 135 ? 39.88439 -20.78617 -2.39146  1.000 22.30760 ? 242  LEU   A H    1 
ATOM   2052 H  HA   . LEU   A 1 135 ? 39.93506 -18.31664 -3.23014  1.000 22.67253 ? 242  LEU   A HA   1 
ATOM   2053 H  HB2  . LEU   A 1 135 ? 40.33384 -20.07540 -4.71269  1.000 21.80609 ? 242  LEU   A HB2  1 
ATOM   2054 H  HB3  . LEU   A 1 135 ? 38.83226 -20.56699 -4.54236  1.000 21.80609 ? 242  LEU   A HB3  1 
ATOM   2055 H  HG   . LEU   A 1 135 ? 38.10388 -18.58269 -5.60501  1.000 21.94767 ? 242  LEU   A HG   1 
ATOM   2056 H  HD11 . LEU   A 1 135 ? 39.65020 -17.23880 -6.73208  1.000 25.37421 ? 242  LEU   A HD11 1 
ATOM   2057 H  HD12 . LEU   A 1 135 ? 39.78983 -17.13714 -5.15294  1.000 25.37421 ? 242  LEU   A HD12 1 
ATOM   2058 H  HD13 . LEU   A 1 135 ? 40.81976 -18.01335 -5.98661  1.000 25.37421 ? 242  LEU   A HD13 1 
ATOM   2059 H  HD21 . LEU   A 1 135 ? 38.56112 -19.22910 -7.75148  1.000 24.31753 ? 242  LEU   A HD21 1 
ATOM   2060 H  HD22 . LEU   A 1 135 ? 39.84872 -20.02881 -7.27602  1.000 24.31753 ? 242  LEU   A HD22 1 
ATOM   2061 H  HD23 . LEU   A 1 135 ? 38.40044 -20.54672 -6.87880  1.000 24.31753 ? 242  LEU   A HD23 1 
ATOM   2062 N  N    . ASN   A 1 136 ? 37.73984 -17.25705 -3.01594  1.000 18.34420 ? 243  ASN   A N    1 
ATOM   2063 C  CA   . ASN   A 1 136 ? 36.43238 -16.59615 -3.02955  1.000 19.73651 ? 243  ASN   A CA   1 
ATOM   2064 C  C    . ASN   A 1 136 ? 35.35843 -17.34342 -2.24122  1.000 19.83357 ? 243  ASN   A C    1 
ATOM   2065 O  O    . ASN   A 1 136 ? 34.30357 -17.70339 -2.79532  1.000 18.50238 ? 243  ASN   A O    1 
ATOM   2066 C  CB   . ASN   A 1 136 ? 35.96369 -16.40631 -4.46948  1.000 20.68681 ? 243  ASN   A CB   1 
ATOM   2067 C  CG   . ASN   A 1 136 ? 37.00285 -15.69749 -5.33511  1.000 25.29231 ? 243  ASN   A CG   1 
ATOM   2068 O  OD1  . ASN   A 1 136 ? 37.92633 -15.06417 -4.81680  1.000 28.78102 ? 243  ASN   A OD1  1 
ATOM   2069 N  ND2  . ASN   A 1 136 ? 36.84487 -15.78360 -6.65913  1.000 27.01314 ? 243  ASN   A ND2  1 
ATOM   2070 H  H    . ASN   A 1 136 ? 38.39164 -16.69602 -3.01459  1.000 22.01304 ? 243  ASN   A H    1 
ATOM   2071 H  HA   . ASN   A 1 136 ? 36.54418 -15.74017 -2.58717  1.000 23.68381 ? 243  ASN   A HA   1 
ATOM   2072 H  HB2  . ASN   A 1 136 ? 35.78718 -17.27540 -4.86245  1.000 24.82417 ? 243  ASN   A HB2  1 
ATOM   2073 H  HB3  . ASN   A 1 136 ? 35.15485 -15.87088 -4.47145  1.000 24.82417 ? 243  ASN   A HB3  1 
ATOM   2074 H  HD21 . ASN   A 1 136 ? 37.40659 -15.39959 -7.18507  1.000 32.41577 ? 243  ASN   A HD21 1 
ATOM   2075 H  HD22 . ASN   A 1 136 ? 36.18149 -16.22303 -6.98535  1.000 32.41577 ? 243  ASN   A HD22 1 
ATOM   2076 N  N    . PRO   A 1 137 ? 35.56411 -17.53512 -0.93395  1.000 18.34290 ? 244  PRO   A N    1 
ATOM   2077 C  CA   . PRO   A 1 137 ? 34.70002 -18.44188 -0.16009  1.000 18.48635 ? 244  PRO   A CA   1 
ATOM   2078 C  C    . PRO   A 1 137 ? 33.32645 -17.88328 0.18068   1.000 20.14765 ? 244  PRO   A C    1 
ATOM   2079 O  O    . PRO   A 1 137 ? 32.49847 -18.61788 0.73422   1.000 20.56248 ? 244  PRO   A O    1 
ATOM   2080 C  CB   . PRO   A 1 137 ? 35.52102 -18.69040 1.10160   1.000 20.00746 ? 244  PRO   A CB   1 
ATOM   2081 C  CG   . PRO   A 1 137 ? 36.29815 -17.42306 1.26719   1.000 22.30924 ? 244  PRO   A CG   1 
ATOM   2082 C  CD   . PRO   A 1 137 ? 36.68764 -17.02313 -0.13159  1.000 19.23076 ? 244  PRO   A CD   1 
ATOM   2083 H  HA   . PRO   A 1 137 ? 34.58094 -19.27623 -0.64028  1.000 22.18362 ? 244  PRO   A HA   1 
ATOM   2084 H  HB2  . PRO   A 1 137 ? 34.93513 -18.84629 1.85878   1.000 24.00895 ? 244  PRO   A HB2  1 
ATOM   2085 H  HB3  . PRO   A 1 137 ? 36.10959 -19.45104 0.97541   1.000 24.00895 ? 244  PRO   A HB3  1 
ATOM   2086 H  HG2  . PRO   A 1 137 ? 35.74115 -16.74456 1.67987   1.000 26.77109 ? 244  PRO   A HG2  1 
ATOM   2087 H  HG3  . PRO   A 1 137 ? 37.08329 -17.58497 1.81330   1.000 26.77109 ? 244  PRO   A HG3  1 
ATOM   2088 H  HD2  . PRO   A 1 137 ? 36.76109 -16.05913 -0.21047  1.000 23.07691 ? 244  PRO   A HD2  1 
ATOM   2089 H  HD3  . PRO   A 1 137 ? 37.52227 -17.44202 -0.39391  1.000 23.07691 ? 244  PRO   A HD3  1 
ATOM   2090 N  N    . ASN   A 1 138 ? 33.04291 -16.62726 -0.13563  1.000 20.92527 ? 245  ASN   A N    1 
ATOM   2091 C  CA   . ASN   A 1 138 ? 31.68362 -16.12062 -0.05288  1.000 23.55611 ? 245  ASN   A CA   1 
ATOM   2092 C  C    . ASN   A 1 138 ? 31.01193 -16.00591 -1.40358  1.000 23.22910 ? 245  ASN   A C    1 
ATOM   2093 O  O    . ASN   A 1 138 ? 29.89697 -15.48404 -1.49054  1.000 25.70941 ? 245  ASN   A O    1 
ATOM   2094 C  CB   . ASN   A 1 138 ? 31.70062 -14.80694 0.68491   1.000 29.02646 ? 245  ASN   A CB   1 
ATOM   2095 C  CG   . ASN   A 1 138 ? 32.07860 -15.02318 2.12036   1.000 33.72953 ? 245  ASN   A CG   1 
ATOM   2096 O  OD1  . ASN   A 1 138 ? 31.42782 -15.80416 2.82614   1.000 33.85991 ? 245  ASN   A OD1  1 
ATOM   2097 N  ND2  . ASN   A 1 138 ? 33.18611 -14.44738 2.52931   1.000 37.84387 ? 245  ASN   A ND2  1 
ATOM   2098 H  H    . ASN   A 1 138 ? 33.62246 -16.04992 -0.40097  1.000 25.11032 ? 245  ASN   A H    1 
ATOM   2099 H  HA   . ASN   A 1 138 ? 31.13322 -16.73469 0.45788   1.000 28.26733 ? 245  ASN   A HA   1 
ATOM   2100 H  HB2  . ASN   A 1 138 ? 32.35131 -14.21342 0.27842   1.000 34.83175 ? 245  ASN   A HB2  1 
ATOM   2101 H  HB3  . ASN   A 1 138 ? 30.81881 -14.40408 0.65323   1.000 34.83175 ? 245  ASN   A HB3  1 
ATOM   2102 H  HD21 . ASN   A 1 138 ? 33.44452 -14.54215 3.34407   1.000 45.41265 ? 245  ASN   A HD21 1 
ATOM   2103 H  HD22 . ASN   A 1 138 ? 33.65282 -13.97562 1.98229   1.000 45.41265 ? 245  ASN   A HD22 1 
ATOM   2104 N  N    . HIS   A 1 139 ? 31.64524 -16.52037 -2.44812  1.000 20.32650 ? 246  HIS   A N    1 
ATOM   2105 C  CA   . HIS   A 1 139 ? 31.02938 -16.66128 -3.75545  1.000 20.56999 ? 246  HIS   A CA   1 
ATOM   2106 C  C    . HIS   A 1 139 ? 30.86767 -18.11718 -4.15575  1.000 19.86376 ? 246  HIS   A C    1 
ATOM   2107 O  O    . HIS   A 1 139 ? 29.79058 -18.52174 -4.60925  1.000 21.81221 ? 246  HIS   A O    1 
ATOM   2108 C  CB   . HIS   A 1 139 ? 31.86592 -15.92606 -4.81131  1.000 23.02529 ? 246  HIS   A CB   1 
ATOM   2109 C  CG   . HIS   A 1 139 ? 31.25965 -15.98499 -6.17093  1.000 22.42282 ? 246  HIS   A CG   1 
ATOM   2110 N  ND1  . HIS   A 1 139 ? 30.13743 -15.26093 -6.51095  1.000 25.23148 ? 246  HIS   A ND1  1 
ATOM   2111 C  CD2  . HIS   A 1 139 ? 31.57784 -16.72462 -7.25985  1.000 22.39406 ? 246  HIS   A CD2  1 
ATOM   2112 C  CE1  . HIS   A 1 139 ? 29.80500 -15.53654 -7.75824  1.000 26.13500 ? 246  HIS   A CE1  1 
ATOM   2113 N  NE2  . HIS   A 1 139 ? 30.66312 -16.41842 -8.23633  1.000 23.90518 ? 246  HIS   A NE2  1 
ATOM   2114 H  H    . HIS   A 1 139 ? 32.45705 -16.80300 -2.42180  1.000 24.39180 ? 246  HIS   A H    1 
ATOM   2115 H  HA   . HIS   A 1 139 ? 30.15032 -16.25164 -3.73702  1.000 24.68399 ? 246  HIS   A HA   1 
ATOM   2116 H  HB2  . HIS   A 1 139 ? 31.94482 -14.99306 -4.55796  1.000 27.63035 ? 246  HIS   A HB2  1 
ATOM   2117 H  HB3  . HIS   A 1 139 ? 32.74526 -16.33298 -4.85681  1.000 27.63035 ? 246  HIS   A HB3  1 
ATOM   2118 H  HD2  . HIS   A 1 139 ? 32.28310 -17.32649 -7.33234  1.000 26.87288 ? 246  HIS   A HD2  1 
ATOM   2119 H  HE1  . HIS   A 1 139 ? 29.08681 -15.17085 -8.22233  1.000 31.36199 ? 246  HIS   A HE1  1 
ATOM   2120 N  N    . ILE   A 1 140 ? 31.92172 -18.91599 -3.99305  1.000 19.11206 ? 247  ILE   A N    1 
ATOM   2121 C  CA   . ILE   A 1 140 ? 31.87116 -20.33723 -4.29765  1.000 18.52123 ? 247  ILE   A CA   1 
ATOM   2122 C  C    . ILE   A 1 140 ? 31.19282 -21.05616 -3.14306  1.000 19.09040 ? 247  ILE   A C    1 
ATOM   2123 O  O    . ILE   A 1 140 ? 31.55805 -20.85859 -1.98966  1.000 21.75264 ? 247  ILE   A O    1 
ATOM   2124 C  CB   . ILE   A 1 140 ? 33.28501 -20.89694 -4.51047  1.000 18.07669 ? 247  ILE   A CB   1 
ATOM   2125 C  CG1  . ILE   A 1 140 ? 33.98780 -20.18418 -5.67199  1.000 20.86359 ? 247  ILE   A CG1  1 
ATOM   2126 C  CG2  . ILE   A 1 140 ? 33.22428 -22.42425 -4.65877  1.000 17.22523 ? 247  ILE   A CG2  1 
ATOM   2127 C  CD1  . ILE   A 1 140 ? 35.47229 -20.46347 -5.72840  1.000 20.28586 ? 247  ILE   A CD1  1 
ATOM   2128 H  H    . ILE   A 1 140 ? 32.68704 -18.65161 -3.70323  1.000 22.93448 ? 247  ILE   A H    1 
ATOM   2129 H  HA   . ILE   A 1 140 ? 31.35500 -20.47050 -5.10803  1.000 22.22548 ? 247  ILE   A HA   1 
ATOM   2130 H  HB   . ILE   A 1 140 ? 33.83037 -20.71446 -3.72932  1.000 21.69203 ? 247  ILE   A HB   1 
ATOM   2131 H  HG12 . ILE   A 1 140 ? 33.59564 -20.48269 -6.50746  1.000 25.03631 ? 247  ILE   A HG12 1 
ATOM   2132 H  HG13 . ILE   A 1 140 ? 33.86744 -19.22685 -5.57237  1.000 25.03631 ? 247  ILE   A HG13 1 
ATOM   2133 H  HG21 . ILE   A 1 140 ? 34.10159 -22.75216 -4.91116  1.000 20.67028 ? 247  ILE   A HG21 1 
ATOM   2134 H  HG22 . ILE   A 1 140 ? 32.95685 -22.81342 -3.81147  1.000 20.67028 ? 247  ILE   A HG22 1 
ATOM   2135 H  HG23 . ILE   A 1 140 ? 32.57694 -22.64939 -5.34518  1.000 20.67028 ? 247  ILE   A HG23 1 
ATOM   2136 H  HD11 . ILE   A 1 140 ? 35.86873 -19.92373 -6.43012  1.000 24.34303 ? 247  ILE   A HD11 1 
ATOM   2137 H  HD12 . ILE   A 1 140 ? 35.86900 -20.23686 -4.87273  1.000 24.34303 ? 247  ILE   A HD12 1 
ATOM   2138 H  HD13 . ILE   A 1 140 ? 35.60955 -21.40486 -5.91770  1.000 24.34303 ? 247  ILE   A HD13 1 
ATOM   2139 N  N    . HIS   A 1 141 ? 30.25067 -21.93144 -3.45688  1.000 17.79726 ? 248  HIS   A N    1 
ATOM   2140 C  CA   . HIS   A 1 141 ? 29.54889 -22.68242 -2.43641  1.000 15.81226 ? 248  HIS   A CA   1 
ATOM   2141 C  C    . HIS   A 1 141 ? 30.20016 -24.02306 -2.18410  1.000 16.47901 ? 248  HIS   A C    1 
ATOM   2142 O  O    . HIS   A 1 141 ? 30.32054 -24.45126 -1.03280  1.000 16.14729 ? 248  HIS   A O    1 
ATOM   2143 C  CB   . HIS   A 1 141 ? 28.11038 -22.93517 -2.85155  1.000 17.26634 ? 248  HIS   A CB   1 
ATOM   2144 C  CG   . HIS   A 1 141 ? 27.31525 -21.69294 -3.05990  1.000 19.31475 ? 248  HIS   A CG   1 
ATOM   2145 N  ND1  . HIS   A 1 141 ? 26.88394 -21.30098 -4.30258  1.000 19.66072 ? 248  HIS   A ND1  1 
ATOM   2146 C  CD2  . HIS   A 1 141 ? 26.84530 -20.77022 -2.18873  1.000 25.31515 ? 248  HIS   A CD2  1 
ATOM   2147 C  CE1  . HIS   A 1 141 ? 26.19713 -20.17792 -4.19534  1.000 21.66136 ? 248  HIS   A CE1  1 
ATOM   2148 N  NE2  . HIS   A 1 141 ? 26.15555 -19.83671 -2.92012  1.000 23.74552 ? 248  HIS   A NE2  1 
ATOM   2149 H  H    . HIS   A 1 141 ? 29.99922 -22.10825 -4.26007  1.000 21.35671 ? 248  HIS   A H    1 
ATOM   2150 H  HA   . HIS   A 1 141 ? 29.54975 -22.15640 -1.62142  1.000 18.97471 ? 248  HIS   A HA   1 
ATOM   2151 H  HB2  . HIS   A 1 141 ? 28.10948 -23.42994 -3.68588  1.000 20.71960 ? 248  HIS   A HB2  1 
ATOM   2152 H  HB3  . HIS   A 1 141 ? 27.67268 -23.45329 -2.15811  1.000 20.71960 ? 248  HIS   A HB3  1 
ATOM   2153 H  HD2  . HIS   A 1 141 ? 26.96711 -20.76910 -1.26675  1.000 30.37818 ? 248  HIS   A HD2  1 
ATOM   2154 H  HE1  . HIS   A 1 141 ? 25.80912 -19.70779 -4.89771  1.000 25.99364 ? 248  HIS   A HE1  1 
ATOM   2155 N  N    . ILE   A 1 142 ? 30.61073 -24.68552 -3.25508  1.000 15.51980 ? 249  ILE   A N    1 
ATOM   2156 C  CA   . ILE   A 1 142 ? 31.03998 -26.07479 -3.23512  1.000 15.46311 ? 249  ILE   A CA   1 
ATOM   2157 C  C    . ILE   A 1 142 ? 32.35477 -26.16509 -3.98933  1.000 15.12485 ? 249  ILE   A C    1 
ATOM   2158 O  O    . ILE   A 1 142 ? 32.46476 -25.65037 -5.10840  1.000 15.55974 ? 249  ILE   A O    1 
ATOM   2159 C  CB   . ILE   A 1 142 ? 29.99233 -26.99341 -3.89489  1.000 14.76262 ? 249  ILE   A CB   1 
ATOM   2160 C  CG1  . ILE   A 1 142 ? 28.66010 -26.94964 -3.13461  1.000 15.91761 ? 249  ILE   A CG1  1 
ATOM   2161 C  CG2  . ILE   A 1 142 ? 30.51310 -28.41263 -4.01012  1.000 16.73232 ? 249  ILE   A CG2  1 
ATOM   2162 C  CD1  . ILE   A 1 142 ? 27.45415 -27.32429 -4.01900  1.000 16.46286 ? 249  ILE   A CD1  1 
ATOM   2163 H  H    . ILE   A 1 142 ? 30.65119 -24.33572 -4.03968  1.000 18.62376 ? 249  ILE   A H    1 
ATOM   2164 H  HA   . ILE   A 1 142 ? 31.17964 -26.36288 -2.31948  1.000 18.55574 ? 249  ILE   A HA   1 
ATOM   2165 H  HB   . ILE   A 1 142 ? 29.82958 -26.66051 -4.79133  1.000 17.71514 ? 249  ILE   A HB   1 
ATOM   2166 H  HG12 . ILE   A 1 142 ? 28.69738 -27.57777 -2.39639  1.000 19.10113 ? 249  ILE   A HG12 1 
ATOM   2167 H  HG13 . ILE   A 1 142 ? 28.51800 -26.05086 -2.79861  1.000 19.10113 ? 249  ILE   A HG13 1 
ATOM   2168 H  HG21 . ILE   A 1 142 ? 29.79391 -28.98941 -4.31176  1.000 20.07878 ? 249  ILE   A HG21 1 
ATOM   2169 H  HG22 . ILE   A 1 142 ? 31.24197 -28.43060 -4.64990  1.000 20.07878 ? 249  ILE   A HG22 1 
ATOM   2170 H  HG23 . ILE   A 1 142 ? 30.82884 -28.70473 -3.14070  1.000 20.07878 ? 249  ILE   A HG23 1 
ATOM   2171 H  HD11 . ILE   A 1 142 ? 26.64350 -27.26371 -3.48978  1.000 19.75543 ? 249  ILE   A HD11 1 
ATOM   2172 H  HD12 . ILE   A 1 142 ? 27.40765 -26.70846 -4.76699  1.000 19.75543 ? 249  ILE   A HD12 1 
ATOM   2173 H  HD13 . ILE   A 1 142 ? 27.57022 -28.23093 -4.34371  1.000 19.75543 ? 249  ILE   A HD13 1 
ATOM   2174 N  N    . TYR   A 1 143 ? 33.32625 -26.83958 -3.39299  1.000 16.24446 ? 250  TYR   A N    1 
ATOM   2175 C  CA   . TYR   A 1 143 ? 34.60865 -27.13370 -3.99788  1.000 15.77232 ? 250  TYR   A CA   1 
ATOM   2176 C  C    . TYR   A 1 143 ? 34.69928 -28.62840 -4.24297  1.000 17.15827 ? 250  TYR   A C    1 
ATOM   2177 O  O    . TYR   A 1 143 ? 34.34279 -29.42045 -3.36637  1.000 20.02264 ? 250  TYR   A O    1 
ATOM   2178 C  CB   . TYR   A 1 143 ? 35.76100 -26.72812 -3.07736  1.000 14.59899 ? 250  TYR   A CB   1 
ATOM   2179 C  CG   . TYR   A 1 143 ? 35.75953 -25.28057 -2.67874  1.000 15.07381 ? 250  TYR   A CG   1 
ATOM   2180 C  CD1  . TYR   A 1 143 ? 34.91239 -24.81997 -1.68572  1.000 16.75367 ? 250  TYR   A CD1  1 
ATOM   2181 C  CD2  . TYR   A 1 143 ? 36.60592 -24.36954 -3.29388  1.000 19.07182 ? 250  TYR   A CD2  1 
ATOM   2182 C  CE1  . TYR   A 1 143 ? 34.90797 -23.49764 -1.31986  1.000 17.77636 ? 250  TYR   A CE1  1 
ATOM   2183 C  CE2  . TYR   A 1 143 ? 36.60897 -23.03132 -2.92989  1.000 19.17911 ? 250  TYR   A CE2  1 
ATOM   2184 C  CZ   . TYR   A 1 143 ? 35.75070 -22.60106 -1.95126  1.000 18.74638 ? 250  TYR   A CZ   1 
ATOM   2185 O  OH   . TYR   A 1 143 ? 35.73956 -21.27981 -1.55343  1.000 18.82478 ? 250  TYR   A OH   1 
ATOM   2186 H  H    . TYR   A 1 143 ? 33.25944 -27.15263 -2.59478  1.000 19.49336 ? 250  TYR   A H    1 
ATOM   2187 H  HA   . TYR   A 1 143 ? 34.69168 -26.65026 -4.83471  1.000 18.92679 ? 250  TYR   A HA   1 
ATOM   2188 H  HB2  . TYR   A 1 143 ? 35.70796 -27.25568 -2.26510  1.000 17.51879 ? 250  TYR   A HB2  1 
ATOM   2189 H  HB3  . TYR   A 1 143 ? 36.59826 -26.90535 -3.53397  1.000 17.51879 ? 250  TYR   A HB3  1 
ATOM   2190 H  HD1  . TYR   A 1 143 ? 34.33810 -25.41521 -1.26053  1.000 20.10441 ? 250  TYR   A HD1  1 
ATOM   2191 H  HD2  . TYR   A 1 143 ? 37.18206 -24.66173 -3.96290  1.000 22.88618 ? 250  TYR   A HD2  1 
ATOM   2192 H  HE1  . TYR   A 1 143 ? 34.33766 -23.20389 -0.64653  1.000 21.33163 ? 250  TYR   A HE1  1 
ATOM   2193 H  HE2  . TYR   A 1 143 ? 37.18681 -22.43245 -3.34506  1.000 23.01493 ? 250  TYR   A HE2  1 
ATOM   2194 H  HH   . TYR   A 1 143 ? 36.25321 -20.82851 -2.04138  1.000 22.58974 ? 250  TYR   A HH   1 
ATOM   2195 N  N    . SER   A 1 144 ? 35.19485 -29.01350 -5.42099  1.000 15.94298 ? 251  SER   A N    1 
ATOM   2196 C  CA   . SER   A 1 144 ? 35.32616 -30.41499 -5.78179  1.000 15.46346 ? 251  SER   A CA   1 
ATOM   2197 C  C    . SER   A 1 144 ? 36.78904 -30.71085 -6.04760  1.000 14.70923 ? 251  SER   A C    1 
ATOM   2198 O  O    . SER   A 1 144 ? 37.41429 -30.06702 -6.89908  1.000 14.76545 ? 251  SER   A O    1 
ATOM   2199 C  CB   . SER   A 1 144 ? 34.46265 -30.76877 -6.99475  1.000 16.31063 ? 251  SER   A CB   1 
ATOM   2200 O  OG   . SER   A 1 144 ? 34.53072 -32.17408 -7.26327  1.000 18.04842 ? 251  SER   A OG   1 
ATOM   2201 H  H    . SER   A 1 144 ? 35.46329 -28.46988 -6.03092  1.000 19.13157 ? 251  SER   A H    1 
ATOM   2202 H  HA   . SER   A 1 144 ? 35.03173 -30.96753 -5.04091  1.000 18.55615 ? 251  SER   A HA   1 
ATOM   2203 H  HB2  . SER   A 1 144 ? 33.54196 -30.52483 -6.81108  1.000 19.57275 ? 251  SER   A HB2  1 
ATOM   2204 H  HB3  . SER   A 1 144 ? 34.78693 -30.28161 -7.76832  1.000 19.57275 ? 251  SER   A HB3  1 
ATOM   2205 H  HG   . SER   A 1 144 ? 35.32505 -32.39871 -7.41877  1.000 21.65810 ? 251  SER   A HG   1 
ATOM   2206 N  N    . ALA   A 1 145 ? 37.32981 -31.69055 -5.32444  1.000 16.39574 ? 252  ALA   A N    1 
ATOM   2207 C  CA   . ALA   A 1 145 ? 38.73678 -32.04678 -5.42137  1.000 15.53219 ? 252  ALA   A CA   1 
ATOM   2208 C  C    . ALA   A 1 145 ? 38.85407 -33.55160 -5.56841  1.000 16.46031 ? 252  ALA   A C    1 
ATOM   2209 O  O    . ALA   A 1 145 ? 38.33544 -34.31298 -4.73983  1.000 16.73277 ? 252  ALA   A O    1 
ATOM   2210 C  CB   . ALA   A 1 145 ? 39.52619 -31.56687 -4.19568  1.000 18.02254 ? 252  ALA   A CB   1 
ATOM   2211 H  H    . ALA   A 1 145 ? 36.89048 -32.16975 -4.76144  1.000 19.67489 ? 252  ALA   A H    1 
ATOM   2212 H  HA   . ALA   A 1 145 ? 39.12239 -31.62903 -6.20730  1.000 18.63863 ? 252  ALA   A HA   1 
ATOM   2213 H  HB1  . ALA   A 1 145 ? 40.43676 -31.89529 -4.25809  1.000 21.62705 ? 252  ALA   A HB1  1 
ATOM   2214 H  HB2  . ALA   A 1 145 ? 39.52476 -30.59702 -4.17904  1.000 21.62705 ? 252  ALA   A HB2  1 
ATOM   2215 H  HB3  . ALA   A 1 145 ? 39.10431 -31.91209 -3.39334  1.000 21.62705 ? 252  ALA   A HB3  1 
ATOM   2216 N  N    . SER   A 1 146 ? 39.53798 -33.97650 -6.61593  1.000 15.09418 ? 253  SER   A N    1 
ATOM   2217 C  CA   . SER   A 1 146 ? 39.59733 -35.38431 -6.97494  1.000 16.67314 ? 253  SER   A CA   1 
ATOM   2218 C  C    . SER   A 1 146 ? 40.92488 -36.04935 -6.63576  1.000 15.36834 ? 253  SER   A C    1 
ATOM   2219 O  O    . SER   A 1 146 ? 41.09761 -37.23350 -6.93058  1.000 17.43451 ? 253  SER   A O    1 
ATOM   2220 C  CB   . SER   A 1 146 ? 39.31680 -35.52865 -8.46769  1.000 15.07350 ? 253  SER   A CB   1 
ATOM   2221 O  OG   . SER   A 1 146 ? 37.93491 -35.36322 -8.72312  1.000 16.50193 ? 253  SER   A OG   1 
ATOM   2222 H  H    . SER   A 1 146 ? 39.98284 -33.46255 -7.14276  1.000 18.11301 ? 253  SER   A H    1 
ATOM   2223 H  HA   . SER   A 1 146 ? 38.91321 -35.86056 -6.47889  1.000 20.00777 ? 253  SER   A HA   1 
ATOM   2224 H  HB2  . SER   A 1 146 ? 39.81348 -34.85065 -8.95199  1.000 18.08820 ? 253  SER   A HB2  1 
ATOM   2225 H  HB3  . SER   A 1 146 ? 39.59089 -36.41229 -8.75917  1.000 18.08820 ? 253  SER   A HB3  1 
ATOM   2226 H  HG   . SER   A 1 146 ? 37.75550 -35.61195 -9.50513  1.000 19.80231 ? 253  SER   A HG   1 
ATOM   2227 N  N    . TRP   A 1 147 ? 41.84502 -35.33949 -5.99589  1.000 15.09333 ? 254  TRP   A N    1 
ATOM   2228 C  CA   . TRP   A 1 147 ? 43.22739 -35.78305 -5.88021  1.000 14.99342 ? 254  TRP   A CA   1 
ATOM   2229 C  C    . TRP   A 1 147 ? 43.78355 -35.40357 -4.51378  1.000 16.07366 ? 254  TRP   A C    1 
ATOM   2230 O  O    . TRP   A 1 147 ? 43.20456 -34.61196 -3.78016  1.000 16.40639 ? 254  TRP   A O    1 
ATOM   2231 C  CB   . TRP   A 1 147 ? 44.10631 -35.16626 -6.97300  1.000 17.48366 ? 254  TRP   A CB   1 
ATOM   2232 C  CG   . TRP   A 1 147 ? 43.55227 -35.29207 -8.35489  1.000 17.02482 ? 254  TRP   A CG   1 
ATOM   2233 C  CD1  . TRP   A 1 147 ? 42.88583 -34.31573 -9.06763  1.000 17.03904 ? 254  TRP   A CD1  1 
ATOM   2234 C  CD2  . TRP   A 1 147 ? 43.60094 -36.44226 -9.21094  1.000 17.27718 ? 254  TRP   A CD2  1 
ATOM   2235 N  NE1  . TRP   A 1 147 ? 42.52856 -34.79494 -10.29467 1.000 17.09080 ? 254  TRP   A NE1  1 
ATOM   2236 C  CE2  . TRP   A 1 147 ? 42.94972 -36.09252 -10.41433 1.000 17.52763 ? 254  TRP   A CE2  1 
ATOM   2237 C  CE3  . TRP   A 1 147 ? 44.12404 -37.73150 -9.07870  1.000 16.84702 ? 254  TRP   A CE3  1 
ATOM   2238 C  CZ2  . TRP   A 1 147 ? 42.81119 -36.98794 -11.47937 1.000 16.91265 ? 254  TRP   A CZ2  1 
ATOM   2239 C  CZ3  . TRP   A 1 147 ? 43.98125 -38.61078 -10.12608 1.000 17.45947 ? 254  TRP   A CZ3  1 
ATOM   2240 C  CH2  . TRP   A 1 147 ? 43.33961 -38.23911 -11.31657 1.000 16.82968 ? 254  TRP   A CH2  1 
ATOM   2241 H  H    . TRP   A 1 147 ? 41.69058 -34.58465 -5.61384  1.000 18.11199 ? 254  TRP   A H    1 
ATOM   2242 H  HA   . TRP   A 1 147 ? 43.24227 -36.74964 -5.96000  1.000 17.99210 ? 254  TRP   A HA   1 
ATOM   2243 H  HB2  . TRP   A 1 147 ? 44.21515 -34.22077 -6.78566  1.000 20.98039 ? 254  TRP   A HB2  1 
ATOM   2244 H  HB3  . TRP   A 1 147 ? 44.96971 -35.60822 -6.96186  1.000 20.98039 ? 254  TRP   A HB3  1 
ATOM   2245 H  HD1  . TRP   A 1 147 ? 42.70661 -33.45752 -8.75736  1.000 20.44685 ? 254  TRP   A HD1  1 
ATOM   2246 H  HE1  . TRP   A 1 147 ? 42.10538 -34.35161 -10.89798 1.000 20.50897 ? 254  TRP   A HE1  1 
ATOM   2247 H  HE3  . TRP   A 1 147 ? 44.55963 -37.98931 -8.29851  1.000 20.21643 ? 254  TRP   A HE3  1 
ATOM   2248 H  HZ2  . TRP   A 1 147 ? 42.37811 -36.74319 -12.26515 1.000 20.29518 ? 254  TRP   A HZ2  1 
ATOM   2249 H  HZ3  . TRP   A 1 147 ? 44.31855 -39.47347 -10.04304 1.000 20.95137 ? 254  TRP   A HZ3  1 
ATOM   2250 H  HH2  . TRP   A 1 147 ? 43.27204 -38.85583 -12.00937 1.000 20.19562 ? 254  TRP   A HH2  1 
ATOM   2251 N  N    . GLY   A 1 148 ? 44.93793 -35.96234 -4.19861  1.000 16.51753 ? 255  GLY   A N    1 
ATOM   2252 C  CA   . GLY   A 1 148 ? 45.58741 -35.73067 -2.93197  1.000 16.75235 ? 255  GLY   A CA   1 
ATOM   2253 C  C    . GLY   A 1 148 ? 46.97278 -36.32511 -2.94896  1.000 16.70771 ? 255  GLY   A C    1 
ATOM   2254 O  O    . GLY   A 1 148 ? 47.61233 -36.44431 -4.00269  1.000 18.36462 ? 255  GLY   A O    1 
ATOM   2255 H  H    . GLY   A 1 148 ? 45.37331 -36.49260 -4.71713  1.000 19.82104 ? 255  GLY   A H    1 
ATOM   2256 H  HA2  . GLY   A 1 148 ? 45.65438 -34.77765 -2.76413  1.000 20.10283 ? 255  GLY   A HA2  1 
ATOM   2257 H  HA3  . GLY   A 1 148 ? 45.07570 -36.14190 -2.21787  1.000 20.10283 ? 255  GLY   A HA3  1 
ATOM   2258 N  N    . PRO   A 1 149 ? 47.45219 -36.73244 -1.77306  1.000 15.34844 ? 256  PRO   A N    1 
ATOM   2259 C  CA   . PRO   A 1 149 ? 48.75215 -37.39649 -1.69394  1.000 15.19706 ? 256  PRO   A CA   1 
ATOM   2260 C  C    . PRO   A 1 149 ? 48.78192 -38.63851 -2.56129  1.000 14.04971 ? 256  PRO   A C    1 
ATOM   2261 O  O    . PRO   A 1 149 ? 47.75627 -39.25320 -2.85357  1.000 14.48275 ? 256  PRO   A O    1 
ATOM   2262 C  CB   . PRO   A 1 149 ? 48.89319 -37.76218 -0.21547  1.000 16.55647 ? 256  PRO   A CB   1 
ATOM   2263 C  CG   . PRO   A 1 149 ? 47.86136 -36.98763 0.48405   1.000 20.05344 ? 256  PRO   A CG   1 
ATOM   2264 C  CD   . PRO   A 1 149 ? 46.75817 -36.70689 -0.48165  1.000 20.36020 ? 256  PRO   A CD   1 
ATOM   2265 H  HA   . PRO   A 1 149 ? 49.46351 -36.78780 -1.94764  1.000 18.23647 ? 256  PRO   A HA   1 
ATOM   2266 H  HB2  . PRO   A 1 149 ? 48.74842 -38.71413 -0.09831  1.000 19.86777 ? 256  PRO   A HB2  1 
ATOM   2267 H  HB3  . PRO   A 1 149 ? 49.77836 -37.52007 0.09878   1.000 19.86777 ? 256  PRO   A HB3  1 
ATOM   2268 H  HG2  . PRO   A 1 149 ? 47.52761 -37.50606 1.23288   1.000 24.06413 ? 256  PRO   A HG2  1 
ATOM   2269 H  HG3  . PRO   A 1 149 ? 48.24823 -36.15684 0.80189   1.000 24.06413 ? 256  PRO   A HG3  1 
ATOM   2270 H  HD2  . PRO   A 1 149 ? 46.07529 -37.39451 -0.43969  1.000 24.43224 ? 256  PRO   A HD2  1 
ATOM   2271 H  HD3  . PRO   A 1 149 ? 46.36327 -35.83658 -0.31575  1.000 24.43224 ? 256  PRO   A HD3  1 
ATOM   2272 N  N    . GLU   A 1 150 ? 49.99293 -39.02089 -2.94588  1.000 16.94157 ? 257  GLU   A N    1 
ATOM   2273 C  CA   . GLU   A 1 150 ? 50.16487 -40.11007 -3.89961  1.000 18.95374 ? 257  GLU   A CA   1 
ATOM   2274 C  C    . GLU   A 1 150 ? 49.44981 -41.36552 -3.43524  1.000 18.24134 ? 257  GLU   A C    1 
ATOM   2275 O  O    . GLU   A 1 150 ? 49.54653 -41.76782 -2.26960  1.000 16.74945 ? 257  GLU   A O    1 
ATOM   2276 C  CB   . GLU   A 1 150 ? 51.65209 -40.39032 -4.10324  1.000 25.89254 ? 257  GLU   A CB   1 
ATOM   2277 C  CG   . GLU   A 1 150 ? 51.97218 -41.08288 -5.40268  1.000 37.29696 ? 257  GLU   A CG   1 
ATOM   2278 C  CD   . GLU   A 1 150 ? 53.47191 -41.13048 -5.67409  1.000 45.23651 ? 257  GLU   A CD   1 
ATOM   2279 O  OE1  . GLU   A 1 150 ? 54.23219 -40.41474 -4.96940  1.000 48.15793 ? 257  GLU   A OE1  1 
ATOM   2280 O  OE2  . GLU   A 1 150 ? 53.88482 -41.90031 -6.57088  1.000 47.31787 ? 257  GLU   A OE2  1 
ATOM   2281 H  H    . GLU   A 1 150 ? 50.72789 -38.66853 -2.67154  1.000 20.32989 ? 257  GLU   A H    1 
ATOM   2282 H  HA   . GLU   A 1 150 ? 49.78166 -39.84792 -4.75128  1.000 22.74449 ? 257  GLU   A HA   1 
ATOM   2283 H  HB2  . GLU   A 1 150 ? 52.13178 -39.54731 -4.09200  1.000 31.07105 ? 257  GLU   A HB2  1 
ATOM   2284 H  HB3  . GLU   A 1 150 ? 51.96313 -40.95867 -3.38134  1.000 31.07105 ? 257  GLU   A HB3  1 
ATOM   2285 H  HG2  . GLU   A 1 150 ? 51.64196 -41.99426 -5.36762  1.000 44.75636 ? 257  GLU   A HG2  1 
ATOM   2286 H  HG3  . GLU   A 1 150 ? 51.54780 -40.60406 -6.13174  1.000 44.75636 ? 257  GLU   A HG3  1 
ATOM   2287 N  N    . ASP   A 1 151 ? 48.71705 -41.97205 -4.35945  1.000 17.48971 ? 258  ASP   A N    1 
ATOM   2288 C  CA   . ASP   A 1 151 ? 47.97455 -43.19982 -4.11937  1.000 17.40083 ? 258  ASP   A CA   1 
ATOM   2289 C  C    . ASP   A 1 151 ? 48.86577 -44.42128 -4.35298  1.000 18.66684 ? 258  ASP   A C    1 
ATOM   2290 O  O    . ASP   A 1 151 ? 48.51644 -45.38496 -5.04929  1.000 19.25310 ? 258  ASP   A O    1 
ATOM   2291 C  CB   . ASP   A 1 151 ? 46.73959 -43.22010 -5.00832  1.000 18.57254 ? 258  ASP   A CB   1 
ATOM   2292 C  CG   . ASP   A 1 151 ? 45.64217 -42.29015 -4.52393  1.000 16.20292 ? 258  ASP   A CG   1 
ATOM   2293 O  OD1  . ASP   A 1 151 ? 45.59984 -41.98934 -3.30695  1.000 15.11070 ? 258  ASP   A OD1  1 
ATOM   2294 O  OD2  . ASP   A 1 151 ? 44.78292 -41.88112 -5.35519  1.000 16.49777 ? 258  ASP   A OD2  1 
ATOM   2295 H  H    A ASP   A 1 151 ? 48.63109 -41.68045 -5.16393  0.530 20.98765 ? 258  ASP   A H    1 
ATOM   2296 H  H    B ASP   A 1 151 ? 48.63109 -41.68045 -5.16393  0.470 20.98765 ? 258  ASP   A H    1 
ATOM   2297 H  HA   . ASP   A 1 151 ? 47.67051 -43.22942 -3.19873  1.000 20.88100 ? 258  ASP   A HA   1
[truncated: 1,031,960 more chars]
