# Supplementary material for: Design, Synthesis, and Characterization of Dichlorobiphenyl-Derived Inhibitors of the Proprotein Convertase Furin
Source: J Med Chem. 2025 Nov 30;68(23):25157–70. doi: 10.1021/acs.jmedchem.5c02157 (PMC12703725; doi:10.1021/acs.jmedchem.5c02157)
Supplement: Supplementary file 7 [file jm5c02157_si_007.cif]

data_9QWD
# 
_entry.id   9QWD 
# 
_audit_conform.dict_name       mmcif_pdbx.dic 
_audit_conform.dict_version    5.406 
_audit_conform.dict_location   http://mmcif.pdb.org/dictionaries/ascii/mmcif_pdbx.dic 
# 
loop_
_database_2.database_id 
_database_2.database_code 
_database_2.pdbx_database_accession 
_database_2.pdbx_DOI 
PDB   9QWD         pdb_00009qwd 10.2210/pdb9qwd/pdb 
WWPDB D_1292146797 ?            ?                   
# 
_pdbx_database_status.status_code                     AUTH 
_pdbx_database_status.status_code_sf                  AUTH 
_pdbx_database_status.status_code_mr                  ? 
_pdbx_database_status.entry_id                        9QWD 
_pdbx_database_status.recvd_initial_deposition_date   2025-04-14 
_pdbx_database_status.SG_entry                        N 
_pdbx_database_status.deposit_site                    PDBE 
_pdbx_database_status.process_site                    PDBE 
_pdbx_database_status.status_code_cs                  ? 
_pdbx_database_status.status_code_nmr_data            ? 
_pdbx_database_status.methods_development_category    ? 
_pdbx_database_status.pdb_format_compatible           N 
# 
_pdbx_contact_author.id                 2 
_pdbx_contact_author.email              sven.dahms@plus.ac.at 
_pdbx_contact_author.name_first         Sven 
_pdbx_contact_author.name_last          Dahms 
_pdbx_contact_author.name_mi            O. 
_pdbx_contact_author.role               'principal investigator/group leader' 
_pdbx_contact_author.identifier_ORCID   0000-0002-0915-7579 
# 
loop_
_audit_author.name 
_audit_author.pdbx_ordinal 
_audit_author.identifier_ORCID 
'Dahms, S.O.'      1 0000-0002-0915-7579 
'Brandstetter, H.' 2 0000-0002-6089-3045 
# 
_citation.abstract                  ? 
_citation.abstract_id_CAS           ? 
_citation.book_id_ISBN              ? 
_citation.book_publisher            ? 
_citation.book_publisher_city       ? 
_citation.book_title                ? 
_citation.coordinate_linkage        ? 
_citation.country                   ? 
_citation.database_id_Medline       ? 
_citation.details                   ? 
_citation.id                        primary 
_citation.journal_abbrev            'To Be Published' 
_citation.journal_id_ASTM           ? 
_citation.journal_id_CSD            0353 
_citation.journal_id_ISSN           ? 
_citation.journal_full              ? 
_citation.journal_issue             ? 
_citation.journal_volume            ? 
_citation.language                  ? 
_citation.page_first                ? 
_citation.page_last                 ? 
_citation.title                     'Targeting the cryptic binding pocket of furin with biphenyl-based inhibitors.' 
_citation.year                      ? 
_citation.database_id_CSD           ? 
_citation.pdbx_database_id_DOI      ? 
_citation.pdbx_database_id_PubMed   ? 
_citation.pdbx_database_id_patent   ? 
_citation.unpublished_flag          ? 
# 
loop_
_citation_author.citation_id 
_citation_author.name 
_citation_author.ordinal 
_citation_author.identifier_ORCID 
primary 'Dahms, S.O.'      1 ? 
primary 'Brandstetter, H.' 2 ? 
# 
loop_
_entity.id 
_entity.type 
_entity.src_method 
_entity.pdbx_description 
_entity.formula_weight 
_entity.pdbx_number_of_molecules 
_entity.pdbx_ec 
_entity.pdbx_mutation 
_entity.pdbx_fragment 
_entity.details 
1 polymer     man Furin 52112.312 1   3.4.21.75 ? ? ? 
2 non-polymer syn 'CALCIUM ION' 40.078    3   ?         ? ? ? 
3 non-polymer syn 'SODIUM ION' 22.990    4   ?         ? ? ? 
4 non-polymer syn 'CHLORIDE ION' 35.453    1   ?         ? ? ? 
5 non-polymer syn 'DIMETHYL SULFOXIDE' 78.133    6   ?         ? ? ? 
6 non-polymer syn 2-acetamido-2-deoxy-beta-D-glucopyranose 221.208   1   ?         ? ? ? 
7 non-polymer syn 
'1-[[3-[3,5-bis(chloranyl)phenyl]-5-[(4-pyridin-4-ylpiperazin-1-yl)methyl]phenyl]methyl]-4-pyridin-4-yl-piperazine' 573.559   1   
?         ? ? ? 
8 water       nat water 18.015    444 ?         ? ? ? 
# 
_entity_name_com.entity_id   1 
_entity_name_com.name        'Dibasic-processing enzyme,Paired basic amino acid residue-cleaving enzyme,PACE' 
# 
_entity_poly.entity_id                      1 
_entity_poly.type                           'polypeptide(L)' 
_entity_poly.nstd_linkage                   no 
_entity_poly.nstd_monomer                   no 
_entity_poly.pdbx_seq_one_letter_code       
;DVYQEPTDPKFPQQWYLSGVTQRDLNVKAAWAQGYTGHGIVVSILDDGIEKNHPDLAGNYDPGASFDVNDQDPDPQPRYT
QMNDNRHGTRCAGEVAAVANNGVCGVGVAYNARIGGVRMLDGEVTDAVEARSLGLNPNHIHIYSASWGPEDDGKTVDGPA
RLAEEAFFRGVSQGRGGLGSIFVWASGNGGREHDSCNCDGYTNSIYTLSISSATQFGNVPWYSEACSSTLATTYSSGNQN
EKQIVTTDLRQKCTESHTGTSASAPLAAGIIALTLEANKNLTWRDMQHLVVQTSKPAHLNANDWATNGVGRKVSHSYGYG
LLDAGAMVALAQNWTTVAPQRKCIIDILTEPKDIGKRLEVRKTVTACLGEPNHITRLEHAQARLTLSYNRRGDLAIHLVS
PMGTRSTLLAARPHDYSADGFNDWAFMTTHSWDEDPSGEWVLEIENTSEANNYGTLTKFTLVLYGTASGSLVPRGSHHHH
;
_entity_poly.pdbx_seq_one_letter_code_can   
;DVYQEPTDPKFPQQWYLSGVTQRDLNVKAAWAQGYTGHGIVVSILDDGIEKNHPDLAGNYDPGASFDVNDQDPDPQPRYT
QMNDNRHGTRCAGEVAAVANNGVCGVGVAYNARIGGVRMLDGEVTDAVEARSLGLNPNHIHIYSASWGPEDDGKTVDGPA
RLAEEAFFRGVSQGRGGLGSIFVWASGNGGREHDSCNCDGYTNSIYTLSISSATQFGNVPWYSEACSSTLATTYSSGNQN
EKQIVTTDLRQKCTESHTGTSASAPLAAGIIALTLEANKNLTWRDMQHLVVQTSKPAHLNANDWATNGVGRKVSHSYGYG
LLDAGAMVALAQNWTTVAPQRKCIIDILTEPKDIGKRLEVRKTVTACLGEPNHITRLEHAQARLTLSYNRRGDLAIHLVS
PMGTRSTLLAARPHDYSADGFNDWAFMTTHSWDEDPSGEWVLEIENTSEANNYGTLTKFTLVLYGTASGSLVPRGSHHHH
;
_entity_poly.pdbx_strand_id                 A 
_entity_poly.pdbx_target_identifier         ? 
# 
loop_
_pdbx_entity_nonpoly.entity_id 
_pdbx_entity_nonpoly.name 
_pdbx_entity_nonpoly.comp_id 
2 'CALCIUM ION'                                                                                                       CA    
3 'SODIUM ION'                                                                                                        NA    
4 'CHLORIDE ION'                                                                                                      CL    
5 'DIMETHYL SULFOXIDE'                                                                                                DMS   
6 2-acetamido-2-deoxy-beta-D-glucopyranose                                                                            NAG   
7 '1-[[3-[3,5-bis(chloranyl)phenyl]-5-[(4-pyridin-4-ylpiperazin-1-yl)methyl]phenyl]methyl]-4-pyridin-4-yl-piperazine' A1JA2 
8 water                                                                                                               HOH   
# 
loop_
_entity_poly_seq.entity_id 
_entity_poly_seq.num 
_entity_poly_seq.mon_id 
_entity_poly_seq.hetero 
1 1   ASP n 
1 2   VAL n 
1 3   TYR n 
1 4   GLN n 
1 5   GLU n 
1 6   PRO n 
1 7   THR n 
1 8   ASP n 
1 9   PRO n 
1 10  LYS n 
1 11  PHE n 
1 12  PRO n 
1 13  GLN n 
1 14  GLN n 
1 15  TRP n 
1 16  TYR n 
1 17  LEU n 
1 18  SER n 
1 19  GLY n 
1 20  VAL n 
1 21  THR n 
1 22  GLN n 
1 23  ARG n 
1 24  ASP n 
1 25  LEU n 
1 26  ASN n 
1 27  VAL n 
1 28  LYS n 
1 29  ALA n 
1 30  ALA n 
1 31  TRP n 
1 32  ALA n 
1 33  GLN n 
1 34  GLY n 
1 35  TYR n 
1 36  THR n 
1 37  GLY n 
1 38  HIS n 
1 39  GLY n 
1 40  ILE n 
1 41  VAL n 
1 42  VAL n 
1 43  SER n 
1 44  ILE n 
1 45  LEU n 
1 46  ASP n 
1 47  ASP n 
1 48  GLY n 
1 49  ILE n 
1 50  GLU n 
1 51  LYS n 
1 52  ASN n 
1 53  HIS n 
1 54  PRO n 
1 55  ASP n 
1 56  LEU n 
1 57  ALA n 
1 58  GLY n 
1 59  ASN n 
1 60  TYR n 
1 61  ASP n 
1 62  PRO n 
1 63  GLY n 
1 64  ALA n 
1 65  SER n 
1 66  PHE n 
1 67  ASP n 
1 68  VAL n 
1 69  ASN n 
1 70  ASP n 
1 71  GLN n 
1 72  ASP n 
1 73  PRO n 
1 74  ASP n 
1 75  PRO n 
1 76  GLN n 
1 77  PRO n 
1 78  ARG n 
1 79  TYR n 
1 80  THR n 
1 81  GLN n 
1 82  MET n 
1 83  ASN n 
1 84  ASP n 
1 85  ASN n 
1 86  ARG n 
1 87  HIS n 
1 88  GLY n 
1 89  THR n 
1 90  ARG n 
1 91  CYS n 
1 92  ALA n 
1 93  GLY n 
1 94  GLU n 
1 95  VAL n 
1 96  ALA n 
1 97  ALA n 
1 98  VAL n 
1 99  ALA n 
1 100 ASN n 
1 101 ASN n 
1 102 GLY n 
1 103 VAL n 
1 104 CYS n 
1 105 GLY n 
1 106 VAL n 
1 107 GLY n 
1 108 VAL n 
1 109 ALA n 
1 110 TYR n 
1 111 ASN n 
1 112 ALA n 
1 113 ARG n 
1 114 ILE n 
1 115 GLY n 
1 116 GLY n 
1 117 VAL n 
1 118 ARG n 
1 119 MET n 
1 120 LEU n 
1 121 ASP n 
1 122 GLY n 
1 123 GLU n 
1 124 VAL n 
1 125 THR n 
1 126 ASP n 
1 127 ALA n 
1 128 VAL n 
1 129 GLU n 
1 130 ALA n 
1 131 ARG n 
1 132 SER n 
1 133 LEU n 
1 134 GLY n 
1 135 LEU n 
1 136 ASN n 
1 137 PRO n 
1 138 ASN n 
1 139 HIS n 
1 140 ILE n 
1 141 HIS n 
1 142 ILE n 
1 143 TYR n 
1 144 SER n 
1 145 ALA n 
1 146 SER n 
1 147 TRP n 
1 148 GLY n 
1 149 PRO n 
1 150 GLU n 
1 151 ASP n 
1 152 ASP n 
1 153 GLY n 
1 154 LYS n 
1 155 THR n 
1 156 VAL n 
1 157 ASP n 
1 158 GLY n 
1 159 PRO n 
1 160 ALA n 
1 161 ARG n 
1 162 LEU n 
1 163 ALA n 
1 164 GLU n 
1 165 GLU n 
1 166 ALA n 
1 167 PHE n 
1 168 PHE n 
1 169 ARG n 
1 170 GLY n 
1 171 VAL n 
1 172 SER n 
1 173 GLN n 
1 174 GLY n 
1 175 ARG n 
1 176 GLY n 
1 177 GLY n 
1 178 LEU n 
1 179 GLY n 
1 180 SER n 
1 181 ILE n 
1 182 PHE n 
1 183 VAL n 
1 184 TRP n 
1 185 ALA n 
1 186 SER n 
1 187 GLY n 
1 188 ASN n 
1 189 GLY n 
1 190 GLY n 
1 191 ARG n 
1 192 GLU n 
1 193 HIS n 
1 194 ASP n 
1 195 SER n 
1 196 CYS n 
1 197 ASN n 
1 198 CYS n 
1 199 ASP n 
1 200 GLY n 
1 201 TYR n 
1 202 THR n 
1 203 ASN n 
1 204 SER n 
1 205 ILE n 
1 206 TYR n 
1 207 THR n 
1 208 LEU n 
1 209 SER n 
1 210 ILE n 
1 211 SER n 
1 212 SER n 
1 213 ALA n 
1 214 THR n 
1 215 GLN n 
1 216 PHE n 
1 217 GLY n 
1 218 ASN n 
1 219 VAL n 
1 220 PRO n 
1 221 TRP n 
1 222 TYR n 
1 223 SER n 
1 224 GLU n 
1 225 ALA n 
1 226 CYS n 
1 227 SER n 
1 228 SER n 
1 229 THR n 
1 230 LEU n 
1 231 ALA n 
1 232 THR n 
1 233 THR n 
1 234 TYR n 
1 235 SER n 
1 236 SER n 
1 237 GLY n 
1 238 ASN n 
1 239 GLN n 
1 240 ASN n 
1 241 GLU n 
1 242 LYS n 
1 243 GLN n 
1 244 ILE n 
1 245 VAL n 
1 246 THR n 
1 247 THR n 
1 248 ASP n 
1 249 LEU n 
1 250 ARG n 
1 251 GLN n 
1 252 LYS n 
1 253 CYS n 
1 254 THR n 
1 255 GLU n 
1 256 SER n 
1 257 HIS n 
1 258 THR n 
1 259 GLY n 
1 260 THR n 
1 261 SER n 
1 262 ALA n 
1 263 SER n 
1 264 ALA n 
1 265 PRO n 
1 266 LEU n 
1 267 ALA n 
1 268 ALA n 
1 269 GLY n 
1 270 ILE n 
1 271 ILE n 
1 272 ALA n 
1 273 LEU n 
1 274 THR n 
1 275 LEU n 
1 276 GLU n 
1 277 ALA n 
1 278 ASN n 
1 279 LYS n 
1 280 ASN n 
1 281 LEU n 
1 282 THR n 
1 283 TRP n 
1 284 ARG n 
1 285 ASP n 
1 286 MET n 
1 287 GLN n 
1 288 HIS n 
1 289 LEU n 
1 290 VAL n 
1 291 VAL n 
1 292 GLN n 
1 293 THR n 
1 294 SER n 
1 295 LYS n 
1 296 PRO n 
1 297 ALA n 
1 298 HIS n 
1 299 LEU n 
1 300 ASN n 
1 301 ALA n 
1 302 ASN n 
1 303 ASP n 
1 304 TRP n 
1 305 ALA n 
1 306 THR n 
1 307 ASN n 
1 308 GLY n 
1 309 VAL n 
1 310 GLY n 
1 311 ARG n 
1 312 LYS n 
1 313 VAL n 
1 314 SER n 
1 315 HIS n 
1 316 SER n 
1 317 TYR n 
1 318 GLY n 
1 319 TYR n 
1 320 GLY n 
1 321 LEU n 
1 322 LEU n 
1 323 ASP n 
1 324 ALA n 
1 325 GLY n 
1 326 ALA n 
1 327 MET n 
1 328 VAL n 
1 329 ALA n 
1 330 LEU n 
1 331 ALA n 
1 332 GLN n 
1 333 ASN n 
1 334 TRP n 
1 335 THR n 
1 336 THR n 
1 337 VAL n 
1 338 ALA n 
1 339 PRO n 
1 340 GLN n 
1 341 ARG n 
1 342 LYS n 
1 343 CYS n 
1 344 ILE n 
1 345 ILE n 
1 346 ASP n 
1 347 ILE n 
1 348 LEU n 
1 349 THR n 
1 350 GLU n 
1 351 PRO n 
1 352 LYS n 
1 353 ASP n 
1 354 ILE n 
1 355 GLY n 
1 356 LYS n 
1 357 ARG n 
1 358 LEU n 
1 359 GLU n 
1 360 VAL n 
1 361 ARG n 
1 362 LYS n 
1 363 THR n 
1 364 VAL n 
1 365 THR n 
1 366 ALA n 
1 367 CYS n 
1 368 LEU n 
1 369 GLY n 
1 370 GLU n 
1 371 PRO n 
1 372 ASN n 
1 373 HIS n 
1 374 ILE n 
1 375 THR n 
1 376 ARG n 
1 377 LEU n 
1 378 GLU n 
1 379 HIS n 
1 380 ALA n 
1 381 GLN n 
1 382 ALA n 
1 383 ARG n 
1 384 LEU n 
1 385 THR n 
1 386 LEU n 
1 387 SER n 
1 388 TYR n 
1 389 ASN n 
1 390 ARG n 
1 391 ARG n 
1 392 GLY n 
1 393 ASP n 
1 394 LEU n 
1 395 ALA n 
1 396 ILE n 
1 397 HIS n 
1 398 LEU n 
1 399 VAL n 
1 400 SER n 
1 401 PRO n 
1 402 MET n 
1 403 GLY n 
1 404 THR n 
1 405 ARG n 
1 406 SER n 
1 407 THR n 
1 408 LEU n 
1 409 LEU n 
1 410 ALA n 
1 411 ALA n 
1 412 ARG n 
1 413 PRO n 
1 414 HIS n 
1 415 ASP n 
1 416 TYR n 
1 417 SER n 
1 418 ALA n 
1 419 ASP n 
1 420 GLY n 
1 421 PHE n 
1 422 ASN n 
1 423 ASP n 
1 424 TRP n 
1 425 ALA n 
1 426 PHE n 
1 427 MET n 
1 428 THR n 
1 429 THR n 
1 430 HIS n 
1 431 SER n 
1 432 TRP n 
1 433 ASP n 
1 434 GLU n 
1 435 ASP n 
1 436 PRO n 
1 437 SER n 
1 438 GLY n 
1 439 GLU n 
1 440 TRP n 
1 441 VAL n 
1 442 LEU n 
1 443 GLU n 
1 444 ILE n 
1 445 GLU n 
1 446 ASN n 
1 447 THR n 
1 448 SER n 
1 449 GLU n 
1 450 ALA n 
1 451 ASN n 
1 452 ASN n 
1 453 TYR n 
1 454 GLY n 
1 455 THR n 
1 456 LEU n 
1 457 THR n 
1 458 LYS n 
1 459 PHE n 
1 460 THR n 
1 461 LEU n 
1 462 VAL n 
1 463 LEU n 
1 464 TYR n 
1 465 GLY n 
1 466 THR n 
1 467 ALA n 
1 468 SER n 
1 469 GLY n 
1 470 SER n 
1 471 LEU n 
1 472 VAL n 
1 473 PRO n 
1 474 ARG n 
1 475 GLY n 
1 476 SER n 
1 477 HIS n 
1 478 HIS n 
1 479 HIS n 
1 480 HIS n 
# 
_entity_src_gen.entity_id                          1 
_entity_src_gen.pdbx_src_id                        1 
_entity_src_gen.pdbx_alt_source_flag               sample 
_entity_src_gen.pdbx_seq_type                      'Biological sequence' 
_entity_src_gen.pdbx_beg_seq_num                   1 
_entity_src_gen.pdbx_end_seq_num                   480 
_entity_src_gen.gene_src_common_name               human 
_entity_src_gen.gene_src_genus                     ? 
_entity_src_gen.pdbx_gene_src_gene                 'FURIN, FUR, PACE, PCSK3' 
_entity_src_gen.gene_src_species                   ? 
_entity_src_gen.gene_src_strain                    ? 
_entity_src_gen.gene_src_tissue                    ? 
_entity_src_gen.gene_src_tissue_fraction           ? 
_entity_src_gen.gene_src_details                   ? 
_entity_src_gen.pdbx_gene_src_fragment             ? 
_entity_src_gen.pdbx_gene_src_scientific_name      'Homo sapiens' 
_entity_src_gen.pdbx_gene_src_ncbi_taxonomy_id     9606 
_entity_src_gen.pdbx_gene_src_variant              ? 
_entity_src_gen.pdbx_gene_src_cell_line            ? 
_entity_src_gen.pdbx_gene_src_atcc                 ? 
_entity_src_gen.pdbx_gene_src_organ                ? 
_entity_src_gen.pdbx_gene_src_organelle            ? 
_entity_src_gen.pdbx_gene_src_cell                 ? 
_entity_src_gen.pdbx_gene_src_cellular_location    ? 
_entity_src_gen.host_org_common_name               ? 
_entity_src_gen.pdbx_host_org_scientific_name      'Homo sapiens' 
_entity_src_gen.pdbx_host_org_ncbi_taxonomy_id     9606 
_entity_src_gen.host_org_genus                     ? 
_entity_src_gen.pdbx_host_org_gene                 ? 
_entity_src_gen.pdbx_host_org_organ                ? 
_entity_src_gen.host_org_species                   ? 
_entity_src_gen.pdbx_host_org_tissue               ? 
_entity_src_gen.pdbx_host_org_tissue_fraction      ? 
_entity_src_gen.pdbx_host_org_strain               ? 
_entity_src_gen.pdbx_host_org_variant              ? 
_entity_src_gen.pdbx_host_org_cell_line            HEK293S 
_entity_src_gen.pdbx_host_org_atcc                 ? 
_entity_src_gen.pdbx_host_org_culture_collection   ? 
_entity_src_gen.pdbx_host_org_cell                 ? 
_entity_src_gen.pdbx_host_org_organelle            ? 
_entity_src_gen.pdbx_host_org_cellular_location    ? 
_entity_src_gen.pdbx_host_org_vector_type          ? 
_entity_src_gen.pdbx_host_org_vector               ? 
_entity_src_gen.host_org_details                   ? 
_entity_src_gen.expression_system_id               ? 
_entity_src_gen.plasmid_name                       ? 
_entity_src_gen.plasmid_details                    ? 
_entity_src_gen.pdbx_description                   ? 
# 
loop_
_chem_comp.id 
_chem_comp.type 
_chem_comp.mon_nstd_flag 
_chem_comp.name 
_chem_comp.pdbx_synonyms 
_chem_comp.formula 
_chem_comp.formula_weight 
A1JA2 non-polymer                  . 
'1-[[3-[3,5-bis(chloranyl)phenyl]-5-[(4-pyridin-4-ylpiperazin-1-yl)methyl]phenyl]methyl]-4-pyridin-4-yl-piperazine' ? 
'C32 H34 Cl2 N6' 573.559 
ALA   'L-peptide linking'          y ALANINE ? 'C3 H7 N O2'     89.093  
ARG   'L-peptide linking'          y ARGININE ? 'C6 H15 N4 O2 1' 175.209 
ASN   'L-peptide linking'          y ASPARAGINE ? 'C4 H8 N2 O3'    132.118 
ASP   'L-peptide linking'          y 'ASPARTIC ACID' ? 'C4 H7 N O4'     133.103 
CA    non-polymer                  . 'CALCIUM ION' ? 'Ca 2'           40.078  
CL    non-polymer                  . 'CHLORIDE ION' ? 'Cl -1'          35.453  
CYS   'L-peptide linking'          y CYSTEINE ? 'C3 H7 N O2 S'   121.158 
DMS   non-polymer                  . 'DIMETHYL SULFOXIDE' ? 'C2 H6 O S'      78.133  
GLN   'L-peptide linking'          y GLUTAMINE ? 'C5 H10 N2 O3'   146.144 
GLU   'L-peptide linking'          y 'GLUTAMIC ACID' ? 'C5 H9 N O4'     147.129 
GLY   'peptide linking'            y GLYCINE ? 'C2 H5 N O2'     75.067  
HIS   'L-peptide linking'          y HISTIDINE ? 'C6 H10 N3 O2 1' 156.162 
HOH   non-polymer                  . WATER ? 'H2 O'           18.015  
ILE   'L-peptide linking'          y ISOLEUCINE ? 'C6 H13 N O2'    131.173 
LEU   'L-peptide linking'          y LEUCINE ? 'C6 H13 N O2'    131.173 
LYS   'L-peptide linking'          y LYSINE ? 'C6 H15 N2 O2 1' 147.195 
MET   'L-peptide linking'          y METHIONINE ? 'C5 H11 N O2 S'  149.211 
NA    non-polymer                  . 'SODIUM ION' ? 'Na 1'           22.990  
NAG   'D-saccharide, beta linking' . 2-acetamido-2-deoxy-beta-D-glucopyranose 
;N-acetyl-beta-D-glucosamine; 2-acetamido-2-deoxy-beta-D-glucose; 2-acetamido-2-deoxy-D-glucose; 2-acetamido-2-deoxy-glucose; N-ACETYL-D-GLUCOSAMINE
;
'C8 H15 N O6'    221.208 
PHE   'L-peptide linking'          y PHENYLALANINE ? 'C9 H11 N O2'    165.189 
PRO   'L-peptide linking'          y PROLINE ? 'C5 H9 N O2'     115.130 
SER   'L-peptide linking'          y SERINE ? 'C3 H7 N O3'     105.093 
THR   'L-peptide linking'          y THREONINE ? 'C4 H9 N O3'     119.119 
TRP   'L-peptide linking'          y TRYPTOPHAN ? 'C11 H12 N2 O2'  204.225 
TYR   'L-peptide linking'          y TYROSINE ? 'C9 H11 N O3'    181.189 
VAL   'L-peptide linking'          y VALINE ? 'C5 H11 N O2'    117.146 
# 
loop_
_pdbx_chem_comp_identifier.comp_id 
_pdbx_chem_comp_identifier.type 
_pdbx_chem_comp_identifier.program 
_pdbx_chem_comp_identifier.program_version 
_pdbx_chem_comp_identifier.identifier 
NAG 'CONDENSED IUPAC CARBOHYDRATE SYMBOL' GMML     1.0 DGlcpNAcb                      
NAG 'COMMON NAME'                         GMML     1.0 N-acetyl-b-D-glucopyranosamine 
NAG 'IUPAC CARBOHYDRATE SYMBOL'           PDB-CARE 1.0 b-D-GlcpNAc                    
NAG 'SNFG CARBOHYDRATE SYMBOL'            GMML     1.0 GlcNAc                         
# 
loop_
_pdbx_poly_seq_scheme.asym_id 
_pdbx_poly_seq_scheme.entity_id 
_pdbx_poly_seq_scheme.seq_id 
_pdbx_poly_seq_scheme.mon_id 
_pdbx_poly_seq_scheme.ndb_seq_num 
_pdbx_poly_seq_scheme.pdb_seq_num 
_pdbx_poly_seq_scheme.auth_seq_num 
_pdbx_poly_seq_scheme.pdb_mon_id 
_pdbx_poly_seq_scheme.auth_mon_id 
_pdbx_poly_seq_scheme.pdb_strand_id 
_pdbx_poly_seq_scheme.pdb_ins_code 
_pdbx_poly_seq_scheme.hetero 
A 1 1   ASP 1   108 ?   ?   ?   A . n 
A 1 2   VAL 2   109 ?   ?   ?   A . n 
A 1 3   TYR 3   110 110 TYR TYR A . n 
A 1 4   GLN 4   111 111 GLN GLN A . n 
A 1 5   GLU 5   112 112 GLU GLU A . n 
A 1 6   PRO 6   113 113 PRO PRO A . n 
A 1 7   THR 7   114 114 THR THR A . n 
A 1 8   ASP 8   115 115 ASP ASP A . n 
A 1 9   PRO 9   116 116 PRO PRO A . n 
A 1 10  LYS 10  117 117 LYS LYS A . n 
A 1 11  PHE 11  118 118 PHE PHE A . n 
A 1 12  PRO 12  119 119 PRO PRO A . n 
A 1 13  GLN 13  120 120 GLN GLN A . n 
A 1 14  GLN 14  121 121 GLN GLN A . n 
A 1 15  TRP 15  122 122 TRP TRP A . n 
A 1 16  TYR 16  123 123 TYR TYR A . n 
A 1 17  LEU 17  124 124 LEU LEU A . n 
A 1 18  SER 18  125 125 SER SER A . n 
A 1 19  GLY 19  126 126 GLY GLY A . n 
A 1 20  VAL 20  127 127 VAL VAL A . n 
A 1 21  THR 21  128 128 THR THR A . n 
A 1 22  GLN 22  129 129 GLN GLN A . n 
A 1 23  ARG 23  130 130 ARG ARG A . n 
A 1 24  ASP 24  131 131 ASP ASP A . n 
A 1 25  LEU 25  132 132 LEU LEU A . n 
A 1 26  ASN 26  133 133 ASN ASN A . n 
A 1 27  VAL 27  134 134 VAL VAL A . n 
A 1 28  LYS 28  135 135 LYS LYS A . n 
A 1 29  ALA 29  136 136 ALA ALA A . n 
A 1 30  ALA 30  137 137 ALA ALA A . n 
A 1 31  TRP 31  138 138 TRP TRP A . n 
A 1 32  ALA 32  139 139 ALA ALA A . n 
A 1 33  GLN 33  140 140 GLN GLN A . n 
A 1 34  GLY 34  141 141 GLY GLY A . n 
A 1 35  TYR 35  142 142 TYR TYR A . n 
A 1 36  THR 36  143 143 THR THR A . n 
A 1 37  GLY 37  144 144 GLY GLY A . n 
A 1 38  HIS 38  145 145 HIS HIS A . n 
A 1 39  GLY 39  146 146 GLY GLY A . n 
A 1 40  ILE 40  147 147 ILE ILE A . n 
A 1 41  VAL 41  148 148 VAL VAL A . n 
A 1 42  VAL 42  149 149 VAL VAL A . n 
A 1 43  SER 43  150 150 SER SER A . n 
A 1 44  ILE 44  151 151 ILE ILE A . n 
A 1 45  LEU 45  152 152 LEU LEU A . n 
A 1 46  ASP 46  153 153 ASP ASP A . n 
A 1 47  ASP 47  154 154 ASP ASP A . n 
A 1 48  GLY 48  155 155 GLY GLY A . n 
A 1 49  ILE 49  156 156 ILE ILE A . n 
A 1 50  GLU 50  157 157 GLU GLU A . n 
A 1 51  LYS 51  158 158 LYS LYS A . n 
A 1 52  ASN 52  159 159 ASN ASN A . n 
A 1 53  HIS 53  160 160 HIS HIS A . n 
A 1 54  PRO 54  161 161 PRO PRO A . n 
A 1 55  ASP 55  162 162 ASP ASP A . n 
A 1 56  LEU 56  163 163 LEU LEU A . n 
A 1 57  ALA 57  164 164 ALA ALA A . n 
A 1 58  GLY 58  165 165 GLY GLY A . n 
A 1 59  ASN 59  166 166 ASN ASN A . n 
A 1 60  TYR 60  167 167 TYR TYR A . n 
A 1 61  ASP 61  168 168 ASP ASP A . n 
A 1 62  PRO 62  169 169 PRO PRO A . n 
A 1 63  GLY 63  170 170 GLY GLY A . n 
A 1 64  ALA 64  171 171 ALA ALA A . n 
A 1 65  SER 65  172 172 SER SER A . n 
A 1 66  PHE 66  173 173 PHE PHE A . n 
A 1 67  ASP 67  174 174 ASP ASP A . n 
A 1 68  VAL 68  175 175 VAL VAL A . n 
A 1 69  ASN 69  176 176 ASN ASN A . n 
A 1 70  ASP 70  177 177 ASP ASP A . n 
A 1 71  GLN 71  178 178 GLN GLN A . n 
A 1 72  ASP 72  179 179 ASP ASP A . n 
A 1 73  PRO 73  180 180 PRO PRO A . n 
A 1 74  ASP 74  181 181 ASP ASP A . n 
A 1 75  PRO 75  182 182 PRO PRO A . n 
A 1 76  GLN 76  183 183 GLN GLN A . n 
A 1 77  PRO 77  184 184 PRO PRO A . n 
A 1 78  ARG 78  185 185 ARG ARG A . n 
A 1 79  TYR 79  186 186 TYR TYR A . n 
A 1 80  THR 80  187 187 THR THR A . n 
A 1 81  GLN 81  188 188 GLN GLN A . n 
A 1 82  MET 82  189 189 MET MET A . n 
A 1 83  ASN 83  190 190 ASN ASN A . n 
A 1 84  ASP 84  191 191 ASP ASP A . n 
A 1 85  ASN 85  192 192 ASN ASN A . n 
A 1 86  ARG 86  193 193 ARG ARG A . n 
A 1 87  HIS 87  194 194 HIS HIS A . n 
A 1 88  GLY 88  195 195 GLY GLY A . n 
A 1 89  THR 89  196 196 THR THR A . n 
A 1 90  ARG 90  197 197 ARG ARG A . n 
A 1 91  CYS 91  198 198 CYS CYS A . n 
A 1 92  ALA 92  199 199 ALA ALA A . n 
A 1 93  GLY 93  200 200 GLY GLY A . n 
A 1 94  GLU 94  201 201 GLU GLU A . n 
A 1 95  VAL 95  202 202 VAL VAL A . n 
A 1 96  ALA 96  203 203 ALA ALA A . n 
A 1 97  ALA 97  204 204 ALA ALA A . n 
A 1 98  VAL 98  205 205 VAL VAL A . n 
A 1 99  ALA 99  206 206 ALA ALA A . n 
A 1 100 ASN 100 207 207 ASN ASN A . n 
A 1 101 ASN 101 208 208 ASN ASN A . n 
A 1 102 GLY 102 209 209 GLY GLY A . n 
A 1 103 VAL 103 210 210 VAL VAL A . n 
A 1 104 CYS 104 211 211 CYS CYS A . n 
A 1 105 GLY 105 212 212 GLY GLY A . n 
A 1 106 VAL 106 213 213 VAL VAL A . n 
A 1 107 GLY 107 214 214 GLY GLY A . n 
A 1 108 VAL 108 215 215 VAL VAL A . n 
A 1 109 ALA 109 216 216 ALA ALA A . n 
A 1 110 TYR 110 217 217 TYR TYR A . n 
A 1 111 ASN 111 218 218 ASN ASN A . n 
A 1 112 ALA 112 219 219 ALA ALA A . n 
A 1 113 ARG 113 220 220 ARG ARG A . n 
A 1 114 ILE 114 221 221 ILE ILE A . n 
A 1 115 GLY 115 222 222 GLY GLY A . n 
A 1 116 GLY 116 223 223 GLY GLY A . n 
A 1 117 VAL 117 224 224 VAL VAL A . n 
A 1 118 ARG 118 225 225 ARG ARG A . n 
A 1 119 MET 119 226 226 MET MET A . n 
A 1 120 LEU 120 227 227 LEU LEU A . n 
A 1 121 ASP 121 228 228 ASP ASP A . n 
A 1 122 GLY 122 229 229 GLY GLY A . n 
A 1 123 GLU 123 230 230 GLU GLU A . n 
A 1 124 VAL 124 231 231 VAL VAL A . n 
A 1 125 THR 125 232 232 THR THR A . n 
A 1 126 ASP 126 233 233 ASP ASP A . n 
A 1 127 ALA 127 234 234 ALA ALA A . n 
A 1 128 VAL 128 235 235 VAL VAL A . n 
A 1 129 GLU 129 236 236 GLU GLU A . n 
A 1 130 ALA 130 237 237 ALA ALA A . n 
A 1 131 ARG 131 238 238 ARG ARG A . n 
A 1 132 SER 132 239 239 SER SER A . n 
A 1 133 LEU 133 240 240 LEU LEU A . n 
A 1 134 GLY 134 241 241 GLY GLY A . n 
A 1 135 LEU 135 242 242 LEU LEU A . n 
A 1 136 ASN 136 243 243 ASN ASN A . n 
A 1 137 PRO 137 244 244 PRO PRO A . n 
A 1 138 ASN 138 245 245 ASN ASN A . n 
A 1 139 HIS 139 246 246 HIS HIS A . n 
A 1 140 ILE 140 247 247 ILE ILE A . n 
A 1 141 HIS 141 248 248 HIS HIS A . n 
A 1 142 ILE 142 249 249 ILE ILE A . n 
A 1 143 TYR 143 250 250 TYR TYR A . n 
A 1 144 SER 144 251 251 SER SER A . n 
A 1 145 ALA 145 252 252 ALA ALA A . n 
A 1 146 SER 146 253 253 SER SER A . n 
A 1 147 TRP 147 254 254 TRP TRP A . n 
A 1 148 GLY 148 255 255 GLY GLY A . n 
A 1 149 PRO 149 256 256 PRO PRO A . n 
A 1 150 GLU 150 257 257 GLU GLU A . n 
A 1 151 ASP 151 258 258 ASP ASP A . n 
A 1 152 ASP 152 259 259 ASP ASP A . n 
A 1 153 GLY 153 260 260 GLY GLY A . n 
A 1 154 LYS 154 261 261 LYS LYS A . n 
A 1 155 THR 155 262 262 THR THR A . n 
A 1 156 VAL 156 263 263 VAL VAL A . n 
A 1 157 ASP 157 264 264 ASP ASP A . n 
A 1 158 GLY 158 265 265 GLY GLY A . n 
A 1 159 PRO 159 266 266 PRO PRO A . n 
A 1 160 ALA 160 267 267 ALA ALA A . n 
A 1 161 ARG 161 268 268 ARG ARG A . n 
A 1 162 LEU 162 269 269 LEU LEU A . n 
A 1 163 ALA 163 270 270 ALA ALA A . n 
A 1 164 GLU 164 271 271 GLU GLU A . n 
A 1 165 GLU 165 272 272 GLU GLU A . n 
A 1 166 ALA 166 273 273 ALA ALA A . n 
A 1 167 PHE 167 274 274 PHE PHE A . n 
A 1 168 PHE 168 275 275 PHE PHE A . n 
A 1 169 ARG 169 276 276 ARG ARG A . n 
A 1 170 GLY 170 277 277 GLY GLY A . n 
A 1 171 VAL 171 278 278 VAL VAL A . n 
A 1 172 SER 172 279 279 SER SER A . n 
A 1 173 GLN 173 280 280 GLN GLN A . n 
A 1 174 GLY 174 281 281 GLY GLY A . n 
A 1 175 ARG 175 282 282 ARG ARG A . n 
A 1 176 GLY 176 283 283 GLY GLY A . n 
A 1 177 GLY 177 284 284 GLY GLY A . n 
A 1 178 LEU 178 285 285 LEU LEU A . n 
A 1 179 GLY 179 286 286 GLY GLY A . n 
A 1 180 SER 180 287 287 SER SER A . n 
A 1 181 ILE 181 288 288 ILE ILE A . n 
A 1 182 PHE 182 289 289 PHE PHE A . n 
A 1 183 VAL 183 290 290 VAL VAL A . n 
A 1 184 TRP 184 291 291 TRP TRP A . n 
A 1 185 ALA 185 292 292 ALA ALA A . n 
A 1 186 SER 186 293 293 SER SER A . n 
A 1 187 GLY 187 294 294 GLY GLY A . n 
A 1 188 ASN 188 295 295 ASN ASN A . n 
A 1 189 GLY 189 296 296 GLY GLY A . n 
A 1 190 GLY 190 297 297 GLY GLY A . n 
A 1 191 ARG 191 298 298 ARG ARG A . n 
A 1 192 GLU 192 299 299 GLU GLU A . n 
A 1 193 HIS 193 300 300 HIS HIS A . n 
A 1 194 ASP 194 301 301 ASP ASP A . n 
A 1 195 SER 195 302 302 SER SER A . n 
A 1 196 CYS 196 303 303 CYS CYS A . n 
A 1 197 ASN 197 304 304 ASN ASN A . n 
A 1 198 CYS 198 305 305 CYS CYS A . n 
A 1 199 ASP 199 306 306 ASP ASP A . n 
A 1 200 GLY 200 307 307 GLY GLY A . n 
A 1 201 TYR 201 308 308 TYR TYR A . n 
A 1 202 THR 202 309 309 THR THR A . n 
A 1 203 ASN 203 310 310 ASN ASN A . n 
A 1 204 SER 204 311 311 SER SER A . n 
A 1 205 ILE 205 312 312 ILE ILE A . n 
A 1 206 TYR 206 313 313 TYR TYR A . n 
A 1 207 THR 207 314 314 THR THR A . n 
A 1 208 LEU 208 315 315 LEU LEU A . n 
A 1 209 SER 209 316 316 SER SER A . n 
A 1 210 ILE 210 317 317 ILE ILE A . n 
A 1 211 SER 211 318 318 SER SER A . n 
A 1 212 SER 212 319 319 SER SER A . n 
A 1 213 ALA 213 320 320 ALA ALA A . n 
A 1 214 THR 214 321 321 THR THR A . n 
A 1 215 GLN 215 322 322 GLN GLN A . n 
A 1 216 PHE 216 323 323 PHE PHE A . n 
A 1 217 GLY 217 324 324 GLY GLY A . n 
A 1 218 ASN 218 325 325 ASN ASN A . n 
A 1 219 VAL 219 326 326 VAL VAL A . n 
A 1 220 PRO 220 327 327 PRO PRO A . n 
A 1 221 TRP 221 328 328 TRP TRP A . n 
A 1 222 TYR 222 329 329 TYR TYR A . n 
A 1 223 SER 223 330 330 SER SER A . n 
A 1 224 GLU 224 331 331 GLU GLU A . n 
A 1 225 ALA 225 332 332 ALA ALA A . n 
A 1 226 CYS 226 333 333 CYS CYS A . n 
A 1 227 SER 227 334 334 SER SER A . n 
A 1 228 SER 228 335 335 SER SER A . n 
A 1 229 THR 229 336 336 THR THR A . n 
A 1 230 LEU 230 337 337 LEU LEU A . n 
A 1 231 ALA 231 338 338 ALA ALA A . n 
A 1 232 THR 232 339 339 THR THR A . n 
A 1 233 THR 233 340 340 THR THR A . n 
A 1 234 TYR 234 341 341 TYR TYR A . n 
A 1 235 SER 235 342 342 SER SER A . n 
A 1 236 SER 236 343 343 SER SER A . n 
A 1 237 GLY 237 344 344 GLY GLY A . n 
A 1 238 ASN 238 345 345 ASN ASN A . n 
A 1 239 GLN 239 346 346 GLN GLN A . n 
A 1 240 ASN 240 347 347 ASN ASN A . n 
A 1 241 GLU 241 348 348 GLU GLU A . n 
A 1 242 LYS 242 349 349 LYS LYS A . n 
A 1 243 GLN 243 350 350 GLN GLN A . n 
A 1 244 ILE 244 351 351 ILE ILE A . n 
A 1 245 VAL 245 352 352 VAL VAL A . n 
A 1 246 THR 246 353 353 THR THR A . n 
A 1 247 THR 247 354 354 THR THR A . n 
A 1 248 ASP 248 355 355 ASP ASP A . n 
A 1 249 LEU 249 356 356 LEU LEU A . n 
A 1 250 ARG 250 357 357 ARG ARG A . n 
A 1 251 GLN 251 358 358 GLN GLN A . n 
A 1 252 LYS 252 359 359 LYS LYS A . n 
A 1 253 CYS 253 360 360 CYS CYS A . n 
A 1 254 THR 254 361 361 THR THR A . n 
A 1 255 GLU 255 362 362 GLU GLU A . n 
A 1 256 SER 256 363 363 SER SER A . n 
A 1 257 HIS 257 364 364 HIS HIS A . n 
A 1 258 THR 258 365 365 THR THR A . n 
A 1 259 GLY 259 366 366 GLY GLY A . n 
A 1 260 THR 260 367 367 THR THR A . n 
A 1 261 SER 261 368 368 SER SER A . n 
A 1 262 ALA 262 369 369 ALA ALA A . n 
A 1 263 SER 263 370 370 SER SER A . n 
A 1 264 ALA 264 371 371 ALA ALA A . n 
A 1 265 PRO 265 372 372 PRO PRO A . n 
A 1 266 LEU 266 373 373 LEU LEU A . n 
A 1 267 ALA 267 374 374 ALA ALA A . n 
A 1 268 ALA 268 375 375 ALA ALA A . n 
A 1 269 GLY 269 376 376 GLY GLY A . n 
A 1 270 ILE 270 377 377 ILE ILE A . n 
A 1 271 ILE 271 378 378 ILE ILE A . n 
A 1 272 ALA 272 379 379 ALA ALA A . n 
A 1 273 LEU 273 380 380 LEU LEU A . n 
A 1 274 THR 274 381 381 THR THR A . n 
A 1 275 LEU 275 382 382 LEU LEU A . n 
A 1 276 GLU 276 383 383 GLU GLU A . n 
A 1 277 ALA 277 384 384 ALA ALA A . n 
A 1 278 ASN 278 385 385 ASN ASN A . n 
A 1 279 LYS 279 386 386 LYS LYS A . n 
A 1 280 ASN 280 387 387 ASN ASN A . n 
A 1 281 LEU 281 388 388 LEU LEU A . n 
A 1 282 THR 282 389 389 THR THR A . n 
A 1 283 TRP 283 390 390 TRP TRP A . n 
A 1 284 ARG 284 391 391 ARG ARG A . n 
A 1 285 ASP 285 392 392 ASP ASP A . n 
A 1 286 MET 286 393 393 MET MET A . n 
A 1 287 GLN 287 394 394 GLN GLN A . n 
A 1 288 HIS 288 395 395 HIS HIS A . n 
A 1 289 LEU 289 396 396 LEU LEU A . n 
A 1 290 VAL 290 397 397 VAL VAL A . n 
A 1 291 VAL 291 398 398 VAL VAL A . n 
A 1 292 GLN 292 399 399 GLN GLN A . n 
A 1 293 THR 293 400 400 THR THR A . n 
A 1 294 SER 294 401 401 SER SER A . n 
A 1 295 LYS 295 402 402 LYS LYS A . n 
A 1 296 PRO 296 403 403 PRO PRO A . n 
A 1 297 ALA 297 404 404 ALA ALA A . n 
A 1 298 HIS 298 405 405 HIS HIS A . n 
A 1 299 LEU 299 406 406 LEU LEU A . n 
A 1 300 ASN 300 407 407 ASN ASN A . n 
A 1 301 ALA 301 408 408 ALA ALA A . n 
A 1 302 ASN 302 409 409 ASN ASN A . n 
A 1 303 ASP 303 410 410 ASP ASP A . n 
A 1 304 TRP 304 411 411 TRP TRP A . n 
A 1 305 ALA 305 412 412 ALA ALA A . n 
A 1 306 THR 306 413 413 THR THR A . n 
A 1 307 ASN 307 414 414 ASN ASN A . n 
A 1 308 GLY 308 415 415 GLY GLY A . n 
A 1 309 VAL 309 416 416 VAL VAL A . n 
A 1 310 GLY 310 417 417 GLY GLY A . n 
A 1 311 ARG 311 418 418 ARG ARG A . n 
A 1 312 LYS 312 419 419 LYS LYS A . n 
A 1 313 VAL 313 420 420 VAL VAL A . n 
A 1 314 SER 314 421 421 SER SER A . n 
A 1 315 HIS 315 422 422 HIS HIS A . n 
A 1 316 SER 316 423 423 SER SER A . n 
A 1 317 TYR 317 424 424 TYR TYR A . n 
A 1 318 GLY 318 425 425 GLY GLY A . n 
A 1 319 TYR 319 426 426 TYR TYR A . n 
A 1 320 GLY 320 427 427 GLY GLY A . n 
A 1 321 LEU 321 428 428 LEU LEU A . n 
A 1 322 LEU 322 429 429 LEU LEU A . n 
A 1 323 ASP 323 430 430 ASP ASP A . n 
A 1 324 ALA 324 431 431 ALA ALA A . n 
A 1 325 GLY 325 432 432 GLY GLY A . n 
A 1 326 ALA 326 433 433 ALA ALA A . n 
A 1 327 MET 327 434 434 MET MET A . n 
A 1 328 VAL 328 435 435 VAL VAL A . n 
A 1 329 ALA 329 436 436 ALA ALA A . n 
A 1 330 LEU 330 437 437 LEU LEU A . n 
A 1 331 ALA 331 438 438 ALA ALA A . n 
A 1 332 GLN 332 439 439 GLN GLN A . n 
A 1 333 ASN 333 440 440 ASN ASN A . n 
A 1 334 TRP 334 441 441 TRP TRP A . n 
A 1 335 THR 335 442 442 THR THR A . n 
A 1 336 THR 336 443 443 THR THR A . n 
A 1 337 VAL 337 444 444 VAL VAL A . n 
A 1 338 ALA 338 445 445 ALA ALA A . n 
A 1 339 PRO 339 446 446 PRO PRO A . n 
A 1 340 GLN 340 447 447 GLN GLN A . n 
A 1 341 ARG 341 448 448 ARG ARG A . n 
A 1 342 LYS 342 449 449 LYS LYS A . n 
A 1 343 CYS 343 450 450 CYS CYS A . n 
A 1 344 ILE 344 451 451 ILE ILE A . n 
A 1 345 ILE 345 452 452 ILE ILE A . n 
A 1 346 ASP 346 453 453 ASP ASP A . n 
A 1 347 ILE 347 454 454 ILE ILE A . n 
A 1 348 LEU 348 455 455 LEU LEU A . n 
A 1 349 THR 349 456 456 THR THR A . n 
A 1 350 GLU 350 457 457 GLU GLU A . n 
A 1 351 PRO 351 458 458 PRO PRO A . n 
A 1 352 LYS 352 459 459 LYS LYS A . n 
A 1 353 ASP 353 460 460 ASP ASP A . n 
A 1 354 ILE 354 461 461 ILE ILE A . n 
A 1 355 GLY 355 462 462 GLY GLY A . n 
A 1 356 LYS 356 463 463 LYS LYS A . n 
A 1 357 ARG 357 464 464 ARG ARG A . n 
A 1 358 LEU 358 465 465 LEU LEU A . n 
A 1 359 GLU 359 466 466 GLU GLU A . n 
A 1 360 VAL 360 467 467 VAL VAL A . n 
A 1 361 ARG 361 468 468 ARG ARG A . n 
A 1 362 LYS 362 469 469 LYS LYS A . n 
A 1 363 THR 363 470 470 THR THR A . n 
A 1 364 VAL 364 471 471 VAL VAL A . n 
A 1 365 THR 365 472 472 THR THR A . n 
A 1 366 ALA 366 473 473 ALA ALA A . n 
A 1 367 CYS 367 474 474 CYS CYS A . n 
A 1 368 LEU 368 475 475 LEU LEU A . n 
A 1 369 GLY 369 476 476 GLY GLY A . n 
A 1 370 GLU 370 477 477 GLU GLU A . n 
A 1 371 PRO 371 478 478 PRO PRO A . n 
A 1 372 ASN 372 479 479 ASN ASN A . n 
A 1 373 HIS 373 480 480 HIS HIS A . n 
A 1 374 ILE 374 481 481 ILE ILE A . n 
A 1 375 THR 375 482 482 THR THR A . n 
A 1 376 ARG 376 483 483 ARG ARG A . n 
A 1 377 LEU 377 484 484 LEU LEU A . n 
A 1 378 GLU 378 485 485 GLU GLU A . n 
A 1 379 HIS 379 486 486 HIS HIS A . n 
A 1 380 ALA 380 487 487 ALA ALA A . n 
A 1 381 GLN 381 488 488 GLN GLN A . n 
A 1 382 ALA 382 489 489 ALA ALA A . n 
A 1 383 ARG 383 490 490 ARG ARG A . n 
A 1 384 LEU 384 491 491 LEU LEU A . n 
A 1 385 THR 385 492 492 THR THR A . n 
A 1 386 LEU 386 493 493 LEU LEU A . n 
A 1 387 SER 387 494 494 SER SER A . n 
A 1 388 TYR 388 495 495 TYR TYR A . n 
A 1 389 ASN 389 496 496 ASN ASN A . n 
A 1 390 ARG 390 497 497 ARG ARG A . n 
A 1 391 ARG 391 498 498 ARG ARG A . n 
A 1 392 GLY 392 499 499 GLY GLY A . n 
A 1 393 ASP 393 500 500 ASP ASP A . n 
A 1 394 LEU 394 501 501 LEU LEU A . n 
A 1 395 ALA 395 502 502 ALA ALA A . n 
A 1 396 ILE 396 503 503 ILE ILE A . n 
A 1 397 HIS 397 504 504 HIS HIS A . n 
A 1 398 LEU 398 505 505 LEU LEU A . n 
A 1 399 VAL 399 506 506 VAL VAL A . n 
A 1 400 SER 400 507 507 SER SER A . n 
A 1 401 PRO 401 508 508 PRO PRO A . n 
A 1 402 MET 402 509 509 MET MET A . n 
A 1 403 GLY 403 510 510 GLY GLY A . n 
A 1 404 THR 404 511 511 THR THR A . n 
A 1 405 ARG 405 512 512 ARG ARG A . n 
A 1 406 SER 406 513 513 SER SER A . n 
A 1 407 THR 407 514 514 THR THR A . n 
A 1 408 LEU 408 515 515 LEU LEU A . n 
A 1 409 LEU 409 516 516 LEU LEU A . n 
A 1 410 ALA 410 517 517 ALA ALA A . n 
A 1 411 ALA 411 518 518 ALA ALA A . n 
A 1 412 ARG 412 519 519 ARG ARG A . n 
A 1 413 PRO 413 520 520 PRO PRO A . n 
A 1 414 HIS 414 521 521 HIS HIS A . n 
A 1 415 ASP 415 522 522 ASP ASP A . n 
A 1 416 TYR 416 523 523 TYR TYR A . n 
A 1 417 SER 417 524 524 SER SER A . n 
A 1 418 ALA 418 525 525 ALA ALA A . n 
A 1 419 ASP 419 526 526 ASP ASP A . n 
A 1 420 GLY 420 527 527 GLY GLY A . n 
A 1 421 PHE 421 528 528 PHE PHE A . n 
A 1 422 ASN 422 529 529 ASN ASN A . n 
A 1 423 ASP 423 530 530 ASP ASP A . n 
A 1 424 TRP 424 531 531 TRP TRP A . n 
A 1 425 ALA 425 532 532 ALA ALA A . n 
A 1 426 PHE 426 533 533 PHE PHE A . n 
A 1 427 MET 427 534 534 MET MET A . n 
A 1 428 THR 428 535 535 THR THR A . n 
A 1 429 THR 429 536 536 THR THR A . n 
A 1 430 HIS 430 537 537 HIS HIS A . n 
A 1 431 SER 431 538 538 SER SER A . n 
A 1 432 TRP 432 539 539 TRP TRP A . n 
A 1 433 ASP 433 540 540 ASP ASP A . n 
A 1 434 GLU 434 541 541 GLU GLU A . n 
A 1 435 ASP 435 542 542 ASP ASP A . n 
A 1 436 PRO 436 543 543 PRO PRO A . n 
A 1 437 SER 437 544 544 SER SER A . n 
A 1 438 GLY 438 545 545 GLY GLY A . n 
A 1 439 GLU 439 546 546 GLU GLU A . n 
A 1 440 TRP 440 547 547 TRP TRP A . n 
A 1 441 VAL 441 548 548 VAL VAL A . n 
A 1 442 LEU 442 549 549 LEU LEU A . n 
A 1 443 GLU 443 550 550 GLU GLU A . n 
A 1 444 ILE 444 551 551 ILE ILE A . n 
A 1 445 GLU 445 552 552 GLU GLU A . n 
A 1 446 ASN 446 553 553 ASN ASN A . n 
A 1 447 THR 447 554 554 THR THR A . n 
A 1 448 SER 448 555 555 SER SER A . n 
A 1 449 GLU 449 556 556 GLU GLU A . n 
A 1 450 ALA 450 557 557 ALA ALA A . n 
A 1 451 ASN 451 558 558 ASN ASN A . n 
A 1 452 ASN 452 559 559 ASN ASN A . n 
A 1 453 TYR 453 560 560 TYR TYR A . n 
A 1 454 GLY 454 561 561 GLY GLY A . n 
A 1 455 THR 455 562 562 THR THR A . n 
A 1 456 LEU 456 563 563 LEU LEU A . n 
A 1 457 THR 457 564 564 THR THR A . n 
A 1 458 LYS 458 565 565 LYS LYS A . n 
A 1 459 PHE 459 566 566 PHE PHE A . n 
A 1 460 THR 460 567 567 THR THR A . n 
A 1 461 LEU 461 568 568 LEU LEU A . n 
A 1 462 VAL 462 569 569 VAL VAL A . n 
A 1 463 LEU 463 570 570 LEU LEU A . n 
A 1 464 TYR 464 571 571 TYR TYR A . n 
A 1 465 GLY 465 572 572 GLY GLY A . n 
A 1 466 THR 466 573 573 THR THR A . n 
A 1 467 ALA 467 574 574 ALA ALA A . n 
A 1 468 SER 468 575 575 SER SER A . n 
A 1 469 GLY 469 576 576 GLY GLY A . n 
A 1 470 SER 470 577 577 SER SER A . n 
A 1 471 LEU 471 578 578 LEU LEU A . n 
A 1 472 VAL 472 579 579 VAL VAL A . n 
A 1 473 PRO 473 580 580 PRO PRO A . n 
A 1 474 ARG 474 581 581 ARG ARG A . n 
A 1 475 GLY 475 582 ?   ?   ?   A . n 
A 1 476 SER 476 583 ?   ?   ?   A . n 
A 1 477 HIS 477 584 ?   ?   ?   A . n 
A 1 478 HIS 478 585 ?   ?   ?   A . n 
A 1 479 HIS 479 586 ?   ?   ?   A . n 
A 1 480 HIS 480 587 ?   ?   ?   A . n 
# 
_pdbx_entity_instance_feature.ordinal        1 
_pdbx_entity_instance_feature.comp_id        A1JA2 
_pdbx_entity_instance_feature.asym_id        ? 
_pdbx_entity_instance_feature.seq_num        ? 
_pdbx_entity_instance_feature.auth_comp_id   A1JA2 
_pdbx_entity_instance_feature.auth_asym_id   ? 
_pdbx_entity_instance_feature.auth_seq_num   ? 
_pdbx_entity_instance_feature.feature_type   'SUBJECT OF INVESTIGATION' 
_pdbx_entity_instance_feature.details        ? 
# 
loop_
_pdbx_nonpoly_scheme.asym_id 
_pdbx_nonpoly_scheme.entity_id 
_pdbx_nonpoly_scheme.mon_id 
_pdbx_nonpoly_scheme.ndb_seq_num 
_pdbx_nonpoly_scheme.pdb_seq_num 
_pdbx_nonpoly_scheme.auth_seq_num 
_pdbx_nonpoly_scheme.pdb_mon_id 
_pdbx_nonpoly_scheme.auth_mon_id 
_pdbx_nonpoly_scheme.pdb_strand_id 
_pdbx_nonpoly_scheme.pdb_ins_code 
B 2 CA    1   601  1    CA    CA  A . 
C 2 CA    1   602  2    CA    CA  A . 
D 2 CA    1   603  3    CA    CA  A . 
E 3 NA    1   604  4    NA    NA  A . 
F 3 NA    1   605  5    NA    NA  A . 
G 3 NA    1   606  6    NA    NA  A . 
H 3 NA    1   607  7    NA    NA  A . 
I 4 CL    1   608  8    CL    CL  A . 
J 5 DMS   1   609  11   DMS   DMS A . 
K 5 DMS   1   610  13   DMS   DMS A . 
L 5 DMS   1   611  14   DMS   DMS A . 
M 5 DMS   1   612  15   DMS   DMS A . 
N 5 DMS   1   613  16   DMS   DMS A . 
O 5 DMS   1   614  17   DMS   DMS A . 
P 6 NAG   1   615  1    NAG   NAG A . 
Q 7 A1JA2 1   616  1    A1JA2 LIG A . 
R 8 HOH   1   701  1559 HOH   HOH A . 
R 8 HOH   2   702  702  HOH   HOH A . 
R 8 HOH   3   703  1644 HOH   HOH A . 
R 8 HOH   4   704  783  HOH   HOH A . 
R 8 HOH   5   705  1636 HOH   HOH A . 
R 8 HOH   6   706  1431 HOH   HOH A . 
R 8 HOH   7   707  1581 HOH   HOH A . 
R 8 HOH   8   708  1641 HOH   HOH A . 
R 8 HOH   9   709  1511 HOH   HOH A . 
R 8 HOH   10  710  813  HOH   HOH A . 
R 8 HOH   11  711  1611 HOH   HOH A . 
R 8 HOH   12  712  766  HOH   HOH A . 
R 8 HOH   13  713  790  HOH   HOH A . 
R 8 HOH   14  714  771  HOH   HOH A . 
R 8 HOH   15  715  730  HOH   HOH A . 
R 8 HOH   16  716  1647 HOH   HOH A . 
R 8 HOH   17  717  1602 HOH   HOH A . 
R 8 HOH   18  718  1573 HOH   HOH A . 
R 8 HOH   19  719  709  HOH   HOH A . 
R 8 HOH   20  720  736  HOH   HOH A . 
R 8 HOH   21  721  715  HOH   HOH A . 
R 8 HOH   22  722  1637 HOH   HOH A . 
R 8 HOH   23  723  1578 HOH   HOH A . 
R 8 HOH   24  724  1346 HOH   HOH A . 
R 8 HOH   25  725  1475 HOH   HOH A . 
R 8 HOH   26  726  1386 HOH   HOH A . 
R 8 HOH   27  727  1394 HOH   HOH A . 
R 8 HOH   28  728  919  HOH   HOH A . 
R 8 HOH   29  729  706  HOH   HOH A . 
R 8 HOH   30  730  720  HOH   HOH A . 
R 8 HOH   31  731  965  HOH   HOH A . 
R 8 HOH   32  732  743  HOH   HOH A . 
R 8 HOH   33  733  1478 HOH   HOH A . 
R 8 HOH   34  734  807  HOH   HOH A . 
R 8 HOH   35  735  1567 HOH   HOH A . 
R 8 HOH   36  736  792  HOH   HOH A . 
R 8 HOH   37  737  878  HOH   HOH A . 
R 8 HOH   38  738  1312 HOH   HOH A . 
R 8 HOH   39  739  1356 HOH   HOH A . 
R 8 HOH   40  740  725  HOH   HOH A . 
R 8 HOH   41  741  853  HOH   HOH A . 
R 8 HOH   42  742  1351 HOH   HOH A . 
R 8 HOH   43  743  789  HOH   HOH A . 
R 8 HOH   44  744  806  HOH   HOH A . 
R 8 HOH   45  745  817  HOH   HOH A . 
R 8 HOH   46  746  1361 HOH   HOH A . 
R 8 HOH   47  747  1464 HOH   HOH A . 
R 8 HOH   48  748  764  HOH   HOH A . 
R 8 HOH   49  749  1325 HOH   HOH A . 
R 8 HOH   50  750  760  HOH   HOH A . 
R 8 HOH   51  751  996  HOH   HOH A . 
R 8 HOH   52  752  872  HOH   HOH A . 
R 8 HOH   53  753  1324 HOH   HOH A . 
R 8 HOH   54  754  1566 HOH   HOH A . 
R 8 HOH   55  755  1571 HOH   HOH A . 
R 8 HOH   56  756  761  HOH   HOH A . 
R 8 HOH   57  757  1279 HOH   HOH A . 
R 8 HOH   58  758  1357 HOH   HOH A . 
R 8 HOH   59  759  901  HOH   HOH A . 
R 8 HOH   60  760  1568 HOH   HOH A . 
R 8 HOH   61  761  1406 HOH   HOH A . 
R 8 HOH   62  762  979  HOH   HOH A . 
R 8 HOH   63  763  803  HOH   HOH A . 
R 8 HOH   64  764  1531 HOH   HOH A . 
R 8 HOH   65  765  812  HOH   HOH A . 
R 8 HOH   66  766  825  HOH   HOH A . 
R 8 HOH   67  767  755  HOH   HOH A . 
R 8 HOH   68  768  890  HOH   HOH A . 
R 8 HOH   69  769  1512 HOH   HOH A . 
R 8 HOH   70  770  753  HOH   HOH A . 
R 8 HOH   71  771  848  HOH   HOH A . 
R 8 HOH   72  772  752  HOH   HOH A . 
R 8 HOH   73  773  1310 HOH   HOH A . 
R 8 HOH   74  774  748  HOH   HOH A . 
R 8 HOH   75  775  1630 HOH   HOH A . 
R 8 HOH   76  776  879  HOH   HOH A . 
R 8 HOH   77  777  776  HOH   HOH A . 
R 8 HOH   78  778  821  HOH   HOH A . 
R 8 HOH   79  779  1413 HOH   HOH A . 
R 8 HOH   80  780  765  HOH   HOH A . 
R 8 HOH   81  781  799  HOH   HOH A . 
R 8 HOH   82  782  787  HOH   HOH A . 
R 8 HOH   83  783  762  HOH   HOH A . 
R 8 HOH   84  784  735  HOH   HOH A . 
R 8 HOH   85  785  1270 HOH   HOH A . 
R 8 HOH   86  786  734  HOH   HOH A . 
R 8 HOH   87  787  737  HOH   HOH A . 
R 8 HOH   88  788  1448 HOH   HOH A . 
R 8 HOH   89  789  882  HOH   HOH A . 
R 8 HOH   90  790  775  HOH   HOH A . 
R 8 HOH   91  791  857  HOH   HOH A . 
R 8 HOH   92  792  802  HOH   HOH A . 
R 8 HOH   93  793  754  HOH   HOH A . 
R 8 HOH   94  794  865  HOH   HOH A . 
R 8 HOH   95  795  1550 HOH   HOH A . 
R 8 HOH   96  796  815  HOH   HOH A . 
R 8 HOH   97  797  739  HOH   HOH A . 
R 8 HOH   98  798  1599 HOH   HOH A . 
R 8 HOH   99  799  1472 HOH   HOH A . 
R 8 HOH   100 800  1442 HOH   HOH A . 
R 8 HOH   101 801  847  HOH   HOH A . 
R 8 HOH   102 802  801  HOH   HOH A . 
R 8 HOH   103 803  1503 HOH   HOH A . 
R 8 HOH   104 804  1246 HOH   HOH A . 
R 8 HOH   105 805  1549 HOH   HOH A . 
R 8 HOH   106 806  782  HOH   HOH A . 
R 8 HOH   107 807  716  HOH   HOH A . 
R 8 HOH   108 808  1597 HOH   HOH A . 
R 8 HOH   109 809  1643 HOH   HOH A . 
R 8 HOH   110 810  851  HOH   HOH A . 
R 8 HOH   111 811  1525 HOH   HOH A . 
R 8 HOH   112 812  784  HOH   HOH A . 
R 8 HOH   113 813  1322 HOH   HOH A . 
R 8 HOH   114 814  1352 HOH   HOH A . 
R 8 HOH   115 815  757  HOH   HOH A . 
R 8 HOH   116 816  906  HOH   HOH A . 
R 8 HOH   117 817  908  HOH   HOH A . 
R 8 HOH   118 818  1359 HOH   HOH A . 
R 8 HOH   119 819  811  HOH   HOH A . 
R 8 HOH   120 820  769  HOH   HOH A . 
R 8 HOH   121 821  864  HOH   HOH A . 
R 8 HOH   122 822  1070 HOH   HOH A . 
R 8 HOH   123 823  826  HOH   HOH A . 
R 8 HOH   124 824  1654 HOH   HOH A . 
R 8 HOH   125 825  1164 HOH   HOH A . 
R 8 HOH   126 826  794  HOH   HOH A . 
R 8 HOH   127 827  824  HOH   HOH A . 
R 8 HOH   128 828  827  HOH   HOH A . 
R 8 HOH   129 829  1460 HOH   HOH A . 
R 8 HOH   130 830  1509 HOH   HOH A . 
R 8 HOH   131 831  854  HOH   HOH A . 
R 8 HOH   132 832  780  HOH   HOH A . 
R 8 HOH   133 833  1155 HOH   HOH A . 
R 8 HOH   134 834  1616 HOH   HOH A . 
R 8 HOH   135 835  1035 HOH   HOH A . 
R 8 HOH   136 836  1455 HOH   HOH A . 
R 8 HOH   137 837  904  HOH   HOH A . 
R 8 HOH   138 838  773  HOH   HOH A . 
R 8 HOH   139 839  902  HOH   HOH A . 
R 8 HOH   140 840  745  HOH   HOH A . 
R 8 HOH   141 841  1487 HOH   HOH A . 
R 8 HOH   142 842  829  HOH   HOH A . 
R 8 HOH   143 843  1353 HOH   HOH A . 
R 8 HOH   144 844  1528 HOH   HOH A . 
R 8 HOH   145 845  788  HOH   HOH A . 
R 8 HOH   146 846  1497 HOH   HOH A . 
R 8 HOH   147 847  1268 HOH   HOH A . 
R 8 HOH   148 848  870  HOH   HOH A . 
R 8 HOH   149 849  928  HOH   HOH A . 
R 8 HOH   150 850  918  HOH   HOH A . 
R 8 HOH   151 851  842  HOH   HOH A . 
R 8 HOH   152 852  934  HOH   HOH A . 
R 8 HOH   153 853  1360 HOH   HOH A . 
R 8 HOH   154 854  893  HOH   HOH A . 
R 8 HOH   155 855  859  HOH   HOH A . 
R 8 HOH   156 856  809  HOH   HOH A . 
R 8 HOH   157 857  1596 HOH   HOH A . 
R 8 HOH   158 858  1499 HOH   HOH A . 
R 8 HOH   159 859  1436 HOH   HOH A . 
R 8 HOH   160 860  1370 HOH   HOH A . 
R 8 HOH   161 861  1492 HOH   HOH A . 
R 8 HOH   162 862  1582 HOH   HOH A . 
R 8 HOH   163 863  1443 HOH   HOH A . 
R 8 HOH   164 864  1530 HOH   HOH A . 
R 8 HOH   165 865  875  HOH   HOH A . 
R 8 HOH   166 866  924  HOH   HOH A . 
R 8 HOH   167 867  830  HOH   HOH A . 
R 8 HOH   168 868  733  HOH   HOH A . 
R 8 HOH   169 869  1653 HOH   HOH A . 
R 8 HOH   170 870  915  HOH   HOH A . 
R 8 HOH   171 871  947  HOH   HOH A . 
R 8 HOH   172 872  833  HOH   HOH A . 
R 8 HOH   173 873  1634 HOH   HOH A . 
R 8 HOH   174 874  932  HOH   HOH A . 
R 8 HOH   175 875  1333 HOH   HOH A . 
R 8 HOH   176 876  840  HOH   HOH A . 
R 8 HOH   177 877  1580 HOH   HOH A . 
R 8 HOH   178 878  909  HOH   HOH A . 
R 8 HOH   179 879  944  HOH   HOH A . 
R 8 HOH   180 880  940  HOH   HOH A . 
R 8 HOH   181 881  927  HOH   HOH A . 
R 8 HOH   182 882  892  HOH   HOH A . 
R 8 HOH   183 883  937  HOH   HOH A . 
R 8 HOH   184 884  1289 HOH   HOH A . 
R 8 HOH   185 885  1561 HOH   HOH A . 
R 8 HOH   186 886  866  HOH   HOH A . 
R 8 HOH   187 887  950  HOH   HOH A . 
R 8 HOH   188 888  925  HOH   HOH A . 
R 8 HOH   189 889  1452 HOH   HOH A . 
R 8 HOH   190 890  1076 HOH   HOH A . 
R 8 HOH   191 891  844  HOH   HOH A . 
R 8 HOH   192 892  1258 HOH   HOH A . 
R 8 HOH   193 893  1045 HOH   HOH A . 
R 8 HOH   194 894  929  HOH   HOH A . 
R 8 HOH   195 895  1462 HOH   HOH A . 
R 8 HOH   196 896  1544 HOH   HOH A . 
R 8 HOH   197 897  1315 HOH   HOH A . 
R 8 HOH   198 898  1523 HOH   HOH A . 
R 8 HOH   199 899  921  HOH   HOH A . 
R 8 HOH   200 900  1294 HOH   HOH A . 
R 8 HOH   201 901  1013 HOH   HOH A . 
R 8 HOH   202 902  1657 HOH   HOH A . 
R 8 HOH   203 903  781  HOH   HOH A . 
R 8 HOH   204 904  1517 HOH   HOH A . 
R 8 HOH   205 905  837  HOH   HOH A . 
R 8 HOH   206 906  863  HOH   HOH A . 
R 8 HOH   207 907  1649 HOH   HOH A . 
R 8 HOH   208 908  1508 HOH   HOH A . 
R 8 HOH   209 909  855  HOH   HOH A . 
R 8 HOH   210 910  953  HOH   HOH A . 
R 8 HOH   211 911  1021 HOH   HOH A . 
R 8 HOH   212 912  973  HOH   HOH A . 
R 8 HOH   213 913  958  HOH   HOH A . 
R 8 HOH   214 914  869  HOH   HOH A . 
R 8 HOH   215 915  911  HOH   HOH A . 
R 8 HOH   216 916  1445 HOH   HOH A . 
R 8 HOH   217 917  750  HOH   HOH A . 
R 8 HOH   218 918  900  HOH   HOH A . 
R 8 HOH   219 919  1572 HOH   HOH A . 
R 8 HOH   220 920  823  HOH   HOH A . 
R 8 HOH   221 921  1500 HOH   HOH A . 
R 8 HOH   222 922  914  HOH   HOH A . 
R 8 HOH   223 923  1334 HOH   HOH A . 
R 8 HOH   224 924  1670 HOH   HOH A . 
R 8 HOH   225 925  1395 HOH   HOH A . 
R 8 HOH   226 926  883  HOH   HOH A . 
R 8 HOH   227 927  1570 HOH   HOH A . 
R 8 HOH   228 928  994  HOH   HOH A . 
R 8 HOH   229 929  1480 HOH   HOH A . 
R 8 HOH   230 930  1483 HOH   HOH A . 
R 8 HOH   231 931  1486 HOH   HOH A . 
R 8 HOH   232 932  1546 HOH   HOH A . 
R 8 HOH   233 933  1364 HOH   HOH A . 
R 8 HOH   234 934  1046 HOH   HOH A . 
R 8 HOH   235 935  1446 HOH   HOH A . 
R 8 HOH   236 936  1284 HOH   HOH A . 
R 8 HOH   237 937  1590 HOH   HOH A . 
R 8 HOH   238 938  1311 HOH   HOH A . 
R 8 HOH   239 939  1037 HOH   HOH A . 
R 8 HOH   240 940  1330 HOH   HOH A . 
R 8 HOH   241 941  931  HOH   HOH A . 
R 8 HOH   242 942  926  HOH   HOH A . 
R 8 HOH   243 943  1287 HOH   HOH A . 
R 8 HOH   244 944  1014 HOH   HOH A . 
R 8 HOH   245 945  1476 HOH   HOH A . 
R 8 HOH   246 946  1417 HOH   HOH A . 
R 8 HOH   247 947  961  HOH   HOH A . 
R 8 HOH   248 948  969  HOH   HOH A . 
R 8 HOH   249 949  1009 HOH   HOH A . 
R 8 HOH   250 950  943  HOH   HOH A . 
R 8 HOH   251 951  1569 HOH   HOH A . 
R 8 HOH   252 952  942  HOH   HOH A . 
R 8 HOH   253 953  938  HOH   HOH A . 
R 8 HOH   254 954  1627 HOH   HOH A . 
R 8 HOH   255 955  1584 HOH   HOH A . 
R 8 HOH   256 956  899  HOH   HOH A . 
R 8 HOH   257 957  1094 HOH   HOH A . 
R 8 HOH   258 958  1667 HOH   HOH A . 
R 8 HOH   259 959  1060 HOH   HOH A . 
R 8 HOH   260 960  922  HOH   HOH A . 
R 8 HOH   261 961  910  HOH   HOH A . 
R 8 HOH   262 962  885  HOH   HOH A . 
R 8 HOH   263 963  1411 HOH   HOH A . 
R 8 HOH   264 964  1383 HOH   HOH A . 
R 8 HOH   265 965  981  HOH   HOH A . 
R 8 HOH   266 966  991  HOH   HOH A . 
R 8 HOH   267 967  990  HOH   HOH A . 
R 8 HOH   268 968  858  HOH   HOH A . 
R 8 HOH   269 969  1560 HOH   HOH A . 
R 8 HOH   270 970  1652 HOH   HOH A . 
R 8 HOH   271 971  1023 HOH   HOH A . 
R 8 HOH   272 972  1579 HOH   HOH A . 
R 8 HOH   273 973  1565 HOH   HOH A . 
R 8 HOH   274 974  1604 HOH   HOH A . 
R 8 HOH   275 975  986  HOH   HOH A . 
R 8 HOH   276 976  1586 HOH   HOH A . 
R 8 HOH   277 977  1365 HOH   HOH A . 
R 8 HOH   278 978  1010 HOH   HOH A . 
R 8 HOH   279 979  1028 HOH   HOH A . 
R 8 HOH   280 980  1484 HOH   HOH A . 
R 8 HOH   281 981  1323 HOH   HOH A . 
R 8 HOH   282 982  1416 HOH   HOH A . 
R 8 HOH   283 983  1661 HOH   HOH A . 
R 8 HOH   284 984  989  HOH   HOH A . 
R 8 HOH   285 985  1008 HOH   HOH A . 
R 8 HOH   286 986  1126 HOH   HOH A . 
R 8 HOH   287 987  1007 HOH   HOH A . 
R 8 HOH   288 988  1057 HOH   HOH A . 
R 8 HOH   289 989  1468 HOH   HOH A . 
R 8 HOH   290 990  1575 HOH   HOH A . 
R 8 HOH   291 991  998  HOH   HOH A . 
R 8 HOH   292 992  951  HOH   HOH A . 
R 8 HOH   293 993  1298 HOH   HOH A . 
R 8 HOH   294 994  983  HOH   HOH A . 
R 8 HOH   295 995  966  HOH   HOH A . 
R 8 HOH   296 996  1506 HOH   HOH A . 
R 8 HOH   297 997  1069 HOH   HOH A . 
R 8 HOH   298 998  856  HOH   HOH A . 
R 8 HOH   299 999  1068 HOH   HOH A . 
R 8 HOH   300 1000 1407 HOH   HOH A . 
R 8 HOH   301 1001 1065 HOH   HOH A . 
R 8 HOH   302 1002 1543 HOH   HOH A . 
R 8 HOH   303 1003 1002 HOH   HOH A . 
R 8 HOH   304 1004 967  HOH   HOH A . 
R 8 HOH   305 1005 1538 HOH   HOH A . 
R 8 HOH   306 1006 1439 HOH   HOH A . 
R 8 HOH   307 1007 1526 HOH   HOH A . 
R 8 HOH   308 1008 1434 HOH   HOH A . 
R 8 HOH   309 1009 1017 HOH   HOH A . 
R 8 HOH   310 1010 1574 HOH   HOH A . 
R 8 HOH   311 1011 1040 HOH   HOH A . 
R 8 HOH   312 1012 1107 HOH   HOH A . 
R 8 HOH   313 1013 1589 HOH   HOH A . 
R 8 HOH   314 1014 959  HOH   HOH A . 
R 8 HOH   315 1015 1072 HOH   HOH A . 
R 8 HOH   316 1016 1006 HOH   HOH A . 
R 8 HOH   317 1017 1029 HOH   HOH A . 
R 8 HOH   318 1018 1034 HOH   HOH A . 
R 8 HOH   319 1019 1655 HOH   HOH A . 
R 8 HOH   320 1020 1331 HOH   HOH A . 
R 8 HOH   321 1021 1052 HOH   HOH A . 
R 8 HOH   322 1022 1467 HOH   HOH A . 
R 8 HOH   323 1023 1612 HOH   HOH A . 
R 8 HOH   324 1024 1437 HOH   HOH A . 
R 8 HOH   325 1025 1328 HOH   HOH A . 
R 8 HOH   326 1026 1473 HOH   HOH A . 
R 8 HOH   327 1027 1450 HOH   HOH A . 
R 8 HOH   328 1028 1482 HOH   HOH A . 
R 8 HOH   329 1029 1451 HOH   HOH A . 
R 8 HOH   330 1030 1458 HOH   HOH A . 
R 8 HOH   331 1031 1020 HOH   HOH A . 
R 8 HOH   332 1032 1182 HOH   HOH A . 
R 8 HOH   333 1033 1054 HOH   HOH A . 
R 8 HOH   334 1034 1363 HOH   HOH A . 
R 8 HOH   335 1035 1554 HOH   HOH A . 
R 8 HOH   336 1036 997  HOH   HOH A . 
R 8 HOH   337 1037 1576 HOH   HOH A . 
R 8 HOH   338 1038 1614 HOH   HOH A . 
R 8 HOH   339 1039 1518 HOH   HOH A . 
R 8 HOH   340 1040 1018 HOH   HOH A . 
R 8 HOH   341 1041 862  HOH   HOH A . 
R 8 HOH   342 1042 1059 HOH   HOH A . 
R 8 HOH   343 1043 1088 HOH   HOH A . 
R 8 HOH   344 1044 1659 HOH   HOH A . 
R 8 HOH   345 1045 916  HOH   HOH A . 
R 8 HOH   346 1046 1397 HOH   HOH A . 
R 8 HOH   347 1047 1354 HOH   HOH A . 
R 8 HOH   348 1048 1073 HOH   HOH A . 
R 8 HOH   349 1049 1048 HOH   HOH A . 
R 8 HOH   350 1050 1577 HOH   HOH A . 
R 8 HOH   351 1051 1664 HOH   HOH A . 
R 8 HOH   352 1052 1548 HOH   HOH A . 
R 8 HOH   353 1053 941  HOH   HOH A . 
R 8 HOH   354 1054 1110 HOH   HOH A . 
R 8 HOH   355 1055 1105 HOH   HOH A . 
R 8 HOH   356 1056 1666 HOH   HOH A . 
R 8 HOH   357 1057 1621 HOH   HOH A . 
R 8 HOH   358 1058 1645 HOH   HOH A . 
R 8 HOH   359 1059 1128 HOH   HOH A . 
R 8 HOH   360 1060 1093 HOH   HOH A . 
R 8 HOH   361 1061 1470 HOH   HOH A . 
R 8 HOH   362 1062 1598 HOH   HOH A . 
R 8 HOH   363 1063 1469 HOH   HOH A . 
R 8 HOH   364 1064 1245 HOH   HOH A . 
R 8 HOH   365 1065 1591 HOH   HOH A . 
R 8 HOH   366 1066 1051 HOH   HOH A . 
R 8 HOH   367 1067 1515 HOH   HOH A . 
R 8 HOH   368 1068 1295 HOH   HOH A . 
R 8 HOH   369 1069 1062 HOH   HOH A . 
R 8 HOH   370 1070 1392 HOH   HOH A . 
R 8 HOH   371 1071 1131 HOH   HOH A . 
R 8 HOH   372 1072 1165 HOH   HOH A . 
R 8 HOH   373 1073 1433 HOH   HOH A . 
R 8 HOH   374 1074 1519 HOH   HOH A . 
R 8 HOH   375 1075 1114 HOH   HOH A . 
R 8 HOH   376 1076 1668 HOH   HOH A . 
R 8 HOH   377 1077 1136 HOH   HOH A . 
R 8 HOH   378 1078 1016 HOH   HOH A . 
R 8 HOH   379 1079 1633 HOH   HOH A . 
R 8 HOH   380 1080 1642 HOH   HOH A . 
R 8 HOH   381 1081 1650 HOH   HOH A . 
R 8 HOH   382 1082 888  HOH   HOH A . 
R 8 HOH   383 1083 1158 HOH   HOH A . 
R 8 HOH   384 1084 1510 HOH   HOH A . 
R 8 HOH   385 1085 1171 HOH   HOH A . 
R 8 HOH   386 1086 1547 HOH   HOH A . 
R 8 HOH   387 1087 1504 HOH   HOH A . 
R 8 HOH   388 1088 1408 HOH   HOH A . 
R 8 HOH   389 1089 1494 HOH   HOH A . 
R 8 HOH   390 1090 1159 HOH   HOH A . 
R 8 HOH   391 1091 1170 HOH   HOH A . 
R 8 HOH   392 1092 1624 HOH   HOH A . 
R 8 HOH   393 1093 1491 HOH   HOH A . 
R 8 HOH   394 1094 1669 HOH   HOH A . 
R 8 HOH   395 1095 1278 HOH   HOH A . 
R 8 HOH   396 1096 1174 HOH   HOH A . 
R 8 HOH   397 1097 1019 HOH   HOH A . 
R 8 HOH   398 1098 1303 HOH   HOH A . 
R 8 HOH   399 1099 1498 HOH   HOH A . 
R 8 HOH   400 1100 1345 HOH   HOH A . 
R 8 HOH   401 1101 1474 HOH   HOH A . 
R 8 HOH   402 1102 1485 HOH   HOH A . 
R 8 HOH   403 1103 1496 HOH   HOH A . 
R 8 HOH   404 1104 1183 HOH   HOH A . 
R 8 HOH   405 1105 1629 HOH   HOH A . 
R 8 HOH   406 1106 1501 HOH   HOH A . 
R 8 HOH   407 1107 1375 HOH   HOH A . 
R 8 HOH   408 1108 808  HOH   HOH A . 
R 8 HOH   409 1109 1587 HOH   HOH A . 
R 8 HOH   410 1110 1208 HOH   HOH A . 
R 8 HOH   411 1111 1216 HOH   HOH A . 
R 8 HOH   412 1112 1665 HOH   HOH A . 
R 8 HOH   413 1113 1420 HOH   HOH A . 
R 8 HOH   414 1114 1615 HOH   HOH A . 
R 8 HOH   415 1115 1471 HOH   HOH A . 
R 8 HOH   416 1116 1540 HOH   HOH A . 
R 8 HOH   417 1117 1622 HOH   HOH A . 
R 8 HOH   418 1118 1193 HOH   HOH A . 
R 8 HOH   419 1119 1195 HOH   HOH A . 
R 8 HOH   420 1120 1366 HOH   HOH A . 
R 8 HOH   421 1121 1632 HOH   HOH A . 
R 8 HOH   422 1122 1505 HOH   HOH A . 
R 8 HOH   423 1123 1198 HOH   HOH A . 
R 8 HOH   424 1124 1186 HOH   HOH A . 
R 8 HOH   425 1125 1537 HOH   HOH A . 
R 8 HOH   426 1126 1593 HOH   HOH A . 
R 8 HOH   427 1127 1532 HOH   HOH A . 
R 8 HOH   428 1128 1502 HOH   HOH A . 
R 8 HOH   429 1129 1651 HOH   HOH A . 
R 8 HOH   430 1130 1585 HOH   HOH A . 
R 8 HOH   431 1131 1201 HOH   HOH A . 
R 8 HOH   432 1132 1564 HOH   HOH A . 
R 8 HOH   433 1133 1326 HOH   HOH A . 
R 8 HOH   434 1134 1527 HOH   HOH A . 
R 8 HOH   435 1135 1214 HOH   HOH A . 
R 8 HOH   436 1136 1479 HOH   HOH A . 
R 8 HOH   437 1137 710  HOH   HOH A . 
R 8 HOH   438 1138 1493 HOH   HOH A . 
R 8 HOH   439 1139 1490 HOH   HOH A . 
R 8 HOH   440 1140 1244 HOH   HOH A . 
R 8 HOH   441 1141 1389 HOH   HOH A . 
R 8 HOH   442 1142 1635 HOH   HOH A . 
R 8 HOH   443 1143 1367 HOH   HOH A . 
R 8 HOH   444 1144 1631 HOH   HOH A . 
# 
loop_
_pdbx_unobs_or_zero_occ_atoms.id 
_pdbx_unobs_or_zero_occ_atoms.PDB_model_num 
_pdbx_unobs_or_zero_occ_atoms.polymer_flag 
_pdbx_unobs_or_zero_occ_atoms.occupancy_flag 
_pdbx_unobs_or_zero_occ_atoms.auth_asym_id 
_pdbx_unobs_or_zero_occ_atoms.auth_comp_id 
_pdbx_unobs_or_zero_occ_atoms.auth_seq_id 
_pdbx_unobs_or_zero_occ_atoms.PDB_ins_code 
_pdbx_unobs_or_zero_occ_atoms.auth_atom_id 
_pdbx_unobs_or_zero_occ_atoms.label_alt_id 
_pdbx_unobs_or_zero_occ_atoms.label_asym_id 
_pdbx_unobs_or_zero_occ_atoms.label_comp_id 
_pdbx_unobs_or_zero_occ_atoms.label_seq_id 
_pdbx_unobs_or_zero_occ_atoms.label_atom_id 
1  1 Y 0 A GLN 111 ? OE1 ? A GLN 4   OE1 
2  1 Y 0 A GLN 111 ? NE2 ? A GLN 4   NE2 
3  1 Y 0 A LYS 117 ? CE  ? A LYS 10  CE  
4  1 Y 0 A LYS 117 ? NZ  ? A LYS 10  NZ  
5  1 Y 0 A VAL 127 ? CG1 ? A VAL 20  CG1 
6  1 Y 0 A VAL 127 ? CG2 ? A VAL 20  CG2 
7  1 Y 0 A GLN 129 ? CG  ? A GLN 22  CG  
8  1 Y 0 A GLN 129 ? CD  ? A GLN 22  CD  
9  1 Y 0 A GLN 129 ? OE1 ? A GLN 22  OE1 
10 1 Y 0 A GLN 129 ? NE2 ? A GLN 22  NE2 
11 1 Y 0 A ARG 130 ? NE  ? A ARG 23  NE  
12 1 Y 0 A ARG 130 ? CZ  ? A ARG 23  CZ  
13 1 Y 0 A ARG 130 ? NH1 ? A ARG 23  NH1 
14 1 Y 0 A ARG 130 ? NH2 ? A ARG 23  NH2 
15 1 Y 0 A GLN 178 ? OE1 ? A GLN 71  OE1 
16 1 Y 0 A GLN 178 ? NE2 ? A GLN 71  NE2 
17 1 Y 0 A MET 189 ? CE  ? A MET 82  CE  
18 1 Y 0 A LYS 261 ? NZ  ? A LYS 154 NZ  
19 1 Y 0 A GLU 271 ? CD  ? A GLU 164 CD  
20 1 Y 0 A GLU 271 ? OE1 ? A GLU 164 OE1 
21 1 Y 0 A GLU 271 ? OE2 ? A GLU 164 OE2 
22 1 Y 0 A ARG 298 ? CZ  ? A ARG 191 CZ  
23 1 Y 0 A ARG 298 ? NH1 ? A ARG 191 NH1 
24 1 Y 0 A ARG 298 ? NH2 ? A ARG 191 NH2 
25 1 Y 0 A LYS 349 ? CE  ? A LYS 242 CE  
26 1 Y 0 A LYS 349 ? NZ  ? A LYS 242 NZ  
27 1 Y 0 A LYS 359 ? CE  ? A LYS 252 CE  
28 1 Y 0 A LYS 359 ? NZ  ? A LYS 252 NZ  
29 1 Y 0 A LYS 386 ? CE  ? A LYS 279 CE  
30 1 Y 0 A LYS 386 ? NZ  ? A LYS 279 NZ  
31 1 Y 0 A ARG 464 ? CZ  ? A ARG 357 CZ  
32 1 Y 0 A ARG 464 ? NH1 ? A ARG 357 NH1 
33 1 Y 0 A ARG 464 ? NH2 ? A ARG 357 NH2 
34 1 Y 0 A LYS 469 ? NZ  ? A LYS 362 NZ  
35 1 Y 0 A GLU 552 ? CD  ? A GLU 445 CD  
36 1 Y 0 A GLU 552 ? OE1 ? A GLU 445 OE1 
37 1 Y 0 A GLU 552 ? OE2 ? A GLU 445 OE2 
# 
loop_
_software.citation_id 
_software.classification 
_software.compiler_name 
_software.compiler_version 
_software.contact_author 
_software.contact_author_email 
_software.date 
_software.description 
_software.dependencies 
_software.hardware 
_software.language 
_software.location 
_software.mods 
_software.name 
_software.os 
_software.os_version 
_software.type 
_software.version 
_software.pdbx_reference_DOI 
_software.pdbx_ordinal 
? refinement       ? ? ? ? ? ? ? ? ? ? ? PHENIX ? ? ? 1.20.1_4487            ? 1 
? phasing          ? ? ? ? ? ? ? ? ? ? ? PHENIX ? ? ? 1.20.1_4487            ? 2 
? 'data reduction' ? ? ? ? ? ? ? ? ? ? ? XDS    ? ? ? 'VERSION Jun 30, 2023' ? 3 
? 'data scaling'   ? ? ? ? ? ? ? ? ? ? ? XDS    ? ? ? 'VERSION Jun 30, 2023' ? 4 
# 
_cell.angle_alpha                  90.000 
_cell.angle_alpha_esd              ? 
_cell.angle_beta                   90.000 
_cell.angle_beta_esd               ? 
_cell.angle_gamma                  120.000 
_cell.angle_gamma_esd              ? 
_cell.entry_id                     9QWD 
_cell.details                      ? 
_cell.formula_units_Z              ? 
_cell.length_a                     131.507 
_cell.length_a_esd                 ? 
_cell.length_b                     131.507 
_cell.length_b_esd                 ? 
_cell.length_c                     155.350 
_cell.length_c_esd                 ? 
_cell.volume                       2326696.157 
_cell.volume_esd                   ? 
_cell.Z_PDB                        12 
_cell.reciprocal_angle_alpha       ? 
_cell.reciprocal_angle_beta        ? 
_cell.reciprocal_angle_gamma       ? 
_cell.reciprocal_angle_alpha_esd   ? 
_cell.reciprocal_angle_beta_esd    ? 
_cell.reciprocal_angle_gamma_esd   ? 
_cell.reciprocal_length_a          ? 
_cell.reciprocal_length_b          ? 
_cell.reciprocal_length_c          ? 
_cell.reciprocal_length_a_esd      ? 
_cell.reciprocal_length_b_esd      ? 
_cell.reciprocal_length_c_esd      ? 
_cell.pdbx_unique_axis             ? 
_cell.pdbx_esd_method              ? 
# 
_symmetry.entry_id                         9QWD 
_symmetry.cell_setting                     ? 
_symmetry.Int_Tables_number                179 
_symmetry.space_group_name_Hall            'P 65 2 (x,y,z+1/12)' 
_symmetry.space_group_name_H-M             'P 65 2 2' 
_symmetry.pdbx_full_space_group_name_H-M   ? 
# 
_exptl.absorpt_coefficient_mu     ? 
_exptl.absorpt_correction_T_max   ? 
_exptl.absorpt_correction_T_min   ? 
_exptl.absorpt_correction_type    ? 
_exptl.absorpt_process_details    ? 
_exptl.entry_id                   9QWD 
_exptl.crystals_number            1 
_exptl.details                    ? 
_exptl.method                     'X-RAY DIFFRACTION' 
_exptl.method_details             ? 
# 
_exptl_crystal.colour                       ? 
_exptl_crystal.density_diffrn               ? 
_exptl_crystal.density_Matthews             3.72 
_exptl_crystal.density_method               ? 
_exptl_crystal.density_percent_sol          66.94 
_exptl_crystal.description                  ? 
_exptl_crystal.F_000                        ? 
_exptl_crystal.id                           1 
_exptl_crystal.preparation                  ? 
_exptl_crystal.size_max                     ? 
_exptl_crystal.size_mid                     ? 
_exptl_crystal.size_min                     ? 
_exptl_crystal.size_rad                     ? 
_exptl_crystal.colour_lustre                ? 
_exptl_crystal.colour_modifier              ? 
_exptl_crystal.colour_primary               ? 
_exptl_crystal.density_meas                 ? 
_exptl_crystal.density_meas_esd             ? 
_exptl_crystal.density_meas_gt              ? 
_exptl_crystal.density_meas_lt              ? 
_exptl_crystal.density_meas_temp            ? 
_exptl_crystal.density_meas_temp_esd        ? 
_exptl_crystal.density_meas_temp_gt         ? 
_exptl_crystal.density_meas_temp_lt         ? 
_exptl_crystal.pdbx_crystal_image_url       ? 
_exptl_crystal.pdbx_crystal_image_format    ? 
_exptl_crystal.pdbx_mosaicity               ? 
_exptl_crystal.pdbx_mosaicity_esd           ? 
_exptl_crystal.pdbx_mosaic_method           ? 
_exptl_crystal.pdbx_mosaic_block_size       ? 
_exptl_crystal.pdbx_mosaic_block_size_esd   ? 
# 
_exptl_crystal_grow.apparatus       ? 
_exptl_crystal_grow.atmosphere      ? 
_exptl_crystal_grow.crystal_id      1 
_exptl_crystal_grow.details         ? 
_exptl_crystal_grow.method          'VAPOR DIFFUSION, SITTING DROP' 
_exptl_crystal_grow.method_ref      ? 
_exptl_crystal_grow.pH              ? 
_exptl_crystal_grow.pressure        ? 
_exptl_crystal_grow.pressure_esd    ? 
_exptl_crystal_grow.seeding         ? 
_exptl_crystal_grow.seeding_ref     ? 
_exptl_crystal_grow.temp_details    ? 
_exptl_crystal_grow.temp_esd        ? 
_exptl_crystal_grow.time            ? 
_exptl_crystal_grow.pdbx_details    
'CRYSTALLIZATION SOLUTION: 100mM MES, 200mM K/NAH2PO4, PH 5.5, 2 M NACL; RESERVOIR SOLUTION: 3.0-3.2M NACL' 
_exptl_crystal_grow.pdbx_pH_range   ? 
_exptl_crystal_grow.temp            293.15 
# 
_diffrn.ambient_environment              ? 
_diffrn.ambient_temp                     100 
_diffrn.ambient_temp_details             ? 
_diffrn.ambient_temp_esd                 ? 
_diffrn.crystal_id                       1 
_diffrn.crystal_support                  ? 
_diffrn.crystal_treatment                ? 
_diffrn.details                          ? 
_diffrn.id                               1 
_diffrn.ambient_pressure                 ? 
_diffrn.ambient_pressure_esd             ? 
_diffrn.ambient_pressure_gt              ? 
_diffrn.ambient_pressure_lt              ? 
_diffrn.ambient_temp_gt                  ? 
_diffrn.ambient_temp_lt                  ? 
_diffrn.pdbx_serial_crystal_experiment   N 
# 
_diffrn_detector.details                      ? 
_diffrn_detector.detector                     PIXEL 
_diffrn_detector.diffrn_id                    1 
_diffrn_detector.type                         'DECTRIS EIGER X 4M' 
_diffrn_detector.area_resol_mean              ? 
_diffrn_detector.dtime                        ? 
_diffrn_detector.pdbx_frames_total            ? 
_diffrn_detector.pdbx_collection_time_total   ? 
_diffrn_detector.pdbx_collection_date         2023-09-30 
_diffrn_detector.pdbx_frequency               ? 
_diffrn_detector.id                           ? 
_diffrn_detector.number_of_axes               ? 
# 
_diffrn_radiation.collimation                      ? 
_diffrn_radiation.diffrn_id                        1 
_diffrn_radiation.filter_edge                      ? 
_diffrn_radiation.inhomogeneity                    ? 
_diffrn_radiation.monochromator                    ? 
_diffrn_radiation.polarisn_norm                    ? 
_diffrn_radiation.polarisn_ratio                   ? 
_diffrn_radiation.probe                            ? 
_diffrn_radiation.type                             ? 
_diffrn_radiation.xray_symbol                      ? 
_diffrn_radiation.wavelength_id                    1 
_diffrn_radiation.pdbx_monochromatic_or_laue_m_l   M 
_diffrn_radiation.pdbx_wavelength_list             ? 
_diffrn_radiation.pdbx_wavelength                  ? 
_diffrn_radiation.pdbx_diffrn_protocol             'SINGLE WAVELENGTH' 
_diffrn_radiation.pdbx_analyzer                    ? 
_diffrn_radiation.pdbx_scattering_type             x-ray 
# 
_diffrn_radiation_wavelength.id           1 
_diffrn_radiation_wavelength.wavelength   0.967697 
_diffrn_radiation_wavelength.wt           1.0 
# 
_diffrn_source.current                     ? 
_diffrn_source.details                     ? 
_diffrn_source.diffrn_id                   1 
_diffrn_source.power                       ? 
_diffrn_source.size                        ? 
_diffrn_source.source                      SYNCHROTRON 
_diffrn_source.target                      ? 
_diffrn_source.type                        'ESRF BEAMLINE MASSIF-3' 
_diffrn_source.voltage                     ? 
_diffrn_source.take-off_angle              ? 
_diffrn_source.pdbx_wavelength_list        0.967697 
_diffrn_source.pdbx_wavelength             ? 
_diffrn_source.pdbx_synchrotron_beamline   MASSIF-3 
_diffrn_source.pdbx_synchrotron_site       ESRF 
# 
_reflns.B_iso_Wilson_estimate                          20.88 
_reflns.entry_id                                       9QWD 
_reflns.data_reduction_details                         ? 
_reflns.data_reduction_method                          ? 
_reflns.d_resolution_high                              1.60 
_reflns.d_resolution_low                               45.93 
_reflns.details                                        ? 
_reflns.limit_h_max                                    ? 
_reflns.limit_h_min                                    ? 
_reflns.limit_k_max                                    ? 
_reflns.limit_k_min                                    ? 
_reflns.limit_l_max                                    ? 
_reflns.limit_l_min                                    ? 
_reflns.number_all                                     ? 
_reflns.number_obs                                     104095 
_reflns.observed_criterion                             ? 
_reflns.observed_criterion_F_max                       ? 
_reflns.observed_criterion_F_min                       ? 
_reflns.observed_criterion_I_max                       ? 
_reflns.observed_criterion_I_min                       ? 
_reflns.observed_criterion_sigma_F                     ? 
_reflns.observed_criterion_sigma_I                     ? 
_reflns.percent_possible_obs                           99.9 
_reflns.R_free_details                                 ? 
_reflns.Rmerge_F_all                                   ? 
_reflns.Rmerge_F_obs                                   ? 
_reflns.Friedel_coverage                               ? 
_reflns.number_gt                                      ? 
_reflns.threshold_expression                           ? 
_reflns.pdbx_redundancy                                20.7 
_reflns.pdbx_netI_over_av_sigmaI                       ? 
_reflns.pdbx_netI_over_sigmaI                          16.19 
_reflns.pdbx_res_netI_over_av_sigmaI_2                 ? 
_reflns.pdbx_res_netI_over_sigmaI_2                    ? 
_reflns.pdbx_chi_squared                               ? 
_reflns.pdbx_scaling_rejects                           ? 
_reflns.pdbx_d_res_high_opt                            ? 
_reflns.pdbx_d_res_low_opt                             ? 
_reflns.pdbx_d_res_opt_method                          ? 
_reflns.phase_calculation_details                      ? 
_reflns.pdbx_Rrim_I_all                                0.13 
_reflns.pdbx_Rpim_I_all                                ? 
_reflns.pdbx_d_opt                                     ? 
_reflns.pdbx_number_measured_all                       ? 
_reflns.pdbx_diffrn_id                                 1 
_reflns.pdbx_ordinal                                   1 
_reflns.pdbx_CC_half                                   0.999 
_reflns.pdbx_CC_star                                   ? 
_reflns.pdbx_R_split                                   ? 
_reflns.pdbx_Rmerge_I_obs                              ? 
_reflns.pdbx_Rmerge_I_all                              ? 
_reflns.pdbx_Rsym_value                                ? 
_reflns.pdbx_CC_split_method                           ? 
_reflns.pdbx_aniso_diffraction_limit_axis_1_ortho[1]   ? 
_reflns.pdbx_aniso_diffraction_limit_axis_1_ortho[2]   ? 
_reflns.pdbx_aniso_diffraction_limit_axis_1_ortho[3]   ? 
_reflns.pdbx_aniso_diffraction_limit_axis_2_ortho[1]   ? 
_reflns.pdbx_aniso_diffraction_limit_axis_2_ortho[2]   ? 
_reflns.pdbx_aniso_diffraction_limit_axis_2_ortho[3]   ? 
_reflns.pdbx_aniso_diffraction_limit_axis_3_ortho[1]   ? 
_reflns.pdbx_aniso_diffraction_limit_axis_3_ortho[2]   ? 
_reflns.pdbx_aniso_diffraction_limit_axis_3_ortho[3]   ? 
_reflns.pdbx_aniso_diffraction_limit_1                 ? 
_reflns.pdbx_aniso_diffraction_limit_2                 ? 
_reflns.pdbx_aniso_diffraction_limit_3                 ? 
_reflns.pdbx_aniso_B_tensor_eigenvector_1_ortho[1]     ? 
_reflns.pdbx_aniso_B_tensor_eigenvector_1_ortho[2]     ? 
_reflns.pdbx_aniso_B_tensor_eigenvector_1_ortho[3]     ? 
_reflns.pdbx_aniso_B_tensor_eigenvector_2_ortho[1]     ? 
_reflns.pdbx_aniso_B_tensor_eigenvector_2_ortho[2]     ? 
_reflns.pdbx_aniso_B_tensor_eigenvector_2_ortho[3]     ? 
_reflns.pdbx_aniso_B_tensor_eigenvector_3_ortho[1]     ? 
_reflns.pdbx_aniso_B_tensor_eigenvector_3_ortho[2]     ? 
_reflns.pdbx_aniso_B_tensor_eigenvector_3_ortho[3]     ? 
_reflns.pdbx_aniso_B_tensor_eigenvalue_1               ? 
_reflns.pdbx_aniso_B_tensor_eigenvalue_2               ? 
_reflns.pdbx_aniso_B_tensor_eigenvalue_3               ? 
_reflns.pdbx_orthogonalization_convention              ? 
_reflns.pdbx_percent_possible_ellipsoidal              ? 
_reflns.pdbx_percent_possible_spherical                ? 
_reflns.pdbx_percent_possible_ellipsoidal_anomalous    ? 
_reflns.pdbx_percent_possible_spherical_anomalous      ? 
_reflns.pdbx_redundancy_anomalous                      ? 
_reflns.pdbx_CC_half_anomalous                         ? 
_reflns.pdbx_absDiff_over_sigma_anomalous              ? 
_reflns.pdbx_percent_possible_anomalous                ? 
_reflns.pdbx_observed_signal_threshold                 ? 
_reflns.pdbx_signal_type                               ? 
_reflns.pdbx_signal_details                            ? 
_reflns.pdbx_signal_software_id                        ? 
# 
_reflns_shell.d_res_high                                    1.60 
_reflns_shell.d_res_low                                     1.70 
_reflns_shell.meanI_over_sigI_all                           ? 
_reflns_shell.meanI_over_sigI_obs                           1.83 
_reflns_shell.number_measured_all                           ? 
_reflns_shell.number_measured_obs                           ? 
_reflns_shell.number_possible                               ? 
_reflns_shell.number_unique_all                             ? 
_reflns_shell.number_unique_obs                             16583 
_reflns_shell.percent_possible_obs                          ? 
_reflns_shell.Rmerge_F_all                                  ? 
_reflns_shell.Rmerge_F_obs                                  ? 
_reflns_shell.meanI_over_sigI_gt                            ? 
_reflns_shell.meanI_over_uI_all                             ? 
_reflns_shell.meanI_over_uI_gt                              ? 
_reflns_shell.number_measured_gt                            ? 
_reflns_shell.number_unique_gt                              ? 
_reflns_shell.percent_possible_gt                           ? 
_reflns_shell.Rmerge_F_gt                                   ? 
_reflns_shell.Rmerge_I_gt                                   ? 
_reflns_shell.pdbx_redundancy                               ? 
_reflns_shell.pdbx_chi_squared                              ? 
_reflns_shell.pdbx_netI_over_sigmaI_all                     ? 
_reflns_shell.pdbx_netI_over_sigmaI_obs                     ? 
_reflns_shell.pdbx_Rrim_I_all                               1.931 
_reflns_shell.pdbx_Rpim_I_all                               ? 
_reflns_shell.pdbx_rejects                                  ? 
_reflns_shell.pdbx_ordinal                                  1 
_reflns_shell.pdbx_diffrn_id                                1 
_reflns_shell.pdbx_CC_half                                  0.811 
_reflns_shell.pdbx_CC_star                                  ? 
_reflns_shell.pdbx_R_split                                  ? 
_reflns_shell.percent_possible_all                          ? 
_reflns_shell.Rmerge_I_all                                  ? 
_reflns_shell.Rmerge_I_obs                                  ? 
_reflns_shell.pdbx_Rsym_value                               ? 
_reflns_shell.pdbx_percent_possible_ellipsoidal             ? 
_reflns_shell.pdbx_percent_possible_spherical               ? 
_reflns_shell.pdbx_percent_possible_ellipsoidal_anomalous   ? 
_reflns_shell.pdbx_percent_possible_spherical_anomalous     ? 
_reflns_shell.pdbx_redundancy_anomalous                     ? 
_reflns_shell.pdbx_CC_half_anomalous                        ? 
_reflns_shell.pdbx_absDiff_over_sigma_anomalous             ? 
_reflns_shell.pdbx_percent_possible_anomalous               ? 
# 
_refine.aniso_B[1][1]                            ? 
_refine.aniso_B[1][2]                            ? 
_refine.aniso_B[1][3]                            ? 
_refine.aniso_B[2][2]                            ? 
_refine.aniso_B[2][3]                            ? 
_refine.aniso_B[3][3]                            ? 
_refine.B_iso_max                                ? 
_refine.B_iso_mean                               25.08 
_refine.B_iso_min                                ? 
_refine.correlation_coeff_Fo_to_Fc               ? 
_refine.correlation_coeff_Fo_to_Fc_free          ? 
_refine.details                                  ? 
_refine.diff_density_max                         ? 
_refine.diff_density_max_esd                     ? 
_refine.diff_density_min                         ? 
_refine.diff_density_min_esd                     ? 
_refine.diff_density_rms                         ? 
_refine.diff_density_rms_esd                     ? 
_refine.entry_id                                 9QWD 
_refine.pdbx_refine_id                           'X-RAY DIFFRACTION' 
_refine.ls_abs_structure_details                 ? 
_refine.ls_abs_structure_Flack                   ? 
_refine.ls_abs_structure_Flack_esd               ? 
_refine.ls_abs_structure_Rogers                  ? 
_refine.ls_abs_structure_Rogers_esd              ? 
_refine.ls_d_res_high                            1.60 
_refine.ls_d_res_low                             45.93 
_refine.ls_extinction_coef                       ? 
_refine.ls_extinction_coef_esd                   ? 
_refine.ls_extinction_expression                 ? 
_refine.ls_extinction_method                     ? 
_refine.ls_goodness_of_fit_all                   ? 
_refine.ls_goodness_of_fit_all_esd               ? 
_refine.ls_goodness_of_fit_obs                   ? 
_refine.ls_goodness_of_fit_obs_esd               ? 
_refine.ls_hydrogen_treatment                    ? 
_refine.ls_matrix_type                           ? 
_refine.ls_number_constraints                    ? 
_refine.ls_number_parameters                     ? 
_refine.ls_number_reflns_all                     ? 
_refine.ls_number_reflns_obs                     104051 
_refine.ls_number_reflns_R_free                  5159 
_refine.ls_number_reflns_R_work                  98892 
_refine.ls_number_restraints                     ? 
_refine.ls_percent_reflns_obs                    99.88 
_refine.ls_percent_reflns_R_free                 4.96 
_refine.ls_R_factor_all                          ? 
_refine.ls_R_factor_obs                          0.1363 
_refine.ls_R_factor_R_free                       0.1608 
_refine.ls_R_factor_R_free_error                 ? 
_refine.ls_R_factor_R_free_error_details         ? 
_refine.ls_R_factor_R_work                       0.1350 
_refine.ls_R_Fsqd_factor_obs                     ? 
_refine.ls_R_I_factor_obs                        ? 
_refine.ls_redundancy_reflns_all                 ? 
_refine.ls_redundancy_reflns_obs                 ? 
_refine.ls_restrained_S_all                      ? 
_refine.ls_restrained_S_obs                      ? 
_refine.ls_shift_over_esd_max                    ? 
_refine.ls_shift_over_esd_mean                   ? 
_refine.ls_structure_factor_coef                 ? 
_refine.ls_weighting_details                     ? 
_refine.ls_weighting_scheme                      ? 
_refine.ls_wR_factor_all                         ? 
_refine.ls_wR_factor_obs                         ? 
_refine.ls_wR_factor_R_free                      ? 
_refine.ls_wR_factor_R_work                      ? 
_refine.occupancy_max                            ? 
_refine.occupancy_min                            ? 
_refine.solvent_model_details                    'FLAT BULK SOLVENT MODEL' 
_refine.solvent_model_param_bsol                 ? 
_refine.solvent_model_param_ksol                 ? 
_refine.correlation_coeff_I_to_Fcsqd_work        ? 
_refine.correlation_coeff_I_to_Fcsqd_free        ? 
_refine.pdbx_R_complete                          ? 
_refine.ls_R_factor_gt                           ? 
_refine.ls_goodness_of_fit_gt                    ? 
_refine.ls_goodness_of_fit_ref                   ? 
_refine.ls_shift_over_su_max                     ? 
_refine.ls_shift_over_su_max_lt                  ? 
_refine.ls_shift_over_su_mean                    ? 
_refine.ls_shift_over_su_mean_lt                 ? 
_refine.pdbx_ls_sigma_I                          ? 
_refine.pdbx_ls_sigma_F                          1.35 
_refine.pdbx_ls_sigma_Fsqd                       ? 
_refine.pdbx_data_cutoff_high_absF               ? 
_refine.pdbx_data_cutoff_high_rms_absF           ? 
_refine.pdbx_data_cutoff_low_absF                ? 
_refine.pdbx_isotropic_thermal_model             ? 
_refine.pdbx_ls_cross_valid_method               'FREE R-VALUE' 
_refine.pdbx_method_to_determine_struct          'MOLECULAR REPLACEMENT' 
_refine.pdbx_starting_model                      ? 
_refine.pdbx_stereochemistry_target_values       'GeoStd + Monomer Library + CDL v1.2' 
_refine.pdbx_R_Free_selection_details            ? 
_refine.pdbx_stereochem_target_val_spec_case     ? 
_refine.pdbx_overall_ESU_R                       ? 
_refine.pdbx_overall_ESU_R_Free                  ? 
_refine.pdbx_solvent_vdw_probe_radii             1.1000 
_refine.pdbx_solvent_ion_probe_radii             ? 
_refine.pdbx_solvent_shrinkage_radii             0.9000 
_refine.pdbx_real_space_R                        ? 
_refine.pdbx_density_correlation                 ? 
_refine.pdbx_pd_number_of_powder_patterns        ? 
_refine.pdbx_pd_number_of_points                 ? 
_refine.pdbx_pd_meas_number_of_points            ? 
_refine.pdbx_pd_proc_ls_prof_R_factor            ? 
_refine.pdbx_pd_proc_ls_prof_wR_factor           ? 
_refine.pdbx_pd_Marquardt_correlation_coeff      ? 
_refine.pdbx_pd_Fsqrd_R_factor                   ? 
_refine.pdbx_pd_ls_matrix_band_width             ? 
_refine.pdbx_overall_phase_error                 14.5578 
_refine.pdbx_overall_SU_R_free_Cruickshank_DPI   ? 
_refine.pdbx_overall_SU_R_free_Blow_DPI          ? 
_refine.pdbx_overall_SU_R_Blow_DPI               ? 
_refine.pdbx_TLS_residual_ADP_flag               ? 
_refine.pdbx_diffrn_id                           1 
_refine.overall_SU_B                             ? 
_refine.overall_SU_ML                            0.1781 
_refine.overall_SU_R_Cruickshank_DPI             ? 
_refine.overall_SU_R_free                        ? 
_refine.overall_FOM_free_R_set                   ? 
_refine.overall_FOM_work_R_set                   ? 
_refine.pdbx_average_fsc_overall                 ? 
_refine.pdbx_average_fsc_work                    ? 
_refine.pdbx_average_fsc_free                    ? 
# 
_refine_hist.pdbx_refine_id                   'X-RAY DIFFRACTION' 
_refine_hist.cycle_id                         LAST 
_refine_hist.details                          ? 
_refine_hist.d_res_high                       1.60 
_refine_hist.d_res_low                        45.93 
_refine_hist.number_atoms_solvent             444 
_refine_hist.number_atoms_total               4131 
_refine_hist.number_reflns_all                ? 
_refine_hist.number_reflns_obs                ? 
_refine_hist.number_reflns_R_free             ? 
_refine_hist.number_reflns_R_work             ? 
_refine_hist.R_factor_all                     ? 
_refine_hist.R_factor_obs                     ? 
_refine_hist.R_factor_R_free                  ? 
_refine_hist.R_factor_R_work                  ? 
_refine_hist.pdbx_number_residues_total       ? 
_refine_hist.pdbx_B_iso_mean_ligand           ? 
_refine_hist.pdbx_B_iso_mean_solvent          ? 
_refine_hist.pdbx_number_atoms_protein        3601 
_refine_hist.pdbx_number_atoms_nucleic_acid   0 
_refine_hist.pdbx_number_atoms_ligand         86 
_refine_hist.pdbx_number_atoms_lipid          ? 
_refine_hist.pdbx_number_atoms_carb           ? 
_refine_hist.pdbx_pseudo_atom_details         ? 
# 
loop_
_refine_ls_restr.pdbx_refine_id 
_refine_ls_restr.criterion 
_refine_ls_restr.dev_ideal 
_refine_ls_restr.dev_ideal_target 
_refine_ls_restr.number 
_refine_ls_restr.rejects 
_refine_ls_restr.type 
_refine_ls_restr.weight 
_refine_ls_restr.pdbx_Zscore 
_refine_ls_restr.pdbx_restraint_function 
'X-RAY DIFFRACTION' ? 0.0073  ? 4014 ? f_bond_d           ? ? ? 
'X-RAY DIFFRACTION' ? 0.9369  ? 5499 ? f_angle_d          ? ? ? 
'X-RAY DIFFRACTION' ? 0.0566  ? 582  ? f_chiral_restr     ? ? ? 
'X-RAY DIFFRACTION' ? 0.0112  ? 752  ? f_plane_restr      ? ? ? 
'X-RAY DIFFRACTION' ? 12.3065 ? 1495 ? f_dihedral_angle_d ? ? ? 
# 
loop_
_refine_ls_shell.pdbx_refine_id 
_refine_ls_shell.d_res_high 
_refine_ls_shell.d_res_low 
_refine_ls_shell.number_reflns_all 
_refine_ls_shell.number_reflns_obs 
_refine_ls_shell.number_reflns_R_free 
_refine_ls_shell.number_reflns_R_work 
_refine_ls_shell.percent_reflns_obs 
_refine_ls_shell.percent_reflns_R_free 
_refine_ls_shell.R_factor_all 
_refine_ls_shell.R_factor_obs 
_refine_ls_shell.R_factor_R_free_error 
_refine_ls_shell.R_factor_R_work 
_refine_ls_shell.redundancy_reflns_all 
_refine_ls_shell.redundancy_reflns_obs 
_refine_ls_shell.wR_factor_all 
_refine_ls_shell.wR_factor_obs 
_refine_ls_shell.wR_factor_R_free 
_refine_ls_shell.wR_factor_R_work 
_refine_ls_shell.pdbx_R_complete 
_refine_ls_shell.correlation_coeff_Fo_to_Fc 
_refine_ls_shell.correlation_coeff_Fo_to_Fc_free 
_refine_ls_shell.correlation_coeff_I_to_Fcsqd_work 
_refine_ls_shell.correlation_coeff_I_to_Fcsqd_free 
_refine_ls_shell.pdbx_total_number_of_bins_used 
_refine_ls_shell.pdbx_phase_error 
_refine_ls_shell.pdbx_fsc_work 
_refine_ls_shell.pdbx_fsc_free 
_refine_ls_shell.R_factor_R_free 
'X-RAY DIFFRACTION' 1.60 1.62  . . 167 3245 99.50  . . . . 0.2586 . . . . . . . . . . . . . . . 0.2898 
'X-RAY DIFFRACTION' 1.62 1.64  . . 150 3249 99.68  . . . . 0.2369 . . . . . . . . . . . . . . . 0.2790 
'X-RAY DIFFRACTION' 1.64 1.66  . . 180 3237 99.85  . . . . 0.2347 . . . . . . . . . . . . . . . 0.2929 
'X-RAY DIFFRACTION' 1.66 1.68  . . 172 3241 99.88  . . . . 0.2134 . . . . . . . . . . . . . . . 0.2498 
'X-RAY DIFFRACTION' 1.68 1.70  . . 192 3215 99.82  . . . . 0.1956 . . . . . . . . . . . . . . . 0.2352 
'X-RAY DIFFRACTION' 1.70 1.72  . . 187 3265 99.94  . . . . 0.1828 . . . . . . . . . . . . . . . 0.2136 
'X-RAY DIFFRACTION' 1.72 1.75  . . 197 3222 100.00 . . . . 0.1678 . . . . . . . . . . . . . . . 0.2069 
'X-RAY DIFFRACTION' 1.75 1.77  . . 151 3270 99.94  . . . . 0.1493 . . . . . . . . . . . . . . . 0.1575 
'X-RAY DIFFRACTION' 1.77 1.80  . . 164 3273 99.91  . . . . 0.1402 . . . . . . . . . . . . . . . 0.1901 
'X-RAY DIFFRACTION' 1.80 1.83  . . 207 3217 99.97  . . . . 0.1340 . . . . . . . . . . . . . . . 0.1962 
'X-RAY DIFFRACTION' 1.83 1.86  . . 162 3260 100.00 . . . . 0.1297 . . . . . . . . . . . . . . . 0.1576 
'X-RAY DIFFRACTION' 1.86 1.90  . . 162 3273 99.94  . . . . 0.1192 . . . . . . . . . . . . . . . 0.1770 
'X-RAY DIFFRACTION' 1.90 1.93  . . 177 3277 99.94  . . . . 0.1228 . . . . . . . . . . . . . . . 0.1748 
'X-RAY DIFFRACTION' 1.93 1.97  . . 156 3273 99.91  . . . . 0.1189 . . . . . . . . . . . . . . . 0.1781 
'X-RAY DIFFRACTION' 1.97 2.02  . . 154 3291 100.00 . . . . 0.1271 . . . . . . . . . . . . . . . 0.1548 
'X-RAY DIFFRACTION' 2.02 2.06  . . 164 3278 100.00 . . . . 0.1315 . . . . . . . . . . . . . . . 0.1547 
'X-RAY DIFFRACTION' 2.06 2.11  . . 184 3251 99.94  . . . . 0.1147 . . . . . . . . . . . . . . . 0.1688 
'X-RAY DIFFRACTION' 2.11 2.17  . . 170 3290 99.97  . . . . 0.1044 . . . . . . . . . . . . . . . 0.1225 
'X-RAY DIFFRACTION' 2.17 2.24  . . 172 3284 99.91  . . . . 0.1005 . . . . . . . . . . . . . . . 0.1519 
'X-RAY DIFFRACTION' 2.24 2.31  . . 153 3326 99.97  . . . . 0.1006 . . . . . . . . . . . . . . . 0.1182 
'X-RAY DIFFRACTION' 2.31 2.39  . . 156 3312 100.00 . . . . 0.1048 . . . . . . . . . . . . . . . 0.1362 
'X-RAY DIFFRACTION' 2.39 2.49  . . 154 3318 100.00 . . . . 0.1165 . . . . . . . . . . . . . . . 0.1523 
'X-RAY DIFFRACTION' 2.49 2.60  . . 162 3310 100.00 . . . . 0.1190 . . . . . . . . . . . . . . . 0.1403 
'X-RAY DIFFRACTION' 2.60 2.74  . . 170 3308 99.46  . . . . 0.1300 . . . . . . . . . . . . . . . 0.1670 
'X-RAY DIFFRACTION' 2.74 2.91  . . 181 3296 99.17  . . . . 0.1358 . . . . . . . . . . . . . . . 0.1654 
'X-RAY DIFFRACTION' 2.91 3.13  . . 166 3357 100.00 . . . . 0.1300 . . . . . . . . . . . . . . . 0.1416 
'X-RAY DIFFRACTION' 3.13 3.45  . . 191 3344 100.00 . . . . 0.1348 . . . . . . . . . . . . . . . 0.1561 
'X-RAY DIFFRACTION' 3.45 3.95  . . 177 3360 100.00 . . . . 0.1231 . . . . . . . . . . . . . . . 0.1309 
'X-RAY DIFFRACTION' 3.95 4.97  . . 182 3436 100.00 . . . . 0.1183 . . . . . . . . . . . . . . . 0.1377 
'X-RAY DIFFRACTION' 4.97 45.93 . . 199 3614 99.79  . . . . 0.1907 . . . . . . . . . . . . . . . 0.1915 
# 
_struct.entry_id                     9QWD 
_struct.title                        'X-ray structure of furin (PCSK3) in complex with the biphenyl-derived compound mi2470' 
_struct.pdbx_model_details           ? 
_struct.pdbx_formula_weight          ? 
_struct.pdbx_formula_weight_method   ? 
_struct.pdbx_model_type_details      ? 
_struct.pdbx_CASP_flag               N 
# 
_struct_keywords.entry_id        9QWD 
_struct_keywords.text            
'furin, proprotein convertase subtilisin/kexin type 3, PCSK3, antiviral, inhibitor, protease, complex, HYDROLASE' 
_struct_keywords.pdbx_keywords   HYDROLASE 
# 
loop_
_struct_asym.id 
_struct_asym.pdbx_blank_PDB_chainid_flag 
_struct_asym.pdbx_modified 
_struct_asym.entity_id 
_struct_asym.details 
A N N 1 ? 
B N N 2 ? 
C N N 2 ? 
D N N 2 ? 
E N N 3 ? 
F N N 3 ? 
G N N 3 ? 
H N N 3 ? 
I N N 4 ? 
J N N 5 ? 
K N N 5 ? 
L N N 5 ? 
M N N 5 ? 
N N N 5 ? 
O N N 5 ? 
P N N 6 ? 
Q N N 7 ? 
R N N 8 ? 
# 
_struct_ref.id                         1 
_struct_ref.db_name                    UNP 
_struct_ref.db_code                    FURIN_HUMAN 
_struct_ref.pdbx_db_accession          P09958 
_struct_ref.pdbx_db_isoform            ? 
_struct_ref.entity_id                  1 
_struct_ref.pdbx_seq_one_letter_code   
;DVYQEPTDPKFPQQWYLSGVTQRDLNVKAAWAQGYTGHGIVVSILDDGIEKNHPDLAGNYDPGASFDVNDQDPDPQPRYT
QMNDNRHGTRCAGEVAAVANNGVCGVGVAYNARIGGVRMLDGEVTDAVEARSLGLNPNHIHIYSASWGPEDDGKTVDGPA
RLAEEAFFRGVSQGRGGLGSIFVWASGNGGREHDSCNCDGYTNSIYTLSISSATQFGNVPWYSEACSSTLATTYSSGNQN
EKQIVTTDLRQKCTESHTGTSASAPLAAGIIALTLEANKNLTWRDMQHLVVQTSKPAHLNANDWATNGVGRKVSHSYGYG
LLDAGAMVALAQNWTTVAPQRKCIIDILTEPKDIGKRLEVRKTVTACLGEPNHITRLEHAQARLTLSYNRRGDLAIHLVS
PMGTRSTLLAARPHDYSADGFNDWAFMTTHSWDEDPSGEWVLEIENTSEANNYGTLTKFTLVLYGTA
;
_struct_ref.pdbx_align_begin           108 
# 
_struct_ref_seq.align_id                      1 
_struct_ref_seq.ref_id                        1 
_struct_ref_seq.pdbx_PDB_id_code              9QWD 
_struct_ref_seq.pdbx_strand_id                A 
_struct_ref_seq.seq_align_beg                 1 
_struct_ref_seq.pdbx_seq_align_beg_ins_code   ? 
_struct_ref_seq.seq_align_end                 467 
_struct_ref_seq.pdbx_seq_align_end_ins_code   ? 
_struct_ref_seq.pdbx_db_accession             P09958 
_struct_ref_seq.db_align_beg                  108 
_struct_ref_seq.pdbx_db_align_beg_ins_code    ? 
_struct_ref_seq.db_align_end                  574 
_struct_ref_seq.pdbx_db_align_end_ins_code    ? 
_struct_ref_seq.pdbx_auth_seq_align_beg       108 
_struct_ref_seq.pdbx_auth_seq_align_end       574 
# 
loop_
_struct_ref_seq_dif.align_id 
_struct_ref_seq_dif.pdbx_pdb_id_code 
_struct_ref_seq_dif.mon_id 
_struct_ref_seq_dif.pdbx_pdb_strand_id 
_struct_ref_seq_dif.seq_num 
_struct_ref_seq_dif.pdbx_pdb_ins_code 
_struct_ref_seq_dif.pdbx_seq_db_name 
_struct_ref_seq_dif.pdbx_seq_db_accession_code 
_struct_ref_seq_dif.db_mon_id 
_struct_ref_seq_dif.pdbx_seq_db_seq_num 
_struct_ref_seq_dif.details 
_struct_ref_seq_dif.pdbx_auth_seq_num 
_struct_ref_seq_dif.pdbx_ordinal 
1 9QWD SER A 468 ? UNP P09958 ? ? 'expression tag' 575 1  
1 9QWD GLY A 469 ? UNP P09958 ? ? 'expression tag' 576 2  
1 9QWD SER A 470 ? UNP P09958 ? ? 'expression tag' 577 3  
1 9QWD LEU A 471 ? UNP P09958 ? ? 'expression tag' 578 4  
1 9QWD VAL A 472 ? UNP P09958 ? ? 'expression tag' 579 5  
1 9QWD PRO A 473 ? UNP P09958 ? ? 'expression tag' 580 6  
1 9QWD ARG A 474 ? UNP P09958 ? ? 'expression tag' 581 7  
1 9QWD GLY A 475 ? UNP P09958 ? ? 'expression tag' 582 8  
1 9QWD SER A 476 ? UNP P09958 ? ? 'expression tag' 583 9  
1 9QWD HIS A 477 ? UNP P09958 ? ? 'expression tag' 584 10 
1 9QWD HIS A 478 ? UNP P09958 ? ? 'expression tag' 585 11 
1 9QWD HIS A 479 ? UNP P09958 ? ? 'expression tag' 586 12 
1 9QWD HIS A 480 ? UNP P09958 ? ? 'expression tag' 587 13 
# 
_pdbx_struct_assembly.id                 1 
_pdbx_struct_assembly.details            author_defined_assembly 
_pdbx_struct_assembly.method_details     ? 
_pdbx_struct_assembly.oligomeric_count   1 
# 
loop_
_pdbx_struct_assembly_prop.biol_id 
_pdbx_struct_assembly_prop.type 
_pdbx_struct_assembly_prop.value 
_pdbx_struct_assembly_prop.details 
1 'SSA (A^2)'  17720 ? 
1 'ABSA (A^2)' 2240  ? 
1 MORE         -56   ? 
# 
_pdbx_struct_assembly_gen.assembly_id       1 
_pdbx_struct_assembly_gen.oper_expression   1 
_pdbx_struct_assembly_gen.asym_id_list      A,B,C,D,E,F,G,H,I,J,K,L,M,N,O,P,Q,R 
# 
_pdbx_struct_assembly_auth_evidence.id                     1 
_pdbx_struct_assembly_auth_evidence.assembly_id            1 
_pdbx_struct_assembly_auth_evidence.experimental_support   'gel filtration' 
_pdbx_struct_assembly_auth_evidence.details                ? 
# 
_pdbx_struct_oper_list.id             1 
_pdbx_struct_oper_list.type           'identity operation' 
_pdbx_struct_oper_list.name           1_555 
_pdbx_struct_oper_list.matrix[1][1]   1.0000000000 
_pdbx_struct_oper_list.matrix[1][2]   0.0000000000 
_pdbx_struct_oper_list.matrix[1][3]   0.0000000000 
_pdbx_struct_oper_list.vector[1]      0.0000000000 
_pdbx_struct_oper_list.matrix[2][1]   0.0000000000 
_pdbx_struct_oper_list.matrix[2][2]   1.0000000000 
_pdbx_struct_oper_list.matrix[2][3]   0.0000000000 
_pdbx_struct_oper_list.vector[2]      0.0000000000 
_pdbx_struct_oper_list.matrix[3][1]   0.0000000000 
_pdbx_struct_oper_list.matrix[3][2]   0.0000000000 
_pdbx_struct_oper_list.matrix[3][3]   1.0000000000 
_pdbx_struct_oper_list.vector[3]      0.0000000000 
# 
loop_
_struct_conf.conf_type_id 
_struct_conf.id 
_struct_conf.pdbx_PDB_helix_id 
_struct_conf.beg_label_comp_id 
_struct_conf.beg_label_asym_id 
_struct_conf.beg_label_seq_id 
_struct_conf.pdbx_beg_PDB_ins_code 
_struct_conf.end_label_comp_id 
_struct_conf.end_label_asym_id 
_struct_conf.end_label_seq_id 
_struct_conf.pdbx_end_PDB_ins_code 
_struct_conf.beg_auth_comp_id 
_struct_conf.beg_auth_asym_id 
_struct_conf.beg_auth_seq_id 
_struct_conf.end_auth_comp_id 
_struct_conf.end_auth_asym_id 
_struct_conf.end_auth_seq_id 
_struct_conf.pdbx_PDB_helix_class 
_struct_conf.details 
_struct_conf.pdbx_PDB_helix_length 
HELX_P HELX_P1  AA1 LYS A 10  ? GLN A 13  ? LYS A 117 GLN A 120 5 ? 4  
HELX_P HELX_P2  AA2 GLN A 14  ? GLY A 19  ? GLN A 121 GLY A 126 1 ? 6  
HELX_P HELX_P3  AA3 ASN A 26  ? GLN A 33  ? ASN A 133 GLN A 140 1 ? 8  
HELX_P HELX_P4  AA4 LEU A 56  ? TYR A 60  ? LEU A 163 TYR A 167 5 ? 5  
HELX_P HELX_P5  AA5 ASP A 61  ? SER A 65  ? ASP A 168 SER A 172 5 ? 5  
HELX_P HELX_P6  AA6 ARG A 86  ? ALA A 97  ? ARG A 193 ALA A 204 1 ? 12 
HELX_P HELX_P7  AA7 THR A 125 ? GLY A 134 ? THR A 232 GLY A 241 1 ? 10 
HELX_P HELX_P8  AA8 ALA A 160 ? GLY A 174 ? ALA A 267 GLY A 281 1 ? 15 
HELX_P HELX_P9  AA9 ARG A 175 ? LEU A 178 ? ARG A 282 LEU A 285 5 ? 4  
HELX_P HELX_P10 AB1 GLY A 189 ? HIS A 193 ? GLY A 296 HIS A 300 5 ? 5  
HELX_P HELX_P11 AB2 SER A 195 ? ASP A 199 ? SER A 302 ASP A 306 5 ? 5  
HELX_P HELX_P12 AB3 GLY A 259 ? ASN A 278 ? GLY A 366 ASN A 385 1 ? 20 
HELX_P HELX_P13 AB4 THR A 282 ? SER A 294 ? THR A 389 SER A 401 1 ? 13 
HELX_P HELX_P14 AB5 ASP A 323 ? GLN A 332 ? ASP A 430 GLN A 439 1 ? 10 
HELX_P HELX_P15 AB6 ARG A 390 ? GLY A 392 ? ARG A 497 GLY A 499 5 ? 3  
# 
_struct_conf_type.id          HELX_P 
_struct_conf_type.criteria    ? 
_struct_conf_type.reference   ? 
# 
loop_
_struct_conn.id 
_struct_conn.conn_type_id 
_struct_conn.pdbx_leaving_atom_flag 
_struct_conn.pdbx_PDB_id 
_struct_conn.ptnr1_label_asym_id 
_struct_conn.ptnr1_label_comp_id 
_struct_conn.ptnr1_label_seq_id 
_struct_conn.ptnr1_label_atom_id 
_struct_conn.pdbx_ptnr1_label_alt_id 
_struct_conn.pdbx_ptnr1_PDB_ins_code 
_struct_conn.pdbx_ptnr1_standard_comp_id 
_struct_conn.ptnr1_symmetry 
_struct_conn.ptnr2_label_asym_id 
_struct_conn.ptnr2_label_comp_id 
_struct_conn.ptnr2_label_seq_id 
_struct_conn.ptnr2_label_atom_id 
_struct_conn.pdbx_ptnr2_label_alt_id 
_struct_conn.pdbx_ptnr2_PDB_ins_code 
_struct_conn.ptnr1_auth_asym_id 
_struct_conn.ptnr1_auth_comp_id 
_struct_conn.ptnr1_auth_seq_id 
_struct_conn.ptnr2_auth_asym_id 
_struct_conn.ptnr2_auth_comp_id 
_struct_conn.ptnr2_auth_seq_id 
_struct_conn.ptnr2_symmetry 
_struct_conn.pdbx_ptnr3_label_atom_id 
_struct_conn.pdbx_ptnr3_label_seq_id 
_struct_conn.pdbx_ptnr3_label_comp_id 
_struct_conn.pdbx_ptnr3_label_asym_id 
_struct_conn.pdbx_ptnr3_label_alt_id 
_struct_conn.pdbx_ptnr3_PDB_ins_code 
_struct_conn.details 
_struct_conn.pdbx_dist_value 
_struct_conn.pdbx_value_order 
_struct_conn.pdbx_role 
disulf1  disulf ?   ? A CYS 104 SG  A ? ? 1_555 A CYS 253 SG A ? A CYS 211 A CYS 360  1_555 ? ? ? ? ? ? ? 2.037 ? ?               
disulf2  disulf ?   ? A CYS 104 SG  B ? ? 1_555 A CYS 253 SG B ? A CYS 211 A CYS 360  1_555 ? ? ? ? ? ? ? 2.033 ? ?               
disulf3  disulf ?   ? A CYS 196 SG  ? ? ? 1_555 A CYS 226 SG ? ? A CYS 303 A CYS 333  1_555 ? ? ? ? ? ? ? 2.032 ? ?               
disulf4  disulf ?   ? A CYS 343 SG  ? ? ? 1_555 A CYS 367 SG ? ? A CYS 450 A CYS 474  1_555 ? ? ? ? ? ? ? 2.061 ? ?               
covale1  covale one ? A ASN 280 ND2 A ? ? 1_555 P NAG .   C1 A ? A ASN 387 A NAG 615  1_555 ? ? ? ? ? ? ? 1.432 ? N-Glycosylation 
metalc1  metalc ?   ? A ASP 8   OD2 ? ? ? 1_555 C CA  .   CA ? ? A ASP 115 A CA  602  1_555 ? ? ? ? ? ? ? 2.338 ? ?               
metalc2  metalc ?   ? A ASP 55  OD1 ? ? ? 1_555 C CA  .   CA ? ? A ASP 162 A CA  602  1_555 ? ? ? ? ? ? ? 2.376 ? ?               
metalc3  metalc ?   ? A ASP 55  OD2 ? ? ? 1_555 C CA  .   CA ? ? A ASP 162 A CA  602  1_555 ? ? ? ? ? ? ? 2.576 ? ?               
metalc4  metalc ?   ? A ASP 67  OD2 ? ? ? 1_555 B CA  .   CA ? ? A ASP 174 A CA  601  1_555 ? ? ? ? ? ? ? 2.288 ? ?               
metalc5  metalc ?   ? A ASP 72  OD1 ? ? ? 1_555 B CA  .   CA ? ? A ASP 179 A CA  601  1_555 ? ? ? ? ? ? ? 2.464 ? ?               
metalc6  metalc ?   ? A ASP 72  OD2 ? ? ? 1_555 B CA  .   CA ? ? A ASP 179 A CA  601  1_555 ? ? ? ? ? ? ? 2.569 ? ?               
metalc7  metalc ?   ? A ASP 74  O   ? ? ? 1_555 B CA  .   CA ? ? A ASP 181 A CA  601  1_555 ? ? ? ? ? ? ? 2.420 ? ?               
metalc8  metalc ?   ? A VAL 98  O   ? ? ? 1_555 C CA  .   CA ? ? A VAL 205 A CA  602  1_555 ? ? ? ? ? ? ? 2.286 ? ?               
metalc9  metalc ?   ? A ASN 101 OD1 ? ? ? 1_555 C CA  .   CA ? ? A ASN 208 A CA  602  1_555 ? ? ? ? ? ? ? 2.497 ? ?               
metalc10 metalc ?   ? A VAL 103 O   ? ? ? 1_555 C CA  .   CA ? ? A VAL 210 A CA  602  1_555 ? ? ? ? ? ? ? 2.324 ? ?               
metalc11 metalc ?   ? A GLY 105 O   ? ? ? 1_555 C CA  .   CA ? ? A GLY 212 A CA  602  1_555 ? ? ? ? ? ? ? 2.381 ? ?               
metalc12 metalc ?   ? A ASP 151 OD1 ? ? ? 1_555 D CA  .   CA ? ? A ASP 258 A CA  603  1_555 ? ? ? ? ? ? ? 2.357 ? ?               
metalc13 metalc ?   ? A ASP 151 OD1 ? ? ? 1_555 H NA  .   NA ? ? A ASP 258 A NA  607  1_555 ? ? ? ? ? ? ? 2.920 ? ?               
metalc14 metalc ?   ? A ASP 151 OD2 ? ? ? 1_555 H NA  .   NA ? ? A ASP 258 A NA  607  1_555 ? ? ? ? ? ? ? 2.593 ? ?               
metalc15 metalc ?   ? A ASP 194 OD2 ? ? ? 1_555 D CA  .   CA ? ? A ASP 301 A CA  603  1_555 ? ? ? ? ? ? ? 2.337 ? ?               
metalc16 metalc ?   ? A THR 202 O   ? ? ? 1_555 E NA  .   NA ? ? A THR 309 A NA  604  1_555 ? ? ? ? ? ? ? 2.350 ? ?               
metalc17 metalc ?   ? A SER 204 O   ? ? ? 1_555 E NA  .   NA ? ? A SER 311 A NA  604  1_555 ? ? ? ? ? ? ? 2.437 ? ?               
metalc18 metalc ?   ? A THR 207 O   ? ? ? 1_555 E NA  .   NA ? ? A THR 314 A NA  604  1_555 ? ? ? ? ? ? ? 2.416 ? ?               
metalc19 metalc ?   ? A THR 207 OG1 ? ? ? 1_555 E NA  .   NA ? ? A THR 314 A NA  604  1_555 ? ? ? ? ? ? ? 2.368 ? ?               
metalc20 metalc ?   ? A SER 209 OG  ? ? ? 1_555 E NA  .   NA ? ? A SER 316 A NA  604  1_555 ? ? ? ? ? ? ? 2.447 ? ?               
metalc21 metalc ?   ? A GLU 224 OE1 ? ? ? 1_555 D CA  .   CA ? ? A GLU 331 A CA  603  1_555 ? ? ? ? ? ? ? 2.438 ? ?               
metalc22 metalc ?   ? A GLU 224 OE2 ? ? ? 1_555 D CA  .   CA ? ? A GLU 331 A CA  603  1_555 ? ? ? ? ? ? ? 2.455 ? ?               
metalc23 metalc ?   ? A THR 306 O   ? ? ? 1_555 G NA  .   NA ? ? A THR 413 A NA  606  1_555 ? ? ? ? ? ? ? 2.468 ? ?               
metalc24 metalc ?   ? A SER 437 O   A ? ? 1_555 F NA  .   NA ? ? A SER 544 A NA  605  1_555 ? ? ? ? ? ? ? 2.084 ? ?               
metalc25 metalc ?   ? A SER 437 O   B ? ? 1_555 F NA  .   NA ? ? A SER 544 A NA  605  1_555 ? ? ? ? ? ? ? 2.109 ? ?               
metalc26 metalc ?   ? A SER 437 OG  B ? ? 1_555 F NA  .   NA ? ? A SER 544 A NA  605  1_555 ? ? ? ? ? ? ? 2.887 ? ?               
metalc27 metalc ?   ? A SER 437 O   A ? ? 1_555 F NA  .   NA ? ? A SER 544 A NA  605  9_555 ? ? ? ? ? ? ? 2.074 ? ?               
metalc28 metalc ?   ? A SER 437 O   B ? ? 1_555 F NA  .   NA ? ? A SER 544 A NA  605  9_555 ? ? ? ? ? ? ? 2.097 ? ?               
metalc29 metalc ?   ? A SER 437 OG  B ? ? 1_555 F NA  .   NA ? ? A SER 544 A NA  605  9_555 ? ? ? ? ? ? ? 2.929 ? ?               
metalc30 metalc ?   ? B CA  .   CA  ? ? ? 1_555 R HOH .   O  ? ? A CA  601 A HOH 832  1_555 ? ? ? ? ? ? ? 2.493 ? ?               
metalc31 metalc ?   ? B CA  .   CA  ? ? ? 1_555 R HOH .   O  ? ? A CA  601 A HOH 855  1_555 ? ? ? ? ? ? ? 2.377 ? ?               
metalc32 metalc ?   ? B CA  .   CA  ? ? ? 1_555 R HOH .   O  ? ? A CA  601 A HOH 1071 1_555 ? ? ? ? ? ? ? 2.429 ? ?               
metalc33 metalc ?   ? D CA  .   CA  ? ? ? 1_555 R HOH .   O  ? ? A CA  603 A HOH 796  1_555 ? ? ? ? ? ? ? 2.356 ? ?               
metalc34 metalc ?   ? D CA  .   CA  ? ? ? 1_555 R HOH .   O  ? ? A CA  603 A HOH 912  1_555 ? ? ? ? ? ? ? 2.431 ? ?               
metalc35 metalc ?   ? D CA  .   CA  ? ? ? 1_555 R HOH .   O  ? ? A CA  603 A HOH 998  1_555 ? ? ? ? ? ? ? 2.482 ? ?               
metalc36 metalc ?   ? E NA  .   NA  ? ? ? 1_555 R HOH .   O  ? ? A NA  604 A HOH 867  1_555 ? ? ? ? ? ? ? 2.468 ? ?               
metalc37 metalc ?   ? F NA  .   NA  ? ? ? 1_555 R HOH .   O  ? ? A NA  605 A HOH 903  1_555 ? ? ? ? ? ? ? 2.280 ? ?               
metalc38 metalc ?   ? F NA  .   NA  ? ? ? 1_555 R HOH .   O  ? ? A NA  605 A HOH 903  9_555 ? ? ? ? ? ? ? 2.410 ? ?               
metalc39 metalc ?   ? G NA  .   NA  ? ? ? 1_555 R HOH .   O  ? ? A NA  606 A HOH 817  1_555 ? ? ? ? ? ? ? 2.509 ? ?               
metalc40 metalc ?   ? G NA  .   NA  ? ? ? 1_555 R HOH .   O  ? ? A NA  606 A HOH 904  1_555 ? ? ? ? ? ? ? 2.324 ? ?               
metalc41 metalc ?   ? G NA  .   NA  ? ? ? 1_555 R HOH .   O  ? ? A NA  606 A HOH 1039 1_555 ? ? ? ? ? ? ? 2.148 ? ?               
metalc42 metalc ?   ? G NA  .   NA  ? ? ? 1_555 R HOH .   O  ? ? A NA  606 A HOH 1074 1_555 ? ? ? ? ? ? ? 2.266 ? ?               
metalc43 metalc ?   ? H NA  .   NA  ? ? ? 1_555 R HOH .   O  ? ? A NA  607 A HOH 735  1_555 ? ? ? ? ? ? ? 2.178 ? ?               
metalc44 metalc ?   ? H NA  .   NA  ? ? ? 1_555 R HOH .   O  ? ? A NA  607 A HOH 760  1_555 ? ? ? ? ? ? ? 3.085 ? ?               
metalc45 metalc ?   ? H NA  .   NA  ? ? ? 1_555 R HOH .   O  A ? A NA  607 A HOH 927  1_555 ? ? ? ? ? ? ? 2.436 ? ?               
metalc46 metalc ?   ? H NA  .   NA  ? ? ? 1_555 R HOH .   O  ? ? A NA  607 A HOH 951  1_555 ? ? ? ? ? ? ? 2.446 ? ?               
# 
loop_
_struct_conn_type.id 
_struct_conn_type.criteria 
_struct_conn_type.reference 
disulf ? ? 
covale ? ? 
metalc ? ? 
# 
loop_
_pdbx_struct_conn_angle.id 
_pdbx_struct_conn_angle.ptnr1_label_atom_id 
_pdbx_struct_conn_angle.ptnr1_label_alt_id 
_pdbx_struct_conn_angle.ptnr1_label_asym_id 
_pdbx_struct_conn_angle.ptnr1_label_comp_id 
_pdbx_struct_conn_angle.ptnr1_label_seq_id 
_pdbx_struct_conn_angle.ptnr1_auth_atom_id 
_pdbx_struct_conn_angle.ptnr1_auth_asym_id 
_pdbx_struct_conn_angle.ptnr1_auth_comp_id 
_pdbx_struct_conn_angle.ptnr1_auth_seq_id 
_pdbx_struct_conn_angle.ptnr1_PDB_ins_code 
_pdbx_struct_conn_angle.ptnr1_symmetry 
_pdbx_struct_conn_angle.ptnr2_label_atom_id 
_pdbx_struct_conn_angle.ptnr2_label_alt_id 
_pdbx_struct_conn_angle.ptnr2_label_asym_id 
_pdbx_struct_conn_angle.ptnr2_label_comp_id 
_pdbx_struct_conn_angle.ptnr2_label_seq_id 
_pdbx_struct_conn_angle.ptnr2_auth_atom_id 
_pdbx_struct_conn_angle.ptnr2_auth_asym_id 
_pdbx_struct_conn_angle.ptnr2_auth_comp_id 
_pdbx_struct_conn_angle.ptnr2_auth_seq_id 
_pdbx_struct_conn_angle.ptnr2_PDB_ins_code 
_pdbx_struct_conn_angle.ptnr2_symmetry 
_pdbx_struct_conn_angle.ptnr3_label_atom_id 
_pdbx_struct_conn_angle.ptnr3_label_alt_id 
_pdbx_struct_conn_angle.ptnr3_label_asym_id 
_pdbx_struct_conn_angle.ptnr3_label_comp_id 
_pdbx_struct_conn_angle.ptnr3_label_seq_id 
_pdbx_struct_conn_angle.ptnr3_auth_atom_id 
_pdbx_struct_conn_angle.ptnr3_auth_asym_id 
_pdbx_struct_conn_angle.ptnr3_auth_comp_id 
_pdbx_struct_conn_angle.ptnr3_auth_seq_id 
_pdbx_struct_conn_angle.ptnr3_PDB_ins_code 
_pdbx_struct_conn_angle.ptnr3_symmetry 
_pdbx_struct_conn_angle.value 
_pdbx_struct_conn_angle.value_esd 
1   OD2 ? A ASP 8   ? A ASP 115  ? 1_555 CA ? C CA . ? A CA 602 ? 1_555 OD1 ? A ASP 55  ? A ASP 162  ? 1_555 150.2 ? 
2   OD2 ? A ASP 8   ? A ASP 115  ? 1_555 CA ? C CA . ? A CA 602 ? 1_555 OD2 ? A ASP 55  ? A ASP 162  ? 1_555 157.3 ? 
3   OD1 ? A ASP 55  ? A ASP 162  ? 1_555 CA ? C CA . ? A CA 602 ? 1_555 OD2 ? A ASP 55  ? A ASP 162  ? 1_555 52.3  ? 
4   OD2 ? A ASP 8   ? A ASP 115  ? 1_555 CA ? C CA . ? A CA 602 ? 1_555 O   ? A VAL 98  ? A VAL 205  ? 1_555 89.6  ? 
5   OD1 ? A ASP 55  ? A ASP 162  ? 1_555 CA ? C CA . ? A CA 602 ? 1_555 O   ? A VAL 98  ? A VAL 205  ? 1_555 86.1  ? 
6   OD2 ? A ASP 55  ? A ASP 162  ? 1_555 CA ? C CA . ? A CA 602 ? 1_555 O   ? A VAL 98  ? A VAL 205  ? 1_555 97.3  ? 
7   OD2 ? A ASP 8   ? A ASP 115  ? 1_555 CA ? C CA . ? A CA 602 ? 1_555 OD1 ? A ASN 101 ? A ASN 208  ? 1_555 74.8  ? 
8   OD1 ? A ASP 55  ? A ASP 162  ? 1_555 CA ? C CA . ? A CA 602 ? 1_555 OD1 ? A ASN 101 ? A ASN 208  ? 1_555 75.8  ? 
9   OD2 ? A ASP 55  ? A ASP 162  ? 1_555 CA ? C CA . ? A CA 602 ? 1_555 OD1 ? A ASN 101 ? A ASN 208  ? 1_555 126.2 ? 
10  O   ? A VAL 98  ? A VAL 205  ? 1_555 CA ? C CA . ? A CA 602 ? 1_555 OD1 ? A ASN 101 ? A ASN 208  ? 1_555 91.9  ? 
11  OD2 ? A ASP 8   ? A ASP 115  ? 1_555 CA ? C CA . ? A CA 602 ? 1_555 O   ? A VAL 103 ? A VAL 210  ? 1_555 92.3  ? 
12  OD1 ? A ASP 55  ? A ASP 162  ? 1_555 CA ? C CA . ? A CA 602 ? 1_555 O   ? A VAL 103 ? A VAL 210  ? 1_555 93.0  ? 
13  OD2 ? A ASP 55  ? A ASP 162  ? 1_555 CA ? C CA . ? A CA 602 ? 1_555 O   ? A VAL 103 ? A VAL 210  ? 1_555 80.2  ? 
14  O   ? A VAL 98  ? A VAL 205  ? 1_555 CA ? C CA . ? A CA 602 ? 1_555 O   ? A VAL 103 ? A VAL 210  ? 1_555 177.4 ? 
15  OD1 ? A ASN 101 ? A ASN 208  ? 1_555 CA ? C CA . ? A CA 602 ? 1_555 O   ? A VAL 103 ? A VAL 210  ? 1_555 90.2  ? 
16  OD2 ? A ASP 8   ? A ASP 115  ? 1_555 CA ? C CA . ? A CA 602 ? 1_555 O   ? A GLY 105 ? A GLY 212  ? 1_555 82.1  ? 
17  OD1 ? A ASP 55  ? A ASP 162  ? 1_555 CA ? C CA . ? A CA 602 ? 1_555 O   ? A GLY 105 ? A GLY 212  ? 1_555 127.0 ? 
18  OD2 ? A ASP 55  ? A ASP 162  ? 1_555 CA ? C CA . ? A CA 602 ? 1_555 O   ? A GLY 105 ? A GLY 212  ? 1_555 76.7  ? 
19  O   ? A VAL 98  ? A VAL 205  ? 1_555 CA ? C CA . ? A CA 602 ? 1_555 O   ? A GLY 105 ? A GLY 212  ? 1_555 87.3  ? 
20  OD1 ? A ASN 101 ? A ASN 208  ? 1_555 CA ? C CA . ? A CA 602 ? 1_555 O   ? A GLY 105 ? A GLY 212  ? 1_555 157.0 ? 
21  O   ? A VAL 103 ? A VAL 210  ? 1_555 CA ? C CA . ? A CA 602 ? 1_555 O   ? A GLY 105 ? A GLY 212  ? 1_555 91.3  ? 
22  OD2 ? A ASP 67  ? A ASP 174  ? 1_555 CA ? B CA . ? A CA 601 ? 1_555 OD1 ? A ASP 72  ? A ASP 179  ? 1_555 99.8  ? 
23  OD2 ? A ASP 67  ? A ASP 174  ? 1_555 CA ? B CA . ? A CA 601 ? 1_555 OD2 ? A ASP 72  ? A ASP 179  ? 1_555 86.4  ? 
24  OD1 ? A ASP 72  ? A ASP 179  ? 1_555 CA ? B CA . ? A CA 601 ? 1_555 OD2 ? A ASP 72  ? A ASP 179  ? 1_555 51.2  ? 
25  OD2 ? A ASP 67  ? A ASP 174  ? 1_555 CA ? B CA . ? A CA 601 ? 1_555 O   ? A ASP 74  ? A ASP 181  ? 1_555 91.9  ? 
26  OD1 ? A ASP 72  ? A ASP 179  ? 1_555 CA ? B CA . ? A CA 601 ? 1_555 O   ? A ASP 74  ? A ASP 181  ? 1_555 75.2  ? 
27  OD2 ? A ASP 72  ? A ASP 179  ? 1_555 CA ? B CA . ? A CA 601 ? 1_555 O   ? A ASP 74  ? A ASP 181  ? 1_555 125.0 ? 
28  OD2 ? A ASP 67  ? A ASP 174  ? 1_555 CA ? B CA . ? A CA 601 ? 1_555 O   ? R HOH .   ? A HOH 832  ? 1_555 84.8  ? 
29  OD1 ? A ASP 72  ? A ASP 179  ? 1_555 CA ? B CA . ? A CA 601 ? 1_555 O   ? R HOH .   ? A HOH 832  ? 1_555 128.2 ? 
30  OD2 ? A ASP 72  ? A ASP 179  ? 1_555 CA ? B CA . ? A CA 601 ? 1_555 O   ? R HOH .   ? A HOH 832  ? 1_555 78.0  ? 
31  O   ? A ASP 74  ? A ASP 181  ? 1_555 CA ? B CA . ? A CA 601 ? 1_555 O   ? R HOH .   ? A HOH 832  ? 1_555 156.6 ? 
32  OD2 ? A ASP 67  ? A ASP 174  ? 1_555 CA ? B CA . ? A CA 601 ? 1_555 O   ? R HOH .   ? A HOH 855  ? 1_555 96.5  ? 
33  OD1 ? A ASP 72  ? A ASP 179  ? 1_555 CA ? B CA . ? A CA 601 ? 1_555 O   ? R HOH .   ? A HOH 855  ? 1_555 147.8 ? 
34  OD2 ? A ASP 72  ? A ASP 179  ? 1_555 CA ? B CA . ? A CA 601 ? 1_555 O   ? R HOH .   ? A HOH 855  ? 1_555 158.1 ? 
35  O   ? A ASP 74  ? A ASP 181  ? 1_555 CA ? B CA . ? A CA 601 ? 1_555 O   ? R HOH .   ? A HOH 855  ? 1_555 76.7  ? 
36  O   ? R HOH .   ? A HOH 832  ? 1_555 CA ? B CA . ? A CA 601 ? 1_555 O   ? R HOH .   ? A HOH 855  ? 1_555 80.6  ? 
37  OD2 ? A ASP 67  ? A ASP 174  ? 1_555 CA ? B CA . ? A CA 601 ? 1_555 O   ? R HOH .   ? A HOH 1071 ? 1_555 168.4 ? 
38  OD1 ? A ASP 72  ? A ASP 179  ? 1_555 CA ? B CA . ? A CA 601 ? 1_555 O   ? R HOH .   ? A HOH 1071 ? 1_555 86.6  ? 
39  OD2 ? A ASP 72  ? A ASP 179  ? 1_555 CA ? B CA . ? A CA 601 ? 1_555 O   ? R HOH .   ? A HOH 1071 ? 1_555 90.3  ? 
40  O   ? A ASP 74  ? A ASP 181  ? 1_555 CA ? B CA . ? A CA 601 ? 1_555 O   ? R HOH .   ? A HOH 1071 ? 1_555 99.0  ? 
41  O   ? R HOH .   ? A HOH 832  ? 1_555 CA ? B CA . ? A CA 601 ? 1_555 O   ? R HOH .   ? A HOH 1071 ? 1_555 83.7  ? 
42  O   ? R HOH .   ? A HOH 855  ? 1_555 CA ? B CA . ? A CA 601 ? 1_555 O   ? R HOH .   ? A HOH 1071 ? 1_555 82.6  ? 
43  OD1 ? A ASP 151 ? A ASP 258  ? 1_555 CA ? D CA . ? A CA 603 ? 1_555 OD2 ? A ASP 194 ? A ASP 301  ? 1_555 98.7  ? 
44  OD1 ? A ASP 151 ? A ASP 258  ? 1_555 CA ? D CA . ? A CA 603 ? 1_555 OE1 ? A GLU 224 ? A GLU 331  ? 1_555 131.2 ? 
45  OD2 ? A ASP 194 ? A ASP 301  ? 1_555 CA ? D CA . ? A CA 603 ? 1_555 OE1 ? A GLU 224 ? A GLU 331  ? 1_555 82.1  ? 
46  OD1 ? A ASP 151 ? A ASP 258  ? 1_555 CA ? D CA . ? A CA 603 ? 1_555 OE2 ? A GLU 224 ? A GLU 331  ? 1_555 77.6  ? 
47  OD2 ? A ASP 194 ? A ASP 301  ? 1_555 CA ? D CA . ? A CA 603 ? 1_555 OE2 ? A GLU 224 ? A GLU 331  ? 1_555 87.8  ? 
48  OE1 ? A GLU 224 ? A GLU 331  ? 1_555 CA ? D CA . ? A CA 603 ? 1_555 OE2 ? A GLU 224 ? A GLU 331  ? 1_555 53.7  ? 
49  OD1 ? A ASP 151 ? A ASP 258  ? 1_555 CA ? D CA . ? A CA 603 ? 1_555 O   ? R HOH .   ? A HOH 796  ? 1_555 93.9  ? 
50  OD2 ? A ASP 194 ? A ASP 301  ? 1_555 CA ? D CA . ? A CA 603 ? 1_555 O   ? R HOH .   ? A HOH 796  ? 1_555 167.2 ? 
51  OE1 ? A GLU 224 ? A GLU 331  ? 1_555 CA ? D CA . ? A CA 603 ? 1_555 O   ? R HOH .   ? A HOH 796  ? 1_555 87.8  ? 
52  OE2 ? A GLU 224 ? A GLU 331  ? 1_555 CA ? D CA . ? A CA 603 ? 1_555 O   ? R HOH .   ? A HOH 796  ? 1_555 92.5  ? 
53  OD1 ? A ASP 151 ? A ASP 258  ? 1_555 CA ? D CA . ? A CA 603 ? 1_555 O   ? R HOH .   ? A HOH 912  ? 1_555 72.5  ? 
54  OD2 ? A ASP 194 ? A ASP 301  ? 1_555 CA ? D CA . ? A CA 603 ? 1_555 O   ? R HOH .   ? A HOH 912  ? 1_555 94.3  ? 
55  OE1 ? A GLU 224 ? A GLU 331  ? 1_555 CA ? D CA . ? A CA 603 ? 1_555 O   ? R HOH .   ? A HOH 912  ? 1_555 156.2 ? 
56  OE2 ? A GLU 224 ? A GLU 331  ? 1_555 CA ? D CA . ? A CA 603 ? 1_555 O   ? R HOH .   ? A HOH 912  ? 1_555 150.0 ? 
57  O   ? R HOH .   ? A HOH 796  ? 1_555 CA ? D CA . ? A CA 603 ? 1_555 O   ? R HOH .   ? A HOH 912  ? 1_555 91.8  ? 
58  OD1 ? A ASP 151 ? A ASP 258  ? 1_555 CA ? D CA . ? A CA 603 ? 1_555 O   ? R HOH .   ? A HOH 998  ? 1_555 146.4 ? 
59  OD2 ? A ASP 194 ? A ASP 301  ? 1_555 CA ? D CA . ? A CA 603 ? 1_555 O   ? R HOH .   ? A HOH 998  ? 1_555 77.0  ? 
60  OE1 ? A GLU 224 ? A GLU 331  ? 1_555 CA ? D CA . ? A CA 603 ? 1_555 O   ? R HOH .   ? A HOH 998  ? 1_555 81.7  ? 
61  OE2 ? A GLU 224 ? A GLU 331  ? 1_555 CA ? D CA . ? A CA 603 ? 1_555 O   ? R HOH .   ? A HOH 998  ? 1_555 134.6 ? 
62  O   ? R HOH .   ? A HOH 796  ? 1_555 CA ? D CA . ? A CA 603 ? 1_555 O   ? R HOH .   ? A HOH 998  ? 1_555 93.8  ? 
63  O   ? R HOH .   ? A HOH 912  ? 1_555 CA ? D CA . ? A CA 603 ? 1_555 O   ? R HOH .   ? A HOH 998  ? 1_555 74.6  ? 
64  OD1 ? A ASP 151 ? A ASP 258  ? 1_555 NA ? H NA . ? A NA 607 ? 1_555 OD2 ? A ASP 151 ? A ASP 258  ? 1_555 46.8  ? 
65  OD1 ? A ASP 151 ? A ASP 258  ? 1_555 NA ? H NA . ? A NA 607 ? 1_555 O   ? R HOH .   ? A HOH 735  ? 1_555 80.2  ? 
66  OD2 ? A ASP 151 ? A ASP 258  ? 1_555 NA ? H NA . ? A NA 607 ? 1_555 O   ? R HOH .   ? A HOH 735  ? 1_555 125.2 ? 
67  OD1 ? A ASP 151 ? A ASP 258  ? 1_555 NA ? H NA . ? A NA 607 ? 1_555 O   ? R HOH .   ? A HOH 760  ? 1_555 118.7 ? 
68  OD2 ? A ASP 151 ? A ASP 258  ? 1_555 NA ? H NA . ? A NA 607 ? 1_555 O   ? R HOH .   ? A HOH 760  ? 1_555 143.2 ? 
69  O   ? R HOH .   ? A HOH 735  ? 1_555 NA ? H NA . ? A NA 607 ? 1_555 O   ? R HOH .   ? A HOH 760  ? 1_555 67.9  ? 
70  OD1 ? A ASP 151 ? A ASP 258  ? 1_555 NA ? H NA . ? A NA 607 ? 1_555 O   A R HOH .   ? A HOH 927  ? 1_555 129.6 ? 
71  OD2 ? A ASP 151 ? A ASP 258  ? 1_555 NA ? H NA . ? A NA 607 ? 1_555 O   A R HOH .   ? A HOH 927  ? 1_555 85.7  ? 
72  O   ? R HOH .   ? A HOH 735  ? 1_555 NA ? H NA . ? A NA 607 ? 1_555 O   A R HOH .   ? A HOH 927  ? 1_555 149.1 ? 
73  O   ? R HOH .   ? A HOH 760  ? 1_555 NA ? H NA . ? A NA 607 ? 1_555 O   A R HOH .   ? A HOH 927  ? 1_555 87.5  ? 
74  OD1 ? A ASP 151 ? A ASP 258  ? 1_555 NA ? H NA . ? A NA 607 ? 1_555 O   ? R HOH .   ? A HOH 951  ? 1_555 102.6 ? 
75  OD2 ? A ASP 151 ? A ASP 258  ? 1_555 NA ? H NA . ? A NA 607 ? 1_555 O   ? R HOH .   ? A HOH 951  ? 1_555 93.3  ? 
76  O   ? R HOH .   ? A HOH 735  ? 1_555 NA ? H NA . ? A NA 607 ? 1_555 O   ? R HOH .   ? A HOH 951  ? 1_555 84.3  ? 
77  O   ? R HOH .   ? A HOH 760  ? 1_555 NA ? H NA . ? A NA 607 ? 1_555 O   ? R HOH .   ? A HOH 951  ? 1_555 123.4 ? 
78  O   A R HOH .   ? A HOH 927  ? 1_555 NA ? H NA . ? A NA 607 ? 1_555 O   ? R HOH .   ? A HOH 951  ? 1_555 94.8  ? 
79  O   ? A THR 202 ? A THR 309  ? 1_555 NA ? E NA . ? A NA 604 ? 1_555 O   ? A SER 204 ? A SER 311  ? 1_555 96.5  ? 
80  O   ? A THR 202 ? A THR 309  ? 1_555 NA ? E NA . ? A NA 604 ? 1_555 O   ? A THR 207 ? A THR 314  ? 1_555 168.8 ? 
81  O   ? A SER 204 ? A SER 311  ? 1_555 NA ? E NA . ? A NA 604 ? 1_555 O   ? A THR 207 ? A THR 314  ? 1_555 88.8  ? 
82  O   ? A THR 202 ? A THR 309  ? 1_555 NA ? E NA . ? A NA 604 ? 1_555 OG1 ? A THR 207 ? A THR 314  ? 1_555 92.9  ? 
83  O   ? A SER 204 ? A SER 311  ? 1_555 NA ? E NA . ? A NA 604 ? 1_555 OG1 ? A THR 207 ? A THR 314  ? 1_555 84.3  ? 
84  O   ? A THR 207 ? A THR 314  ? 1_555 NA ? E NA . ? A NA 604 ? 1_555 OG1 ? A THR 207 ? A THR 314  ? 1_555 77.8  ? 
85  O   ? A THR 202 ? A THR 309  ? 1_555 NA ? E NA . ? A NA 604 ? 1_555 OG  ? A SER 209 ? A SER 316  ? 1_555 71.5  ? 
86  O   ? A SER 204 ? A SER 311  ? 1_555 NA ? E NA . ? A NA 604 ? 1_555 OG  ? A SER 209 ? A SER 316  ? 1_555 166.1 ? 
87  O   ? A THR 207 ? A THR 314  ? 1_555 NA ? E NA . ? A NA 604 ? 1_555 OG  ? A SER 209 ? A SER 316  ? 1_555 101.8 ? 
88  OG1 ? A THR 207 ? A THR 314  ? 1_555 NA ? E NA . ? A NA 604 ? 1_555 OG  ? A SER 209 ? A SER 316  ? 1_555 89.1  ? 
89  O   ? A THR 202 ? A THR 309  ? 1_555 NA ? E NA . ? A NA 604 ? 1_555 O   ? R HOH .   ? A HOH 867  ? 1_555 110.9 ? 
90  O   ? A SER 204 ? A SER 311  ? 1_555 NA ? E NA . ? A NA 604 ? 1_555 O   ? R HOH .   ? A HOH 867  ? 1_555 113.5 ? 
91  O   ? A THR 207 ? A THR 314  ? 1_555 NA ? E NA . ? A NA 604 ? 1_555 O   ? R HOH .   ? A HOH 867  ? 1_555 75.6  ? 
92  OG1 ? A THR 207 ? A THR 314  ? 1_555 NA ? E NA . ? A NA 604 ? 1_555 O   ? R HOH .   ? A HOH 867  ? 1_555 147.4 ? 
93  OG  ? A SER 209 ? A SER 316  ? 1_555 NA ? E NA . ? A NA 604 ? 1_555 O   ? R HOH .   ? A HOH 867  ? 1_555 78.3  ? 
94  O   ? A THR 306 ? A THR 413  ? 1_555 NA ? G NA . ? A NA 606 ? 1_555 O   ? R HOH .   ? A HOH 817  ? 1_555 86.8  ? 
95  O   ? A THR 306 ? A THR 413  ? 1_555 NA ? G NA . ? A NA 606 ? 1_555 O   ? R HOH .   ? A HOH 904  ? 1_555 78.9  ? 
96  O   ? R HOH .   ? A HOH 817  ? 1_555 NA ? G NA . ? A NA 606 ? 1_555 O   ? R HOH .   ? A HOH 904  ? 1_555 83.8  ? 
97  O   ? A THR 306 ? A THR 413  ? 1_555 NA ? G NA . ? A NA 606 ? 1_555 O   ? R HOH .   ? A HOH 1039 ? 1_555 107.2 ? 
98  O   ? R HOH .   ? A HOH 817  ? 1_555 NA ? G NA . ? A NA 606 ? 1_555 O   ? R HOH .   ? A HOH 1039 ? 1_555 84.0  ? 
99  O   ? R HOH .   ? A HOH 904  ? 1_555 NA ? G NA . ? A NA 606 ? 1_555 O   ? R HOH .   ? A HOH 1039 ? 1_555 166.0 ? 
100 O   ? A THR 306 ? A THR 413  ? 1_555 NA ? G NA . ? A NA 606 ? 1_555 O   ? R HOH .   ? A HOH 1074 ? 1_555 90.6  ? 
101 O   ? R HOH .   ? A HOH 817  ? 1_555 NA ? G NA . ? A NA 606 ? 1_555 O   ? R HOH .   ? A HOH 1074 ? 1_555 177.4 ? 
102 O   ? R HOH .   ? A HOH 904  ? 1_555 NA ? G NA . ? A NA 606 ? 1_555 O   ? R HOH .   ? A HOH 1074 ? 1_555 96.1  ? 
103 O   ? R HOH .   ? A HOH 1039 ? 1_555 NA ? G NA . ? A NA 606 ? 1_555 O   ? R HOH .   ? A HOH 1074 ? 1_555 96.5  ? 
104 O   A A SER 437 ? A SER 544  ? 1_555 NA ? F NA . ? A NA 605 ? 1_555 O   B A SER 437 ? A SER 544  ? 1_555 0.5   ? 
105 O   A A SER 437 ? A SER 544  ? 1_555 NA ? F NA . ? A NA 605 ? 1_555 OG  B A SER 437 ? A SER 544  ? 1_555 73.8  ? 
106 O   B A SER 437 ? A SER 544  ? 1_555 NA ? F NA . ? A NA 605 ? 1_555 OG  B A SER 437 ? A SER 544  ? 1_555 73.5  ? 
107 O   A A SER 437 ? A SER 544  ? 1_555 NA ? F NA . ? A NA 605 ? 1_555 O   A A SER 437 ? A SER 544  ? 1_555 0.0   ? 
108 O   B A SER 437 ? A SER 544  ? 1_555 NA ? F NA . ? A NA 605 ? 1_555 O   A A SER 437 ? A SER 544  ? 1_555 0.5   ? 
109 OG  B A SER 437 ? A SER 544  ? 1_555 NA ? F NA . ? A NA 605 ? 1_555 O   A A SER 437 ? A SER 544  ? 1_555 73.8  ? 
110 O   A A SER 437 ? A SER 544  ? 1_555 NA ? F NA . ? A NA 605 ? 1_555 O   B A SER 437 ? A SER 544  ? 1_555 0.5   ? 
111 O   B A SER 437 ? A SER 544  ? 1_555 NA ? F NA . ? A NA 605 ? 1_555 O   B A SER 437 ? A SER 544  ? 1_555 0.0   ? 
112 OG  B A SER 437 ? A SER 544  ? 1_555 NA ? F NA . ? A NA 605 ? 1_555 O   B A SER 437 ? A SER 544  ? 1_555 73.5  ? 
113 O   A A SER 437 ? A SER 544  ? 1_555 NA ? F NA . ? A NA 605 ? 1_555 O   B A SER 437 ? A SER 544  ? 1_555 0.5   ? 
114 O   A A SER 437 ? A SER 544  ? 1_555 NA ? F NA . ? A NA 605 ? 1_555 OG  B A SER 437 ? A SER 544  ? 1_555 73.8  ? 
115 O   B A SER 437 ? A SER 544  ? 1_555 NA ? F NA . ? A NA 605 ? 1_555 OG  B A SER 437 ? A SER 544  ? 1_555 73.5  ? 
116 OG  B A SER 437 ? A SER 544  ? 1_555 NA ? F NA . ? A NA 605 ? 1_555 OG  B A SER 437 ? A SER 544  ? 1_555 0.0   ? 
117 O   A A SER 437 ? A SER 544  ? 1_555 NA ? F NA . ? A NA 605 ? 1_555 OG  B A SER 437 ? A SER 544  ? 1_555 73.8  ? 
118 O   B A SER 437 ? A SER 544  ? 1_555 NA ? F NA . ? A NA 605 ? 1_555 OG  B A SER 437 ? A SER 544  ? 1_555 73.5  ? 
119 O   A A SER 437 ? A SER 544  ? 1_555 NA ? F NA . ? A NA 605 ? 1_555 O   ? R HOH .   ? A HOH 903  ? 1_555 96.4  ? 
120 O   B A SER 437 ? A SER 544  ? 1_555 NA ? F NA . ? A NA 605 ? 1_555 O   ? R HOH .   ? A HOH 903  ? 1_555 96.7  ? 
121 OG  B A SER 437 ? A SER 544  ? 1_555 NA ? F NA . ? A NA 605 ? 1_555 O   ? R HOH .   ? A HOH 903  ? 1_555 67.7  ? 
122 O   A A SER 437 ? A SER 544  ? 1_555 NA ? F NA . ? A NA 605 ? 1_555 O   ? R HOH .   ? A HOH 903  ? 1_555 96.4  ? 
123 O   B A SER 437 ? A SER 544  ? 1_555 NA ? F NA . ? A NA 605 ? 1_555 O   ? R HOH .   ? A HOH 903  ? 1_555 96.7  ? 
124 OG  B A SER 437 ? A SER 544  ? 1_555 NA ? F NA . ? A NA 605 ? 1_555 O   ? R HOH .   ? A HOH 903  ? 1_555 67.7  ? 
125 O   A A SER 437 ? A SER 544  ? 1_555 NA ? F NA . ? A NA 605 ? 1_555 O   ? R HOH .   ? A HOH 903  ? 9_555 85.2  ? 
126 O   B A SER 437 ? A SER 544  ? 1_555 NA ? F NA . ? A NA 605 ? 1_555 O   ? R HOH .   ? A HOH 903  ? 9_555 84.9  ? 
127 OG  B A SER 437 ? A SER 544  ? 1_555 NA ? F NA . ? A NA 605 ? 1_555 O   ? R HOH .   ? A HOH 903  ? 9_555 104.4 ? 
128 O   A A SER 437 ? A SER 544  ? 1_555 NA ? F NA . ? A NA 605 ? 1_555 O   ? R HOH .   ? A HOH 903  ? 9_555 85.2  ? 
129 O   B A SER 437 ? A SER 544  ? 1_555 NA ? F NA . ? A NA 605 ? 1_555 O   ? R HOH .   ? A HOH 903  ? 9_555 84.9  ? 
130 OG  B A SER 437 ? A SER 544  ? 1_555 NA ? F NA . ? A NA 605 ? 1_555 O   ? R HOH .   ? A HOH 903  ? 9_555 104.4 ? 
131 O   ? R HOH .   ? A HOH 903  ? 1_555 NA ? F NA . ? A NA 605 ? 1_555 O   ? R HOH .   ? A HOH 903  ? 9_555 170.9 ? 
# 
loop_
_pdbx_modification_feature.ordinal 
_pdbx_modification_feature.label_comp_id 
_pdbx_modification_feature.label_asym_id 
_pdbx_modification_feature.label_seq_id 
_pdbx_modification_feature.label_alt_id 
_pdbx_modification_feature.modified_residue_label_comp_id 
_pdbx_modification_feature.modified_residue_label_asym_id 
_pdbx_modification_feature.modified_residue_label_seq_id 
_pdbx_modification_feature.modified_residue_label_alt_id 
_pdbx_modification_feature.auth_comp_id 
_pdbx_modification_feature.auth_asym_id 
_pdbx_modification_feature.auth_seq_id 
_pdbx_modification_feature.PDB_ins_code 
_pdbx_modification_feature.symmetry 
_pdbx_modification_feature.modified_residue_auth_comp_id 
_pdbx_modification_feature.modified_residue_auth_asym_id 
_pdbx_modification_feature.modified_residue_auth_seq_id 
_pdbx_modification_feature.modified_residue_PDB_ins_code 
_pdbx_modification_feature.modified_residue_symmetry 
_pdbx_modification_feature.comp_id_linking_atom 
_pdbx_modification_feature.modified_residue_id_linking_atom 
_pdbx_modification_feature.modified_residue_id 
_pdbx_modification_feature.ref_pcm_id 
_pdbx_modification_feature.ref_comp_id 
_pdbx_modification_feature.type 
_pdbx_modification_feature.category 
1 NAG P .   A ASN A 280 A NAG A 615 ? 1_555 ASN A 387 ? 1_555 C1 ND2 ASN 1 NAG N-Glycosylation Carbohydrate       
2 CYS A 104 A CYS A 253 A CYS A 211 ? 1_555 CYS A 360 ? 1_555 SG SG  .   . .   None            'Disulfide bridge' 
3 CYS A 104 B CYS A 253 B CYS A 211 ? 1_555 CYS A 360 ? 1_555 SG SG  .   . .   None            'Disulfide bridge' 
4 CYS A 196 ? CYS A 226 ? CYS A 303 ? 1_555 CYS A 333 ? 1_555 SG SG  .   . .   None            'Disulfide bridge' 
5 CYS A 343 ? CYS A 367 ? CYS A 450 ? 1_555 CYS A 474 ? 1_555 SG SG  .   . .   None            'Disulfide bridge' 
# 
loop_
_struct_sheet.id 
_struct_sheet.type 
_struct_sheet.number_strands 
_struct_sheet.details 
AA1 ? 7 ? 
AA2 ? 2 ? 
AA3 ? 2 ? 
AA4 ? 3 ? 
AA5 ? 4 ? 
AA6 ? 4 ? 
# 
loop_
_struct_sheet_order.sheet_id 
_struct_sheet_order.range_id_1 
_struct_sheet_order.range_id_2 
_struct_sheet_order.offset 
_struct_sheet_order.sense 
AA1 1 2 ? parallel      
AA1 2 3 ? parallel      
AA1 3 4 ? parallel      
AA1 4 5 ? parallel      
AA1 5 6 ? parallel      
AA1 6 7 ? parallel      
AA2 1 2 ? anti-parallel 
AA3 1 2 ? anti-parallel 
AA4 1 2 ? anti-parallel 
AA4 2 3 ? anti-parallel 
AA5 1 2 ? anti-parallel 
AA5 2 3 ? anti-parallel 
AA5 3 4 ? anti-parallel 
AA6 1 2 ? anti-parallel 
AA6 2 3 ? anti-parallel 
AA6 3 4 ? anti-parallel 
# 
loop_
_struct_sheet_range.sheet_id 
_struct_sheet_range.id 
_struct_sheet_range.beg_label_comp_id 
_struct_sheet_range.beg_label_asym_id 
_struct_sheet_range.beg_label_seq_id 
_struct_sheet_range.pdbx_beg_PDB_ins_code 
_struct_sheet_range.end_label_comp_id 
_struct_sheet_range.end_label_asym_id 
_struct_sheet_range.end_label_seq_id 
_struct_sheet_range.pdbx_end_PDB_ins_code 
_struct_sheet_range.beg_auth_comp_id 
_struct_sheet_range.beg_auth_asym_id 
_struct_sheet_range.beg_auth_seq_id 
_struct_sheet_range.end_auth_comp_id 
_struct_sheet_range.end_auth_asym_id 
_struct_sheet_range.end_auth_seq_id 
AA1 1 PHE A 66  ? ASP A 67  ? PHE A 173 ASP A 174 
AA1 2 ARG A 113 ? ARG A 118 ? ARG A 220 ARG A 225 
AA1 3 VAL A 41  ? ASP A 46  ? VAL A 148 ASP A 153 
AA1 4 ILE A 142 ? ALA A 145 ? ILE A 249 ALA A 252 
AA1 5 ILE A 181 ? ALA A 185 ? ILE A 288 ALA A 292 
AA1 6 THR A 207 ? ALA A 213 ? THR A 314 ALA A 320 
AA1 7 ALA A 231 ? TYR A 234 ? ALA A 338 TYR A 341 
AA2 1 ILE A 244 ? ASP A 248 ? ILE A 351 ASP A 355 
AA2 2 LYS A 252 ? HIS A 257 ? LYS A 359 HIS A 364 
AA3 1 ALA A 305 ? THR A 306 ? ALA A 412 THR A 413 
AA3 2 LYS A 312 ? VAL A 313 ? LYS A 419 VAL A 420 
AA4 1 ARG A 341 ? ASP A 346 ? ARG A 448 ASP A 453 
AA4 2 GLY A 454 ? THR A 466 ? GLY A 561 THR A 573 
AA4 3 LYS A 352 ? ASP A 353 ? LYS A 459 ASP A 460 
AA5 1 ARG A 341 ? ASP A 346 ? ARG A 448 ASP A 453 
AA5 2 GLY A 454 ? THR A 466 ? GLY A 561 THR A 573 
AA5 3 ARG A 376 ? TYR A 388 ? ARG A 483 TYR A 495 
AA5 4 PHE A 421 ? THR A 428 ? PHE A 528 THR A 535 
AA6 1 ARG A 357 ? VAL A 364 ? ARG A 464 VAL A 471 
AA6 2 GLY A 438 ? ASN A 446 ? GLY A 545 ASN A 553 
AA6 3 LEU A 394 ? VAL A 399 ? LEU A 501 VAL A 506 
AA6 4 ARG A 405 ? LEU A 409 ? ARG A 512 LEU A 516 
# 
loop_
_pdbx_struct_sheet_hbond.sheet_id 
_pdbx_struct_sheet_hbond.range_id_1 
_pdbx_struct_sheet_hbond.range_id_2 
_pdbx_struct_sheet_hbond.range_1_label_atom_id 
_pdbx_struct_sheet_hbond.range_1_label_comp_id 
_pdbx_struct_sheet_hbond.range_1_label_asym_id 
_pdbx_struct_sheet_hbond.range_1_label_seq_id 
_pdbx_struct_sheet_hbond.range_1_PDB_ins_code 
_pdbx_struct_sheet_hbond.range_1_auth_atom_id 
_pdbx_struct_sheet_hbond.range_1_auth_comp_id 
_pdbx_struct_sheet_hbond.range_1_auth_asym_id 
_pdbx_struct_sheet_hbond.range_1_auth_seq_id 
_pdbx_struct_sheet_hbond.range_2_label_atom_id 
_pdbx_struct_sheet_hbond.range_2_label_comp_id 
_pdbx_struct_sheet_hbond.range_2_label_asym_id 
_pdbx_struct_sheet_hbond.range_2_label_seq_id 
_pdbx_struct_sheet_hbond.range_2_PDB_ins_code 
_pdbx_struct_sheet_hbond.range_2_auth_atom_id 
_pdbx_struct_sheet_hbond.range_2_auth_comp_id 
_pdbx_struct_sheet_hbond.range_2_auth_asym_id 
_pdbx_struct_sheet_hbond.range_2_auth_seq_id 
AA1 1 2 N PHE A 66  ? N PHE A 173 O ARG A 118 ? O ARG A 225 
AA1 2 3 O VAL A 117 ? O VAL A 224 N ILE A 44  ? N ILE A 151 
AA1 3 4 N LEU A 45  ? N LEU A 152 O SER A 144 ? O SER A 251 
AA1 4 5 N TYR A 143 ? N TYR A 250 O VAL A 183 ? O VAL A 290 
AA1 5 6 N PHE A 182 ? N PHE A 289 O LEU A 208 ? O LEU A 315 
AA1 6 7 N SER A 211 ? N SER A 318 O ALA A 231 ? O ALA A 338 
AA2 1 2 N THR A 246 ? N THR A 353 O THR A 254 ? O THR A 361 
AA3 1 2 N ALA A 305 ? N ALA A 412 O VAL A 313 ? O VAL A 420 
AA4 1 2 N ARG A 341 ? N ARG A 448 O GLY A 465 ? O GLY A 572 
AA4 2 3 O LEU A 456 ? O LEU A 563 N LYS A 352 ? N LYS A 459 
AA5 1 2 N ARG A 341 ? N ARG A 448 O GLY A 465 ? O GLY A 572 
AA5 2 3 O THR A 460 ? O THR A 567 N ARG A 383 ? N ARG A 490 
AA5 3 4 N ALA A 380 ? N ALA A 487 O THR A 428 ? O THR A 535 
AA6 1 2 N VAL A 360 ? N VAL A 467 O LEU A 442 ? O LEU A 549 
AA6 2 3 O GLU A 443 ? O GLU A 550 N HIS A 397 ? N HIS A 504 
AA6 3 4 N LEU A 398 ? N LEU A 505 O SER A 406 ? O SER A 513 
# 
_pdbx_entry_details.entry_id                   9QWD 
_pdbx_entry_details.nonpolymer_details         ? 
_pdbx_entry_details.sequence_details           ? 
_pdbx_entry_details.compound_details           ? 
_pdbx_entry_details.source_details             ? 
_pdbx_entry_details.has_ligand_of_interest     Y 
_pdbx_entry_details.has_protein_modification   Y 
# 
loop_
_pdbx_validate_torsion.id 
_pdbx_validate_torsion.PDB_model_num 
_pdbx_validate_torsion.auth_comp_id 
_pdbx_validate_torsion.auth_asym_id 
_pdbx_validate_torsion.auth_seq_id 
_pdbx_validate_torsion.PDB_ins_code 
_pdbx_validate_torsion.label_alt_id 
_pdbx_validate_torsion.phi 
_pdbx_validate_torsion.psi 
1  1 ARG A 130 ? ? -104.69 67.23   
2  1 ASP A 153 ? ? -165.30 -141.84 
3  1 ASP A 153 ? ? -164.77 -141.84 
4  1 GLN A 178 ? ? 60.96   62.41   
5  1 ASN A 192 ? ? -98.05  43.77   
6  1 ALA A 203 ? ? -148.25 28.75   
7  1 CYS A 211 ? A 44.13   -130.25 
8  1 CYS A 211 ? B 41.94   -130.89 
9  1 ALA A 216 ? ? -111.90 72.32   
10 1 ASN A 243 ? ? 37.39   59.46   
11 1 ASP A 258 ? ? -88.07  49.33   
12 1 SER A 342 ? ? -151.89 -153.92 
13 1 GLN A 350 ? ? -124.42 -167.23 
14 1 GLU A 485 ? ? -108.27 -106.39 
15 1 ASP A 540 ? ? 77.15   -3.14   
# 
loop_
_pdbx_struct_special_symmetry.id 
_pdbx_struct_special_symmetry.PDB_model_num 
_pdbx_struct_special_symmetry.auth_asym_id 
_pdbx_struct_special_symmetry.auth_comp_id 
_pdbx_struct_special_symmetry.auth_seq_id 
_pdbx_struct_special_symmetry.PDB_ins_code 
_pdbx_struct_special_symmetry.label_asym_id 
_pdbx_struct_special_symmetry.label_comp_id 
_pdbx_struct_special_symmetry.label_seq_id 
1 1 A NA  605  ? F NA  . 
2 1 A HOH 1090 ? R HOH . 
# 
loop_
_space_group_symop.id 
_space_group_symop.operation_xyz 
1  x,y,z          
2  x-y,x,z+5/6    
3  y,-x+y,z+1/6   
4  -y,x-y,z+2/3   
5  -x+y,-x,z+1/3  
6  x-y,-y,-z      
7  -x,-x+y,-z+1/3 
8  -x,-y,z+1/2    
9  y,x,-z+2/3     
10 -y,-x,-z+1/6   
11 -x+y,y,-z+1/2  
12 x,x-y,-z+5/6   
# 
_pdbx_distant_solvent_atoms.id                                1 
_pdbx_distant_solvent_atoms.PDB_model_num                     1 
_pdbx_distant_solvent_atoms.auth_atom_id                      O 
_pdbx_distant_solvent_atoms.label_alt_id                      ? 
_pdbx_distant_solvent_atoms.auth_asym_id                      A 
_pdbx_distant_solvent_atoms.auth_comp_id                      HOH 
_pdbx_distant_solvent_atoms.auth_seq_id                       1144 
_pdbx_distant_solvent_atoms.PDB_ins_code                      ? 
_pdbx_distant_solvent_atoms.neighbor_macromolecule_distance   5.90 
_pdbx_distant_solvent_atoms.neighbor_ligand_distance          . 
# 
loop_
_pdbx_unobs_or_zero_occ_residues.id 
_pdbx_unobs_or_zero_occ_residues.PDB_model_num 
_pdbx_unobs_or_zero_occ_residues.polymer_flag 
_pdbx_unobs_or_zero_occ_residues.occupancy_flag 
_pdbx_unobs_or_zero_occ_residues.auth_asym_id 
_pdbx_unobs_or_zero_occ_residues.auth_comp_id 
_pdbx_unobs_or_zero_occ_residues.auth_seq_id 
_pdbx_unobs_or_zero_occ_residues.PDB_ins_code 
_pdbx_unobs_or_zero_occ_residues.label_asym_id 
_pdbx_unobs_or_zero_occ_residues.label_comp_id 
_pdbx_unobs_or_zero_occ_residues.label_seq_id 
1 1 Y 1 A ASP 108 ? A ASP 1   
2 1 Y 1 A VAL 109 ? A VAL 2   
3 1 Y 1 A GLY 582 ? A GLY 475 
4 1 Y 1 A SER 583 ? A SER 476 
5 1 Y 1 A HIS 584 ? A HIS 477 
6 1 Y 1 A HIS 585 ? A HIS 478 
7 1 Y 1 A HIS 586 ? A HIS 479 
8 1 Y 1 A HIS 587 ? A HIS 480 
# 
loop_
_chem_comp_atom.comp_id 
_chem_comp_atom.atom_id 
_chem_comp_atom.type_symbol 
_chem_comp_atom.pdbx_aromatic_flag 
_chem_comp_atom.pdbx_stereo_config 
_chem_comp_atom.pdbx_ordinal 
A1JA2 C4   C  Y N 1   
A1JA2 C6   C  Y N 2   
A1JA2 C7   C  Y N 3   
A1JA2 C8   C  Y N 4   
A1JA2 C10  C  Y N 5   
A1JA2 C15  C  N N 6   
A1JA2 C17  C  N N 7   
A1JA2 C20  C  Y N 8   
A1JA2 C21  C  Y N 9   
A1JA2 C24  C  Y N 10  
A1JA2 C26  C  Y N 11  
A1JA2 C11  C  Y N 12  
A1JA2 C12  C  N N 13  
A1JA2 C14  C  N N 14  
A1JA2 C18  C  N N 15  
A1JA2 C19  C  Y N 16  
A1JA2 C2   C  Y N 17  
A1JA2 C23  C  Y N 18  
A1JA2 C25  C  Y N 19  
A1JA2 C27  C  N N 20  
A1JA2 C29  C  N N 21  
A1JA2 C3   C  Y N 22  
A1JA2 C30  C  N N 23  
A1JA2 C32  C  N N 24  
A1JA2 C33  C  N N 25  
A1JA2 C34  C  Y N 26  
A1JA2 C35  C  Y N 27  
A1JA2 C36  C  Y N 28  
A1JA2 C38  C  Y N 29  
A1JA2 C39  C  Y N 30  
A1JA2 C40  C  Y N 31  
A1JA2 C9   C  Y N 32  
A1JA2 N13  N  N N 33  
A1JA2 N16  N  N N 34  
A1JA2 N22  N  Y N 35  
A1JA2 N28  N  N N 36  
A1JA2 N31  N  N N 37  
A1JA2 N37  N  Y N 38  
A1JA2 CL1  CL N N 39  
A1JA2 CL5  CL N N 40  
A1JA2 H6   H  N N 41  
A1JA2 H8   H  N N 42  
A1JA2 H10  H  N N 43  
A1JA2 H15A H  N N 44  
A1JA2 H15B H  N N 45  
A1JA2 H17B H  N N 46  
A1JA2 H17A H  N N 47  
A1JA2 H20  H  N N 48  
A1JA2 H21  H  N N 49  
A1JA2 H24  H  N N 50  
A1JA2 H12B H  N N 51  
A1JA2 H12A H  N N 52  
A1JA2 H14A H  N N 53  
A1JA2 H14B H  N N 54  
A1JA2 H18B H  N N 55  
A1JA2 H18A H  N N 56  
A1JA2 H23  H  N N 57  
A1JA2 H25  H  N N 58  
A1JA2 H27B H  N N 59  
A1JA2 H27A H  N N 60  
A1JA2 H29A H  N N 61  
A1JA2 H29B H  N N 62  
A1JA2 H3   H  N N 63  
A1JA2 H30A H  N N 64  
A1JA2 H30B H  N N 65  
A1JA2 H32B H  N N 66  
A1JA2 H32A H  N N 67  
A1JA2 H33B H  N N 68  
A1JA2 H33A H  N N 69  
A1JA2 H35  H  N N 70  
A1JA2 H36  H  N N 71  
A1JA2 H38  H  N N 72  
A1JA2 H39  H  N N 73  
A1JA2 H40  H  N N 74  
ALA   N    N  N N 75  
ALA   CA   C  N S 76  
ALA   C    C  N N 77  
ALA   O    O  N N 78  
ALA   CB   C  N N 79  
ALA   OXT  O  N N 80  
ALA   H    H  N N 81  
ALA   H2   H  N N 82  
ALA   HA   H  N N 83  
ALA   HB1  H  N N 84  
ALA   HB2  H  N N 85  
ALA   HB3  H  N N 86  
ALA   HXT  H  N N 87  
ARG   N    N  N N 88  
ARG   CA   C  N S 89  
ARG   C    C  N N 90  
ARG   O    O  N N 91  
ARG   CB   C  N N 92  
ARG   CG   C  N N 93  
ARG   CD   C  N N 94  
ARG   NE   N  N N 95  
ARG   CZ   C  N N 96  
ARG   NH1  N  N N 97  
ARG   NH2  N  N N 98  
ARG   OXT  O  N N 99  
ARG   H    H  N N 100 
ARG   H2   H  N N 101 
ARG   HA   H  N N 102 
ARG   HB2  H  N N 103 
ARG   HB3  H  N N 104 
ARG   HG2  H  N N 105 
ARG   HG3  H  N N 106 
ARG   HD2  H  N N 107 
ARG   HD3  H  N N 108 
ARG   HE   H  N N 109 
ARG   HH11 H  N N 110 
ARG   HH12 H  N N 111 
ARG   HH21 H  N N 112 
ARG   HH22 H  N N 113 
ARG   HXT  H  N N 114 
ASN   N    N  N N 115 
ASN   CA   C  N S 116 
ASN   C    C  N N 117 
ASN   O    O  N N 118 
ASN   CB   C  N N 119 
ASN   CG   C  N N 120 
ASN   OD1  O  N N 121 
ASN   ND2  N  N N 122 
ASN   OXT  O  N N 123 
ASN   H    H  N N 124 
ASN   H2   H  N N 125 
ASN   HA   H  N N 126 
ASN   HB2  H  N N 127 
ASN   HB3  H  N N 128 
ASN   HD21 H  N N 129 
ASN   HD22 H  N N 130 
ASN   HXT  H  N N 131 
ASP   N    N  N N 132 
ASP   CA   C  N S 133 
ASP   C    C  N N 134 
ASP   O    O  N N 135 
ASP   CB   C  N N 136 
ASP   CG   C  N N 137 
ASP   OD1  O  N N 138 
ASP   OD2  O  N N 139 
ASP   OXT  O  N N 140 
ASP   H    H  N N 141 
ASP   H2   H  N N 142 
ASP   HA   H  N N 143 
ASP   HB2  H  N N 144 
ASP   HB3  H  N N 145 
ASP   HD2  H  N N 146 
ASP   HXT  H  N N 147 
CA    CA   CA N N 148 
CL    CL   CL N N 149 
CYS   N    N  N N 150 
CYS   CA   C  N R 151 
CYS   C    C  N N 152 
CYS   O    O  N N 153 
CYS   CB   C  N N 154 
CYS   SG   S  N N 155 
CYS   OXT  O  N N 156 
CYS   H    H  N N 157 
CYS   H2   H  N N 158 
CYS   HA   H  N N 159 
CYS   HB2  H  N N 160 
CYS   HB3  H  N N 161 
CYS   HG   H  N N 162 
CYS   HXT  H  N N 163 
DMS   S    S  N N 164 
DMS   O    O  N N 165 
DMS   C1   C  N N 166 
DMS   C2   C  N N 167 
DMS   H11  H  N N 168 
DMS   H12  H  N N 169 
DMS   H13  H  N N 170 
DMS   H21  H  N N 171 
DMS   H22  H  N N 172 
DMS   H23  H  N N 173 
GLN   N    N  N N 174 
GLN   CA   C  N S 175 
GLN   C    C  N N 176 
GLN   O    O  N N 177 
GLN   CB   C  N N 178 
GLN   CG   C  N N 179 
GLN   CD   C  N N 180 
GLN   OE1  O  N N 181 
GLN   NE2  N  N N 182 
GLN   OXT  O  N N 183 
GLN   H    H  N N 184 
GLN   H2   H  N N 185 
GLN   HA   H  N N 186 
GLN   HB2  H  N N 187 
GLN   HB3  H  N N 188 
GLN   HG2  H  N N 189 
GLN   HG3  H  N N 190 
GLN   HE21 H  N N 191 
GLN   HE22 H  N N 192 
GLN   HXT  H  N N 193 
GLU   N    N  N N 194 
GLU   CA   C  N S 195 
GLU   C    C  N N 196 
GLU   O    O  N N 197 
GLU   CB   C  N N 198 
GLU   CG   C  N N 199 
GLU   CD   C  N N 200 
GLU   OE1  O  N N 201 
GLU   OE2  O  N N 202 
GLU   OXT  O  N N 203 
GLU   H    H  N N 204 
GLU   H2   H  N N 205 
GLU   HA   H  N N 206 
GLU   HB2  H  N N 207 
GLU   HB3  H  N N 208 
GLU   HG2  H  N N 209 
GLU   HG3  H  N N 210 
GLU   HE2  H  N N 211 
GLU   HXT  H  N N 212 
GLY   N    N  N N 213 
GLY   CA   C  N N 214 
GLY   C    C  N N 215 
GLY   O    O  N N 216 
GLY   OXT  O  N N 217 
GLY   H    H  N N 218 
GLY   H2   H  N N 219 
GLY   HA2  H  N N 220 
GLY   HA3  H  N N 221 
GLY   HXT  H  N N 222 
HIS   N    N  N N 223 
HIS   CA   C  N S 224 
HIS   C    C  N N 225 
HIS   O    O  N N 226 
HIS   CB   C  N N 227 
HIS   CG   C  Y N 228 
HIS   ND1  N  Y N 229 
HIS   CD2  C  Y N 230 
HIS   CE1  C  Y N 231 
HIS   NE2  N  Y N 232 
HIS   OXT  O  N N 233 
HIS   H    H  N N 234 
HIS   H2   H  N N 235 
HIS   HA   H  N N 236 
HIS   HB2  H  N N 237 
HIS   HB3  H  N N 238 
HIS   HD1  H  N N 239 
HIS   HD2  H  N N 240 
HIS   HE1  H  N N 241 
HIS   HE2  H  N N 242 
HIS   HXT  H  N N 243 
HOH   O    O  N N 244 
HOH   H1   H  N N 245 
HOH   H2   H  N N 246 
ILE   N    N  N N 247 
ILE   CA   C  N S 248 
ILE   C    C  N N 249 
ILE   O    O  N N 250 
ILE   CB   C  N S 251 
ILE   CG1  C  N N 252 
ILE   CG2  C  N N 253 
ILE   CD1  C  N N 254 
ILE   OXT  O  N N 255 
ILE   H    H  N N 256 
ILE   H2   H  N N 257 
ILE   HA   H  N N 258 
ILE   HB   H  N N 259 
ILE   HG12 H  N N 260 
ILE   HG13 H  N N 261 
ILE   HG21 H  N N 262 
ILE   HG22 H  N N 263 
ILE   HG23 H  N N 264 
ILE   HD11 H  N N 265 
ILE   HD12 H  N N 266 
ILE   HD13 H  N N 267 
ILE   HXT  H  N N 268 
LEU   N    N  N N 269 
LEU   CA   C  N S 270 
LEU   C    C  N N 271 
LEU   O    O  N N 272 
LEU   CB   C  N N 273 
LEU   CG   C  N N 274 
LEU   CD1  C  N N 275 
LEU   CD2  C  N N 276 
LEU   OXT  O  N N 277 
LEU   H    H  N N 278 
LEU   H2   H  N N 279 
LEU   HA   H  N N 280 
LEU   HB2  H  N N 281 
LEU   HB3  H  N N 282 
LEU   HG   H  N N 283 
LEU   HD11 H  N N 284 
LEU   HD12 H  N N 285 
LEU   HD13 H  N N 286 
LEU   HD21 H  N N 287 
LEU   HD22 H  N N 288 
LEU   HD23 H  N N 289 
LEU   HXT  H  N N 290 
LYS   N    N  N N 291 
LYS   CA   C  N S 292 
LYS   C    C  N N 293 
LYS   O    O  N N 294 
LYS   CB   C  N N 295 
LYS   CG   C  N N 296 
LYS   CD   C  N N 297 
LYS   CE   C  N N 298 
LYS   NZ   N  N N 299 
LYS   OXT  O  N N 300 
LYS   H    H  N N 301 
LYS   H2   H  N N 302 
LYS   HA   H  N N 303 
LYS   HB2  H  N N 304 
LYS   HB3  H  N N 305 
LYS   HG2  H  N N 306 
LYS   HG3  H  N N 307 
LYS   HD2  H  N N 308 
LYS   HD3  H  N N 309 
LYS   HE2  H  N N 310 
LYS   HE3  H  N N 311 
LYS   HZ1  H  N N 312 
LYS   HZ2  H  N N 313 
LYS   HZ3  H  N N 314 
LYS   HXT  H  N N 315 
MET   N    N  N N 316 
MET   CA   C  N S 317 
MET   C    C  N N 318 
MET   O    O  N N 319 
MET   CB   C  N N 320 
MET   CG   C  N N 321 
MET   SD   S  N N 322 
MET   CE   C  N N 323 
MET   OXT  O  N N 324 
MET   H    H  N N 325 
MET   H2   H  N N 326 
MET   HA   H  N N 327 
MET   HB2  H  N N 328 
MET   HB3  H  N N 329 
MET   HG2  H  N N 330 
MET   HG3  H  N N 331 
MET   HE1  H  N N 332 
MET   HE2  H  N N 333 
MET   HE3  H  N N 334 
MET   HXT  H  N N 335 
NA    NA   NA N N 336 
NAG   C1   C  N R 337 
NAG   C2   C  N R 338 
NAG   C3   C  N R 339 
NAG   C4   C  N S 340 
NAG   C5   C  N R 341 
NAG   C6   C  N N 342 
NAG   C7   C  N N 343 
NAG   C8   C  N N 344 
NAG   N2   N  N N 345 
NAG   O1   O  N N 346 
NAG   O3   O  N N 347 
NAG   O4   O  N N 348 
NAG   O5   O  N N 349 
NAG   O6   O  N N 350 
NAG   O7   O  N N 351 
NAG   H1   H  N N 352 
NAG   H2   H  N N 353 
NAG   H3   H  N N 354 
NAG   H4   H  N N 355 
NAG   H5   H  N N 356 
NAG   H61  H  N N 357 
NAG   H62  H  N N 358 
NAG   H81  H  N N 359 
NAG   H82  H  N N 360 
NAG   H83  H  N N 361 
NAG   HN2  H  N N 362 
NAG   HO1  H  N N 363 
NAG   HO3  H  N N 364 
NAG   HO4  H  N N 365 
NAG   HO6  H  N N 366 
PHE   N    N  N N 367 
PHE   CA   C  N S 368 
PHE   C    C  N N 369 
PHE   O    O  N N 370 
PHE   CB   C  N N 371 
PHE   CG   C  Y N 372 
PHE   CD1  C  Y N 373 
PHE   CD2  C  Y N 374 
PHE   CE1  C  Y N 375 
PHE   CE2  C  Y N 376 
PHE   CZ   C  Y N 377 
PHE   OXT  O  N N 378 
PHE   H    H  N N 379 
PHE   H2   H  N N 380 
PHE   HA   H  N N 381 
PHE   HB2  H  N N 382 
PHE   HB3  H  N N 383 
PHE   HD1  H  N N 384 
PHE   HD2  H  N N 385 
PHE   HE1  H  N N 386 
PHE   HE2  H  N N 387 
PHE   HZ   H  N N 388 
PHE   HXT  H  N N 389 
PRO   N    N  N N 390 
PRO   CA   C  N S 391 
PRO   C    C  N N 392 
PRO   O    O  N N 393 
PRO   CB   C  N N 394 
PRO   CG   C  N N 395 
PRO   CD   C  N N 396 
PRO   OXT  O  N N 397 
PRO   H    H  N N 398 
PRO   HA   H  N N 399 
PRO   HB2  H  N N 400 
PRO   HB3  H  N N 401 
PRO   HG2  H  N N 402 
PRO   HG3  H  N N 403 
PRO   HD2  H  N N 404 
PRO   HD3  H  N N 405 
PRO   HXT  H  N N 406 
SER   N    N  N N 407 
SER   CA   C  N S 408 
SER   C    C  N N 409 
SER   O    O  N N 410 
SER   CB   C  N N 411 
SER   OG   O  N N 412 
SER   OXT  O  N N 413 
SER   H    H  N N 414 
SER   H2   H  N N 415 
SER   HA   H  N N 416 
SER   HB2  H  N N 417 
SER   HB3  H  N N 418 
SER   HG   H  N N 419 
SER   HXT  H  N N 420 
THR   N    N  N N 421 
THR   CA   C  N S 422 
THR   C    C  N N 423 
THR   O    O  N N 424 
THR   CB   C  N R 425 
THR   OG1  O  N N 426 
THR   CG2  C  N N 427 
THR   OXT  O  N N 428 
THR   H    H  N N 429 
THR   H2   H  N N 430 
THR   HA   H  N N 431 
THR   HB   H  N N 432 
THR   HG1  H  N N 433 
THR   HG21 H  N N 434 
THR   HG22 H  N N 435 
THR   HG23 H  N N 436 
THR   HXT  H  N N 437 
TRP   N    N  N N 438 
TRP   CA   C  N S 439 
TRP   C    C  N N 440 
TRP   O    O  N N 441 
TRP   CB   C  N N 442 
TRP   CG   C  Y N 443 
TRP   CD1  C  Y N 444 
TRP   CD2  C  Y N 445 
TRP   NE1  N  Y N 446 
TRP   CE2  C  Y N 447 
TRP   CE3  C  Y N 448 
TRP   CZ2  C  Y N 449 
TRP   CZ3  C  Y N 450 
TRP   CH2  C  Y N 451 
TRP   OXT  O  N N 452 
TRP   H    H  N N 453 
TRP   H2   H  N N 454 
TRP   HA   H  N N 455 
TRP   HB2  H  N N 456 
TRP   HB3  H  N N 457 
TRP   HD1  H  N N 458 
TRP   HE1  H  N N 459 
TRP   HE3  H  N N 460 
TRP   HZ2  H  N N 461 
TRP   HZ3  H  N N 462 
TRP   HH2  H  N N 463 
TRP   HXT  H  N N 464 
TYR   N    N  N N 465 
TYR   CA   C  N S 466 
TYR   C    C  N N 467 
TYR   O    O  N N 468 
TYR   CB   C  N N 469 
TYR   CG   C  Y N 470 
TYR   CD1  C  Y N 471 
TYR   CD2  C  Y N 472 
TYR   CE1  C  Y N 473 
TYR   CE2  C  Y N 474 
TYR   CZ   C  Y N 475 
TYR   OH   O  N N 476 
TYR   OXT  O  N N 477 
TYR   H    H  N N 478 
TYR   H2   H  N N 479 
TYR   HA   H  N N 480 
TYR   HB2  H  N N 481 
TYR   HB3  H  N N 482 
TYR   HD1  H  N N 483 
TYR   HD2  H  N N 484 
TYR   HE1  H  N N 485 
TYR   HE2  H  N N 486 
TYR   HH   H  N N 487 
TYR   HXT  H  N N 488 
VAL   N    N  N N 489 
VAL   CA   C  N S 490 
VAL   C    C  N N 491 
VAL   O    O  N N 492 
VAL   CB   C  N N 493 
VAL   CG1  C  N N 494 
VAL   CG2  C  N N 495 
VAL   OXT  O  N N 496 
VAL   H    H  N N 497 
VAL   H2   H  N N 498 
VAL   HA   H  N N 499 
VAL   HB   H  N N 500 
VAL   HG11 H  N N 501 
VAL   HG12 H  N N 502 
VAL   HG13 H  N N 503 
VAL   HG21 H  N N 504 
VAL   HG22 H  N N 505 
VAL   HG23 H  N N 506 
VAL   HXT  H  N N 507 
# 
loop_
_chem_comp_bond.comp_id 
_chem_comp_bond.atom_id_1 
_chem_comp_bond.atom_id_2 
_chem_comp_bond.value_order 
_chem_comp_bond.pdbx_aromatic_flag 
_chem_comp_bond.pdbx_stereo_config 
_chem_comp_bond.pdbx_ordinal 
A1JA2 N37 C36  doub Y N 1   
A1JA2 N37 C38  sing Y N 2   
A1JA2 C36 C35  sing Y N 3   
A1JA2 C38 C39  doub Y N 4   
A1JA2 C35 C34  doub Y N 5   
A1JA2 C39 C34  sing Y N 6   
A1JA2 C34 N31  sing N N 7   
A1JA2 N31 C32  sing N N 8   
A1JA2 N31 C30  sing N N 9   
A1JA2 C32 C33  sing N N 10  
A1JA2 C30 C29  sing N N 11  
A1JA2 C33 N28  sing N N 12  
A1JA2 N28 C29  sing N N 13  
A1JA2 N28 C27  sing N N 14  
A1JA2 CL1 C2   sing N N 15  
A1JA2 C27 C26  sing N N 16  
A1JA2 C2  C8   doub Y N 17  
A1JA2 C2  C3   sing Y N 18  
A1JA2 C8  C7   sing Y N 19  
A1JA2 C40 C26  doub Y N 20  
A1JA2 C40 C9   sing Y N 21  
A1JA2 C26 C25  sing Y N 22  
A1JA2 C3  C4   doub Y N 23  
A1JA2 C7  C9   sing N N 24  
A1JA2 C7  C6   doub Y N 25  
A1JA2 C9  C10  doub Y N 26  
A1JA2 C25 C11  doub Y N 27  
A1JA2 C4  C6   sing Y N 28  
A1JA2 C4  CL5  sing N N 29  
A1JA2 C10 C11  sing Y N 30  
A1JA2 C11 C12  sing N N 31  
A1JA2 C14 C15  sing N N 32  
A1JA2 C14 N13  sing N N 33  
A1JA2 C12 N13  sing N N 34  
A1JA2 C15 N16  sing N N 35  
A1JA2 N13 C18  sing N N 36  
A1JA2 C20 C21  doub Y N 37  
A1JA2 C20 C19  sing Y N 38  
A1JA2 C21 N22  sing Y N 39  
A1JA2 N16 C19  sing N N 40  
A1JA2 N16 C17  sing N N 41  
A1JA2 C19 C24  doub Y N 42  
A1JA2 C18 C17  sing N N 43  
A1JA2 N22 C23  doub Y N 44  
A1JA2 C24 C23  sing Y N 45  
A1JA2 C6  H6   sing N N 46  
A1JA2 C8  H8   sing N N 47  
A1JA2 C10 H10  sing N N 48  
A1JA2 C15 H15A sing N N 49  
A1JA2 C15 H15B sing N N 50  
A1JA2 C17 H17B sing N N 51  
A1JA2 C17 H17A sing N N 52  
A1JA2 C20 H20  sing N N 53  
A1JA2 C21 H21  sing N N 54  
A1JA2 C24 H24  sing N N 55  
A1JA2 C12 H12B sing N N 56  
A1JA2 C12 H12A sing N N 57  
A1JA2 C14 H14A sing N N 58  
A1JA2 C14 H14B sing N N 59  
A1JA2 C18 H18B sing N N 60  
A1JA2 C18 H18A sing N N 61  
A1JA2 C23 H23  sing N N 62  
A1JA2 C25 H25  sing N N 63  
A1JA2 C27 H27B sing N N 64  
A1JA2 C27 H27A sing N N 65  
A1JA2 C29 H29A sing N N 66  
A1JA2 C29 H29B sing N N 67  
A1JA2 C3  H3   sing N N 68  
A1JA2 C30 H30A sing N N 69  
A1JA2 C30 H30B sing N N 70  
A1JA2 C32 H32B sing N N 71  
A1JA2 C32 H32A sing N N 72  
A1JA2 C33 H33B sing N N 73  
A1JA2 C33 H33A sing N N 74  
A1JA2 C35 H35  sing N N 75  
A1JA2 C36 H36  sing N N 76  
A1JA2 C38 H38  sing N N 77  
A1JA2 C39 H39  sing N N 78  
A1JA2 C40 H40  sing N N 79  
ALA   N   CA   sing N N 80  
ALA   N   H    sing N N 81  
ALA   N   H2   sing N N 82  
ALA   CA  C    sing N N 83  
ALA   CA  CB   sing N N 84  
ALA   CA  HA   sing N N 85  
ALA   C   O    doub N N 86  
ALA   C   OXT  sing N N 87  
ALA   CB  HB1  sing N N 88  
ALA   CB  HB2  sing N N 89  
ALA   CB  HB3  sing N N 90  
ALA   OXT HXT  sing N N 91  
ARG   N   CA   sing N N 92  
ARG   N   H    sing N N 93  
ARG   N   H2   sing N N 94  
ARG   CA  C    sing N N 95  
ARG   CA  CB   sing N N 96  
ARG   CA  HA   sing N N 97  
ARG   C   O    doub N N 98  
ARG   C   OXT  sing N N 99  
ARG   CB  CG   sing N N 100 
ARG   CB  HB2  sing N N 101 
ARG   CB  HB3  sing N N 102 
ARG   CG  CD   sing N N 103 
ARG   CG  HG2  sing N N 104 
ARG   CG  HG3  sing N N 105 
ARG   CD  NE   sing N N 106 
ARG   CD  HD2  sing N N 107 
ARG   CD  HD3  sing N N 108 
ARG   NE  CZ   sing N N 109 
ARG   NE  HE   sing N N 110 
ARG   CZ  NH1  sing N N 111 
ARG   CZ  NH2  doub N N 112 
ARG   NH1 HH11 sing N N 113 
ARG   NH1 HH12 sing N N 114 
ARG   NH2 HH21 sing N N 115 
ARG   NH2 HH22 sing N N 116 
ARG   OXT HXT  sing N N 117 
ASN   N   CA   sing N N 118 
ASN   N   H    sing N N 119 
ASN   N   H2   sing N N 120 
ASN   CA  C    sing N N 121 
ASN   CA  CB   sing N N 122 
ASN   CA  HA   sing N N 123 
ASN   C   O    doub N N 124 
ASN   C   OXT  sing N N 125 
ASN   CB  CG   sing N N 126 
ASN   CB  HB2  sing N N 127 
ASN   CB  HB3  sing N N 128 
ASN   CG  OD1  doub N N 129 
ASN   CG  ND2  sing N N 130 
ASN   ND2 HD21 sing N N 131 
ASN   ND2 HD22 sing N N 132 
ASN   OXT HXT  sing N N 133 
ASP   N   CA   sing N N 134 
ASP   N   H    sing N N 135 
ASP   N   H2   sing N N 136 
ASP   CA  C    sing N N 137 
ASP   CA  CB   sing N N 138 
ASP   CA  HA   sing N N 139 
ASP   C   O    doub N N 140 
ASP   C   OXT  sing N N 141 
ASP   CB  CG   sing N N 142 
ASP   CB  HB2  sing N N 143 
ASP   CB  HB3  sing N N 144 
ASP   CG  OD1  doub N N 145 
ASP   CG  OD2  sing N N 146 
ASP   OD2 HD2  sing N N 147 
ASP   OXT HXT  sing N N 148 
CYS   N   CA   sing N N 149 
CYS   N   H    sing N N 150 
CYS   N   H2   sing N N 151 
CYS   CA  C    sing N N 152 
CYS   CA  CB   sing N N 153 
CYS   CA  HA   sing N N 154 
CYS   C   O    doub N N 155 
CYS   C   OXT  sing N N 156 
CYS   CB  SG   sing N N 157 
CYS   CB  HB2  sing N N 158 
CYS   CB  HB3  sing N N 159 
CYS   SG  HG   sing N N 160 
CYS   OXT HXT  sing N N 161 
DMS   S   O    doub N N 162 
DMS   S   C1   sing N N 163 
DMS   S   C2   sing N N 164 
DMS   C1  H11  sing N N 165 
DMS   C1  H12  sing N N 166 
DMS   C1  H13  sing N N 167 
DMS   C2  H21  sing N N 168 
DMS   C2  H22  sing N N 169 
DMS   C2  H23  sing N N 170 
GLN   N   CA   sing N N 171 
GLN   N   H    sing N N 172 
GLN   N   H2   sing N N 173 
GLN   CA  C    sing N N 174 
GLN   CA  CB   sing N N 175 
GLN   CA  HA   sing N N 176 
GLN   C   O    doub N N 177 
GLN   C   OXT  sing N N 178 
GLN   CB  CG   sing N N 179 
GLN   CB  HB2  sing N N 180 
GLN   CB  HB3  sing N N 181 
GLN   CG  CD   sing N N 182 
GLN   CG  HG2  sing N N 183 
GLN   CG  HG3  sing N N 184 
GLN   CD  OE1  doub N N 185 
GLN   CD  NE2  sing N N 186 
GLN   NE2 HE21 sing N N 187 
GLN   NE2 HE22 sing N N 188 
GLN   OXT HXT  sing N N 189 
GLU   N   CA   sing N N 190 
GLU   N   H    sing N N 191 
GLU   N   H2   sing N N 192 
GLU   CA  C    sing N N 193 
GLU   CA  CB   sing N N 194 
GLU   CA  HA   sing N N 195 
GLU   C   O    doub N N 196 
GLU   C   OXT  sing N N 197 
GLU   CB  CG   sing N N 198 
GLU   CB  HB2  sing N N 199 
GLU   CB  HB3  sing N N 200 
GLU   CG  CD   sing N N 201 
GLU   CG  HG2  sing N N 202 
GLU   CG  HG3  sing N N 203 
GLU   CD  OE1  doub N N 204 
GLU   CD  OE2  sing N N 205 
GLU   OE2 HE2  sing N N 206 
GLU   OXT HXT  sing N N 207 
GLY   N   CA   sing N N 208 
GLY   N   H    sing N N 209 
GLY   N   H2   sing N N 210 
GLY   CA  C    sing N N 211 
GLY   CA  HA2  sing N N 212 
GLY   CA  HA3  sing N N 213 
GLY   C   O    doub N N 214 
GLY   C   OXT  sing N N 215 
GLY   OXT HXT  sing N N 216 
HIS   N   CA   sing N N 217 
HIS   N   H    sing N N 218 
HIS   N   H2   sing N N 219 
HIS   CA  C    sing N N 220 
HIS   CA  CB   sing N N 221 
HIS   CA  HA   sing N N 222 
HIS   C   O    doub N N 223 
HIS   C   OXT  sing N N 224 
HIS   CB  CG   sing N N 225 
HIS   CB  HB2  sing N N 226 
HIS   CB  HB3  sing N N 227 
HIS   CG  ND1  sing Y N 228 
HIS   CG  CD2  doub Y N 229 
HIS   ND1 CE1  doub Y N 230 
HIS   ND1 HD1  sing N N 231 
HIS   CD2 NE2  sing Y N 232 
HIS   CD2 HD2  sing N N 233 
HIS   CE1 NE2  sing Y N 234 
HIS   CE1 HE1  sing N N 235 
HIS   NE2 HE2  sing N N 236 
HIS   OXT HXT  sing N N 237 
HOH   O   H1   sing N N 238 
HOH   O   H2   sing N N 239 
ILE   N   CA   sing N N 240 
ILE   N   H    sing N N 241 
ILE   N   H2   sing N N 242 
ILE   CA  C    sing N N 243 
ILE   CA  CB   sing N N 244 
ILE   CA  HA   sing N N 245 
ILE   C   O    doub N N 246 
ILE   C   OXT  sing N N 247 
ILE   CB  CG1  sing N N 248 
ILE   CB  CG2  sing N N 249 
ILE   CB  HB   sing N N 250 
ILE   CG1 CD1  sing N N 251 
ILE   CG1 HG12 sing N N 252 
ILE   CG1 HG13 sing N N 253 
ILE   CG2 HG21 sing N N 254 
ILE   CG2 HG22 sing N N 255 
ILE   CG2 HG23 sing N N 256 
ILE   CD1 HD11 sing N N 257 
ILE   CD1 HD12 sing N N 258 
ILE   CD1 HD13 sing N N 259 
ILE   OXT HXT  sing N N 260 
LEU   N   CA   sing N N 261 
LEU   N   H    sing N N 262 
LEU   N   H2   sing N N 263 
LEU   CA  C    sing N N 264 
LEU   CA  CB   sing N N 265 
LEU   CA  HA   sing N N 266 
LEU   C   O    doub N N 267 
LEU   C   OXT  sing N N 268 
LEU   CB  CG   sing N N 269 
LEU   CB  HB2  sing N N 270 
LEU   CB  HB3  sing N N 271 
LEU   CG  CD1  sing N N 272 
LEU   CG  CD2  sing N N 273 
LEU   CG  HG   sing N N 274 
LEU   CD1 HD11 sing N N 275 
LEU   CD1 HD12 sing N N 276 
LEU   CD1 HD13 sing N N 277 
LEU   CD2 HD21 sing N N 278 
LEU   CD2 HD22 sing N N 279 
LEU   CD2 HD23 sing N N 280 
LEU   OXT HXT  sing N N 281 
LYS   N   CA   sing N N 282 
LYS   N   H    sing N N 283 
LYS   N   H2   sing N N 284 
LYS   CA  C    sing N N 285 
LYS   CA  CB   sing N N 286 
LYS   CA  HA   sing N N 287 
LYS   C   O    doub N N 288 
LYS   C   OXT  sing N N 289 
LYS   CB  CG   sing N N 290 
LYS   CB  HB2  sing N N 291 
LYS   CB  HB3  sing N N 292 
LYS   CG  CD   sing N N 293 
LYS   CG  HG2  sing N N 294 
LYS   CG  HG3  sing N N 295 
LYS   CD  CE   sing N N 296 
LYS   CD  HD2  sing N N 297 
LYS   CD  HD3  sing N N 298 
LYS   CE  NZ   sing N N 299 
LYS   CE  HE2  sing N N 300 
LYS   CE  HE3  sing N N 301 
LYS   NZ  HZ1  sing N N 302 
LYS   NZ  HZ2  sing N N 303 
LYS   NZ  HZ3  sing N N 304 
LYS   OXT HXT  sing N N 305 
MET   N   CA   sing N N 306 
MET   N   H    sing N N 307 
MET   N   H2   sing N N 308 
MET   CA  C    sing N N 309 
MET   CA  CB   sing N N 310 
MET   CA  HA   sing N N 311 
MET   C   O    doub N N 312 
MET   C   OXT  sing N N 313 
MET   CB  CG   sing N N 314 
MET   CB  HB2  sing N N 315 
MET   CB  HB3  sing N N 316 
MET   CG  SD   sing N N 317 
MET   CG  HG2  sing N N 318 
MET   CG  HG3  sing N N 319 
MET   SD  CE   sing N N 320 
MET   CE  HE1  sing N N 321 
MET   CE  HE2  sing N N 322 
MET   CE  HE3  sing N N 323 
MET   OXT HXT  sing N N 324 
NAG   C1  C2   sing N N 325 
NAG   C1  O1   sing N N 326 
NAG   C1  O5   sing N N 327 
NAG   C1  H1   sing N N 328 
NAG   C2  C3   sing N N 329 
NAG   C2  N2   sing N N 330 
NAG   C2  H2   sing N N 331 
NAG   C3  C4   sing N N 332 
NAG   C3  O3   sing N N 333 
NAG   C3  H3   sing N N 334 
NAG   C4  C5   sing N N 335 
NAG   C4  O4   sing N N 336 
NAG   C4  H4   sing N N 337 
NAG   C5  C6   sing N N 338 
NAG   C5  O5   sing N N 339 
NAG   C5  H5   sing N N 340 
NAG   C6  O6   sing N N 341 
NAG   C6  H61  sing N N 342 
NAG   C6  H62  sing N N 343 
NAG   C7  C8   sing N N 344 
NAG   C7  N2   sing N N 345 
NAG   C7  O7   doub N N 346 
NAG   C8  H81  sing N N 347 
NAG   C8  H82  sing N N 348 
NAG   C8  H83  sing N N 349 
NAG   N2  HN2  sing N N 350 
NAG   O1  HO1  sing N N 351 
NAG   O3  HO3  sing N N 352 
NAG   O4  HO4  sing N N 353 
NAG   O6  HO6  sing N N 354 
PHE   N   CA   sing N N 355 
PHE   N   H    sing N N 356 
PHE   N   H2   sing N N 357 
PHE   CA  C    sing N N 358 
PHE   CA  CB   sing N N 359 
PHE   CA  HA   sing N N 360 
PHE   C   O    doub N N 361 
PHE   C   OXT  sing N N 362 
PHE   CB  CG   sing N N 363 
PHE   CB  HB2  sing N N 364 
PHE   CB  HB3  sing N N 365 
PHE   CG  CD1  doub Y N 366 
PHE   CG  CD2  sing Y N 367 
PHE   CD1 CE1  sing Y N 368 
PHE   CD1 HD1  sing N N 369 
PHE   CD2 CE2  doub Y N 370 
PHE   CD2 HD2  sing N N 371 
PHE   CE1 CZ   doub Y N 372 
PHE   CE1 HE1  sing N N 373 
PHE   CE2 CZ   sing Y N 374 
PHE   CE2 HE2  sing N N 375 
PHE   CZ  HZ   sing N N 376 
PHE   OXT HXT  sing N N 377 
PRO   N   CA   sing N N 378 
PRO   N   CD   sing N N 379 
PRO   N   H    sing N N 380 
PRO   CA  C    sing N N 381 
PRO   CA  CB   sing N N 382 
PRO   CA  HA   sing N N 383 
PRO   C   O    doub N N 384 
PRO   C   OXT  sing N N 385 
PRO   CB  CG   sing N N 386 
PRO   CB  HB2  sing N N 387 
PRO   CB  HB3  sing N N 388 
PRO   CG  CD   sing N N 389 
PRO   CG  HG2  sing N N 390 
PRO   CG  HG3  sing N N 391 
PRO   CD  HD2  sing N N 392 
PRO   CD  HD3  sing N N 393 
PRO   OXT HXT  sing N N 394 
SER   N   CA   sing N N 395 
SER   N   H    sing N N 396 
SER   N   H2   sing N N 397 
SER   CA  C    sing N N 398 
SER   CA  CB   sing N N 399 
SER   CA  HA   sing N N 400 
SER   C   O    doub N N 401 
SER   C   OXT  sing N N 402 
SER   CB  OG   sing N N 403 
SER   CB  HB2  sing N N 404 
SER   CB  HB3  sing N N 405 
SER   OG  HG   sing N N 406 
SER   OXT HXT  sing N N 407 
THR   N   CA   sing N N 408 
THR   N   H    sing N N 409 
THR   N   H2   sing N N 410 
THR   CA  C    sing N N 411 
THR   CA  CB   sing N N 412 
THR   CA  HA   sing N N 413 
THR   C   O    doub N N 414 
THR   C   OXT  sing N N 415 
THR   CB  OG1  sing N N 416 
THR   CB  CG2  sing N N 417 
THR   CB  HB   sing N N 418 
THR   OG1 HG1  sing N N 419 
THR   CG2 HG21 sing N N 420 
THR   CG2 HG22 sing N N 421 
THR   CG2 HG23 sing N N 422 
THR   OXT HXT  sing N N 423 
TRP   N   CA   sing N N 424 
TRP   N   H    sing N N 425 
TRP   N   H2   sing N N 426 
TRP   CA  C    sing N N 427 
TRP   CA  CB   sing N N 428 
TRP   CA  HA   sing N N 429 
TRP   C   O    doub N N 430 
TRP   C   OXT  sing N N 431 
TRP   CB  CG   sing N N 432 
TRP   CB  HB2  sing N N 433 
TRP   CB  HB3  sing N N 434 
TRP   CG  CD1  doub Y N 435 
TRP   CG  CD2  sing Y N 436 
TRP   CD1 NE1  sing Y N 437 
TRP   CD1 HD1  sing N N 438 
TRP   CD2 CE2  doub Y N 439 
TRP   CD2 CE3  sing Y N 440 
TRP   NE1 CE2  sing Y N 441 
TRP   NE1 HE1  sing N N 442 
TRP   CE2 CZ2  sing Y N 443 
TRP   CE3 CZ3  doub Y N 444 
TRP   CE3 HE3  sing N N 445 
TRP   CZ2 CH2  doub Y N 446 
TRP   CZ2 HZ2  sing N N 447 
TRP   CZ3 CH2  sing Y N 448 
TRP   CZ3 HZ3  sing N N 449 
TRP   CH2 HH2  sing N N 450 
TRP   OXT HXT  sing N N 451 
TYR   N   CA   sing N N 452 
TYR   N   H    sing N N 453 
TYR   N   H2   sing N N 454 
TYR   CA  C    sing N N 455 
TYR   CA  CB   sing N N 456 
TYR   CA  HA   sing N N 457 
TYR   C   O    doub N N 458 
TYR   C   OXT  sing N N 459 
TYR   CB  CG   sing N N 460 
TYR   CB  HB2  sing N N 461 
TYR   CB  HB3  sing N N 462 
TYR   CG  CD1  doub Y N 463 
TYR   CG  CD2  sing Y N 464 
TYR   CD1 CE1  sing Y N 465 
TYR   CD1 HD1  sing N N 466 
TYR   CD2 CE2  doub Y N 467 
TYR   CD2 HD2  sing N N 468 
TYR   CE1 CZ   doub Y N 469 
TYR   CE1 HE1  sing N N 470 
TYR   CE2 CZ   sing Y N 471 
TYR   CE2 HE2  sing N N 472 
TYR   CZ  OH   sing N N 473 
TYR   OH  HH   sing N N 474 
TYR   OXT HXT  sing N N 475 
VAL   N   CA   sing N N 476 
VAL   N   H    sing N N 477 
VAL   N   H2   sing N N 478 
VAL   CA  C    sing N N 479 
VAL   CA  CB   sing N N 480 
VAL   CA  HA   sing N N 481 
VAL   C   O    doub N N 482 
VAL   C   OXT  sing N N 483 
VAL   CB  CG1  sing N N 484 
VAL   CB  CG2  sing N N 485 
VAL   CB  HB   sing N N 486 
VAL   CG1 HG11 sing N N 487 
VAL   CG1 HG12 sing N N 488 
VAL   CG1 HG13 sing N N 489 
VAL   CG2 HG21 sing N N 490 
VAL   CG2 HG22 sing N N 491 
VAL   CG2 HG23 sing N N 492 
VAL   OXT HXT  sing N N 493 
# 
loop_
_pdbx_audit_support.funding_organization 
_pdbx_audit_support.country 
_pdbx_audit_support.grant_number 
_pdbx_audit_support.ordinal 
'Austrian Science Fund' Austria 'M 2730-B' 1 
'Austrian Science Fund' Austria P26_P36648 2 
# 
_pdbx_initial_refinement_model.id               1 
_pdbx_initial_refinement_model.entity_id_list   ? 
_pdbx_initial_refinement_model.type             'experimental model' 
_pdbx_initial_refinement_model.source_name      PDB 
_pdbx_initial_refinement_model.accession_code   7QY0 
_pdbx_initial_refinement_model.details          ? 
# 
_space_group.name_H-M_alt     'P 65 2 2' 
_space_group.name_Hall        'P 65 2 (x,y,z+1/12)' 
_space_group.IT_number        179 
_space_group.crystal_system   hexagonal 
_space_group.id               1 
# 
_atom_sites.entry_id                    9QWD 
_atom_sites.Cartn_transf_matrix[1][1]   ? 
_atom_sites.Cartn_transf_matrix[1][2]   ? 
_atom_sites.Cartn_transf_matrix[1][3]   ? 
_atom_sites.Cartn_transf_matrix[2][1]   ? 
_atom_sites.Cartn_transf_matrix[2][2]   ? 
_atom_sites.Cartn_transf_matrix[2][3]   ? 
_atom_sites.Cartn_transf_matrix[3][1]   ? 
_atom_sites.Cartn_transf_matrix[3][2]   ? 
_atom_sites.Cartn_transf_matrix[3][3]   ? 
_atom_sites.Cartn_transf_vector[1]      ? 
_atom_sites.Cartn_transf_vector[2]      ? 
_atom_sites.Cartn_transf_vector[3]      ? 
_atom_sites.Cartn_transform_axes        ? 
_atom_sites.fract_transf_matrix[1][1]   0.007604 
_atom_sites.fract_transf_matrix[1][2]   0.004390 
_atom_sites.fract_transf_matrix[1][3]   0.000000 
_atom_sites.fract_transf_matrix[2][1]   0.000000 
_atom_sites.fract_transf_matrix[2][2]   0.008781 
_atom_sites.fract_transf_matrix[2][3]   0.000000 
_atom_sites.fract_transf_matrix[3][1]   0.000000 
_atom_sites.fract_transf_matrix[3][2]   0.000000 
_atom_sites.fract_transf_matrix[3][3]   0.006437 
_atom_sites.fract_transf_vector[1]      0.00000 
_atom_sites.fract_transf_vector[2]      0.00000 
_atom_sites.fract_transf_vector[3]      0.00000 
_atom_sites.solution_primary            ? 
_atom_sites.solution_secondary          ? 
_atom_sites.solution_hydrogens          ? 
_atom_sites.special_details             ? 
# 
loop_
_atom_type.symbol 
_atom_type.scat_dispersion_real 
_atom_type.scat_dispersion_imag 
_atom_type.scat_Cromer_Mann_a1 
_atom_type.scat_Cromer_Mann_a2 
_atom_type.scat_Cromer_Mann_a3 
_atom_type.scat_Cromer_Mann_a4 
_atom_type.scat_Cromer_Mann_b1 
_atom_type.scat_Cromer_Mann_b2 
_atom_type.scat_Cromer_Mann_b3 
_atom_type.scat_Cromer_Mann_b4 
_atom_type.scat_Cromer_Mann_c 
_atom_type.scat_source 
_atom_type.scat_dispersion_source 
C  ? ? 3.54356  2.42580 ? ? 25.62398 1.50364  ? ? 0.0 
;2-Gaussian fit: Grosse-Kunstleve RW, Sauter NK, Adams PD: Newsletter of the IUCr Commission on Crystallographic Computing 2004, 3, 22-31.
;
? 
CA ? ? 16.26893 3.65395 ? ? 3.58509  77.28589 ? ? 0.0 
;2-Gaussian fit: Grosse-Kunstleve RW, Sauter NK, Adams PD: Newsletter of the IUCr Commission on Crystallographic Computing 2004, 3, 22-31.
;
? 
CL ? ? 9.50761  7.44341 ? ? 1.04373  23.83732 ? ? 0.0 
;2-Gaussian fit: Grosse-Kunstleve RW, Sauter NK, Adams PD: Newsletter of the IUCr Commission on Crystallographic Computing 2004, 3, 22-31.
;
? 
H  ? ? 0.51345  0.48472 ? ? 24.73122 6.32584  ? ? 0.0 
;2-Gaussian fit: Grosse-Kunstleve RW, Sauter NK, Adams PD: Newsletter of the IUCr Commission on Crystallographic Computing 2004, 3, 22-31.
;
? 
N  ? ? 4.01032  2.96436 ? ? 19.97189 1.75589  ? ? 0.0 
;2-Gaussian fit: Grosse-Kunstleve RW, Sauter NK, Adams PD: Newsletter of the IUCr Commission on Crystallographic Computing 2004, 3, 22-31.
;
? 
NA ? ? 9.38062  1.54875 ? ? 3.38349  72.32734 ? ? 0.0 
;2-Gaussian fit: Grosse-Kunstleve RW, Sauter NK, Adams PD: Newsletter of the IUCr Commission on Crystallographic Computing 2004, 3, 22-31.
;
? 
O  ? ? 4.49882  3.47563 ? ? 15.80542 1.70748  ? ? 0.0 
;2-Gaussian fit: Grosse-Kunstleve RW, Sauter NK, Adams PD: Newsletter of the IUCr Commission on Crystallographic Computing 2004, 3, 22-31.
;
? 
S  ? ? 9.55732  6.39887 ? ? 1.23737  29.19336 ? ? 0.0 
;2-Gaussian fit: Grosse-Kunstleve RW, Sauter NK, Adams PD: Newsletter of the IUCr Commission on Crystallographic Computing 2004, 3, 22-31.
;
? 
# 
loop_
_atom_site.group_PDB 
_atom_site.id 
_atom_site.type_symbol 
_atom_site.label_atom_id 
_atom_site.label_alt_id 
_atom_site.label_comp_id 
_atom_site.label_asym_id 
_atom_site.label_entity_id 
_atom_site.label_seq_id 
_atom_site.pdbx_PDB_ins_code 
_atom_site.Cartn_x 
_atom_site.Cartn_y 
_atom_site.Cartn_z 
_atom_site.occupancy 
_atom_site.B_iso_or_equiv 
_atom_site.pdbx_formal_charge 
_atom_site.auth_seq_id 
_atom_site.auth_comp_id 
_atom_site.auth_asym_id 
_atom_site.auth_atom_id 
_atom_site.pdbx_PDB_model_num 
ATOM   1    N  N    . TYR   A 1 3   ? 8.01625  -32.21816 -16.73821 1.000 56.46270 ? 110  TYR   A N    1 
ATOM   2    C  CA   . TYR   A 1 3   ? 9.46820  -32.12080 -16.88090 1.000 56.13657 ? 110  TYR   A CA   1 
ATOM   3    C  C    . TYR   A 1 3   ? 9.94487  -32.81488 -18.15060 1.000 55.58109 ? 110  TYR   A C    1 
ATOM   4    O  O    . TYR   A 1 3   ? 9.53642  -33.94432 -18.42211 1.000 57.10844 ? 110  TYR   A O    1 
ATOM   5    C  CB   . TYR   A 1 3   ? 10.19599 -32.73962 -15.67752 1.000 55.02698 ? 110  TYR   A CB   1 
ATOM   6    C  CG   . TYR   A 1 3   ? 11.69273 -32.75824 -15.89520 1.000 53.26007 ? 110  TYR   A CG   1 
ATOM   7    C  CD1  . TYR   A 1 3   ? 12.41968 -31.57673 -15.85075 1.000 52.36184 ? 110  TYR   A CD1  1 
ATOM   8    C  CD2  . TYR   A 1 3   ? 12.37150 -33.94016 -16.18702 1.000 51.84765 ? 110  TYR   A CD2  1 
ATOM   9    C  CE1  . TYR   A 1 3   ? 13.76478 -31.56303 -16.07424 1.000 51.31823 ? 110  TYR   A CE1  1 
ATOM   10   C  CE2  . TYR   A 1 3   ? 13.74229 -33.93852 -16.40984 1.000 50.23008 ? 110  TYR   A CE2  1 
ATOM   11   C  CZ   . TYR   A 1 3   ? 14.42450 -32.74024 -16.35550 1.000 50.98081 ? 110  TYR   A CZ   1 
ATOM   12   O  OH   . TYR   A 1 3   ? 15.77576 -32.69031 -16.58175 1.000 52.24161 ? 110  TYR   A OH   1 
ATOM   13   H  HA   . TYR   A 1 3   ? 9.69758  -31.17938 -16.92585 1.000 67.36389 ? 110  TYR   A HA   1 
ATOM   14   H  HB2  . TYR   A 1 3   ? 10.00771 -32.21561 -14.88325 1.000 66.03238 ? 110  TYR   A HB2  1 
ATOM   15   H  HB3  . TYR   A 1 3   ? 9.89252  -33.65240 -15.55244 1.000 66.03238 ? 110  TYR   A HB3  1 
ATOM   16   H  HD1  . TYR   A 1 3   ? 11.98054 -30.77830 -15.66479 1.000 62.83421 ? 110  TYR   A HD1  1 
ATOM   17   H  HD2  . TYR   A 1 3   ? 11.90015 -34.74053 -16.23313 1.000 62.21718 ? 110  TYR   A HD2  1 
ATOM   18   H  HE1  . TYR   A 1 3   ? 14.23564 -30.76189 -16.03703 1.000 61.58188 ? 110  TYR   A HE1  1 
ATOM   19   H  HE2  . TYR   A 1 3   ? 14.19274 -34.73138 -16.59254 1.000 60.27610 ? 110  TYR   A HE2  1 
ATOM   20   H  HH   . TYR   A 1 3   ? 16.04473 -33.42842 -16.87915 1.000 62.68994 ? 110  TYR   A HH   1 
ATOM   21   N  N    . GLN   A 1 4   ? 10.82313 -32.16182 -18.91241 1.000 53.25724 ? 111  GLN   A N    1 
ATOM   22   C  CA   . GLN   A 1 4   ? 11.38890 -32.73883 -20.12826 1.000 50.34766 ? 111  GLN   A CA   1 
ATOM   23   C  C    . GLN   A 1 4   ? 12.87019 -33.02611 -19.90420 1.000 44.76587 ? 111  GLN   A C    1 
ATOM   24   O  O    . GLN   A 1 4   ? 13.64852 -32.11956 -19.58686 1.000 43.00677 ? 111  GLN   A O    1 
ATOM   25   C  CB   . GLN   A 1 4   ? 11.19590 -31.81113 -21.32760 1.000 51.86653 ? 111  GLN   A CB   1 
ATOM   26   C  CG   . GLN   A 1 4   ? 9.73414  -31.43264 -21.59559 1.000 53.91643 ? 111  GLN   A CG   1 
ATOM   27   C  CD   . GLN   A 1 4   ? 8.81005  -32.63647 -21.69459 1.000 54.34272 ? 111  GLN   A CD   1 
ATOM   28   O  OE1  . GLN   A 1 4   ? 9.10007  -33.60341 -22.39870 0.000 54.43681 ? 111  GLN   A OE1  1 
ATOM   29   N  NE2  . GLN   A 1 4   ? 7.68833  -32.57869 -20.98394 0.000 54.43678 ? 111  GLN   A NE2  1 
ATOM   30   H  H    . GLN   A 1 4   ? 11.11010 -31.36952 -18.74062 1.000 63.90869 ? 111  GLN   A H    1 
ATOM   31   H  HA   . GLN   A 1 4   ? 10.93996 -33.57743 -20.31826 1.000 60.41719 ? 111  GLN   A HA   1 
ATOM   32   H  HB2  . GLN   A 1 4   ? 11.68855 -30.99086 -21.16839 1.000 62.23984 ? 111  GLN   A HB2  1 
ATOM   33   H  HB3  . GLN   A 1 4   ? 11.53613 -32.25385 -22.12079 1.000 62.23984 ? 111  GLN   A HB3  1 
ATOM   34   H  HG2  . GLN   A 1 4   ? 9.41666  -30.87247 -20.87011 1.000 64.69972 ? 111  GLN   A HG2  1 
ATOM   35   H  HG3  . GLN   A 1 4   ? 9.68375  -30.94882 -22.43480 1.000 64.69972 ? 111  GLN   A HG3  1 
ATOM   36   H  HE21 . GLN   A 1 4   ? 7.51929  -31.88618 -20.50284 0.000 65.32413 ? 111  GLN   A HE21 1 
ATOM   37   H  HE22 . GLN   A 1 4   ? 7.13159  -33.23381 -21.00521 0.000 65.32413 ? 111  GLN   A HE22 1 
ATOM   38   N  N    . GLU   A 1 5   ? 13.26077 -34.27829 -20.07988 1.000 40.82961 ? 112  GLU   A N    1 
ATOM   39   C  CA   . GLU   A 1 5   ? 14.64530 -34.62210 -19.84622 1.000 39.79020 ? 112  GLU   A CA   1 
ATOM   40   C  C    . GLU   A 1 5   ? 15.52705 -34.06559 -20.96081 1.000 34.78440 ? 112  GLU   A C    1 
ATOM   41   O  O    . GLU   A 1 5   ? 15.05384 -33.75331 -22.05878 1.000 33.88211 ? 112  GLU   A O    1 
ATOM   42   C  CB   . GLU   A 1 5   ? 14.81968 -36.12777 -19.73275 1.000 43.91178 ? 112  GLU   A CB   1 
ATOM   43   C  CG   . GLU   A 1 5   ? 14.75477 -36.86728 -21.04131 1.000 47.92002 ? 112  GLU   A CG   1 
ATOM   44   C  CD   . GLU   A 1 5   ? 14.92309 -38.35127 -20.83319 1.000 51.08783 ? 112  GLU   A CD   1 
ATOM   45   O  OE1  . GLU   A 1 5   ? 14.87835 -38.77531 -19.65780 1.000 50.31550 ? 112  GLU   A OE1  1 
ATOM   46   O  OE2  . GLU   A 1 5   ? 15.10302 -39.08288 -21.83147 1.000 53.99155 ? 112  GLU   A OE2  1 
ATOM   47   H  H    . GLU   A 1 5   ? 12.75466 -34.92802 -20.32746 1.000 48.99553 ? 112  GLU   A H    1 
ATOM   48   H  HA   . GLU   A 1 5   ? 14.93499 -34.23141 -19.00697 1.000 47.74824 ? 112  GLU   A HA   1 
ATOM   49   H  HB2  . GLU   A 1 5   ? 15.68674 -36.30881 -19.33735 1.000 52.69414 ? 112  GLU   A HB2  1 
ATOM   50   H  HB3  . GLU   A 1 5   ? 14.11611 -36.47765 -19.16401 1.000 52.69414 ? 112  GLU   A HB3  1 
ATOM   51   H  HG2  . GLU   A 1 5   ? 13.89270 -36.71129 -21.45772 1.000 57.50403 ? 112  GLU   A HG2  1 
ATOM   52   H  HG3  . GLU   A 1 5   ? 15.46555 -36.55613 -21.62344 1.000 57.50403 ? 112  GLU   A HG3  1 
ATOM   53   N  N    . PRO   A 1 6   ? 16.82139 -33.94033 -20.69319 1.000 32.34133 ? 113  PRO   A N    1 
ATOM   54   C  CA   . PRO   A 1 6   ? 17.71377 -33.29272 -21.65420 1.000 29.11623 ? 113  PRO   A CA   1 
ATOM   55   C  C    . PRO   A 1 6   ? 17.73863 -34.00195 -22.99306 1.000 28.49451 ? 113  PRO   A C    1 
ATOM   56   O  O    . PRO   A 1 6   ? 17.60536 -35.22192 -23.08659 1.000 30.45789 ? 113  PRO   A O    1 
ATOM   57   C  CB   . PRO   A 1 6   ? 19.08349 -33.36490 -20.96724 1.000 30.64747 ? 113  PRO   A CB   1 
ATOM   58   C  CG   . PRO   A 1 6   ? 18.75630 -33.39084 -19.50155 1.000 31.42460 ? 113  PRO   A CG   1 
ATOM   59   C  CD   . PRO   A 1 6   ? 17.49749 -34.22066 -19.41294 1.000 31.69671 ? 113  PRO   A CD   1 
ATOM   60   H  HA   . PRO   A 1 6   ? 17.44715 -32.36954 -21.78662 1.000 34.93947 ? 113  PRO   A HA   1 
ATOM   61   H  HB2  . PRO   A 1 6   ? 19.54995 -34.17163 -21.23654 1.000 36.77697 ? 113  PRO   A HB2  1 
ATOM   62   H  HB3  . PRO   A 1 6   ? 19.61251 -32.58426 -21.19449 1.000 36.77697 ? 113  PRO   A HB3  1 
ATOM   63   H  HG2  . PRO   A 1 6   ? 19.48122 -33.80247 -19.00562 1.000 37.70952 ? 113  PRO   A HG2  1 
ATOM   64   H  HG3  . PRO   A 1 6   ? 18.60329 -32.48915 -19.17837 1.000 37.70952 ? 113  PRO   A HG3  1 
ATOM   65   H  HD2  . PRO   A 1 6   ? 17.70976 -35.16377 -19.33306 1.000 38.03605 ? 113  PRO   A HD2  1 
ATOM   66   H  HD3  . PRO   A 1 6   ? 16.94968 -33.93927 -18.66353 1.000 38.03605 ? 113  PRO   A HD3  1 
ATOM   67   N  N    . THR   A 1 7   ? 17.93469 -33.20724 -24.03532 1.000 28.21543 ? 114  THR   A N    1 
ATOM   68   C  CA   . THR   A 1 7   ? 17.98975 -33.68796 -25.40477 1.000 29.06790 ? 114  THR   A CA   1 
ATOM   69   C  C    . THR   A 1 7   ? 19.41165 -33.83852 -25.92792 1.000 26.88480 ? 114  THR   A C    1 
ATOM   70   O  O    . THR   A 1 7   ? 19.59180 -34.19539 -27.09637 1.000 28.49115 ? 114  THR   A O    1 
ATOM   71   C  CB   . THR   A 1 7   ? 17.21945 -32.72460 -26.30009 1.000 31.65160 ? 114  THR   A CB   1 
ATOM   72   O  OG1  . THR   A 1 7   ? 17.80926 -31.42840 -26.16982 1.000 32.86139 ? 114  THR   A OG1  1 
ATOM   73   C  CG2  . THR   A 1 7   ? 15.76182 -32.65935 -25.88055 1.000 34.11477 ? 114  THR   A CG2  1 
ATOM   74   H  H    . THR   A 1 7   ? 18.04215 -32.35638 -23.97133 1.000 33.85852 ? 114  THR   A H    1 
ATOM   75   H  HA   . THR   A 1 7   ? 17.57090 -34.56166 -25.45068 1.000 34.88148 ? 114  THR   A HA   1 
ATOM   76   H  HB   . THR   A 1 7   ? 17.25160 -33.01986 -27.22350 1.000 37.98192 ? 114  THR   A HB   1 
ATOM   77   H  HG1  . THR   A 1 7   ? 17.27836 -30.84155 -26.45153 1.000 39.43367 ? 114  THR   A HG1  1 
ATOM   78   H  HG21 . THR   A 1 7   ? 15.27674 -32.05116 -26.45995 1.000 40.93772 ? 114  THR   A HG21 1 
ATOM   79   H  HG22 . THR   A 1 7   ? 15.35946 -33.53989 -25.94097 1.000 40.93772 ? 114  THR   A HG22 1 
ATOM   80   H  HG23 . THR   A 1 7   ? 15.69370 -32.34421 -24.96571 1.000 40.93772 ? 114  THR   A HG23 1 
ATOM   81   N  N    . ASP   A 1 8   ? 20.41740 -33.58055 -25.09681 1.000 26.14847 ? 115  ASP   A N    1 
ATOM   82   C  CA   . ASP   A 1 8   ? 21.80027 -33.58539 -25.55134 1.000 25.35184 ? 115  ASP   A CA   1 
ATOM   83   C  C    . ASP   A 1 8   ? 22.17139 -34.93980 -26.15578 1.000 26.23161 ? 115  ASP   A C    1 
ATOM   84   O  O    . ASP   A 1 8   ? 21.69033 -35.98962 -25.70696 1.000 25.83897 ? 115  ASP   A O    1 
ATOM   85   C  CB   . ASP   A 1 8   ? 22.72778 -33.25431 -24.38220 1.000 25.74026 ? 115  ASP   A CB   1 
ATOM   86   C  CG   . ASP   A 1 8   ? 22.36078 -31.94703 -23.71504 1.000 25.98353 ? 115  ASP   A CG   1 
ATOM   87   O  OD1  . ASP   A 1 8   ? 21.22910 -31.86869 -23.18036 1.000 26.36383 ? 115  ASP   A OD1  1 
ATOM   88   O  OD2  . ASP   A 1 8   ? 23.18886 -31.00364 -23.73054 1.000 25.04456 ? 115  ASP   A OD2  1 
ATOM   89   H  H    . ASP   A 1 8   ? 20.32444 -33.39904 -24.26134 1.000 31.37817 ? 115  ASP   A H    1 
ATOM   90   H  HA   . ASP   A 1 8   ? 21.91802 -32.91680 -26.24417 1.000 30.42221 ? 115  ASP   A HA   1 
ATOM   91   H  HB2  . ASP   A 1 8   ? 22.66817 -33.95957 -23.71891 1.000 30.88831 ? 115  ASP   A HB2  1 
ATOM   92   H  HB3  . ASP   A 1 8   ? 23.63831 -33.18207 -24.70873 1.000 30.88831 ? 115  ASP   A HB3  1 
ATOM   93   N  N    . PRO   A 1 9   ? 23.05324 -34.94487 -27.16306 1.000 26.99767 ? 116  PRO   A N    1 
ATOM   94   C  CA   . PRO   A 1 9   ? 23.27431 -36.18162 -27.93234 1.000 27.77422 ? 116  PRO   A CA   1 
ATOM   95   C  C    . PRO   A 1 9   ? 23.84703 -37.33012 -27.12766 1.000 26.54280 ? 116  PRO   A C    1 
ATOM   96   O  O    . PRO   A 1 9   ? 23.58540 -38.49451 -27.46473 1.000 26.34098 ? 116  PRO   A O    1 
ATOM   97   C  CB   . PRO   A 1 9   ? 24.24316 -35.74290 -29.04562 1.000 28.96578 ? 116  PRO   A CB   1 
ATOM   98   C  CG   . PRO   A 1 9   ? 24.85718 -34.44921 -28.55569 1.000 28.63322 ? 116  PRO   A CG   1 
ATOM   99   C  CD   . PRO   A 1 9   ? 23.78033 -33.79494 -27.73232 1.000 27.24939 ? 116  PRO   A CD   1 
ATOM   100  H  HA   . PRO   A 1 9   ? 22.43134 -36.46162 -28.32210 1.000 33.32906 ? 116  PRO   A HA   1 
ATOM   101  H  HB2  . PRO   A 1 9   ? 24.92398 -36.42158 -29.17516 1.000 34.75893 ? 116  PRO   A HB2  1 
ATOM   102  H  HB3  . PRO   A 1 9   ? 23.75343 -35.60246 -29.87106 1.000 34.75893 ? 116  PRO   A HB3  1 
ATOM   103  H  HG2  . PRO   A 1 9   ? 25.64008 -34.63856 -28.01521 1.000 34.35986 ? 116  PRO   A HG2  1 
ATOM   104  H  HG3  . PRO   A 1 9   ? 25.10239 -33.89253 -29.31126 1.000 34.35986 ? 116  PRO   A HG3  1 
ATOM   105  H  HD2  . PRO   A 1 9   ? 24.16558 -33.24700 -27.03072 1.000 32.69926 ? 116  PRO   A HD2  1 
ATOM   106  H  HD3  . PRO   A 1 9   ? 23.19631 -33.25754 -28.29001 1.000 32.69926 ? 116  PRO   A HD3  1 
ATOM   107  N  N    . LYS   A 1 10  ? 24.61357 -37.05577 -26.07656 1.000 25.45789 ? 117  LYS   A N    1 
ATOM   108  C  CA   . LYS   A 1 10  ? 25.20628 -38.12060 -25.28250 1.000 25.39214 ? 117  LYS   A CA   1 
ATOM   109  C  C    . LYS   A 1 10  ? 24.51047 -38.30561 -23.94414 1.000 24.18545 ? 117  LYS   A C    1 
ATOM   110  O  O    . LYS   A 1 10  ? 24.97108 -39.10442 -23.12358 1.000 25.55259 ? 117  LYS   A O    1 
ATOM   111  C  CB   . LYS   A 1 10  ? 26.69729 -37.85697 -25.07788 1.000 28.49901 ? 117  LYS   A CB   1 
ATOM   112  C  CG   . LYS   A 1 10  ? 27.39905 -37.60923 -26.40989 1.000 32.76283 ? 117  LYS   A CG   1 
ATOM   113  C  CD   . LYS   A 1 10  ? 28.81818 -38.10114 -26.42227 1.000 38.23789 ? 117  LYS   A CD   1 
ATOM   114  C  CE   . LYS   A 1 10  ? 28.93135 -39.49605 -27.01002 0.000 38.29618 ? 117  LYS   A CE   1 
ATOM   115  N  NZ   . LYS   A 1 10  ? 28.40929 -39.61157 -28.40487 0.000 38.37600 ? 117  LYS   A NZ   1 
ATOM   116  H  H    . LYS   A 1 10  ? 24.80296 -36.26163 -25.80624 1.000 30.54946 ? 117  LYS   A H    1 
ATOM   117  H  HA   . LYS   A 1 10  ? 25.12007 -38.95436 -25.77067 1.000 30.47057 ? 117  LYS   A HA   1 
ATOM   118  H  HB2  . LYS   A 1 10  ? 26.81189 -37.07217 -24.51944 1.000 34.19881 ? 117  LYS   A HB2  1 
ATOM   119  H  HB3  . LYS   A 1 10  ? 27.10550 -38.62815 -24.65415 1.000 34.19881 ? 117  LYS   A HB3  1 
ATOM   120  H  HG2  . LYS   A 1 10  ? 26.91604 -38.07181 -27.11247 1.000 39.31539 ? 117  LYS   A HG2  1 
ATOM   121  H  HG3  . LYS   A 1 10  ? 27.41144 -36.65582 -26.58811 1.000 39.31539 ? 117  LYS   A HG3  1 
ATOM   122  H  HD2  . LYS   A 1 10  ? 29.35940 -37.50151 -26.95931 1.000 45.88547 ? 117  LYS   A HD2  1 
ATOM   123  H  HD3  . LYS   A 1 10  ? 29.15502 -38.12750 -25.51301 1.000 45.88547 ? 117  LYS   A HD3  1 
ATOM   124  H  HE2  . LYS   A 1 10  ? 29.86643 -39.75363 -27.02332 0.000 45.95542 ? 117  LYS   A HE2  1 
ATOM   125  H  HE3  . LYS   A 1 10  ? 28.42596 -40.11010 -26.45466 0.000 45.95542 ? 117  LYS   A HE3  1 
ATOM   126  H  HZ1  . LYS   A 1 10  ? 28.52366 -40.44162 -28.70493 0.000 46.05120 ? 117  LYS   A HZ1  1 
ATOM   127  H  HZ2  . LYS   A 1 10  ? 27.54141 -39.41515 -28.42230 0.000 46.05120 ? 117  LYS   A HZ2  1 
ATOM   128  H  HZ3  . LYS   A 1 10  ? 28.84365 -39.04855 -28.94006 0.000 46.05120 ? 117  LYS   A HZ3  1 
ATOM   129  N  N    . PHE   A 1 11  ? 23.40551 -37.61293 -23.70212 1.000 25.95102 ? 118  PHE   A N    1 
ATOM   130  C  CA   . PHE   A 1 11  ? 22.69829 -37.85669 -22.45386 1.000 25.64843 ? 118  PHE   A CA   1 
ATOM   131  C  C    . PHE   A 1 11  ? 22.27541 -39.31253 -22.32571 1.000 25.55981 ? 118  PHE   A C    1 
ATOM   132  O  O    . PHE   A 1 11  ? 22.38797 -39.86084 -21.21657 1.000 25.36243 ? 118  PHE   A O    1 
ATOM   133  C  CB   . PHE   A 1 11  ? 21.49541 -36.92240 -22.31612 1.000 26.23784 ? 118  PHE   A CB   1 
ATOM   134  C  CG   . PHE   A 1 11  ? 20.67562 -37.20366 -21.10282 1.000 27.11972 ? 118  PHE   A CG   1 
ATOM   135  C  CD1  . PHE   A 1 11  ? 21.19549 -36.96678 -19.84014 1.000 26.80009 ? 118  PHE   A CD1  1 
ATOM   136  C  CD2  . PHE   A 1 11  ? 19.40401 -37.72812 -21.20757 1.000 28.01541 ? 118  PHE   A CD2  1 
ATOM   137  C  CE1  . PHE   A 1 11  ? 20.45485 -37.24571 -18.70759 1.000 28.59026 ? 118  PHE   A CE1  1 
ATOM   138  C  CE2  . PHE   A 1 11  ? 18.65573 -38.00422 -20.07109 1.000 28.66413 ? 118  PHE   A CE2  1 
ATOM   139  C  CZ   . PHE   A 1 11  ? 19.18324 -37.75623 -18.82681 1.000 29.32205 ? 118  PHE   A CZ   1 
ATOM   140  H  H    . PHE   A 1 11  ? 23.05840 -37.02145 -24.22102 1.000 31.14123 ? 118  PHE   A H    1 
ATOM   141  H  HA   . PHE   A 1 11  ? 23.29921 -37.64184 -21.72336 1.000 30.77812 ? 118  PHE   A HA   1 
ATOM   142  H  HB2  . PHE   A 1 11  ? 21.81239 -36.00752 -22.25773 1.000 31.48541 ? 118  PHE   A HB2  1 
ATOM   143  H  HB3  . PHE   A 1 11  ? 20.92493 -37.02687 -23.09365 1.000 31.48541 ? 118  PHE   A HB3  1 
ATOM   144  H  HD1  . PHE   A 1 11  ? 22.05255 -36.61611 -19.75417 1.000 32.16011 ? 118  PHE   A HD1  1 
ATOM   145  H  HD2  . PHE   A 1 11  ? 19.04426 -37.89850 -22.04807 1.000 33.61849 ? 118  PHE   A HD2  1 
ATOM   146  H  HE1  . PHE   A 1 11  ? 20.81593 -37.08836 -17.86512 1.000 34.30832 ? 118  PHE   A HE1  1 
ATOM   147  H  HE2  . PHE   A 1 11  ? 17.79881 -38.35645 -20.15190 1.000 34.39695 ? 118  PHE   A HE2  1 
ATOM   148  H  HZ   . PHE   A 1 11  ? 18.68027 -37.93365 -18.06493 1.000 35.18646 ? 118  PHE   A HZ   1 
ATOM   149  N  N    . PRO   A 1 12  ? 21.81071 -39.99226 -23.37901 1.000 26.48976 ? 119  PRO   A N    1 
ATOM   150  C  CA   . PRO   A 1 12  ? 21.49140 -41.42182 -23.23078 1.000 26.23671 ? 119  PRO   A CA   1 
ATOM   151  C  C    . PRO   A 1 12  ? 22.67128 -42.26526 -22.79487 1.000 26.84365 ? 119  PRO   A C    1 
ATOM   152  O  O    . PRO   A 1 12  ? 22.47324 -43.32638 -22.18773 1.000 29.44869 ? 119  PRO   A O    1 
ATOM   153  C  CB   . PRO   A 1 12  ? 21.01965 -41.82333 -24.63325 1.000 28.71371 ? 119  PRO   A CB   1 
ATOM   154  C  CG   . PRO   A 1 12  ? 20.52829 -40.53185 -25.25076 1.000 28.87342 ? 119  PRO   A CG   1 
ATOM   155  C  CD   . PRO   A 1 12  ? 21.46682 -39.48301 -24.72282 1.000 27.09128 ? 119  PRO   A CD   1 
ATOM   156  H  HA   . PRO   A 1 12  ? 20.76514 -41.52700 -22.59644 1.000 31.48405 ? 119  PRO   A HA   1 
ATOM   157  H  HB2  . PRO   A 1 12  ? 21.75976 -42.19302 -25.13968 1.000 34.45645 ? 119  PRO   A HB2  1 
ATOM   158  H  HB3  . PRO   A 1 12  ? 20.30343 -42.47436 -24.56927 1.000 34.45645 ? 119  PRO   A HB3  1 
ATOM   159  H  HG2  . PRO   A 1 12  ? 20.57501 -40.58649 -26.21809 1.000 34.64810 ? 119  PRO   A HG2  1 
ATOM   160  H  HG3  . PRO   A 1 12  ? 19.61606 -40.35557 -24.97210 1.000 34.64810 ? 119  PRO   A HG3  1 
ATOM   161  H  HD2  . PRO   A 1 12  ? 22.25780 -39.41372 -25.27999 1.000 32.50953 ? 119  PRO   A HD2  1 
ATOM   162  H  HD3  . PRO   A 1 12  ? 21.02569 -38.62110 -24.66431 1.000 32.50953 ? 119  PRO   A HD3  1 
ATOM   163  N  N    . GLN   A 1 13  ? 23.89575 -41.83710 -23.11019 1.000 24.44486 ? 120  GLN   A N    1 
ATOM   164  C  CA   . GLN   A 1 13  ? 25.09256 -42.54939 -22.68898 1.000 26.36427 ? 120  GLN   A CA   1 
ATOM   165  C  C    . GLN   A 1 13  ? 25.47419 -42.25480 -21.24460 1.000 23.01033 ? 120  GLN   A C    1 
ATOM   166  O  O    . GLN   A 1 13  ? 26.34232 -42.94672 -20.69995 1.000 23.53776 ? 120  GLN   A O    1 
ATOM   167  C  CB   . GLN   A 1 13  ? 26.28482 -42.20230 -23.59297 1.000 30.18040 ? 120  GLN   A CB   1 
ATOM   168  C  CG   . GLN   A 1 13  ? 26.24762 -42.84833 -24.98646 1.000 37.43797 ? 120  GLN   A CG   1 
ATOM   169  C  CD   . GLN   A 1 13  ? 25.08924 -42.36488 -25.80764 1.000 44.87548 ? 120  GLN   A CD   1 
ATOM   170  O  OE1  . GLN   A 1 13  ? 24.98313 -41.18009 -26.11487 1.000 46.70846 ? 120  GLN   A OE1  1 
ATOM   171  N  NE2  . GLN   A 1 13  ? 24.19306 -43.28203 -26.16412 1.000 48.91329 ? 120  GLN   A NE2  1 
ATOM   172  H  H    . GLN   A 1 13  ? 24.05671 -41.12953 -23.57175 1.000 29.33383 ? 120  GLN   A H    1 
ATOM   173  H  HA   . GLN   A 1 13  ? 24.91940 -43.49955 -22.77907 1.000 31.63712 ? 120  GLN   A HA   1 
ATOM   174  H  HB2  . GLN   A 1 13  ? 26.30638 -41.24062 -23.71794 1.000 36.21648 ? 120  GLN   A HB2  1 
ATOM   175  H  HB3  . GLN   A 1 13  ? 27.09863 -42.49838 -23.15599 1.000 36.21648 ? 120  GLN   A HB3  1 
ATOM   176  H  HG2  . GLN   A 1 13  ? 27.06542 -42.62965 -25.46006 1.000 44.92557 ? 120  GLN   A HG2  1 
ATOM   177  H  HG3  . GLN   A 1 13  ? 26.16782 -43.81010 -24.88884 1.000 44.92557 ? 120  GLN   A HG3  1 
ATOM   178  H  HE21 . GLN   A 1 13  ? 24.29675 -44.10103 -25.92310 1.000 58.69595 ? 120  GLN   A HE21 1 
ATOM   179  H  HE22 . GLN   A 1 13  ? 23.51030 -43.05566 -26.63549 1.000 58.69595 ? 120  GLN   A HE22 1 
ATOM   180  N  N    . GLN   A 1 14  ? 24.85873 -41.25144 -20.61669 1.000 22.04239 ? 121  GLN   A N    1 
ATOM   181  C  CA   . GLN   A 1 14  ? 25.14044 -40.91401 -19.21927 1.000 22.99323 ? 121  GLN   A CA   1 
ATOM   182  C  C    . GLN   A 1 14  ? 24.27305 -41.79159 -18.31494 1.000 23.87645 ? 121  GLN   A C    1 
ATOM   183  O  O    . GLN   A 1 14  ? 23.34059 -41.34498 -17.64922 1.000 24.37532 ? 121  GLN   A O    1 
ATOM   184  C  CB   . GLN   A 1 14  ? 24.91933 -39.42679 -18.98177 1.000 22.47667 ? 121  GLN   A CB   1 
ATOM   185  C  CG   . GLN   A 1 14  ? 25.91014 -38.58506 -19.78928 1.000 23.04184 ? 121  GLN   A CG   1 
ATOM   186  C  CD   . GLN   A 1 14  ? 25.79698 -37.09579 -19.55648 1.000 23.65308 ? 121  GLN   A CD   1 
ATOM   187  O  OE1  . GLN   A 1 14  ? 24.76962 -36.49460 -19.81617 1.000 23.97148 ? 121  GLN   A OE1  1 
ATOM   188  N  NE2  . GLN   A 1 14  ? 26.87864 -36.48831 -19.09204 1.000 26.39771 ? 121  GLN   A NE2  1 
ATOM   189  H  H    . GLN   A 1 14  ? 24.26722 -40.74532 -20.98216 1.000 26.45087 ? 121  GLN   A H    1 
ATOM   190  H  HA   . GLN   A 1 14  ? 26.06979 -41.10465 -19.01708 1.000 27.59188 ? 121  GLN   A HA   1 
ATOM   191  H  HB2  . GLN   A 1 14  ? 24.01965 -39.18766 -19.25436 1.000 26.97201 ? 121  GLN   A HB2  1 
ATOM   192  H  HB3  . GLN   A 1 14  ? 25.04432 -39.22918 -18.04038 1.000 26.97201 ? 121  GLN   A HB3  1 
ATOM   193  H  HG2  . GLN   A 1 14  ? 26.81129 -38.85172 -19.54905 1.000 27.65021 ? 121  GLN   A HG2  1 
ATOM   194  H  HG3  . GLN   A 1 14  ? 25.75687 -38.74670 -20.73336 1.000 27.65021 ? 121  GLN   A HG3  1 
ATOM   195  H  HE21 . GLN   A 1 14  ? 27.59394 -36.94078 -18.93970 1.000 31.67726 ? 121  GLN   A HE21 1 
ATOM   196  H  HE22 . GLN   A 1 14  ? 26.86557 -35.64145 -18.94286 1.000 31.67726 ? 121  GLN   A HE22 1 
ATOM   197  N  N    . TRP   A 1 15  ? 24.62923 -43.08256 -18.31475 1.000 23.12266 ? 122  TRP   A N    1 
ATOM   198  C  CA   . TRP   A 1 15  ? 23.81326 -44.13232 -17.71211 1.000 22.77261 ? 122  TRP   A CA   1 
ATOM   199  C  C    . TRP   A 1 15  ? 23.59781 -43.91938 -16.22285 1.000 23.59575 ? 122  TRP   A C    1 
ATOM   200  O  O    . TRP   A 1 15  ? 22.58233 -44.36585 -15.66697 1.000 25.83951 ? 122  TRP   A O    1 
ATOM   201  C  CB   . TRP   A 1 15  ? 24.49892 -45.47826 -17.95413 1.000 20.92268 ? 122  TRP   A CB   1 
ATOM   202  C  CG   . TRP   A 1 15  ? 25.95271 -45.49638 -17.48543 1.000 19.95066 ? 122  TRP   A CG   1 
ATOM   203  C  CD1  . TRP   A 1 15  ? 27.03642 -45.08941 -18.19645 1.000 19.66275 ? 122  TRP   A CD1  1 
ATOM   204  C  CD2  . TRP   A 1 15  ? 26.45349 -45.93381 -16.21016 1.000 19.38614 ? 122  TRP   A CD2  1 
ATOM   205  N  NE1  . TRP   A 1 15  ? 28.17945 -45.23924 -17.45613 1.000 20.38031 ? 122  TRP   A NE1  1 
ATOM   206  C  CE2  . TRP   A 1 15  ? 27.85374 -45.77664 -16.23900 1.000 20.29521 ? 122  TRP   A CE2  1 
ATOM   207  C  CE3  . TRP   A 1 15  ? 25.85780 -46.45872 -15.05860 1.000 20.28810 ? 122  TRP   A CE3  1 
ATOM   208  C  CZ2  . TRP   A 1 15  ? 28.66670 -46.10188 -15.15605 1.000 22.27934 ? 122  TRP   A CZ2  1 
ATOM   209  C  CZ3  . TRP   A 1 15  ? 26.66806 -46.78269 -13.98321 1.000 20.76383 ? 122  TRP   A CZ3  1 
ATOM   210  C  CH2  . TRP   A 1 15  ? 28.05637 -46.61247 -14.04517 1.000 20.98337 ? 122  TRP   A CH2  1 
ATOM   211  H  H    . TRP   A 1 15  ? 25.35565 -43.38035 -18.66580 1.000 27.74720 ? 122  TRP   A H    1 
ATOM   212  H  HA   . TRP   A 1 15  ? 22.93737 -44.13164 -18.12890 1.000 27.32713 ? 122  TRP   A HA   1 
ATOM   213  H  HB2  . TRP   A 1 15  ? 24.01913 -46.16827 -17.46978 1.000 25.10721 ? 122  TRP   A HB2  1 
ATOM   214  H  HB3  . TRP   A 1 15  ? 24.48792 -45.67144 -18.90463 1.000 25.10721 ? 122  TRP   A HB3  1 
ATOM   215  H  HD1  . TRP   A 1 15  ? 27.00658 -44.75588 -19.06407 1.000 23.59531 ? 122  TRP   A HD1  1 
ATOM   216  H  HE1  . TRP   A 1 15  ? 28.97277 -45.02984 -17.71380 1.000 24.45637 ? 122  TRP   A HE1  1 
ATOM   217  H  HE3  . TRP   A 1 15  ? 24.93772 -46.58736 -15.01603 1.000 24.34572 ? 122  TRP   A HE3  1 
ATOM   218  H  HZ2  . TRP   A 1 15  ? 29.58769 -45.97665 -15.18764 1.000 26.73521 ? 122  TRP   A HZ2  1 
ATOM   219  H  HZ3  . TRP   A 1 15  ? 26.28325 -47.11920 -13.20630 1.000 24.91660 ? 122  TRP   A HZ3  1 
ATOM   220  H  HH2  . TRP   A 1 15  ? 28.57595 -46.85282 -13.31225 1.000 25.18005 ? 122  TRP   A HH2  1 
ATOM   221  N  N    . TYR   A 1 16  ? 24.54568 -43.25239 -15.56401 1.000 21.29472 ? 123  TYR   A N    1 
ATOM   222  C  CA   . TYR   A 1 16  ? 24.50407 -42.98739 -14.12809 1.000 21.36786 ? 123  TYR   A CA   1 
ATOM   223  C  C    . TYR   A 1 16  ? 23.54838 -41.84913 -13.79946 1.000 24.79598 ? 123  TYR   A C    1 
ATOM   224  O  O    . TYR   A 1 16  ? 23.22041 -41.65664 -12.62386 1.000 26.30489 ? 123  TYR   A O    1 
ATOM   225  C  CB   . TYR   A 1 16  ? 25.93325 -42.69959 -13.61639 1.000 20.48645 ? 123  TYR   A CB   1 
ATOM   226  C  CG   . TYR   A 1 16  ? 26.66327 -41.81004 -14.54753 1.000 19.54520 ? 123  TYR   A CG   1 
ATOM   227  C  CD1  . TYR   A 1 16  ? 27.34010 -42.33914 -15.64048 1.000 19.52374 ? 123  TYR   A CD1  1 
ATOM   228  C  CD2  . TYR   A 1 16  ? 26.61719 -40.42878 -14.39789 1.000 19.14733 ? 123  TYR   A CD2  1 
ATOM   229  C  CE1  . TYR   A 1 16  ? 27.92594 -41.52954 -16.56081 1.000 19.45397 ? 123  TYR   A CE1  1 
ATOM   230  C  CE2  . TYR   A 1 16  ? 27.22802 -39.61078 -15.31202 1.000 18.29084 ? 123  TYR   A CE2  1 
ATOM   231  C  CZ   . TYR   A 1 16  ? 27.87890 -40.17315 -16.38800 1.000 18.67255 ? 123  TYR   A CZ   1 
ATOM   232  O  OH   . TYR   A 1 16  ? 28.47657 -39.36685 -17.29830 1.000 20.43529 ? 123  TYR   A OH   1 
ATOM   233  H  H    . TYR   A 1 16  ? 25.24903 -42.93134 -15.94062 1.000 25.55367 ? 123  TYR   A H    1 
ATOM   234  H  HA   . TYR   A 1 16  ? 24.19465 -43.76830 -13.64297 1.000 25.64144 ? 123  TYR   A HA   1 
ATOM   235  H  HB2  . TYR   A 1 16  ? 25.88397 -42.26457 -12.75081 1.000 24.58374 ? 123  TYR   A HB2  1 
ATOM   236  H  HB3  . TYR   A 1 16  ? 26.42251 -43.53376 -13.54109 1.000 24.58374 ? 123  TYR   A HB3  1 
ATOM   237  H  HD1  . TYR   A 1 16  ? 27.39268 -43.26195 -15.74325 1.000 23.42849 ? 123  TYR   A HD1  1 
ATOM   238  H  HD2  . TYR   A 1 16  ? 26.16888 -40.05740 -13.67264 1.000 22.97679 ? 123  TYR   A HD2  1 
ATOM   239  H  HE1  . TYR   A 1 16  ? 28.35486 -41.89385 -17.30122 1.000 23.34476 ? 123  TYR   A HE1  1 
ATOM   240  H  HE2  . TYR   A 1 16  ? 27.20343 -38.68703 -15.20725 1.000 21.94901 ? 123  TYR   A HE2  1 
ATOM   241  H  HH   . TYR   A 1 16  ? 28.34402 -38.56151 -17.09965 1.000 24.52235 ? 123  TYR   A HH   1 
ATOM   242  N  N    . LEU   A 1 17  ? 23.05923 -41.13398 -14.81957 1.000 28.20751 ? 124  LEU   A N    1 
ATOM   243  C  CA   . LEU   A 1 17  ? 21.94498 -40.19426 -14.70679 1.000 31.72827 ? 124  LEU   A CA   1 
ATOM   244  C  C    . LEU   A 1 17  ? 20.68931 -40.66914 -15.43446 1.000 38.22971 ? 124  LEU   A C    1 
ATOM   245  O  O    . LEU   A 1 17  ? 19.58299 -40.57225 -14.90453 1.000 43.45056 ? 124  LEU   A O    1 
ATOM   246  C  CB   . LEU   A 1 17  ? 22.32325 -38.82549 -15.29305 1.000 27.38300 ? 124  LEU   A CB   1 
ATOM   247  C  CG   . LEU   A 1 17  ? 23.72351 -38.25956 -15.14073 1.000 25.78663 ? 124  LEU   A CG   1 
ATOM   248  C  CD1  . LEU   A 1 17  ? 23.85797 -36.99992 -16.00062 1.000 27.74731 ? 124  LEU   A CD1  1 
ATOM   249  C  CD2  . LEU   A 1 17  ? 24.01085 -37.93920 -13.67301 1.000 24.19161 ? 124  LEU   A CD2  1 
ATOM   250  H  H    . LEU   A 1 17  ? 23.37188 -41.18034 -15.61939 1.000 33.84901 ? 124  LEU   A H    1 
ATOM   251  H  HA   . LEU   A 1 17  ? 21.75260 -40.09265 -13.76150 1.000 38.07393 ? 124  LEU   A HA   1 
ATOM   252  H  HB2  . LEU   A 1 17  ? 22.16126 -38.87449 -16.24817 1.000 32.85961 ? 124  LEU   A HB2  1 
ATOM   253  H  HB3  . LEU   A 1 17  ? 21.72993 -38.17312 -14.88896 1.000 32.85961 ? 124  LEU   A HB3  1 
ATOM   254  H  HG   . LEU   A 1 17  ? 24.37713 -38.91255 -15.43617 1.000 30.94395 ? 124  LEU   A HG   1 
ATOM   255  H  HD11 . LEU   A 1 17  ? 24.77211 -36.67941 -15.95048 1.000 33.29678 ? 124  LEU   A HD11 1 
ATOM   256  H  HD12 . LEU   A 1 17  ? 23.63411 -37.21889 -16.91869 1.000 33.29678 ? 124  LEU   A HD12 1 
ATOM   257  H  HD13 . LEU   A 1 17  ? 23.25087 -36.32201 -15.66480 1.000 33.29678 ? 124  LEU   A HD13 1 
ATOM   258  H  HD21 . LEU   A 1 17  ? 24.89494 -37.54632 -13.60274 1.000 29.02993 ? 124  LEU   A HD21 1 
ATOM   259  H  HD22 . LEU   A 1 17  ? 23.34404 -37.31315 -13.35002 1.000 29.02993 ? 124  LEU   A HD22 1 
ATOM   260  H  HD23 . LEU   A 1 17  ? 23.97156 -38.75971 -13.15713 1.000 29.02993 ? 124  LEU   A HD23 1 
ATOM   261  N  N    . SER   A 1 18  ? 20.81238 -41.13418 -16.67447 1.000 42.72075 ? 125  SER   A N    1 
ATOM   262  C  CA   . SER   A 1 18  ? 19.62777 -41.37271 -17.49205 1.000 44.50107 ? 125  SER   A CA   1 
ATOM   263  C  C    . SER   A 1 18  ? 19.07217 -42.78635 -17.36572 1.000 45.69519 ? 125  SER   A C    1 
ATOM   264  O  O    . SER   A 1 18  ? 18.10756 -43.11542 -18.07092 1.000 46.27083 ? 125  SER   A O    1 
ATOM   265  C  CB   . SER   A 1 18  ? 19.92558 -41.07025 -18.96405 1.000 44.82649 ? 125  SER   A CB   1 
ATOM   266  O  OG   . SER   A 1 18  ? 20.81192 -42.01660 -19.52475 1.000 42.84386 ? 125  SER   A OG   1 
ATOM   267  H  H    . SER   A 1 18  ? 21.56028 -41.31621 -17.05803 1.000 51.26490 ? 125  SER   A H    1 
ATOM   268  H  HA   . SER   A 1 18  ? 18.93764 -40.76145 -17.19043 1.000 53.40128 ? 125  SER   A HA   1 
ATOM   269  H  HB2  . SER   A 1 18  ? 19.09292 -41.08981 -19.46124 1.000 53.79179 ? 125  SER   A HB2  1 
ATOM   270  H  HB3  . SER   A 1 18  ? 20.32860 -40.19014 -19.02638 1.000 53.79179 ? 125  SER   A HB3  1 
ATOM   271  H  HG   . SER   A 1 18  ? 21.55217 -41.98670 -19.12887 1.000 51.41264 ? 125  SER   A HG   1 
ATOM   272  N  N    . GLY   A 1 19  ? 19.62207 -43.60567 -16.47305 1.000 46.12593 ? 126  GLY   A N    1 
ATOM   273  C  CA   . GLY   A 1 19  ? 19.17758 -44.98712 -16.38469 1.000 51.39271 ? 126  GLY   A CA   1 
ATOM   274  C  C    . GLY   A 1 19  ? 17.69686 -45.08745 -16.05673 1.000 55.27487 ? 126  GLY   A C    1 
ATOM   275  O  O    . GLY   A 1 19  ? 17.14880 -44.27798 -15.30444 1.000 56.16594 ? 126  GLY   A O    1 
ATOM   276  H  H    . GLY   A 1 19  ? 20.24238 -43.38924 -15.91810 1.000 55.35112 ? 126  GLY   A H    1 
ATOM   277  H  HA2  . GLY   A 1 19  ? 19.33544 -45.43216 -17.23199 1.000 61.67126 ? 126  GLY   A HA2  1 
ATOM   278  H  HA3  . GLY   A 1 19  ? 19.67771 -45.44367 -15.69018 1.000 61.67126 ? 126  GLY   A HA3  1 
ATOM   279  N  N    . VAL   A 1 20  ? 17.04544 -46.09118 -16.64775 1.000 57.40436 ? 127  VAL   A N    1 
ATOM   280  C  CA   . VAL   A 1 20  ? 15.69063 -46.49936 -16.29398 1.000 60.50377 ? 127  VAL   A CA   1 
ATOM   281  C  C    . VAL   A 1 20  ? 15.68736 -47.83545 -15.55725 1.000 60.91700 ? 127  VAL   A C    1 
ATOM   282  O  O    . VAL   A 1 20  ? 14.63087 -48.45849 -15.41275 1.000 60.05314 ? 127  VAL   A O    1 
ATOM   283  C  CB   . VAL   A 1 20  ? 14.77673 -46.56763 -17.53353 1.000 61.22900 ? 127  VAL   A CB   1 
ATOM   284  C  CG1  . VAL   A 1 20  ? 14.55660 -45.18051 -18.11949 0.000 61.49372 ? 127  VAL   A CG1  1 
ATOM   285  C  CG2  . VAL   A 1 20  ? 15.35618 -47.51272 -18.58294 0.000 61.49372 ? 127  VAL   A CG2  1 
ATOM   286  H  H    . VAL   A 1 20  ? 17.38286 -46.56670 -17.27991 1.000 68.88524 ? 127  VAL   A H    1 
ATOM   287  H  HA   . VAL   A 1 20  ? 15.32591 -45.82898 -15.69525 1.000 72.60452 ? 127  VAL   A HA   1 
ATOM   288  H  HB   . VAL   A 1 20  ? 13.91394 -46.91713 -17.26083 1.000 73.47480 ? 127  VAL   A HB   1 
ATOM   289  H  HG11 . VAL   A 1 20  ? 13.96335 -45.25100 -18.88369 0.000 73.79246 ? 127  VAL   A HG11 1 
ATOM   290  H  HG12 . VAL   A 1 20  ? 14.15796 -44.61139 -17.44267 0.000 73.79246 ? 127  VAL   A HG12 1 
ATOM   291  H  HG13 . VAL   A 1 20  ? 15.41144 -44.81558 -18.39692 0.000 73.79246 ? 127  VAL   A HG13 1 
ATOM   292  H  HG21 . VAL   A 1 20  ? 14.73267 -47.58379 -19.32260 0.000 73.79246 ? 127  VAL   A HG21 1 
ATOM   293  H  HG22 . VAL   A 1 20  ? 16.20202 -47.15611 -18.89643 0.000 73.79246 ? 127  VAL   A HG22 1 
ATOM   294  H  HG23 . VAL   A 1 20  ? 15.49347 -48.38483 -18.18110 0.000 73.79246 ? 127  VAL   A HG23 1 
ATOM   295  N  N    . THR   A 1 21  ? 16.85094 -48.28954 -15.08516 1.000 61.56227 ? 128  THR   A N    1 
ATOM   296  C  CA   . THR   A 1 21  ? 17.01173 -49.61687 -14.50693 1.000 61.99369 ? 128  THR   A CA   1 
ATOM   297  C  C    . THR   A 1 21  ? 17.32628 -49.58182 -13.01737 1.000 60.64160 ? 128  THR   A C    1 
ATOM   298  O  O    . THR   A 1 21  ? 17.73326 -50.60587 -12.45872 1.000 59.10353 ? 128  THR   A O    1 
ATOM   299  C  CB   . THR   A 1 21  ? 18.12239 -50.38072 -15.23665 1.000 64.01222 ? 128  THR   A CB   1 
ATOM   300  O  OG1  . THR   A 1 21  ? 19.35818 -49.65709 -15.13136 1.000 64.61119 ? 128  THR   A OG1  1 
ATOM   301  C  CG2  . THR   A 1 21  ? 17.77435 -50.56492 -16.69962 1.000 65.21701 ? 128  THR   A CG2  1 
ATOM   302  H  H    . THR   A 1 21  ? 17.57880 -47.83152 -15.09087 1.000 73.87473 ? 128  THR   A H    1 
ATOM   303  H  HA   . THR   A 1 21  ? 16.17585 -50.09451 -14.62558 1.000 74.39242 ? 128  THR   A HA   1 
ATOM   304  H  HB   . THR   A 1 21  ? 18.22509 -51.25725 -14.83408 1.000 76.81466 ? 128  THR   A HB   1 
ATOM   305  H  HG1  . THR   A 1 21  ? 19.97962 -50.09655 -15.48673 1.000 77.53343 ? 128  THR   A HG1  1 
ATOM   306  H  HG21 . THR   A 1 21  ? 18.48470 -51.04667 -17.15152 1.000 78.26041 ? 128  THR   A HG21 1 
ATOM   307  H  HG22 . THR   A 1 21  ? 16.94957 -51.06849 -16.78356 1.000 78.26041 ? 128  THR   A HG22 1 
ATOM   308  H  HG23 . THR   A 1 21  ? 17.66015 -49.70060 -17.12484 1.000 78.26041 ? 128  THR   A HG23 1 
ATOM   309  N  N    . GLN   A 1 22  ? 17.16128 -48.43246 -12.36521 1.000 60.39309 ? 129  GLN   A N    1 
ATOM   310  C  CA   . GLN   A 1 22  ? 17.41640 -48.24418 -10.93869 1.000 60.65351 ? 129  GLN   A CA   1 
ATOM   311  C  C    . GLN   A 1 22  ? 18.89625 -48.34309 -10.57804 1.000 58.71762 ? 129  GLN   A C    1 
ATOM   312  O  O    . GLN   A 1 22  ? 19.23653 -48.34050 -9.38789  1.000 60.65824 ? 129  GLN   A O    1 
ATOM   313  C  CB   . GLN   A 1 22  ? 16.62913 -49.24640 -10.08133 1.000 62.00749 ? 129  GLN   A CB   1 
ATOM   314  C  CG   . GLN   A 1 22  ? 15.14760 -49.33334 -10.41674 0.000 63.30261 ? 129  GLN   A CG   1 
ATOM   315  C  CD   . GLN   A 1 22  ? 14.51090 -50.60877 -9.89980  0.000 64.31095 ? 129  GLN   A CD   1 
ATOM   316  O  OE1  . GLN   A 1 22  ? 14.69972 -50.98693 -8.74367  0.000 64.71511 ? 129  GLN   A OE1  1 
ATOM   317  N  NE2  . GLN   A 1 22  ? 13.76146 -51.28669 -10.76156 0.000 64.71511 ? 129  GLN   A NE2  1 
ATOM   318  H  H    . GLN   A 1 22  ? 16.88860 -47.71277 -12.74899 1.000 72.47171 ? 129  GLN   A H    1 
ATOM   319  H  HA   . GLN   A 1 22  ? 17.12116 -47.34886 -10.71033 1.000 72.78421 ? 129  GLN   A HA   1 
ATOM   320  H  HB2  . GLN   A 1 22  ? 17.01095 -50.12899 -10.20841 1.000 74.40898 ? 129  GLN   A HB2  1 
ATOM   321  H  HB3  . GLN   A 1 22  ? 16.70426 -48.98327 -9.15073  1.000 74.40898 ? 129  GLN   A HB3  1 
ATOM   322  H  HG2  . GLN   A 1 22  ? 14.68630 -48.58140 -10.01340 0.000 75.96313 ? 129  GLN   A HG2  1 
ATOM   323  H  HG3  . GLN   A 1 22  ? 15.03860 -49.31131 -11.38034 0.000 75.96313 ? 129  GLN   A HG3  1 
ATOM   324  H  HE21 . GLN   A 1 22  ? 13.65916 -50.99558 -11.56430 0.000 77.65813 ? 129  GLN   A HE21 1 
ATOM   325  H  HE22 . GLN   A 1 22  ? 13.37847 -52.01678 -10.51685 0.000 77.65813 ? 129  GLN   A HE22 1 
ATOM   326  N  N    . ARG   A 1 23  ? 19.79168 -48.43506 -11.55865 1.000 53.41293 ? 130  ARG   A N    1 
ATOM   327  C  CA   . ARG   A 1 23  ? 21.22748 -48.38309 -11.27911 1.000 48.85295 ? 130  ARG   A CA   1 
ATOM   328  C  C    . ARG   A 1 23  ? 21.77501 -47.01418 -11.68893 1.000 40.94936 ? 130  ARG   A C    1 
ATOM   329  O  O    . ARG   A 1 23  ? 22.56205 -46.86773 -12.62667 1.000 39.64681 ? 130  ARG   A O    1 
ATOM   330  C  CB   . ARG   A 1 23  ? 21.95203 -49.52450 -11.99068 1.000 51.88495 ? 130  ARG   A CB   1 
ATOM   331  C  CG   . ARG   A 1 23  ? 21.40683 -50.92402 -11.67146 1.000 54.45575 ? 130  ARG   A CG   1 
ATOM   332  C  CD   . ARG   A 1 23  ? 21.17853 -51.16734 -10.16986 1.000 56.03635 ? 130  ARG   A CD   1 
ATOM   333  N  NE   . ARG   A 1 23  ? 20.36340 -52.35586 -9.93896  0.000 56.87974 ? 130  ARG   A NE   1 
ATOM   334  C  CZ   . ARG   A 1 23  ? 20.82093 -53.60049 -9.97098  0.000 57.55773 ? 130  ARG   A CZ   1 
ATOM   335  N  NH1  . ARG   A 1 23  ? 22.09360 -53.86425 -10.21935 0.000 57.78686 ? 130  ARG   A NH1  1 
ATOM   336  N  NH2  . ARG   A 1 23  ? 19.97864 -54.60616 -9.75282  0.000 57.78686 ? 130  ARG   A NH2  1 
ATOM   337  H  H    . ARG   A 1 23  ? 19.59497 -48.52766 -12.39071 1.000 64.09552 ? 130  ARG   A H    1 
ATOM   338  H  HA   . ARG   A 1 23  ? 21.36680 -48.49294 -10.32547 1.000 58.62354 ? 130  ARG   A HA   1 
ATOM   339  H  HB2  . ARG   A 1 23  ? 21.87290 -49.39095 -12.94818 1.000 62.26194 ? 130  ARG   A HB2  1 
ATOM   340  H  HB3  . ARG   A 1 23  ? 22.88603 -49.50763 -11.72942 1.000 62.26194 ? 130  ARG   A HB3  1 
ATOM   341  H  HG2  . ARG   A 1 23  ? 20.55601 -51.03936 -12.12280 1.000 65.34690 ? 130  ARG   A HG2  1 
ATOM   342  H  HG3  . ARG   A 1 23  ? 22.04158 -51.58680 -11.98565 1.000 65.34690 ? 130  ARG   A HG3  1 
ATOM   343  H  HD2  . ARG   A 1 23  ? 22.03436 -51.29435 -9.73131  1.000 67.24361 ? 130  ARG   A HD2  1 
ATOM   344  H  HD3  . ARG   A 1 23  ? 20.71960 -50.40342 -9.78683  1.000 67.24361 ? 130  ARG   A HD3  1 
ATOM   345  H  HE   . ARG   A 1 23  ? 19.52793 -52.24116 -9.77034  0.000 68.25569 ? 130  ARG   A HE   1 
ATOM   346  H  HH11 . ARG   A 1 23  ? 22.64560 -53.22103 -10.36481 0.000 69.34423 ? 130  ARG   A HH11 1 
ATOM   347  H  HH12 . ARG   A 1 23  ? 22.36873 -54.67890 -10.23531 0.000 69.34423 ? 130  ARG   A HH12 1 
ATOM   348  H  HH21 . ARG   A 1 23  ? 19.14896 -54.44531 -9.59353  0.000 69.34423 ? 130  ARG   A HH21 1 
ATOM   349  H  HH22 . ARG   A 1 23  ? 20.26359 -55.41737 -9.77103  0.000 69.34423 ? 130  ARG   A HH22 1 
ATOM   350  N  N    . ASP   A 1 24  ? 21.33355 -45.99347 -10.95471 1.000 34.40370 ? 131  ASP   A N    1 
ATOM   351  C  CA   . ASP   A 1 24  ? 21.72638 -44.62402 -11.24694 1.000 30.90200 ? 131  ASP   A CA   1 
ATOM   352  C  C    . ASP   A 1 24  ? 21.65355 -43.79086 -9.97177  1.000 26.87665 ? 131  ASP   A C    1 
ATOM   353  O  O    . ASP   A 1 24  ? 21.29193 -44.27779 -8.89493  1.000 26.55876 ? 131  ASP   A O    1 
ATOM   354  C  CB   . ASP   A 1 24  ? 20.85556 -44.02473 -12.36111 1.000 30.99081 ? 131  ASP   A CB   1 
ATOM   355  C  CG   . ASP   A 1 24  ? 19.37826 -44.06388 -12.04415 1.000 33.06773 ? 131  ASP   A CG   1 
ATOM   356  O  OD1  . ASP   A 1 24  ? 18.97032 -43.43529 -11.04330 1.000 32.75822 ? 131  ASP   A OD1  1 
ATOM   357  O  OD2  . ASP   A 1 24  ? 18.62484 -44.70518 -12.82037 1.000 35.44211 ? 131  ASP   A OD2  1 
ATOM   358  H  H    . ASP   A 1 24  ? 20.80451 -46.07273 -10.28133 1.000 41.28444 ? 131  ASP   A H    1 
ATOM   359  H  HA   . ASP   A 1 24  ? 22.64964 -44.62883 -11.54438 1.000 37.08241 ? 131  ASP   A HA   1 
ATOM   360  H  HB2  . ASP   A 1 24  ? 21.10800 -43.09759 -12.49376 1.000 37.18897 ? 131  ASP   A HB2  1 
ATOM   361  H  HB3  . ASP   A 1 24  ? 20.99912 -44.52779 -13.17794 1.000 37.18897 ? 131  ASP   A HB3  1 
ATOM   362  N  N    . LEU   A 1 25  ? 22.00976 -42.52021 -10.10625 1.000 26.13719 ? 132  LEU   A N    1 
ATOM   363  C  CA   . LEU   A 1 25  ? 22.09967 -41.60106 -8.98501  1.000 23.39046 ? 132  LEU   A CA   1 
ATOM   364  C  C    . LEU   A 1 25  ? 20.78775 -40.87883 -8.70947  1.000 22.06677 ? 132  LEU   A C    1 
ATOM   365  O  O    . LEU   A 1 25  ? 20.75029 -39.97315 -7.85984  1.000 22.95213 ? 132  LEU   A O    1 
ATOM   366  C  CB   . LEU   A 1 25  ? 23.21420 -40.59802 -9.24450  1.000 22.63637 ? 132  LEU   A CB   1 
ATOM   367  C  CG   . LEU   A 1 25  ? 24.58977 -41.25038 -9.34043  1.000 22.67453 ? 132  LEU   A CG   1 
ATOM   368  C  CD1  . LEU   A 1 25  ? 25.58533 -40.28498 -9.93636  1.000 26.00854 ? 132  LEU   A CD1  1 
ATOM   369  C  CD2  . LEU   A 1 25  ? 25.07119 -41.69857 -7.96483  1.000 24.77012 ? 132  LEU   A CD2  1 
ATOM   370  H  H    . LEU   A 1 25  ? 22.20982 -42.15794 -10.86013 1.000 31.36463 ? 132  LEU   A H    1 
ATOM   371  H  HA   . LEU   A 1 25  ? 22.32464 -42.09779 -8.18280  1.000 28.06855 ? 132  LEU   A HA   1 
ATOM   372  H  HB2  . LEU   A 1 25  ? 23.03857 -40.14271 -10.08280 1.000 27.16364 ? 132  LEU   A HB2  1 
ATOM   373  H  HB3  . LEU   A 1 25  ? 23.23590 -39.95688 -8.51693  1.000 27.16364 ? 132  LEU   A HB3  1 
ATOM   374  H  HG   . LEU   A 1 25  ? 24.52519 -42.03057 -9.91317  1.000 27.20944 ? 132  LEU   A HG   1 
ATOM   375  H  HD11 . LEU   A 1 25  ? 26.44615 -40.72562 -10.01197 1.000 31.21025 ? 132  LEU   A HD11 1 
ATOM   376  H  HD12 . LEU   A 1 25  ? 25.27481 -40.01283 -10.81409 1.000 31.21025 ? 132  LEU   A HD12 1 
ATOM   377  H  HD13 . LEU   A 1 25  ? 25.65990 -39.51054 -9.35707  1.000 31.21025 ? 132  LEU   A HD13 1 
ATOM   378  H  HD21 . LEU   A 1 25  ? 25.95823 -42.08172 -8.05006  1.000 29.72414 ? 132  LEU   A HD21 1 
ATOM   379  H  HD22 . LEU   A 1 25  ? 25.09829 -40.92989 -7.37382  1.000 29.72414 ? 132  LEU   A HD22 1 
ATOM   380  H  HD23 . LEU   A 1 25  ? 24.45619 -42.36258 -7.61590  1.000 29.72414 ? 132  LEU   A HD23 1 
ATOM   381  N  N    . ASN   A 1 26  ? 19.71792 -41.26903 -9.39240  1.000 22.33609 ? 133  ASN   A N    1 
ATOM   382  C  CA   . ASN   A 1 26  ? 18.38933 -40.72241 -9.14666  1.000 24.10421 ? 133  ASN   A CA   1 
ATOM   383  C  C    . ASN   A 1 26  ? 18.38386 -39.20290 -9.31340  1.000 23.66811 ? 133  ASN   A C    1 
ATOM   384  O  O    . ASN   A 1 26  ? 17.77963 -38.46555 -8.52934  1.000 23.59348 ? 133  ASN   A O    1 
ATOM   385  C  CB   . ASN   A 1 26  ? 17.87347 -41.11849 -7.76263  1.000 24.97499 ? 133  ASN   A CB   1 
ATOM   386  C  CG   . ASN   A 1 26  ? 16.37489 -40.99992 -7.67147  1.000 27.50338 ? 133  ASN   A CG   1 
ATOM   387  O  OD1  . ASN   A 1 26  ? 15.67056 -41.18392 -8.66824  1.000 29.22893 ? 133  ASN   A OD1  1 
ATOM   388  N  ND2  . ASN   A 1 26  ? 15.87378 -40.68585 -6.48440  1.000 28.34644 ? 133  ASN   A ND2  1 
ATOM   389  H  H    . ASN   A 1 26  ? 19.73609 -41.86110 -10.01587 1.000 26.80330 ? 133  ASN   A H    1 
ATOM   390  H  HA   . ASN   A 1 26  ? 17.78051 -41.09227 -9.80502  1.000 28.92506 ? 133  ASN   A HA   1 
ATOM   391  H  HB2  . ASN   A 1 26  ? 18.11743 -42.03970 -7.58168  1.000 29.96999 ? 133  ASN   A HB2  1 
ATOM   392  H  HB3  . ASN   A 1 26  ? 18.26613 -40.53411 -7.09539  1.000 29.96999 ? 133  ASN   A HB3  1 
ATOM   393  H  HD21 . ASN   A 1 26  ? 15.02332 -40.60699 -6.38387  1.000 34.01573 ? 133  ASN   A HD21 1 
ATOM   394  H  HD22 . ASN   A 1 26  ? 16.39928 -40.56105 -5.81517  1.000 34.01573 ? 133  ASN   A HD22 1 
ATOM   395  N  N    . VAL   A 1 27  ? 19.04055 -38.73415 -10.36894 1.000 24.90154 ? 134  VAL   A N    1 
ATOM   396  C  CA   . VAL   A 1 27  ? 19.15984 -37.30249 -10.59262 1.000 23.92373 ? 134  VAL   A CA   1 
ATOM   397  C  C    . VAL   A 1 27  ? 17.93468 -36.74974 -11.32418 1.000 24.55756 ? 134  VAL   A C    1 
ATOM   398  O  O    . VAL   A 1 27  ? 17.50452 -35.62780 -11.05011 1.000 25.71572 ? 134  VAL   A O    1 
ATOM   399  C  CB   . VAL   A 1 27  ? 20.47366 -37.02606 -11.34064 1.000 26.83080 ? 134  VAL   A CB   1 
ATOM   400  C  CG1  . VAL   A 1 27  ? 20.52476 -35.63592 -11.83522 1.000 29.34447 ? 134  VAL   A CG1  1 
ATOM   401  C  CG2  . VAL   A 1 27  ? 21.66286 -37.25531 -10.42908 1.000 26.66692 ? 134  VAL   A CG2  1 
ATOM   402  H  H    . VAL   A 1 27  ? 19.42295 -39.22138 -10.96557 1.000 29.88185 ? 134  VAL   A H    1 
ATOM   403  H  HA   . VAL   A 1 27  ? 19.19296 -36.84406 -9.73843  1.000 28.70848 ? 134  VAL   A HA   1 
ATOM   404  H  HB   . VAL   A 1 27  ? 20.51511 -37.63397 -12.09538 1.000 32.19697 ? 134  VAL   A HB   1 
ATOM   405  H  HG11 . VAL   A 1 27  ? 21.40839 -35.46105 -12.19510 1.000 35.21337 ? 134  VAL   A HG11 1 
ATOM   406  H  HG12 . VAL   A 1 27  ? 19.85661 -35.52290 -12.52926 1.000 35.21337 ? 134  VAL   A HG12 1 
ATOM   407  H  HG13 . VAL   A 1 27  ? 20.34207 -35.03177 -11.09866 1.000 35.21337 ? 134  VAL   A HG13 1 
ATOM   408  H  HG21 . VAL   A 1 27  ? 22.47913 -37.15134 -10.94269 1.000 32.00030 ? 134  VAL   A HG21 1 
ATOM   409  H  HG22 . VAL   A 1 27  ? 21.63948 -36.60486 -9.70986  1.000 32.00030 ? 134  VAL   A HG22 1 
ATOM   410  H  HG23 . VAL   A 1 27  ? 21.61323 -38.15300 -10.06495 1.000 32.00030 ? 134  VAL   A HG23 1 
ATOM   411  N  N    . LYS   A 1 28  ? 17.34473 -37.50882 -12.26239 1.000 25.58110 ? 135  LYS   A N    1 
ATOM   412  C  CA   . LYS   A 1 28  ? 16.14430 -37.01015 -12.93737 1.000 27.62200 ? 135  LYS   A CA   1 
ATOM   413  C  C    . LYS   A 1 28  ? 15.04894 -36.64733 -11.93685 1.000 28.39904 ? 135  LYS   A C    1 
ATOM   414  O  O    . LYS   A 1 28  ? 14.27037 -35.70782 -12.16735 1.000 29.26420 ? 135  LYS   A O    1 
ATOM   415  C  CB   . LYS   A 1 28  ? 15.60662 -38.04944 -13.92574 1.000 31.58906 ? 135  LYS   A CB   1 
ATOM   416  C  CG   . LYS   A 1 28  ? 16.21852 -37.99698 -15.30412 1.000 37.57764 ? 135  LYS   A CG   1 
ATOM   417  C  CD   . LYS   A 1 28  ? 15.66347 -39.10644 -16.23730 1.000 41.06326 ? 135  LYS   A CD   1 
ATOM   418  C  CE   . LYS   A 1 28  ? 16.27341 -40.46931 -15.89063 1.000 44.61077 ? 135  LYS   A CE   1 
ATOM   419  N  NZ   . LYS   A 1 28  ? 15.60205 -41.63069 -16.55857 1.000 47.11487 ? 135  LYS   A NZ   1 
ATOM   420  H  H    . LYS   A 1 28  ? 17.61201 -38.28633 -12.51466 1.000 30.69732 ? 135  LYS   A H    1 
ATOM   421  H  HA   . LYS   A 1 28  ? 16.38927 -36.21564 -13.43701 1.000 33.14640 ? 135  LYS   A HA   1 
ATOM   422  H  HB2  . LYS   A 1 28  ? 15.77830 -38.93336 -13.56504 1.000 37.90687 ? 135  LYS   A HB2  1 
ATOM   423  H  HB3  . LYS   A 1 28  ? 14.65170 -37.91186 -14.02629 1.000 37.90687 ? 135  LYS   A HB3  1 
ATOM   424  H  HG2  . LYS   A 1 28  ? 16.02121 -37.13715 -15.70745 1.000 45.09317 ? 135  LYS   A HG2  1 
ATOM   425  H  HG3  . LYS   A 1 28  ? 17.17832 -38.11672 -15.23106 1.000 45.09317 ? 135  LYS   A HG3  1 
ATOM   426  H  HD2  . LYS   A 1 28  ? 14.70088 -39.16516 -16.13306 1.000 49.27591 ? 135  LYS   A HD2  1 
ATOM   427  H  HD3  . LYS   A 1 28  ? 15.88525 -38.89576 -17.15780 1.000 49.27591 ? 135  LYS   A HD3  1 
ATOM   428  H  HE2  . LYS   A 1 28  ? 17.20421 -40.47166 -16.16356 1.000 53.53292 ? 135  LYS   A HE2  1 
ATOM   429  H  HE3  . LYS   A 1 28  ? 16.20835 -40.60414 -14.93225 1.000 53.53292 ? 135  LYS   A HE3  1 
ATOM   430  H  HZ1  . LYS   A 1 28  ? 16.03115 -42.38502 -16.36121 1.000 56.53784 ? 135  LYS   A HZ1  1 
ATOM   431  H  HZ2  . LYS   A 1 28  ? 14.75930 -41.69645 -16.28010 1.000 56.53784 ? 135  LYS   A HZ2  1 
ATOM   432  H  HZ3  . LYS   A 1 28  ? 15.60658 -41.51832 -17.44144 1.000 56.53784 ? 135  LYS   A HZ3  1 
ATOM   433  N  N    . ALA   A 1 29  ? 14.96216 -37.38771 -10.83185 1.000 25.89798 ? 136  ALA   A N    1 
ATOM   434  C  CA   . ALA   A 1 29  ? 13.93517 -37.11441 -9.83829  1.000 28.54827 ? 136  ALA   A CA   1 
ATOM   435  C  C    . ALA   A 1 29  ? 14.14130 -35.75165 -9.19318  1.000 28.83086 ? 136  ALA   A C    1 
ATOM   436  O  O    . ALA   A 1 29  ? 13.16983 -35.07134 -8.85408  1.000 31.34676 ? 136  ALA   A O    1 
ATOM   437  C  CB   . ALA   A 1 29  ? 13.93820 -38.21291 -8.77754  1.000 27.27817 ? 136  ALA   A CB   1 
ATOM   438  H  H    . ALA   A 1 29  ? 15.48092 -38.04575 -10.63827 1.000 31.07758 ? 136  ALA   A H    1 
ATOM   439  H  HA   . ALA   A 1 29  ? 13.06555 -37.11506 -10.26803 1.000 34.25793 ? 136  ALA   A HA   1 
ATOM   440  H  HB1  . ALA   A 1 29  ? 13.24521 -38.02426 -8.12557  1.000 32.73380 ? 136  ALA   A HB1  1 
ATOM   441  H  HB2  . ALA   A 1 29  ? 13.76599 -39.06600 -9.20587  1.000 32.73380 ? 136  ALA   A HB2  1 
ATOM   442  H  HB3  . ALA   A 1 29  ? 14.80530 -38.22998 -8.34308  1.000 32.73380 ? 136  ALA   A HB3  1 
ATOM   443  N  N    . ALA   A 1 30  ? 15.39391 -35.33774 -9.02783  1.000 26.61726 ? 137  ALA   A N    1 
ATOM   444  C  CA   . ALA   A 1 30  ? 15.67722 -34.01140 -8.48990  1.000 26.24725 ? 137  ALA   A CA   1 
ATOM   445  C  C    . ALA   A 1 30  ? 15.40610 -32.93224 -9.52622  1.000 27.24249 ? 137  ALA   A C    1 
ATOM   446  O  O    . ALA   A 1 30  ? 14.82962 -31.88852 -9.21191  1.000 28.10585 ? 137  ALA   A O    1 
ATOM   447  C  CB   . ALA   A 1 30  ? 17.12805 -33.93436 -8.01574  1.000 25.97154 ? 137  ALA   A CB   1 
ATOM   448  H  H    . ALA   A 1 30  ? 16.09315 -35.80110 -9.21748  1.000 31.94071 ? 137  ALA   A H    1 
ATOM   449  H  HA   . ALA   A 1 30  ? 15.10038 -33.85575 -7.72575  1.000 31.49670 ? 137  ALA   A HA   1 
ATOM   450  H  HB1  . ALA   A 1 30  ? 17.29322 -33.05274 -7.64646  1.000 31.16584 ? 137  ALA   A HB1  1 
ATOM   451  H  HB2  . ALA   A 1 30  ? 17.27440 -34.61052 -7.33582  1.000 31.16584 ? 137  ALA   A HB2  1 
ATOM   452  H  HB3  . ALA   A 1 30  ? 17.71593 -34.09208 -8.77101  1.000 31.16584 ? 137  ALA   A HB3  1 
ATOM   453  N  N    . TRP   A 1 31  ? 15.82520 -33.16248 -10.76689 1.000 26.49415 ? 138  TRP   A N    1 
ATOM   454  C  CA   . TRP   A 1 31  ? 15.49108 -32.22786 -11.82787 1.000 26.41606 ? 138  TRP   A CA   1 
ATOM   455  C  C    . TRP   A 1 31  ? 13.98237 -32.01847 -11.91877 1.000 28.32308 ? 138  TRP   A C    1 
ATOM   456  O  O    . TRP   A 1 31  ? 13.51179 -30.88757 -12.10399 1.000 29.60350 ? 138  TRP   A O    1 
ATOM   457  C  CB   . TRP   A 1 31  ? 16.01688 -32.74813 -13.15887 1.000 25.51474 ? 138  TRP   A CB   1 
ATOM   458  C  CG   . TRP   A 1 31  ? 17.50450 -32.84394 -13.27139 1.000 24.18306 ? 138  TRP   A CG   1 
ATOM   459  C  CD1  . TRP   A 1 31  ? 18.44606 -32.22042 -12.49124 1.000 23.84206 ? 138  TRP   A CD1  1 
ATOM   460  C  CD2  . TRP   A 1 31  ? 18.22549 -33.61413 -14.22999 1.000 23.46777 ? 138  TRP   A CD2  1 
ATOM   461  N  NE1  . TRP   A 1 31  ? 19.70667 -32.56326 -12.91224 1.000 23.79347 ? 138  TRP   A NE1  1 
ATOM   462  C  CE2  . TRP   A 1 31  ? 19.59959 -33.41217 -13.98242 1.000 22.94210 ? 138  TRP   A CE2  1 
ATOM   463  C  CE3  . TRP   A 1 31  ? 17.84195 -34.45768 -15.27691 1.000 23.82472 ? 138  TRP   A CE3  1 
ATOM   464  C  CZ2  . TRP   A 1 31  ? 20.58770 -34.02177 -14.73782 1.000 22.88972 ? 138  TRP   A CZ2  1 
ATOM   465  C  CZ3  . TRP   A 1 31  ? 18.83567 -35.06824 -16.04011 1.000 23.39072 ? 138  TRP   A CZ3  1 
ATOM   466  C  CH2  . TRP   A 1 31  ? 20.18851 -34.84770 -15.76260 1.000 23.53697 ? 138  TRP   A CH2  1 
ATOM   467  H  H    . TRP   A 1 31  ? 16.29481 -33.83934 -11.01374 1.000 31.79298 ? 138  TRP   A H    1 
ATOM   468  H  HA   . TRP   A 1 31  ? 15.91263 -31.37538 -11.63693 1.000 31.69927 ? 138  TRP   A HA   1 
ATOM   469  H  HB2  . TRP   A 1 31  ? 15.65907 -33.63843 -13.30112 1.000 30.61769 ? 138  TRP   A HB2  1 
ATOM   470  H  HB3  . TRP   A 1 31  ? 15.71244 -32.15213 -13.86101 1.000 30.61769 ? 138  TRP   A HB3  1 
ATOM   471  H  HD1  . TRP   A 1 31  ? 18.25757 -31.64956 -11.78168 1.000 28.61048 ? 138  TRP   A HD1  1 
ATOM   472  H  HE1  . TRP   A 1 31  ? 20.44298 -32.29006 -12.56180 1.000 28.55217 ? 138  TRP   A HE1  1 
ATOM   473  H  HE3  . TRP   A 1 31  ? 16.94271 -34.60824 -15.46022 1.000 28.58967 ? 138  TRP   A HE3  1 
ATOM   474  H  HZ2  . TRP   A 1 31  ? 21.48881 -33.87775 -14.55849 1.000 27.46767 ? 138  TRP   A HZ2  1 
ATOM   475  H  HZ3  . TRP   A 1 31  ? 18.59621 -35.62902 -16.74231 1.000 28.06887 ? 138  TRP   A HZ3  1 
ATOM   476  H  HH2  . TRP   A 1 31  ? 20.83343 -35.26945 -16.28328 1.000 28.24437 ? 138  TRP   A HH2  1 
ATOM   477  N  N    . ALA   A 1 32  ? 13.20826 -33.09938 -11.81782 1.000 28.51372 ? 139  ALA   A N    1 
ATOM   478  C  CA   . ALA   A 1 32  ? 11.75973 -32.97216 -11.94225 1.000 30.85618 ? 139  ALA   A CA   1 
ATOM   479  C  C    . ALA   A 1 32  ? 11.12955 -32.28260 -10.73532 1.000 33.65798 ? 139  ALA   A C    1 
ATOM   480  O  O    . ALA   A 1 32  ? 10.01820 -31.75681 -10.85915 1.000 36.04722 ? 139  ALA   A O    1 
ATOM   481  C  CB   . ALA   A 1 32  ? 11.12764 -34.34668 -12.14630 1.000 32.33845 ? 139  ALA   A CB   1 
ATOM   482  H  H    . ALA   A 1 32  ? 13.49180 -33.89959 -11.68046 1.000 34.21647 ? 139  ALA   A H    1 
ATOM   483  H  HA   . ALA   A 1 32  ? 11.56338 -32.43425 -12.72519 1.000 37.02742 ? 139  ALA   A HA   1 
ATOM   484  H  HB1  . ALA   A 1 32  ? 10.16863 -34.24147 -12.24695 1.000 38.80614 ? 139  ALA   A HB1  1 
ATOM   485  H  HB2  . ALA   A 1 32  ? 11.50168 -34.75088 -12.94481 1.000 38.80614 ? 139  ALA   A HB2  1 
ATOM   486  H  HB3  . ALA   A 1 32  ? 11.32035 -34.90072 -11.37377 1.000 38.80614 ? 139  ALA   A HB3  1 
ATOM   487  N  N    . GLN   A 1 33  ? 11.79406 -32.28774 -9.57550  1.000 33.82353 ? 140  GLN   A N    1 
ATOM   488  C  CA   . GLN   A 1 33  ? 11.35198 -31.48233 -8.43939  1.000 35.43104 ? 140  GLN   A CA   1 
ATOM   489  C  C    . GLN   A 1 33  ? 11.70822 -30.00637 -8.61833  1.000 35.57316 ? 140  GLN   A C    1 
ATOM   490  O  O    . GLN   A 1 33  ? 11.37805 -29.19808 -7.74802  1.000 37.32112 ? 140  GLN   A O    1 
ATOM   491  C  CB   . GLN   A 1 33  ? 11.96519 -31.99540 -7.11467  1.000 37.86081 ? 140  GLN   A CB   1 
ATOM   492  C  CG   . GLN   A 1 33  ? 11.51712 -33.40874 -6.61308  1.000 39.00384 ? 140  GLN   A CG   1 
ATOM   493  C  CD   . GLN   A 1 33  ? 12.27099 -33.88686 -5.32539  1.000 40.81879 ? 140  GLN   A CD   1 
ATOM   494  O  OE1  . GLN   A 1 33  ? 13.08257 -34.82598 -5.36491  1.000 40.49399 ? 140  GLN   A OE1  1 
ATOM   495  N  NE2  . GLN   A 1 33  ? 11.99368 -33.23954 -4.19261  1.000 39.75964 ? 140  GLN   A NE2  1 
ATOM   496  H  H    . GLN   A 1 33  ? 12.50328 -32.75011 -9.42444  1.000 40.58823 ? 140  GLN   A H    1 
ATOM   497  H  HA   . GLN   A 1 33  ? 10.38961 -31.57262 -8.35817  1.000 42.51725 ? 140  GLN   A HA   1 
ATOM   498  H  HB2  . GLN   A 1 33  ? 12.92815 -32.02974 -7.22620  1.000 45.43297 ? 140  GLN   A HB2  1 
ATOM   499  H  HB3  . GLN   A 1 33  ? 11.73449 -31.36366 -6.41568  1.000 45.43297 ? 140  GLN   A HB3  1 
ATOM   500  H  HG2  . GLN   A 1 33  ? 10.56931 -33.38192 -6.40856  1.000 46.80461 ? 140  GLN   A HG2  1 
ATOM   501  H  HG3  . GLN   A 1 33  ? 11.68708 -34.05756 -7.31382  1.000 46.80461 ? 140  GLN   A HG3  1 
ATOM   502  H  HE21 . GLN   A 1 33  ? 11.42507 -32.59434 -4.19418  1.000 47.71157 ? 140  GLN   A HE21 1 
ATOM   503  H  HE22 . GLN   A 1 33  ? 12.38349 -33.46737 -3.46066  1.000 47.71157 ? 140  GLN   A HE22 1 
ATOM   504  N  N    . GLY   A 1 34  ? 12.37916 -29.64567 -9.71438  1.000 33.82016 ? 141  GLY   A N    1 
ATOM   505  C  CA   . GLY   A 1 34  ? 12.72480 -28.27133 -10.01760 1.000 32.19263 ? 141  GLY   A CA   1 
ATOM   506  C  C    . GLY   A 1 34  ? 14.14445 -27.85149 -9.68576  1.000 30.92409 ? 141  GLY   A C    1 
ATOM   507  O  O    . GLY   A 1 34  ? 14.44886 -26.65635 -9.75283  1.000 34.17955 ? 141  GLY   A O    1 
ATOM   508  H  H    . GLY   A 1 34  ? 12.65036 -30.20169 -10.31179 1.000 40.58420 ? 141  GLY   A H    1 
ATOM   509  H  HA2  . GLY   A 1 34  ? 12.59320 -28.12562 -10.96752 1.000 38.63116 ? 141  GLY   A HA2  1 
ATOM   510  H  HA3  . GLY   A 1 34  ? 12.12660 -27.68957 -9.52302  1.000 38.63116 ? 141  GLY   A HA3  1 
ATOM   511  N  N    . TYR   A 1 35  ? 15.02285 -28.78385 -9.35001  1.000 27.14785 ? 142  TYR   A N    1 
ATOM   512  C  CA   . TYR   A 1 35  ? 16.35867 -28.45862 -8.85997  1.000 25.88859 ? 142  TYR   A CA   1 
ATOM   513  C  C    . TYR   A 1 35  ? 17.39285 -28.85561 -9.90348  1.000 26.21646 ? 142  TYR   A C    1 
ATOM   514  O  O    . TYR   A 1 35  ? 17.52804 -30.03677 -10.23409 1.000 26.45556 ? 142  TYR   A O    1 
ATOM   515  C  CB   . TYR   A 1 35  ? 16.62360 -29.15061 -7.52193  1.000 25.98356 ? 142  TYR   A CB   1 
ATOM   516  C  CG   . TYR   A 1 35  ? 15.63205 -28.71900 -6.47697  1.000 27.47992 ? 142  TYR   A CG   1 
ATOM   517  C  CD1  . TYR   A 1 35  ? 15.66712 -27.43698 -5.95843  1.000 27.36398 ? 142  TYR   A CD1  1 
ATOM   518  C  CD2  . TYR   A 1 35  ? 14.64155 -29.58364 -6.02667  1.000 28.69126 ? 142  TYR   A CD2  1 
ATOM   519  C  CE1  . TYR   A 1 35  ? 14.75480 -27.02784 -5.02361  1.000 29.80707 ? 142  TYR   A CE1  1 
ATOM   520  C  CE2  . TYR   A 1 35  ? 13.72347 -29.18020 -5.07952  1.000 31.08592 ? 142  TYR   A CE2  1 
ATOM   521  C  CZ   . TYR   A 1 35  ? 13.78546 -27.90289 -4.58521  1.000 31.47802 ? 142  TYR   A CZ   1 
ATOM   522  O  OH   . TYR   A 1 35  ? 12.86983 -27.49852 -3.65390  1.000 33.86218 ? 142  TYR   A OH   1 
ATOM   523  H  H    . TYR   A 1 35  ? 14.86759 -29.62839 -9.39746  1.000 32.57742 ? 142  TYR   A H    1 
ATOM   524  H  HA   . TYR   A 1 35  ? 16.43283 -27.50040 -8.72880  1.000 31.06631 ? 142  TYR   A HA   1 
ATOM   525  H  HB2  . TYR   A 1 35  ? 16.54919 -30.11092 -7.63671  1.000 31.18027 ? 142  TYR   A HB2  1 
ATOM   526  H  HB3  . TYR   A 1 35  ? 17.51393 -28.92146 -7.21258  1.000 31.18027 ? 142  TYR   A HB3  1 
ATOM   527  H  HD1  . TYR   A 1 35  ? 16.32118 -26.84346 -6.24970  1.000 32.83677 ? 142  TYR   A HD1  1 
ATOM   528  H  HD2  . TYR   A 1 35  ? 14.59704 -30.44717 -6.36905  1.000 34.42951 ? 142  TYR   A HD2  1 
ATOM   529  H  HE1  . TYR   A 1 35  ? 14.78926 -26.16211 -4.68564  1.000 35.76848 ? 142  TYR   A HE1  1 
ATOM   530  H  HE2  . TYR   A 1 35  ? 13.06898 -29.76874 -4.77924  1.000 37.30310 ? 142  TYR   A HE2  1 
ATOM   531  H  HH   . TYR   A 1 35  ? 12.24636 -28.05902 -3.60174  1.000 40.63462 ? 142  TYR   A HH   1 
ATOM   532  N  N    . THR   A 1 36  ? 18.10758 -27.85960 -10.41956 1.000 26.84470 ? 143  THR   A N    1 
ATOM   533  C  CA   . THR   A 1 36  ? 19.10587 -28.04918 -11.45894 1.000 27.43037 ? 143  THR   A CA   1 
ATOM   534  C  C    . THR   A 1 36  ? 20.42140 -27.35596 -11.14532 1.000 25.92460 ? 143  THR   A C    1 
ATOM   535  O  O    . THR   A 1 36  ? 21.34450 -27.38997 -11.97782 1.000 23.93591 ? 143  THR   A O    1 
ATOM   536  C  CB   . THR   A 1 36  ? 18.57856 -27.51883 -12.79829 1.000 32.59270 ? 143  THR   A CB   1 
ATOM   537  O  OG1  . THR   A 1 36  ? 18.26057 -26.12564 -12.65822 1.000 37.13303 ? 143  THR   A OG1  1 
ATOM   538  C  CG2  . THR   A 1 36  ? 17.33227 -28.27906 -13.21924 1.000 32.73452 ? 143  THR   A CG2  1 
ATOM   539  H  H    . THR   A 1 36  ? 18.02801 -27.03913 -10.17441 1.000 32.21364 ? 143  THR   A H    1 
ATOM   540  H  HA   . THR   A 1 36  ? 19.27882 -28.99848 -11.55803 1.000 32.91645 ? 143  THR   A HA   1 
ATOM   541  H  HB   . THR   A 1 36  ? 19.25215 -27.63543 -13.48647 1.000 39.11124 ? 143  THR   A HB   1 
ATOM   542  H  HG1  . THR   A 1 36  ? 17.80019 -26.00420 -11.96619 1.000 44.55964 ? 143  THR   A HG1  1 
ATOM   543  H  HG21 . THR   A 1 36  ? 17.01345 -27.94672 -14.07295 1.000 39.28143 ? 143  THR   A HG21 1 
ATOM   544  H  HG22 . THR   A 1 36  ? 17.53315 -29.22419 -13.30451 1.000 39.28143 ? 143  THR   A HG22 1 
ATOM   545  H  HG23 . THR   A 1 36  ? 16.63379 -28.16427 -12.55603 1.000 39.28143 ? 143  THR   A HG23 1 
ATOM   546  N  N    . GLY   A 1 37  ? 20.53114 -26.72819 -9.97804  1.000 25.21018 ? 144  GLY   A N    1 
ATOM   547  C  CA   . GLY   A 1 37  ? 21.74122 -26.05704 -9.56133  1.000 24.77621 ? 144  GLY   A CA   1 
ATOM   548  C  C    . GLY   A 1 37  ? 21.73305 -24.55412 -9.73145  1.000 23.53725 ? 144  GLY   A C    1 
ATOM   549  O  O    . GLY   A 1 37  ? 22.76418 -23.91913 -9.47122  1.000 22.44610 ? 144  GLY   A O    1 
ATOM   550  H  H    . GLY   A 1 37  ? 19.89699 -26.67977 -9.39915  1.000 30.25221 ? 144  GLY   A H    1 
ATOM   551  H  HA2  . GLY   A 1 37  ? 21.89252 -26.24651 -8.62213  1.000 29.73146 ? 144  GLY   A HA2  1 
ATOM   552  H  HA3  . GLY   A 1 37  ? 22.48343 -26.40807 -10.07787 1.000 29.73146 ? 144  GLY   A HA3  1 
ATOM   553  N  N    A HIS   A 1 38  ? 20.61494 -23.96495 -10.15736 0.566 24.75474 ? 145  HIS   A N    1 
ATOM   554  N  N    B HIS   A 1 38  ? 20.61800 -23.96999 -10.17880 0.434 24.30736 ? 145  HIS   A N    1 
ATOM   555  C  CA   A HIS   A 1 38  ? 20.55595 -22.52051 -10.33508 0.566 25.68689 ? 145  HIS   A CA   1 
ATOM   556  C  CA   B HIS   A 1 38  ? 20.50499 -22.52023 -10.29967 0.434 24.94622 ? 145  HIS   A CA   1 
ATOM   557  C  C    A HIS   A 1 38  ? 20.98242 -21.80912 -9.05837  0.566 24.77225 ? 145  HIS   A C    1 
ATOM   558  C  C    B HIS   A 1 38  ? 21.00539 -21.83149 -9.03415  0.434 24.48089 ? 145  HIS   A C    1 
ATOM   559  O  O    A HIS   A 1 38  ? 20.50022 -22.12276 -7.96586  0.566 23.90401 ? 145  HIS   A O    1 
ATOM   560  O  O    B HIS   A 1 38  ? 20.59764 -22.18082 -7.92294  0.434 23.81498 ? 145  HIS   A O    1 
ATOM   561  C  CB   A HIS   A 1 38  ? 19.14216 -22.07500 -10.72370 0.566 28.23541 ? 145  HIS   A CB   1 
ATOM   562  C  CB   B HIS   A 1 38  ? 19.04279 -22.12354 -10.55372 0.434 26.50542 ? 145  HIS   A CB   1 
ATOM   563  C  CG   A HIS   A 1 38  ? 19.01664 -20.59471 -10.91959 0.566 30.99950 ? 145  HIS   A CG   1 
ATOM   564  C  CG   B HIS   A 1 38  ? 18.64292 -22.10856 -11.99989 0.434 28.91295 ? 145  HIS   A CG   1 
ATOM   565  N  ND1  A HIS   A 1 38  ? 19.48162 -19.95274 -12.04565 0.566 32.62390 ? 145  HIS   A ND1  1 
ATOM   566  N  ND1  B HIS   A 1 38  ? 19.23564 -21.28244 -12.93214 0.434 30.01249 ? 145  HIS   A ND1  1 
ATOM   567  C  CD2  A HIS   A 1 38  ? 18.51051 -19.62713 -10.11849 0.566 33.04738 ? 145  HIS   A CD2  1 
ATOM   568  C  CD2  B HIS   A 1 38  ? 17.68064 -22.79269 -12.66374 0.434 29.43870 ? 145  HIS   A CD2  1 
ATOM   569  C  CE1  A HIS   A 1 38  ? 19.25637 -18.65642 -11.93797 0.566 33.02900 ? 145  HIS   A CE1  1 
ATOM   570  C  CE1  B HIS   A 1 38  ? 18.66975 -21.47189 -14.10995 0.434 29.29432 ? 145  HIS   A CE1  1 
ATOM   571  N  NE2  A HIS   A 1 38  ? 18.66677 -18.43188 -10.77816 0.566 34.10792 ? 145  HIS   A NE2  1 
ATOM   572  N  NE2  B HIS   A 1 38  ? 17.72138 -22.38184 -13.97481 0.434 28.99940 ? 145  HIS   A NE2  1 
ATOM   573  H  H    A HIS   A 1 38  ? 19.88508 -24.37804 -10.34776 0.566 29.70569 ? 145  HIS   A H    1 
ATOM   574  H  H    B HIS   A 1 38  ? 19.91047 -24.39557 -10.41941 0.434 29.16883 ? 145  HIS   A H    1 
ATOM   575  H  HA   A HIS   A 1 38  ? 21.15708 -22.27331 -11.05510 0.566 30.82427 ? 145  HIS   A HA   1 
ATOM   576  H  HA   B HIS   A 1 38  ? 21.04320 -22.22583 -11.05104 0.434 29.93546 ? 145  HIS   A HA   1 
ATOM   577  H  HB2  A HIS   A 1 38  ? 18.89541 -22.50719 -11.55629 0.566 33.88249 ? 145  HIS   A HB2  1 
ATOM   578  H  HB2  B HIS   A 1 38  ? 18.46722 -22.75718 -10.09752 0.434 31.80650 ? 145  HIS   A HB2  1 
ATOM   579  H  HB3  A HIS   A 1 38  ? 18.52734 -22.33509 -10.01996 0.566 33.88249 ? 145  HIS   A HB3  1 
ATOM   580  H  HB3  B HIS   A 1 38  ? 18.89917 -21.23137 -10.20115 0.434 31.80650 ? 145  HIS   A HB3  1 
ATOM   581  H  HD2  A HIS   A 1 38  ? 18.12874 -19.74883 -9.27923  0.566 39.65685 ? 145  HIS   A HD2  1 
ATOM   582  H  HD2  B HIS   A 1 38  ? 17.10083 -23.42255 -12.30043 0.434 35.32644 ? 145  HIS   A HD2  1 
ATOM   583  H  HE1  A HIS   A 1 38  ? 19.47559 -18.01141 -12.57106 0.566 39.63480 ? 145  HIS   A HE1  1 
ATOM   584  H  HE1  B HIS   A 1 38  ? 18.89957 -21.03861 -14.90011 0.434 35.15319 ? 145  HIS   A HE1  1 
ATOM   585  N  N    . GLY   A 1 39  ? 21.88899 -20.84541 -9.20924  1.000 24.35695 ? 146  GLY   A N    1 
ATOM   586  C  CA   . GLY   A 1 39  ? 22.35310 -20.02791 -8.10289  1.000 24.23643 ? 146  GLY   A CA   1 
ATOM   587  C  C    . GLY   A 1 39  ? 23.49225 -20.61511 -7.30125  1.000 24.08040 ? 146  GLY   A C    1 
ATOM   588  O  O    . GLY   A 1 39  ? 23.99753 -19.94576 -6.39165  1.000 24.72479 ? 146  GLY   A O    1 
ATOM   589  H  H    A GLY   A 1 39  ? 22.25552 -20.64494 -9.96096  0.566 29.22834 ? 146  GLY   A H    1 
ATOM   590  H  H    B GLY   A 1 39  ? 22.23345 -20.63369 -9.96827  0.434 29.22834 ? 146  GLY   A H    1 
ATOM   591  H  HA2  . GLY   A 1 39  ? 22.64964 -19.17335 -8.45318  1.000 29.08372 ? 146  GLY   A HA2  1 
ATOM   592  H  HA3  . GLY   A 1 39  ? 21.61142 -19.88002 -7.49548  1.000 29.08372 ? 146  GLY   A HA3  1 
ATOM   593  N  N    . ILE   A 1 40  ? 23.90596 -21.82663 -7.60034  1.000 22.61930 ? 147  ILE   A N    1 
ATOM   594  C  CA   . ILE   A 1 40  ? 24.97697 -22.49734 -6.87406  1.000 22.11692 ? 147  ILE   A CA   1 
ATOM   595  C  C    . ILE   A 1 40  ? 26.25972 -22.39488 -7.68654  1.000 22.05851 ? 147  ILE   A C    1 
ATOM   596  O  O    . ILE   A 1 40  ? 26.24981 -22.45650 -8.92429  1.000 23.81840 ? 147  ILE   A O    1 
ATOM   597  C  CB   . ILE   A 1 40  ? 24.61049 -23.96978 -6.59212  1.000 22.70169 ? 147  ILE   A CB   1 
ATOM   598  C  CG1  . ILE   A 1 40  ? 23.24996 -24.05857 -5.88360  1.000 23.52291 ? 147  ILE   A CG1  1 
ATOM   599  C  CG2  . ILE   A 1 40  ? 25.71138 -24.65045 -5.77533  1.000 22.10052 ? 147  ILE   A CG2  1 
ATOM   600  C  CD1  . ILE   A 1 40  ? 23.15215 -23.26459 -4.59751  1.000 24.38327 ? 147  ILE   A CD1  1 
ATOM   601  H  H    . ILE   A 1 40  ? 23.57632 -22.30044 -8.23787  1.000 27.14315 ? 147  ILE   A H    1 
ATOM   602  H  HA   . ILE   A 1 40  ? 25.12183 -22.04953 -6.02590  1.000 26.54031 ? 147  ILE   A HA   1 
ATOM   603  H  HB   . ILE   A 1 40  ? 24.53594 -24.43700 -7.43891  1.000 27.24202 ? 147  ILE   A HB   1 
ATOM   604  H  HG12 . ILE   A 1 40  ? 22.56671 -23.72437 -6.48560  1.000 28.22749 ? 147  ILE   A HG12 1 
ATOM   605  H  HG13 . ILE   A 1 40  ? 23.07551 -24.98782 -5.66691  1.000 28.22749 ? 147  ILE   A HG13 1 
ATOM   606  H  HG21 . ILE   A 1 40  ? 25.41215 -25.53680 -5.51893  1.000 26.52062 ? 147  ILE   A HG21 1 
ATOM   607  H  HG22 . ILE   A 1 40  ? 26.51262 -24.71597 -6.31812  1.000 26.52062 ? 147  ILE   A HG22 1 
ATOM   608  H  HG23 . ILE   A 1 40  ? 25.89083 -24.11993 -4.98335  1.000 26.52062 ? 147  ILE   A HG23 1 
ATOM   609  H  HD11 . ILE   A 1 40  ? 22.29805 -23.44936 -4.17649  1.000 29.25993 ? 147  ILE   A HD11 1 
ATOM   610  H  HD12 . ILE   A 1 40  ? 23.87563 -23.52843 -4.00770  1.000 29.25993 ? 147  ILE   A HD12 1 
ATOM   611  H  HD13 . ILE   A 1 40  ? 23.22161 -22.31935 -4.80387  1.000 29.25993 ? 147  ILE   A HD13 1 
ATOM   612  N  N    . VAL   A 1 41  ? 27.37922 -22.26918 -6.97495  1.000 21.20833 ? 148  VAL   A N    1 
ATOM   613  C  CA   . VAL   A 1 41  ? 28.69953 -22.05645 -7.56561  1.000 20.50764 ? 148  VAL   A CA   1 
ATOM   614  C  C    . VAL   A 1 41  ? 29.62774 -23.17286 -7.09862  1.000 18.63058 ? 148  VAL   A C    1 
ATOM   615  O  O    . VAL   A 1 41  ? 29.83591 -23.34403 -5.88553  1.000 19.35170 ? 148  VAL   A O    1 
ATOM   616  C  CB   . VAL   A 1 41  ? 29.26795 -20.68012 -7.17298  1.000 20.13373 ? 148  VAL   A CB   1 
ATOM   617  C  CG1  . VAL   A 1 41  ? 30.66177 -20.49136 -7.73320  1.000 20.65183 ? 148  VAL   A CG1  1 
ATOM   618  C  CG2  . VAL   A 1 41  ? 28.34463 -19.56006 -7.64477  1.000 22.48059 ? 148  VAL   A CG2  1 
ATOM   619  H  H    . VAL   A 1 41  ? 27.39942 -22.30507 -6.11593  1.000 25.45000 ? 148  VAL   A H    1 
ATOM   620  H  HA   . VAL   A 1 41  ? 28.62993 -22.11119 -8.53156  1.000 24.60917 ? 148  VAL   A HA   1 
ATOM   621  H  HB   . VAL   A 1 41  ? 29.32578 -20.63739 -6.20565  1.000 24.16047 ? 148  VAL   A HB   1 
ATOM   622  H  HG11 . VAL   A 1 41  ? 30.95345 -19.58356 -7.55510  1.000 24.78220 ? 148  VAL   A HG11 1 
ATOM   623  H  HG12 . VAL   A 1 41  ? 31.26217 -21.12167 -7.30525  1.000 24.78220 ? 148  VAL   A HG12 1 
ATOM   624  H  HG13 . VAL   A 1 41  ? 30.64189 -20.65075 -8.68981  1.000 24.78220 ? 148  VAL   A HG13 1 
ATOM   625  H  HG21 . VAL   A 1 41  ? 28.70983 -18.70818 -7.35873  1.000 26.97671 ? 148  VAL   A HG21 1 
ATOM   626  H  HG22 . VAL   A 1 41  ? 28.28530 -19.58629 -8.61260  1.000 26.97671 ? 148  VAL   A HG22 1 
ATOM   627  H  HG23 . VAL   A 1 41  ? 27.46565 -19.69048 -7.25583  1.000 26.97671 ? 148  VAL   A HG23 1 
ATOM   628  N  N    . VAL   A 1 42  ? 30.22542 -23.89129 -8.05699  1.000 18.58050 ? 149  VAL   A N    1 
ATOM   629  C  CA   . VAL   A 1 42  ? 31.12207 -25.01050 -7.79692  1.000 18.78373 ? 149  VAL   A CA   1 
ATOM   630  C  C    . VAL   A 1 42  ? 32.47611 -24.73254 -8.43687  1.000 19.19914 ? 149  VAL   A C    1 
ATOM   631  O  O    . VAL   A 1 42  ? 32.54701 -24.20255 -9.55338  1.000 20.38231 ? 149  VAL   A O    1 
ATOM   632  C  CB   . VAL   A 1 42  ? 30.53404 -26.32802 -8.34748  1.000 19.19604 ? 149  VAL   A CB   1 
ATOM   633  C  CG1  . VAL   A 1 42  ? 31.46886 -27.51681 -8.05618  1.000 20.90463 ? 149  VAL   A CG1  1 
ATOM   634  C  CG2  . VAL   A 1 42  ? 29.13466 -26.55606 -7.80206  1.000 20.09744 ? 149  VAL   A CG2  1 
ATOM   635  H  H    . VAL   A 1 42  ? 30.11888 -23.73859 -8.89659  1.000 22.29660 ? 149  VAL   A H    1 
ATOM   636  H  HA   . VAL   A 1 42  ? 31.25430 -25.09245 -6.83948  1.000 22.54048 ? 149  VAL   A HA   1 
ATOM   637  H  HB   . VAL   A 1 42  ? 30.46045 -26.26102 -9.31236  1.000 23.03525 ? 149  VAL   A HB   1 
ATOM   638  H  HG11 . VAL   A 1 42  ? 31.06178 -28.32922 -8.39555  1.000 25.08555 ? 149  VAL   A HG11 1 
ATOM   639  H  HG12 . VAL   A 1 42  ? 32.31987 -27.36453 -8.49607  1.000 25.08555 ? 149  VAL   A HG12 1 
ATOM   640  H  HG13 . VAL   A 1 42  ? 31.60000 -27.58796 -7.09772  1.000 25.08555 ? 149  VAL   A HG13 1 
ATOM   641  H  HG21 . VAL   A 1 42  ? 28.79469 -27.39681 -8.14625  1.000 24.11692 ? 149  VAL   A HG21 1 
ATOM   642  H  HG22 . VAL   A 1 42  ? 29.17444 -26.58708 -6.83338  1.000 24.11692 ? 149  VAL   A HG22 1 
ATOM   643  H  HG23 . VAL   A 1 42  ? 28.56213 -25.82651 -8.08641  1.000 24.11692 ? 149  VAL   A HG23 1 
ATOM   644  N  N    . SER   A 1 43  ? 33.55375 -25.11195 -7.74683  1.000 18.05230 ? 150  SER   A N    1 
ATOM   645  C  CA   . SER   A 1 43  ? 34.89656 -24.95952 -8.29834  1.000 19.27438 ? 150  SER   A CA   1 
ATOM   646  C  C    . SER   A 1 43  ? 35.64230 -26.28883 -8.26766  1.000 19.12093 ? 150  SER   A C    1 
ATOM   647  O  O    . SER   A 1 43  ? 35.62730 -26.99012 -7.25510  1.000 19.22604 ? 150  SER   A O    1 
ATOM   648  C  CB   . SER   A 1 43  ? 35.69133 -23.90083 -7.53415  1.000 20.21025 ? 150  SER   A CB   1 
ATOM   649  O  OG   . SER   A 1 43  ? 36.95079 -23.69094 -8.13609  1.000 21.91557 ? 150  SER   A OG   1 
ATOM   650  H  H    . SER   A 1 43  ? 33.52970 -25.45875 -6.96022  1.000 21.66277 ? 150  SER   A H    1 
ATOM   651  H  HA   . SER   A 1 43  ? 34.81767 -24.68866 -9.22641  1.000 23.12925 ? 150  SER   A HA   1 
ATOM   652  H  HB2  . SER   A 1 43  ? 35.19511 -23.06738 -7.54010  1.000 24.25230 ? 150  SER   A HB2  1 
ATOM   653  H  HB3  . SER   A 1 43  ? 35.82319 -24.20192 -6.62154  1.000 24.25230 ? 150  SER   A HB3  1 
ATOM   654  H  HG   . SER   A 1 43  ? 36.85169 -23.36017 -8.90184  1.000 26.29869 ? 150  SER   A HG   1 
ATOM   655  N  N    . ILE   A 1 44  ? 36.30229 -26.61679 -9.38216  1.000 18.76737 ? 151  ILE   A N    1 
ATOM   656  C  CA   . ILE   A 1 44  ? 37.08809 -27.83572 -9.53296  1.000 18.90943 ? 151  ILE   A CA   1 
ATOM   657  C  C    . ILE   A 1 44  ? 38.55195 -27.51749 -9.25343  1.000 17.62619 ? 151  ILE   A C    1 
ATOM   658  O  O    . ILE   A 1 44  ? 39.16519 -26.72824 -9.97727  1.000 18.64029 ? 151  ILE   A O    1 
ATOM   659  C  CB   . ILE   A 1 44  ? 36.95746 -28.40948 -10.95506 1.000 20.30446 ? 151  ILE   A CB   1 
ATOM   660  C  CG1  . ILE   A 1 44  ? 35.49807 -28.59511 -11.36218 1.000 20.84974 ? 151  ILE   A CG1  1 
ATOM   661  C  CG2  . ILE   A 1 44  ? 37.77602 -29.69276 -11.08351 1.000 21.63723 ? 151  ILE   A CG2  1 
ATOM   662  C  CD1  . ILE   A 1 44  ? 34.70013 -29.50686 -10.47830 1.000 20.74994 ? 151  ILE   A CD1  1 
ATOM   663  H  H    . ILE   A 1 44  ? 36.30745 -26.12741 -10.08932 1.000 22.52084 ? 151  ILE   A H    1 
ATOM   664  H  HA   . ILE   A 1 44  ? 36.77357 -28.48346 -8.88303  1.000 22.69131 ? 151  ILE   A HA   1 
ATOM   665  H  HB   . ILE   A 1 44  ? 37.32359 -27.76351 -11.57922 1.000 24.36535 ? 151  ILE   A HB   1 
ATOM   666  H  HG12 . ILE   A 1 44  ? 35.06419 -27.72763 -11.35105 1.000 25.01969 ? 151  ILE   A HG12 1 
ATOM   667  H  HG13 . ILE   A 1 44  ? 35.47476 -28.96624 -12.25807 1.000 25.01969 ? 151  ILE   A HG13 1 
ATOM   668  H  HG21 . ILE   A 1 44  ? 37.64545 -30.06318 -11.97043 1.000 25.96467 ? 151  ILE   A HG21 1 
ATOM   669  H  HG22 . ILE   A 1 44  ? 38.71346 -29.48440 -10.94677 1.000 25.96467 ? 151  ILE   A HG22 1 
ATOM   670  H  HG23 . ILE   A 1 44  ? 37.47684 -30.32662 -10.41298 1.000 25.96467 ? 151  ILE   A HG23 1 
ATOM   671  H  HD11 . ILE   A 1 44  ? 33.80628 -29.59834 -10.84377 1.000 24.89993 ? 151  ILE   A HD11 1 
ATOM   672  H  HD12 . ILE   A 1 44  ? 35.13413 -30.37371 -10.44484 1.000 24.89993 ? 151  ILE   A HD12 1 
ATOM   673  H  HD13 . ILE   A 1 44  ? 34.65591 -29.12449 -9.58795  1.000 24.89993 ? 151  ILE   A HD13 1 
ATOM   674  N  N    A LEU   A 1 45  ? 39.11922 -28.14828 -8.22648  0.408 17.15943 ? 152  LEU   A N    1 
ATOM   675  N  N    B LEU   A 1 45  ? 39.12543 -28.15336 -8.23022  0.592 16.98557 ? 152  LEU   A N    1 
ATOM   676  C  CA   A LEU   A 1 45  ? 40.53314 -27.97098 -7.88870  0.408 17.94588 ? 152  LEU   A CA   1 
ATOM   677  C  CA   B LEU   A 1 45  ? 40.54040 -27.96459 -7.89905  0.592 18.18745 ? 152  LEU   A CA   1 
ATOM   678  C  C    A LEU   A 1 45  ? 41.32822 -29.03020 -8.64205  0.408 17.61125 ? 152  LEU   A C    1 
ATOM   679  C  C    B LEU   A 1 45  ? 41.33914 -29.02664 -8.63955  0.592 17.46013 ? 152  LEU   A C    1 
ATOM   680  O  O    A LEU   A 1 45  ? 41.32729 -30.20419 -8.26943  0.408 18.84981 ? 152  LEU   A O    1 
ATOM   681  O  O    B LEU   A 1 45  ? 41.35743 -30.19434 -8.24902  0.592 19.00003 ? 152  LEU   A O    1 
ATOM   682  C  CB   A LEU   A 1 45  ? 40.74552 -28.08975 -6.38425  0.408 19.03556 ? 152  LEU   A CB   1 
ATOM   683  C  CB   B LEU   A 1 45  ? 40.76718 -28.06051 -6.39537  0.592 20.31639 ? 152  LEU   A CB   1 
ATOM   684  C  CG   A LEU   A 1 45  ? 39.91097 -27.18353 -5.47495  0.408 20.41941 ? 152  LEU   A CG   1 
ATOM   685  C  CG   B LEU   A 1 45  ? 40.48587 -26.79402 -5.59032  0.592 23.00036 ? 152  LEU   A CG   1 
ATOM   686  C  CD1  A LEU   A 1 45  ? 40.42228 -27.28132 -4.04164  0.408 22.58717 ? 152  LEU   A CD1  1 
ATOM   687  C  CD1  B LEU   A 1 45  ? 39.10222 -26.28155 -5.85689  0.592 24.59717 ? 152  LEU   A CD1  1 
ATOM   688  C  CD2  A LEU   A 1 45  ? 39.93583 -25.75018 -5.93981  0.408 20.69650 ? 152  LEU   A CD2  1 
ATOM   689  C  CD2  B LEU   A 1 45  ? 40.66293 -27.08262 -4.10719  0.592 25.80814 ? 152  LEU   A CD2  1 
ATOM   690  H  H    A LEU   A 1 45  ? 38.70265 -28.68999 -7.70436  0.408 20.59132 ? 152  LEU   A H    1 
ATOM   691  H  H    B LEU   A 1 45  ? 38.71448 -28.70169 -7.71055  0.592 20.38269 ? 152  LEU   A H    1 
ATOM   692  H  HA   A LEU   A 1 45  ? 40.82780 -27.09176 -8.17339  0.408 21.53506 ? 152  LEU   A HA   1 
ATOM   693  H  HA   B LEU   A 1 45  ? 40.82369 -27.08598 -8.19687  0.592 21.82494 ? 152  LEU   A HA   1 
ATOM   694  H  HB2  A LEU   A 1 45  ? 40.54547 -29.00378 -6.12845  0.408 22.84267 ? 152  LEU   A HB2  1 
ATOM   695  H  HB2  B LEU   A 1 45  ? 40.18823 -28.75626 -6.04660  0.592 24.37966 ? 152  LEU   A HB2  1 
ATOM   696  H  HB3  A LEU   A 1 45  ? 41.67672 -27.88998 -6.20022  0.408 22.84267 ? 152  LEU   A HB3  1 
ATOM   697  H  HB3  B LEU   A 1 45  ? 41.69615 -28.29545 -6.24463  0.592 24.37966 ? 152  LEU   A HB3  1 
ATOM   698  H  HG   A LEU   A 1 45  ? 38.98773 -27.47931 -5.50725  0.408 24.50329 ? 152  LEU   A HG   1 
ATOM   699  H  HG   B LEU   A 1 45  ? 41.11144 -26.10234 -5.85707  0.592 27.60043 ? 152  LEU   A HG   1 
ATOM   700  H  HD11 A LEU   A 1 45  ? 39.92183 -26.66437 -3.48503  0.408 27.10460 ? 152  LEU   A HD11 1 
ATOM   701  H  HD11 B LEU   A 1 45  ? 38.92299 -25.53385 -5.26552  0.592 29.51661 ? 152  LEU   A HD11 1 
ATOM   702  H  HD12 A LEU   A 1 45  ? 40.29824 -28.18917 -3.72334  0.408 27.10460 ? 152  LEU   A HD12 1 
ATOM   703  H  HD12 B LEU   A 1 45  ? 39.04485 -25.99330 -6.78129  0.592 29.51661 ? 152  LEU   A HD12 1 
ATOM   704  H  HD13 A LEU   A 1 45  ? 41.36446 -27.05117 -4.02606  0.408 27.10460 ? 152  LEU   A HD13 1 
ATOM   705  H  HD13 B LEU   A 1 45  ? 38.46453 -26.99371 -5.69230  0.592 29.51661 ? 152  LEU   A HD13 1 
ATOM   706  H  HD21 A LEU   A 1 45  ? 39.57809 -25.18429 -5.23788  0.408 24.83581 ? 152  LEU   A HD21 1 
ATOM   707  H  HD21 B LEU   A 1 45  ? 40.52719 -26.26241 -3.60746  0.592 30.96977 ? 152  LEU   A HD21 1 
ATOM   708  H  HD22 A LEU   A 1 45  ? 40.85183 -25.49705 -6.13414  0.408 24.83581 ? 152  LEU   A HD22 1 
ATOM   709  H  HD22 B LEU   A 1 45  ? 40.01132 -27.74756 -3.83487  0.592 30.96977 ? 152  LEU   A HD22 1 
ATOM   710  H  HD23 A LEU   A 1 45  ? 39.39319 -25.66812 -6.73963  0.408 24.83581 ? 152  LEU   A HD23 1 
ATOM   711  H  HD23 B LEU   A 1 45  ? 41.56053 -27.41761 -3.95561  0.592 30.96977 ? 152  LEU   A HD23 1 
ATOM   712  N  N    . ASP   A 1 46  ? 42.03115 -28.62407 -9.70201  1.000 17.55016 ? 153  ASP   A N    1 
ATOM   713  C  CA   . ASP   A 1 46  ? 42.65278 -29.60270 -10.58400 1.000 17.24592 ? 153  ASP   A CA   1 
ATOM   714  C  C    . ASP   A 1 46  ? 43.68112 -28.94269 -11.49163 1.000 17.41225 ? 153  ASP   A C    1 
ATOM   715  O  O    . ASP   A 1 46  ? 44.42529 -28.05720 -11.05093 1.000 17.38433 ? 153  ASP   A O    1 
ATOM   716  C  CB   . ASP   A 1 46  ? 41.53122 -30.32053 -11.35721 1.000 18.38871 ? 153  ASP   A CB   1 
ATOM   717  C  CG   . ASP   A 1 46  ? 41.87591 -31.74656 -11.74925 1.000 20.35283 ? 153  ASP   A CG   1 
ATOM   718  O  OD1  . ASP   A 1 46  ? 42.84267 -31.95316 -12.50592 1.000 21.73616 ? 153  ASP   A OD1  1 
ATOM   719  O  OD2  . ASP   A 1 46  ? 41.13699 -32.66684 -11.35661 1.000 21.94271 ? 153  ASP   A OD2  1 
ATOM   720  H  H    A ASP   A 1 46  ? 42.15793 -27.80298 -9.92414  0.408 21.06019 ? 153  ASP   A H    1 
ATOM   721  H  H    B ASP   A 1 46  ? 42.15240 -27.80339 -9.92869  0.592 21.06019 ? 153  ASP   A H    1 
ATOM   722  H  HA   . ASP   A 1 46  ? 43.14887 -30.27090 -10.08569 1.000 20.69510 ? 153  ASP   A HA   1 
ATOM   723  H  HB2  . ASP   A 1 46  ? 40.73751 -30.35037 -10.80041 1.000 22.06645 ? 153  ASP   A HB2  1 
ATOM   724  H  HB3  . ASP   A 1 46  ? 41.34705 -29.82618 -12.17121 1.000 22.06645 ? 153  ASP   A HB3  1 
ATOM   725  N  N    . ASP   A 1 47  ? 43.75415 -29.38662 -12.74962 1.000 19.15873 ? 154  ASP   A N    1 
ATOM   726  C  CA   . ASP   A 1 47  ? 44.79028 -28.96015 -13.68533 1.000 18.32014 ? 154  ASP   A CA   1 
ATOM   727  C  C    . ASP   A 1 47  ? 44.33593 -27.83183 -14.59943 1.000 19.35613 ? 154  ASP   A C    1 
ATOM   728  O  O    . ASP   A 1 47  ? 45.04098 -27.51102 -15.56524 1.000 21.93809 ? 154  ASP   A O    1 
ATOM   729  C  CB   . ASP   A 1 47  ? 45.27586 -30.14899 -14.52717 1.000 19.45562 ? 154  ASP   A CB   1 
ATOM   730  C  CG   . ASP   A 1 47  ? 44.15837 -30.83699 -15.28049 1.000 19.69380 ? 154  ASP   A CG   1 
ATOM   731  O  OD1  . ASP   A 1 47  ? 43.05865 -30.26317 -15.39869 1.000 19.68068 ? 154  ASP   A OD1  1 
ATOM   732  O  OD2  . ASP   A 1 47  ? 44.37087 -31.98375 -15.73782 1.000 21.66936 ? 154  ASP   A OD2  1 
ATOM   733  H  H    . ASP   A 1 47  ? 43.19963 -29.94919 -13.08966 1.000 22.99047 ? 154  ASP   A H    1 
ATOM   734  H  HA   . ASP   A 1 47  ? 45.54369 -28.63508 -13.16802 1.000 21.98416 ? 154  ASP   A HA   1 
ATOM   735  H  HB2  . ASP   A 1 47  ? 45.92280 -29.83174 -15.17657 1.000 23.34674 ? 154  ASP   A HB2  1 
ATOM   736  H  HB3  . ASP   A 1 47  ? 45.68764 -30.80285 -13.94083 1.000 23.34674 ? 154  ASP   A HB3  1 
ATOM   737  N  N    . GLY   A 1 48  ? 43.20652 -27.20138 -14.30237 1.000 19.50544 ? 155  GLY   A N    1 
ATOM   738  C  CA   . GLY   A 1 48  ? 42.66622 -26.14103 -15.12912 1.000 20.14610 ? 155  GLY   A CA   1 
ATOM   739  C  C    . GLY   A 1 48  ? 41.30042 -26.49432 -15.69172 1.000 20.87835 ? 155  GLY   A C    1 
ATOM   740  O  O    . GLY   A 1 48  ? 40.80826 -27.61127 -15.56334 1.000 21.86926 ? 155  GLY   A O    1 
ATOM   741  H  H    . GLY   A 1 48  ? 42.72707 -27.37694 -13.61034 1.000 23.40652 ? 155  GLY   A H    1 
ATOM   742  H  HA2  . GLY   A 1 48  ? 42.58036 -25.33226 -14.60052 1.000 24.17532 ? 155  GLY   A HA2  1 
ATOM   743  H  HA3  . GLY   A 1 48  ? 43.26870 -25.97147 -15.87018 1.000 24.17532 ? 155  GLY   A HA3  1 
ATOM   744  N  N    . ILE   A 1 49  ? 40.68991 -25.50079 -16.33389 1.000 21.58465 ? 156  ILE   A N    1 
ATOM   745  C  CA   . ILE   A 1 49  ? 39.37040 -25.68846 -16.93214 1.000 21.82628 ? 156  ILE   A CA   1 
ATOM   746  C  C    . ILE   A 1 49  ? 39.31831 -24.96039 -18.26763 1.000 21.80876 ? 156  ILE   A C    1 
ATOM   747  O  O    . ILE   A 1 49  ? 39.67791 -23.78422 -18.35909 1.000 21.52277 ? 156  ILE   A O    1 
ATOM   748  C  CB   . ILE   A 1 49  ? 38.24478 -25.20655 -15.99192 1.000 23.01208 ? 156  ILE   A CB   1 
ATOM   749  C  CG1  . ILE   A 1 49  ? 36.87271 -25.40061 -16.63766 1.000 22.91533 ? 156  ILE   A CG1  1 
ATOM   750  C  CG2  . ILE   A 1 49  ? 38.45200 -23.75288 -15.59284 1.000 24.50922 ? 156  ILE   A CG2  1 
ATOM   751  C  CD1  . ILE   A 1 49  ? 35.69701 -25.07263 -15.69693 1.000 24.18855 ? 156  ILE   A CD1  1 
ATOM   752  H  H    . ILE   A 1 49  ? 41.01871 -24.71266 -16.43554 1.000 25.90158 ? 156  ILE   A H    1 
ATOM   753  H  HA   . ILE   A 1 49  ? 39.23441 -26.63179 -17.11254 1.000 26.19153 ? 156  ILE   A HA   1 
ATOM   754  H  HB   . ILE   A 1 49  ? 38.28014 -25.74901 -15.18856 1.000 27.61449 ? 156  ILE   A HB   1 
ATOM   755  H  HG12 . ILE   A 1 49  ? 36.80580 -24.81834 -17.41057 1.000 27.49839 ? 156  ILE   A HG12 1 
ATOM   756  H  HG13 . ILE   A 1 49  ? 36.78429 -26.32694 -16.91149 1.000 27.49839 ? 156  ILE   A HG13 1 
ATOM   757  H  HG21 . ILE   A 1 49  ? 37.81407 -23.52168 -14.89966 1.000 29.41106 ? 156  ILE   A HG21 1 
ATOM   758  H  HG22 . ILE   A 1 49  ? 39.35645 -23.64258 -15.26014 1.000 29.41106 ? 156  ILE   A HG22 1 
ATOM   759  H  HG23 . ILE   A 1 49  ? 38.31448 -23.18930 -16.37024 1.000 29.41106 ? 156  ILE   A HG23 1 
ATOM   760  H  HD11 . ILE   A 1 49  ? 34.86744 -25.33805 -16.12385 1.000 29.02626 ? 156  ILE   A HD11 1 
ATOM   761  H  HD12 . ILE   A 1 49  ? 35.81203 -25.55973 -14.86603 1.000 29.02626 ? 156  ILE   A HD12 1 
ATOM   762  H  HD13 . ILE   A 1 49  ? 35.68876 -24.11846 -15.52258 1.000 29.02626 ? 156  ILE   A HD13 1 
ATOM   763  N  N    . GLU   A 1 50  ? 38.88238 -25.67016 -19.30317 1.000 21.73128 ? 157  GLU   A N    1 
ATOM   764  C  CA   . GLU   A 1 50  ? 38.72179 -25.08928 -20.63966 1.000 21.74300 ? 157  GLU   A CA   1 
ATOM   765  C  C    . GLU   A 1 50  ? 37.45762 -24.23957 -20.63257 1.000 22.93926 ? 157  GLU   A C    1 
ATOM   766  O  O    . GLU   A 1 50  ? 36.35761 -24.70589 -20.95042 1.000 22.47461 ? 157  GLU   A O    1 
ATOM   767  C  CB   . GLU   A 1 50  ? 38.67379 -26.18349 -21.69234 1.000 22.85304 ? 157  GLU   A CB   1 
ATOM   768  C  CG   . GLU   A 1 50  ? 38.70295 -25.65666 -23.12739 1.000 24.33616 ? 157  GLU   A CG   1 
ATOM   769  C  CD   . GLU   A 1 50  ? 38.89387 -26.77835 -24.12255 1.000 25.67502 ? 157  GLU   A CD   1 
ATOM   770  O  OE1  . GLU   A 1 50  ? 37.91042 -27.48888 -24.38748 1.000 25.98175 ? 157  GLU   A OE1  1 
ATOM   771  O  OE2  . GLU   A 1 50  ? 40.03577 -26.96609 -24.59605 1.000 25.39808 ? 157  GLU   A OE2  1 
ATOM   772  H  H    . GLU   A 1 50  ? 38.66912 -26.50219 -19.26013 1.000 26.07754 ? 157  GLU   A H    1 
ATOM   773  H  HA   . GLU   A 1 50  ? 39.47376 -24.51144 -20.84351 1.000 26.09160 ? 157  GLU   A HA   1 
ATOM   774  H  HB2  . GLU   A 1 50  ? 39.44166 -26.76425 -21.57406 1.000 27.42364 ? 157  GLU   A HB2  1 
ATOM   775  H  HB3  . GLU   A 1 50  ? 37.85426 -26.68987 -21.57900 1.000 27.42364 ? 157  GLU   A HB3  1 
ATOM   776  H  HG2  . GLU   A 1 50  ? 37.86298 -25.21316 -23.32402 1.000 29.20339 ? 157  GLU   A HG2  1 
ATOM   777  H  HG3  . GLU   A 1 50  ? 39.43874 -25.03227 -23.22560 1.000 29.20339 ? 157  GLU   A HG3  1 
ATOM   778  N  N    . LYS   A 1 51  ? 37.62200 -22.96126 -20.27264 1.000 22.73365 ? 158  LYS   A N    1 
ATOM   779  C  CA   . LYS   A 1 51  ? 36.46221 -22.12282 -19.98461 1.000 25.75246 ? 158  LYS   A CA   1 
ATOM   780  C  C    . LYS   A 1 51  ? 35.66366 -21.81459 -21.23766 1.000 24.83424 ? 158  LYS   A C    1 
ATOM   781  O  O    . LYS   A 1 51  ? 34.48440 -21.45678 -21.13599 1.000 26.64182 ? 158  LYS   A O    1 
ATOM   782  C  CB   . LYS   A 1 51  ? 36.89391 -20.83232 -19.28545 1.000 27.06719 ? 158  LYS   A CB   1 
ATOM   783  C  CG   . LYS   A 1 51  ? 37.74180 -19.91353 -20.10126 1.000 29.86227 ? 158  LYS   A CG   1 
ATOM   784  C  CD   . LYS   A 1 51  ? 38.32754 -18.77552 -19.23418 1.000 30.70094 ? 158  LYS   A CD   1 
ATOM   785  C  CE   . LYS   A 1 51  ? 39.25696 -17.87987 -20.04044 1.000 32.59660 ? 158  LYS   A CE   1 
ATOM   786  N  NZ   . LYS   A 1 51  ? 40.49708 -18.58386 -20.44490 1.000 32.40132 ? 158  LYS   A NZ   1 
ATOM   787  H  H    . LYS   A 1 51  ? 38.38141 -22.56612 -20.19043 1.000 27.28038 ? 158  LYS   A H    1 
ATOM   788  H  HA   . LYS   A 1 51  ? 35.87761 -22.59316 -19.36985 1.000 30.90295 ? 158  LYS   A HA   1 
ATOM   789  H  HB2  . LYS   A 1 51  ? 36.09678 -20.34112 -19.03205 1.000 32.48062 ? 158  LYS   A HB2  1 
ATOM   790  H  HB3  . LYS   A 1 51  ? 37.40302 -21.06929 -18.49453 1.000 32.48062 ? 158  LYS   A HB3  1 
ATOM   791  H  HG2  . LYS   A 1 51  ? 38.47764 -20.41280 -20.48879 1.000 35.83473 ? 158  LYS   A HG2  1 
ATOM   792  H  HG3  . LYS   A 1 51  ? 37.20352 -19.51686 -20.80397 1.000 35.83473 ? 158  LYS   A HG3  1 
ATOM   793  H  HD2  . LYS   A 1 51  ? 37.60365 -18.23040 -18.88815 1.000 36.84112 ? 158  LYS   A HD2  1 
ATOM   794  H  HD3  . LYS   A 1 51  ? 38.83403 -19.15867 -18.50099 1.000 36.84112 ? 158  LYS   A HD3  1 
ATOM   795  H  HE2  . LYS   A 1 51  ? 38.79958 -17.58684 -20.84408 1.000 39.11592 ? 158  LYS   A HE2  1 
ATOM   796  H  HE3  . LYS   A 1 51  ? 39.50651 -17.11246 -19.50220 1.000 39.11592 ? 158  LYS   A HE3  1 
ATOM   797  H  HZ1  . LYS   A 1 51  ? 41.00002 -18.04950 -20.94848 1.000 38.88159 ? 158  LYS   A HZ1  1 
ATOM   798  H  HZ2  . LYS   A 1 51  ? 40.96103 -18.82188 -19.72364 1.000 38.88159 ? 158  LYS   A HZ2  1 
ATOM   799  H  HZ3  . LYS   A 1 51  ? 40.29421 -19.31394 -20.91174 1.000 38.88159 ? 158  LYS   A HZ3  1 
ATOM   800  N  N    . ASN   A 1 52  ? 36.26730 -21.97626 -22.41005 1.000 23.71290 ? 159  ASN   A N    1 
ATOM   801  C  CA   . ASN   A 1 52  ? 35.59211 -21.74274 -23.67183 1.000 26.01139 ? 159  ASN   A CA   1 
ATOM   802  C  C    . ASN   A 1 52  ? 35.03580 -23.02138 -24.27687 1.000 24.80441 ? 159  ASN   A C    1 
ATOM   803  O  O    . ASN   A 1 52  ? 34.63095 -23.01210 -25.43910 1.000 26.17002 ? 159  ASN   A O    1 
ATOM   804  C  CB   . ASN   A 1 52  ? 36.54900 -21.06806 -24.66094 1.000 27.35440 ? 159  ASN   A CB   1 
ATOM   805  C  CG   . ASN   A 1 52  ? 37.81759 -21.87189 -24.88738 1.000 29.46164 ? 159  ASN   A CG   1 
ATOM   806  O  OD1  . ASN   A 1 52  ? 38.38489 -22.43085 -23.96136 1.000 28.11887 ? 159  ASN   A OD1  1 
ATOM   807  N  ND2  . ASN   A 1 52  ? 38.25583 -21.93908 -26.12527 1.000 34.47205 ? 159  ASN   A ND2  1 
ATOM   808  H  H    . ASN   A 1 52  ? 37.08550 -22.22613 -22.49785 1.000 28.45548 ? 159  ASN   A H    1 
ATOM   809  H  HA   . ASN   A 1 52  ? 34.84812 -21.13949 -23.51862 1.000 31.21366 ? 159  ASN   A HA   1 
ATOM   810  H  HB2  . ASN   A 1 52  ? 36.10120 -20.96631 -25.51535 1.000 32.82528 ? 159  ASN   A HB2  1 
ATOM   811  H  HB3  . ASN   A 1 52  ? 36.80223 -20.19856 -24.31347 1.000 32.82528 ? 159  ASN   A HB3  1 
ATOM   812  H  HD21 . ASN   A 1 52  ? 38.97049 -22.38246 -26.30494 1.000 41.36646 ? 159  ASN   A HD21 1 
ATOM   813  H  HD22 . ASN   A 1 52  ? 37.82781 -21.53964 -26.75523 1.000 41.36646 ? 159  ASN   A HD22 1 
ATOM   814  N  N    . HIS   A 1 53  ? 35.00746 -24.11654 -23.52793 1.000 24.02452 ? 160  HIS   A N    1 
ATOM   815  C  CA   . HIS   A 1 53  ? 34.41153 -25.34039 -24.04872 1.000 22.93107 ? 160  HIS   A CA   1 
ATOM   816  C  C    . HIS   A 1 53  ? 32.94853 -25.07742 -24.40404 1.000 23.99499 ? 160  HIS   A C    1 
ATOM   817  O  O    . HIS   A 1 53  ? 32.22116 -24.47260 -23.60384 1.000 24.27235 ? 160  HIS   A O    1 
ATOM   818  C  CB   . HIS   A 1 53  ? 34.51683 -26.47241 -23.02056 1.000 21.20173 ? 160  HIS   A CB   1 
ATOM   819  C  CG   . HIS   A 1 53  ? 34.23770 -27.82048 -23.59601 1.000 22.12732 ? 160  HIS   A CG   1 
ATOM   820  N  ND1  . HIS   A 1 53  ? 32.98635 -28.19832 -24.03423 1.000 23.05209 ? 160  HIS   A ND1  1 
ATOM   821  C  CD2  . HIS   A 1 53  ? 35.05626 -28.86725 -23.84557 1.000 20.89856 ? 160  HIS   A CD2  1 
ATOM   822  C  CE1  . HIS   A 1 53  ? 33.04809 -29.42067 -24.52975 1.000 23.41812 ? 160  HIS   A CE1  1 
ATOM   823  N  NE2  . HIS   A 1 53  ? 34.29012 -29.85652 -24.41137 1.000 22.15785 ? 160  HIS   A NE2  1 
ATOM   824  H  H    . HIS   A 1 53  ? 35.32052 -24.17739 -22.72924 1.000 28.82943 ? 160  HIS   A H    1 
ATOM   825  H  HA   . HIS   A 1 53  ? 34.88351 -25.62173 -24.84808 1.000 27.51728 ? 160  HIS   A HA   1 
ATOM   826  H  HB2  . HIS   A 1 53  ? 35.41630 -26.48378 -22.65764 1.000 25.44208 ? 160  HIS   A HB2  1 
ATOM   827  H  HB3  . HIS   A 1 53  ? 33.87486 -26.31250 -22.31119 1.000 25.44208 ? 160  HIS   A HB3  1 
ATOM   828  H  HD2  . HIS   A 1 53  ? 35.96804 -28.90943 -23.66730 1.000 25.07827 ? 160  HIS   A HD2  1 
ATOM   829  H  HE1  . HIS   A 1 53  ? 32.33820 -29.89439 -24.89928 1.000 28.10175 ? 160  HIS   A HE1  1 
ATOM   830  N  N    A PRO   A 1 54  ? 32.47672 -25.50292 -25.58009 0.619 24.62285 ? 161  PRO   A N    1 
ATOM   831  N  N    B PRO   A 1 54  ? 32.47334 -25.52818 -25.56855 0.381 24.20905 ? 161  PRO   A N    1 
ATOM   832  C  CA   A PRO   A 1 54  ? 31.07978 -25.21417 -25.93818 0.619 25.36798 ? 161  PRO   A CA   1 
ATOM   833  C  CA   B PRO   A 1 54  ? 31.08212 -25.23366 -25.94675 0.381 24.61902 ? 161  PRO   A CA   1 
ATOM   834  C  C    A PRO   A 1 54  ? 30.05465 -25.73688 -24.94106 0.619 25.24966 ? 161  PRO   A C    1 
ATOM   835  C  C    B PRO   A 1 54  ? 30.04073 -25.77430 -24.97970 0.381 24.70737 ? 161  PRO   A C    1 
ATOM   836  O  O    A PRO   A 1 54  ? 28.94100 -25.20330 -24.89642 0.619 27.06665 ? 161  PRO   A O    1 
ATOM   837  O  O    B PRO   A 1 54  ? 28.90091 -25.29487 -25.00168 0.381 25.66369 ? 161  PRO   A O    1 
ATOM   838  C  CB   A PRO   A 1 54  ? 30.91765 -25.88335 -27.31157 0.619 26.40895 ? 161  PRO   A CB   1 
ATOM   839  C  CB   B PRO   A 1 54  ? 30.94738 -25.88329 -27.33250 0.381 24.99896 ? 161  PRO   A CB   1 
ATOM   840  C  CG   A PRO   A 1 54  ? 32.31344 -25.96155 -27.87021 0.619 26.89954 ? 161  PRO   A CG   1 
ATOM   841  C  CG   B PRO   A 1 54  ? 32.03026 -26.92361 -27.37313 0.381 24.71908 ? 161  PRO   A CG   1 
ATOM   842  C  CD   A PRO   A 1 54  ? 33.19999 -26.18457 -26.67128 0.619 25.28825 ? 161  PRO   A CD   1 
ATOM   843  C  CD   B PRO   A 1 54  ? 33.16387 -26.33601 -26.59016 0.381 24.38217 ? 161  PRO   A CD   1 
ATOM   844  H  HA   A PRO   A 1 54  ? 30.96380 -24.25566 -26.03145 0.619 30.44158 ? 161  PRO   A HA   1 
ATOM   845  H  HA   B PRO   A 1 54  ? 30.96644 -24.27381 -26.02556 0.381 29.54283 ? 161  PRO   A HA   1 
ATOM   846  H  HB2  A PRO   A 1 54  ? 30.53573 -26.76861 -27.20507 0.619 31.69074 ? 161  PRO   A HB2  1 
ATOM   847  H  HB2  B PRO   A 1 54  ? 30.07113 -26.28906 -27.42439 0.381 29.99875 ? 161  PRO   A HB2  1 
ATOM   848  H  HB3  A PRO   A 1 54  ? 30.34634 -25.34150 -27.87806 0.619 31.69074 ? 161  PRO   A HB3  1 
ATOM   849  H  HB3  B PRO   A 1 54  ? 31.07865 -25.21686 -28.02499 0.381 29.99875 ? 161  PRO   A HB3  1 
ATOM   850  H  HG2  A PRO   A 1 54  ? 32.37952 -26.70220 -28.49308 0.619 32.27945 ? 161  PRO   A HG2  1 
ATOM   851  H  HG2  B PRO   A 1 54  ? 31.71524 -27.74458 -26.96367 0.381 29.66289 ? 161  PRO   A HG2  1 
ATOM   852  H  HG3  A PRO   A 1 54  ? 32.53775 -25.13070 -28.31774 0.619 32.27945 ? 161  PRO   A HG3  1 
ATOM   853  H  HG3  B PRO   A 1 54  ? 32.29354 -27.09076 -28.29163 0.381 29.66289 ? 161  PRO   A HG3  1 
ATOM   854  H  HD2  A PRO   A 1 54  ? 33.29449 -27.13154 -26.48360 0.619 30.34589 ? 161  PRO   A HD2  1 
ATOM   855  H  HD2  B PRO   A 1 54  ? 33.69874 -27.03257 -26.17831 0.381 29.25860 ? 161  PRO   A HD2  1 
ATOM   856  H  HD3  A PRO   A 1 54  ? 34.07305 -25.78487 -26.80879 0.619 30.34589 ? 161  PRO   A HD3  1 
ATOM   857  H  HD3  B PRO   A 1 54  ? 33.72252 -25.77840 -27.15397 0.381 29.25860 ? 161  PRO   A HD3  1 
ATOM   858  N  N    . ASP   A 1 55  ? 30.37815 -26.75612 -24.14138 1.000 24.41789 ? 162  ASP   A N    1 
ATOM   859  C  CA   . ASP   A 1 55  ? 29.44365 -27.25198 -23.13974 1.000 23.84991 ? 162  ASP   A CA   1 
ATOM   860  C  C    . ASP   A 1 55  ? 29.71282 -26.70347 -21.74270 1.000 23.98437 ? 162  ASP   A C    1 
ATOM   861  O  O    . ASP   A 1 55  ? 29.00835 -27.09121 -20.79929 1.000 24.99182 ? 162  ASP   A O    1 
ATOM   862  C  CB   . ASP   A 1 55  ? 29.44854 -28.78919 -23.09112 1.000 24.26712 ? 162  ASP   A CB   1 
ATOM   863  C  CG   . ASP   A 1 55  ? 28.03897 -29.37323 -23.09461 1.000 24.43540 ? 162  ASP   A CG   1 
ATOM   864  O  OD1  . ASP   A 1 55  ? 27.09849 -28.67441 -23.53875 1.000 25.57634 ? 162  ASP   A OD1  1 
ATOM   865  O  OD2  . ASP   A 1 55  ? 27.86309 -30.53019 -22.66198 1.000 24.21928 ? 162  ASP   A OD2  1 
ATOM   866  H  H    A ASP   A 1 55  ? 31.13061 -27.17196 -24.16323 0.619 29.30147 ? 162  ASP   A H    1 
ATOM   867  H  H    B ASP   A 1 55  ? 31.14345 -27.14841 -24.13638 0.381 29.30147 ? 162  ASP   A H    1 
ATOM   868  H  HA   . ASP   A 1 55  ? 28.55434 -26.97156 -23.40693 1.000 28.61989 ? 162  ASP   A HA   1 
ATOM   869  H  HB2  . ASP   A 1 55  ? 29.91850 -29.13026 -23.86810 1.000 29.12054 ? 162  ASP   A HB2  1 
ATOM   870  H  HB3  . ASP   A 1 55  ? 29.89379 -29.08010 -22.27993 1.000 29.12054 ? 162  ASP   A HB3  1 
ATOM   871  N  N    . LEU   A 1 56  ? 30.71087 -25.82770 -21.57559 1.000 23.02260 ? 163  LEU   A N    1 
ATOM   872  C  CA   . LEU   A 1 56  ? 30.96127 -25.18942 -20.28377 1.000 22.85776 ? 163  LEU   A CA   1 
ATOM   873  C  C    . LEU   A 1 56  ? 30.79552 -23.67291 -20.30508 1.000 23.57946 ? 163  LEU   A C    1 
ATOM   874  O  O    . LEU   A 1 56  ? 30.44107 -23.09083 -19.28081 1.000 23.59762 ? 163  LEU   A O    1 
ATOM   875  C  CB   . LEU   A 1 56  ? 32.37603 -25.50947 -19.79431 1.000 21.82612 ? 163  LEU   A CB   1 
ATOM   876  C  CG   . LEU   A 1 56  ? 32.71936 -26.98676 -19.61522 1.000 22.98430 ? 163  LEU   A CG   1 
ATOM   877  C  CD1  . LEU   A 1 56  ? 34.17605 -27.14784 -19.22878 1.000 23.51183 ? 163  LEU   A CD1  1 
ATOM   878  C  CD2  . LEU   A 1 56  ? 31.81640 -27.61723 -18.59135 1.000 23.04155 ? 163  LEU   A CD2  1 
ATOM   879  H  H    . LEU   A 1 56  ? 31.25495 -25.58899 -22.19736 1.000 27.62712 ? 163  LEU   A H    1 
ATOM   880  H  HA   . LEU   A 1 56  ? 30.33137 -25.54992 -19.64021 1.000 27.42931 ? 163  LEU   A HA   1 
ATOM   881  H  HB2  . LEU   A 1 56  ? 33.00526 -25.14689 -20.43735 1.000 26.19135 ? 163  LEU   A HB2  1 
ATOM   882  H  HB3  . LEU   A 1 56  ? 32.49922 -25.08204 -18.93231 1.000 26.19135 ? 163  LEU   A HB3  1 
ATOM   883  H  HG   . LEU   A 1 56  ? 32.58208 -27.45113 -20.45571 1.000 27.58116 ? 163  LEU   A HG   1 
ATOM   884  H  HD11 . LEU   A 1 56  ? 34.36962 -28.09126 -19.11309 1.000 28.21419 ? 163  LEU   A HD11 1 
ATOM   885  H  HD12 . LEU   A 1 56  ? 34.73220 -26.78003 -19.93328 1.000 28.21419 ? 163  LEU   A HD12 1 
ATOM   886  H  HD13 . LEU   A 1 56  ? 34.33687 -26.67292 -18.39843 1.000 28.21419 ? 163  LEU   A HD13 1 
ATOM   887  H  HD21 . LEU   A 1 56  ? 32.10648 -28.52924 -18.43331 1.000 27.64986 ? 163  LEU   A HD21 1 
ATOM   888  H  HD22 . LEU   A 1 56  ? 31.86731 -27.10659 -17.76821 1.000 27.64986 ? 163  LEU   A HD22 1 
ATOM   889  H  HD23 . LEU   A 1 56  ? 30.90649 -27.61307 -18.92744 1.000 27.64986 ? 163  LEU   A HD23 1 
ATOM   890  N  N    . ALA   A 1 57  ? 31.00472 -23.02549 -21.45552 1.000 25.38386 ? 164  ALA   A N    1 
ATOM   891  C  CA   . ALA   A 1 57  ? 31.06413 -21.56572 -21.49144 1.000 25.63021 ? 164  ALA   A CA   1 
ATOM   892  C  C    . ALA   A 1 57  ? 29.80888 -20.91804 -20.91564 1.000 25.86903 ? 164  ALA   A C    1 
ATOM   893  O  O    . ALA   A 1 57  ? 29.89266 -19.89055 -20.22782 1.000 25.60169 ? 164  ALA   A O    1 
ATOM   894  C  CB   . ALA   A 1 57  ? 31.28638 -21.09384 -22.92634 1.000 25.92880 ? 164  ALA   A CB   1 
ATOM   895  H  H    . ALA   A 1 57  ? 31.11393 -23.40473 -22.21962 1.000 30.46063 ? 164  ALA   A H    1 
ATOM   896  H  HA   . ALA   A 1 57  ? 31.81399 -21.28230 -20.94529 1.000 30.75625 ? 164  ALA   A HA   1 
ATOM   897  H  HB1  . ALA   A 1 57  ? 31.34470 -20.12564 -22.93493 1.000 31.11456 ? 164  ALA   A HB1  1 
ATOM   898  H  HB2  . ALA   A 1 57  ? 32.11193 -21.47792 -23.26080 1.000 31.11456 ? 164  ALA   A HB2  1 
ATOM   899  H  HB3  . ALA   A 1 57  ? 30.54044 -21.38516 -23.47370 1.000 31.11456 ? 164  ALA   A HB3  1 
ATOM   900  N  N    . GLY   A 1 58  ? 28.63499 -21.48612 -21.19850 1.000 25.01925 ? 165  GLY   A N    1 
ATOM   901  C  CA   . GLY   A 1 58  ? 27.39749 -20.88703 -20.72750 1.000 26.65008 ? 165  GLY   A CA   1 
ATOM   902  C  C    . GLY   A 1 58  ? 27.25673 -20.86812 -19.22002 1.000 25.37945 ? 165  GLY   A C    1 
ATOM   903  O  O    . GLY   A 1 58  ? 26.52147 -20.03066 -18.68290 1.000 27.74310 ? 165  GLY   A O    1 
ATOM   904  H  H    . GLY   A 1 58  ? 28.53434 -22.20799 -21.65498 1.000 30.02310 ? 165  GLY   A H    1 
ATOM   905  H  HA2  . GLY   A 1 58  ? 27.35144 -19.97118 -21.04374 1.000 31.98010 ? 165  GLY   A HA2  1 
ATOM   906  H  HA3  . GLY   A 1 58  ? 26.64884 -21.38487 -21.09161 1.000 31.98010 ? 165  GLY   A HA3  1 
ATOM   907  N  N    . ASN   A 1 59  ? 27.94453 -21.76835 -18.52433 1.000 24.59946 ? 166  ASN   A N    1 
ATOM   908  C  CA   . ASN   A 1 59  ? 27.89249 -21.83137 -17.06573 1.000 23.18948 ? 166  ASN   A CA   1 
ATOM   909  C  C    . ASN   A 1 59  ? 29.18136 -21.36608 -16.40941 1.000 22.99722 ? 166  ASN   A C    1 
ATOM   910  O  O    . ASN   A 1 59  ? 29.26050 -21.34444 -15.17225 1.000 22.30505 ? 166  ASN   A O    1 
ATOM   911  C  CB   . ASN   A 1 59  ? 27.58225 -23.25797 -16.60600 1.000 24.32000 ? 166  ASN   A CB   1 
ATOM   912  C  CG   . ASN   A 1 59  ? 26.15666 -23.65366 -16.89100 1.000 24.45248 ? 166  ASN   A CG   1 
ATOM   913  O  OD1  . ASN   A 1 59  ? 25.28714 -22.78995 -17.04720 1.000 26.37785 ? 166  ASN   A OD1  1 
ATOM   914  N  ND2  . ASN   A 1 59  ? 25.89886 -24.95890 -16.95949 1.000 23.86377 ? 166  ASN   A ND2  1 
ATOM   915  H  H    . ASN   A 1 59  ? 28.45589 -22.36201 -18.87885 1.000 29.51936 ? 166  ASN   A H    1 
ATOM   916  H  HA   . ASN   A 1 59  ? 27.17343 -21.25539 -16.76224 1.000 27.82738 ? 166  ASN   A HA   1 
ATOM   917  H  HB2  . ASN   A 1 59  ? 28.16612 -23.87626 -17.07261 1.000 29.18400 ? 166  ASN   A HB2  1 
ATOM   918  H  HB3  . ASN   A 1 59  ? 27.72775 -23.32222 -15.64913 1.000 29.18400 ? 166  ASN   A HB3  1 
ATOM   919  H  HD21 . ASN   A 1 59  ? 25.09914 -25.23141 -17.12007 1.000 28.63652 ? 166  ASN   A HD21 1 
ATOM   920  H  HD22 . ASN   A 1 59  ? 26.53216 -25.52898 -16.84313 1.000 28.63652 ? 166  ASN   A HD22 1 
ATOM   921  N  N    . TYR   A 1 60  ? 30.18746 -20.99292 -17.19711 1.000 23.41484 ? 167  TYR   A N    1 
ATOM   922  C  CA   . TYR   A 1 60  ? 31.49209 -20.67927 -16.63621 1.000 23.25733 ? 167  TYR   A CA   1 
ATOM   923  C  C    . TYR   A 1 60  ? 31.43785 -19.41935 -15.78104 1.000 24.46051 ? 167  TYR   A C    1 
ATOM   924  O  O    . TYR   A 1 60  ? 30.80868 -18.42280 -16.14731 1.000 26.36298 ? 167  TYR   A O    1 
ATOM   925  C  CB   . TYR   A 1 60  ? 32.52687 -20.50300 -17.74141 1.000 23.16002 ? 167  TYR   A CB   1 
ATOM   926  C  CG   . TYR   A 1 60  ? 33.86228 -20.13634 -17.18452 1.000 22.80395 ? 167  TYR   A CG   1 
ATOM   927  C  CD1  . TYR   A 1 60  ? 34.61611 -21.07497 -16.49970 1.000 23.10795 ? 167  TYR   A CD1  1 
ATOM   928  C  CD2  . TYR   A 1 60  ? 34.36390 -18.84911 -17.30109 1.000 23.88901 ? 167  TYR   A CD2  1 
ATOM   929  C  CE1  . TYR   A 1 60  ? 35.82553 -20.75407 -15.96147 1.000 22.96317 ? 167  TYR   A CE1  1 
ATOM   930  C  CE2  . TYR   A 1 60  ? 35.59667 -18.51308 -16.74962 1.000 23.35778 ? 167  TYR   A CE2  1 
ATOM   931  C  CZ   . TYR   A 1 60  ? 36.31738 -19.47632 -16.08402 1.000 22.56318 ? 167  TYR   A CZ   1 
ATOM   932  O  OH   . TYR   A 1 60  ? 37.53991 -19.18573 -15.52249 1.000 24.93532 ? 167  TYR   A OH   1 
ATOM   933  H  H    . TYR   A 1 60  ? 30.13834 -20.91501 -18.05217 1.000 28.09781 ? 167  TYR   A H    1 
ATOM   934  H  HA   . TYR   A 1 60  ? 31.76837 -21.41796 -16.07150 1.000 27.90880 ? 167  TYR   A HA   1 
ATOM   935  H  HB2  . TYR   A 1 60  ? 32.61777 -21.33514 -18.23150 1.000 27.79202 ? 167  TYR   A HB2  1 
ATOM   936  H  HB3  . TYR   A 1 60  ? 32.24004 -19.79532 -18.33958 1.000 27.79202 ? 167  TYR   A HB3  1 
ATOM   937  H  HD1  . TYR   A 1 60  ? 34.29031 -21.94093 -16.40555 1.000 27.72954 ? 167  TYR   A HD1  1 
ATOM   938  H  HD2  . TYR   A 1 60  ? 33.87094 -18.20282 -17.75298 1.000 28.66681 ? 167  TYR   A HD2  1 
ATOM   939  H  HE1  . TYR   A 1 60  ? 36.31923 -21.40037 -15.51042 1.000 27.55580 ? 167  TYR   A HE1  1 
ATOM   940  H  HE2  . TYR   A 1 60  ? 35.92870 -17.64812 -16.83029 1.000 28.02933 ? 167  TYR   A HE2  1 
ATOM   941  H  HH   . TYR   A 1 60  ? 37.71487 -18.37012 -15.62132 1.000 29.92239 ? 167  TYR   A HH   1 
ATOM   942  N  N    . ASP   A 1 61  ? 32.12135 -19.47320 -14.64362 1.000 23.40274 ? 168  ASP   A N    1 
ATOM   943  C  CA   . ASP   A 1 61  ? 32.15285 -18.37777 -13.67913 1.000 23.60517 ? 168  ASP   A CA   1 
ATOM   944  C  C    . ASP   A 1 61  ? 33.59173 -17.98758 -13.37167 1.000 23.82028 ? 168  ASP   A C    1 
ATOM   945  O  O    . ASP   A 1 61  ? 34.28982 -18.73182 -12.65110 1.000 24.16256 ? 168  ASP   A O    1 
ATOM   946  C  CB   . ASP   A 1 61  ? 31.42359 -18.80620 -12.40549 1.000 24.22815 ? 168  ASP   A CB   1 
ATOM   947  C  CG   . ASP   A 1 61  ? 31.30593 -17.69185 -11.38425 1.000 26.46330 ? 168  ASP   A CG   1 
ATOM   948  O  OD1  . ASP   A 1 61  ? 31.79651 -16.56987 -11.62526 1.000 27.73980 ? 168  ASP   A OD1  1 
ATOM   949  O  OD2  . ASP   A 1 61  ? 30.71743 -17.95484 -10.32624 1.000 28.47428 ? 168  ASP   A OD2  1 
ATOM   950  H  H    . ASP   A 1 61  ? 32.58855 -20.15300 -14.40029 1.000 28.08329 ? 168  ASP   A H    1 
ATOM   951  H  HA   . ASP   A 1 61  ? 31.72241 -17.59635 -14.05994 1.000 28.32621 ? 168  ASP   A HA   1 
ATOM   952  H  HB2  . ASP   A 1 61  ? 30.52690 -19.09408 -12.63784 1.000 29.07378 ? 168  ASP   A HB2  1 
ATOM   953  H  HB3  . ASP   A 1 61  ? 31.91077 -19.53745 -11.99461 1.000 29.07378 ? 168  ASP   A HB3  1 
ATOM   954  N  N    . PRO   A 1 62  ? 34.07347 -16.84636 -13.86634 1.000 25.34076 ? 169  PRO   A N    1 
ATOM   955  C  CA   . PRO   A 1 62  ? 35.43775 -16.42010 -13.51527 1.000 25.28234 ? 169  PRO   A CA   1 
ATOM   956  C  C    . PRO   A 1 62  ? 35.63680 -16.25416 -12.02717 1.000 23.86526 ? 169  PRO   A C    1 
ATOM   957  O  O    . PRO   A 1 62  ? 36.75932 -16.43445 -11.52588 1.000 23.99111 ? 169  PRO   A O    1 
ATOM   958  C  CB   . PRO   A 1 62  ? 35.59273 -15.07785 -14.25059 1.000 27.56516 ? 169  PRO   A CB   1 
ATOM   959  C  CG   . PRO   A 1 62  ? 34.51993 -15.04831 -15.26942 1.000 30.02370 ? 169  PRO   A CG   1 
ATOM   960  C  CD   . PRO   A 1 62  ? 33.38632 -15.85305 -14.70620 1.000 27.57517 ? 169  PRO   A CD   1 
ATOM   961  H  HA   . PRO   A 1 62  ? 36.08326 -17.05352 -13.86600 1.000 30.33880 ? 169  PRO   A HA   1 
ATOM   962  H  HB2  . PRO   A 1 62  ? 35.48965 -14.34692 -13.62129 1.000 33.07820 ? 169  PRO   A HB2  1 
ATOM   963  H  HB3  . PRO   A 1 62  ? 36.46641 -15.03405 -14.66972 1.000 33.07820 ? 169  PRO   A HB3  1 
ATOM   964  H  HG2  . PRO   A 1 62  ? 34.24434 -14.13154 -15.42588 1.000 36.02844 ? 169  PRO   A HG2  1 
ATOM   965  H  HG3  . PRO   A 1 62  ? 34.84315 -15.44298 -16.09444 1.000 36.02844 ? 169  PRO   A HG3  1 
ATOM   966  H  HD2  . PRO   A 1 62  ? 32.79732 -15.29641 -14.17316 1.000 33.09021 ? 169  PRO   A HD2  1 
ATOM   967  H  HD3  . PRO   A 1 62  ? 32.88334 -16.28584 -15.41374 1.000 33.09021 ? 169  PRO   A HD3  1 
ATOM   968  N  N    . GLY   A 1 63  ? 34.56940 -15.91679 -11.29873 1.000 23.98001 ? 170  GLY   A N    1 
ATOM   969  C  CA   . GLY   A 1 63  ? 34.64732 -15.78456 -9.85602  1.000 25.00990 ? 170  GLY   A CA   1 
ATOM   970  C  C    . GLY   A 1 63  ? 34.80014 -17.09198 -9.11793  1.000 23.19194 ? 170  GLY   A C    1 
ATOM   971  O  O    . GLY   A 1 63  ? 35.03689 -17.07788 -7.90466  1.000 25.74042 ? 170  GLY   A O    1 
ATOM   972  H  H    . GLY   A 1 63  ? 33.78875 -15.75998 -11.62367 1.000 28.77601 ? 170  GLY   A H    1 
ATOM   973  H  HA2  . GLY   A 1 63  ? 35.40898 -15.22648 -9.63393  1.000 30.01188 ? 170  GLY   A HA2  1 
ATOM   974  H  HA3  . GLY   A 1 63  ? 33.83785 -15.35556 -9.53725  1.000 30.01188 ? 170  GLY   A HA3  1 
ATOM   975  N  N    . ALA   A 1 64  ? 34.66660 -18.21681 -9.81542  1.000 23.06041 ? 171  ALA   A N    1 
ATOM   976  C  CA   . ALA   A 1 64  ? 34.92413 -19.52094 -9.23639  1.000 23.55324 ? 171  ALA   A CA   1 
ATOM   977  C  C    . ALA   A 1 64  ? 36.27588 -20.07533 -9.66375  1.000 22.67174 ? 171  ALA   A C    1 
ATOM   978  O  O    . ALA   A 1 64  ? 36.53373 -21.26780 -9.47795  1.000 24.08848 ? 171  ALA   A O    1 
ATOM   979  C  CB   . ALA   A 1 64  ? 33.81699 -20.50280 -9.61063  1.000 23.71582 ? 171  ALA   A CB   1 
ATOM   980  H  H    . ALA   A 1 64  ? 34.42348 -18.24519 -10.63986 1.000 27.67249 ? 171  ALA   A H    1 
ATOM   981  H  HA   . ALA   A 1 64  ? 34.92260 -19.43058 -8.27061  1.000 28.26389 ? 171  ALA   A HA   1 
ATOM   982  H  HB1  . ALA   A 1 64  ? 34.04133 -21.37966 -9.26182  1.000 28.45899 ? 171  ALA   A HB1  1 
ATOM   983  H  HB2  . ALA   A 1 64  ? 32.98072 -20.19760 -9.22540  1.000 28.45899 ? 171  ALA   A HB2  1 
ATOM   984  H  HB3  . ALA   A 1 64  ? 33.74173 -20.54054 -10.57697 1.000 28.45899 ? 171  ALA   A HB3  1 
ATOM   985  N  N    . SER   A 1 65  ? 37.14289 -19.22439 -10.21229 1.000 21.95989 ? 172  SER   A N    1 
ATOM   986  C  CA   . SER   A 1 65  ? 38.33190 -19.68484 -10.90073 1.000 21.89433 ? 172  SER   A CA   1 
ATOM   987  C  C    . SER   A 1 65  ? 39.55830 -18.87970 -10.51430 1.000 22.11855 ? 172  SER   A C    1 
ATOM   988  O  O    . SER   A 1 65  ? 39.47922 -17.68781 -10.21983 1.000 23.13031 ? 172  SER   A O    1 
ATOM   989  C  CB   . SER   A 1 65  ? 38.13936 -19.57066 -12.40635 1.000 23.36966 ? 172  SER   A CB   1 
ATOM   990  O  OG   . SER   A 1 65  ? 37.06692 -20.38448 -12.82864 1.000 24.68153 ? 172  SER   A OG   1 
ATOM   991  H  H    . SER   A 1 65  ? 37.05748 -18.36881 -10.19509 1.000 26.35187 ? 172  SER   A H    1 
ATOM   992  H  HA   . SER   A 1 65  ? 38.50088 -20.60251 -10.63572 1.000 26.27319 ? 172  SER   A HA   1 
ATOM   993  H  HB2  . SER   A 1 65  ? 37.94552 -18.64752 -12.63249 1.000 28.04359 ? 172  SER   A HB2  1 
ATOM   994  H  HB3  . SER   A 1 65  ? 38.95104 -19.85821 -12.85289 1.000 28.04359 ? 172  SER   A HB3  1 
ATOM   995  H  HG   . SER   A 1 65  ? 37.00082 -20.36112 -13.66571 1.000 29.61784 ? 172  SER   A HG   1 
ATOM   996  N  N    . PHE   A 1 66  ? 40.70830 -19.53982 -10.60455 1.000 21.32656 ? 173  PHE   A N    1 
ATOM   997  C  CA   . PHE   A 1 66  ? 41.99382 -18.88622 -10.44367 1.000 23.33650 ? 173  PHE   A CA   1 
ATOM   998  C  C    . PHE   A 1 66  ? 43.07546 -19.82652 -10.94703 1.000 22.93528 ? 173  PHE   A C    1 
ATOM   999  O  O    . PHE   A 1 66  ? 42.87369 -21.03860 -11.04308 1.000 20.91001 ? 173  PHE   A O    1 
ATOM   1000 C  CB   . PHE   A 1 66  ? 42.25600 -18.49470 -8.97888  1.000 22.30518 ? 173  PHE   A CB   1 
ATOM   1001 C  CG   . PHE   A 1 66  ? 43.16703 -17.32286 -8.84247  1.000 23.44291 ? 173  PHE   A CG   1 
ATOM   1002 C  CD1  . PHE   A 1 66  ? 42.68609 -16.03372 -8.99917  1.000 25.30620 ? 173  PHE   A CD1  1 
ATOM   1003 C  CD2  . PHE   A 1 66  ? 44.50631 -17.50078 -8.57762  1.000 24.14657 ? 173  PHE   A CD2  1 
ATOM   1004 C  CE1  . PHE   A 1 66  ? 43.54260 -14.94544 -8.89611  1.000 26.55566 ? 173  PHE   A CE1  1 
ATOM   1005 C  CE2  . PHE   A 1 66  ? 45.35083 -16.42071 -8.47463  1.000 25.63951 ? 173  PHE   A CE2  1 
ATOM   1006 C  CZ   . PHE   A 1 66  ? 44.86849 -15.14384 -8.63855  1.000 26.69585 ? 173  PHE   A CZ   1 
ATOM   1007 H  H    . PHE   A 1 66  ? 40.76784 -20.38329 -10.76147 1.000 25.59187 ? 173  PHE   A H    1 
ATOM   1008 H  HA   . PHE   A 1 66  ? 42.01388 -18.07904 -10.98123 1.000 28.00381 ? 173  PHE   A HA   1 
ATOM   1009 H  HB2  . PHE   A 1 66  ? 41.41204 -18.26806 -8.55785  1.000 26.76621 ? 173  PHE   A HB2  1 
ATOM   1010 H  HB3  . PHE   A 1 66  ? 42.66420 -19.24587 -8.52061  1.000 26.76621 ? 173  PHE   A HB3  1 
ATOM   1011 H  HD1  . PHE   A 1 66  ? 41.78326 -15.89582 -9.17463  1.000 30.36744 ? 173  PHE   A HD1  1 
ATOM   1012 H  HD2  . PHE   A 1 66  ? 44.84328 -18.36053 -8.46724  1.000 28.97588 ? 173  PHE   A HD2  1 
ATOM   1013 H  HE1  . PHE   A 1 66  ? 43.21323 -14.08224 -9.00246  1.000 31.86679 ? 173  PHE   A HE1  1 
ATOM   1014 H  HE2  . PHE   A 1 66  ? 46.25306 -16.55463 -8.29312  1.000 30.76742 ? 173  PHE   A HE2  1 
ATOM   1015 H  HZ   . PHE   A 1 66  ? 45.44443 -14.41649 -8.57410  1.000 32.03502 ? 173  PHE   A HZ   1 
ATOM   1016 N  N    . ASP   A 1 67  ? 44.23676 -19.25001 -11.24916 1.000 22.99868 ? 174  ASP   A N    1 
ATOM   1017 C  CA   . ASP   A 1 67  ? 45.41800 -20.00964 -11.64342 1.000 22.93564 ? 174  ASP   A CA   1 
ATOM   1018 C  C    . ASP   A 1 67  ? 46.47807 -19.78893 -10.57509 1.000 23.30305 ? 174  ASP   A C    1 
ATOM   1019 O  O    . ASP   A 1 67  ? 47.19619 -18.78671 -10.59779 1.000 22.17880 ? 174  ASP   A O    1 
ATOM   1020 C  CB   . ASP   A 1 67  ? 45.89304 -19.57160 -13.02020 1.000 21.79378 ? 174  ASP   A CB   1 
ATOM   1021 C  CG   . ASP   A 1 67  ? 47.07387 -20.36871 -13.52579 1.000 22.44744 ? 174  ASP   A CG   1 
ATOM   1022 O  OD1  . ASP   A 1 67  ? 47.70471 -21.13283 -12.74946 1.000 23.47998 ? 174  ASP   A OD1  1 
ATOM   1023 O  OD2  . ASP   A 1 67  ? 47.36881 -20.21970 -14.72651 1.000 23.91057 ? 174  ASP   A OD2  1 
ATOM   1024 H  H    . ASP   A 1 67  ? 44.36623 -18.39999 -11.23210 1.000 27.59842 ? 174  ASP   A H    1 
ATOM   1025 H  HA   . ASP   A 1 67  ? 45.21558 -20.95764 -11.67849 1.000 27.52277 ? 174  ASP   A HA   1 
ATOM   1026 H  HB2  . ASP   A 1 67  ? 45.16631 -19.68194 -13.65312 1.000 26.15254 ? 174  ASP   A HB2  1 
ATOM   1027 H  HB3  . ASP   A 1 67  ? 46.15855 -18.63955 -12.97911 1.000 26.15254 ? 174  ASP   A HB3  1 
ATOM   1028 N  N    A VAL   A 1 68  ? 46.58033 -20.72694 -9.62426  0.569 23.80768 ? 175  VAL   A N    1 
ATOM   1029 N  N    B VAL   A 1 68  ? 46.56075 -20.72317 -9.63474  0.431 23.14387 ? 175  VAL   A N    1 
ATOM   1030 C  CA   A VAL   A 1 68  ? 47.57916 -20.60803 -8.56257  0.569 24.02158 ? 175  VAL   A CA   1 
ATOM   1031 C  CA   B VAL   A 1 68  ? 47.56325 -20.60334 -8.58926  0.431 22.87226 ? 175  VAL   A CA   1 
ATOM   1032 C  C    A VAL   A 1 68  ? 48.92866 -21.19070 -8.95703  0.569 22.79640 ? 175  VAL   A C    1 
ATOM   1033 C  C    B VAL   A 1 68  ? 48.93915 -20.97111 -9.12277  0.431 22.60396 ? 175  VAL   A C    1 
ATOM   1034 O  O    A VAL   A 1 68  ? 49.91406 -21.00111 -8.22677  0.569 23.28046 ? 175  VAL   A O    1 
ATOM   1035 O  O    B VAL   A 1 68  ? 49.94578 -20.39430 -8.69333  0.431 22.80451 ? 175  VAL   A O    1 
ATOM   1036 C  CB   A VAL   A 1 68  ? 47.10394 -21.27438 -7.25418  0.569 25.24794 ? 175  VAL   A CB   1 
ATOM   1037 C  CB   B VAL   A 1 68  ? 47.15529 -21.46472 -7.38589  0.431 22.54219 ? 175  VAL   A CB   1 
ATOM   1038 C  CG1  A VAL   A 1 68  ? 45.79793 -20.63567 -6.79129  0.569 26.87515 ? 175  VAL   A CG1  1 
ATOM   1039 C  CG1  B VAL   A 1 68  ? 48.18048 -21.35589 -6.28774  0.431 22.44226 ? 175  VAL   A CG1  1 
ATOM   1040 C  CG2  A VAL   A 1 68  ? 46.95049 -22.77645 -7.42349  0.569 25.53436 ? 175  VAL   A CG2  1 
ATOM   1041 C  CG2  B VAL   A 1 68  ? 45.78105 -21.03341 -6.88964  0.431 23.49036 ? 175  VAL   A CG2  1 
ATOM   1042 H  H    A VAL   A 1 68  ? 46.08845 -21.43069 -9.57528  0.569 28.56922 ? 175  VAL   A H    1 
ATOM   1043 H  H    B VAL   A 1 68  ? 46.05942 -21.41990 -9.58147  0.431 27.77264 ? 175  VAL   A H    1 
ATOM   1044 H  HA   A VAL   A 1 68  ? 47.69911 -19.66131 -8.38868  0.569 28.82589 ? 175  VAL   A HA   1 
ATOM   1045 H  HA   B VAL   A 1 68  ? 47.61140 -19.68222 -8.28905  0.431 27.44671 ? 175  VAL   A HA   1 
ATOM   1046 H  HB   A VAL   A 1 68  ? 47.77496 -21.13407 -6.56793  0.569 30.29752 ? 175  VAL   A HB   1 
ATOM   1047 H  HB   B VAL   A 1 68  ? 47.10864 -22.39562 -7.65448  0.431 27.05063 ? 175  VAL   A HB   1 
ATOM   1048 H  HG11 A VAL   A 1 68  ? 45.48881 -21.09189 -5.99303  0.569 32.25018 ? 175  VAL   A HG11 1 
ATOM   1049 H  HG11 B VAL   A 1 68  ? 47.82671 -21.76705 -5.48357  0.431 26.93071 ? 175  VAL   A HG11 1 
ATOM   1050 H  HG12 A VAL   A 1 68  ? 45.95627 -19.69873 -6.59644  0.569 32.25018 ? 175  VAL   A HG12 1 
ATOM   1051 H  HG12 B VAL   A 1 68  ? 48.98969 -21.81346 -6.56469  0.431 26.93071 ? 175  VAL   A HG12 1 
ATOM   1052 H  HG13 A VAL   A 1 68  ? 45.13774 -20.71980 -7.49696  0.569 32.25018 ? 175  VAL   A HG13 1 
ATOM   1053 H  HG13 B VAL   A 1 68  ? 48.36986 -20.41871 -6.12425  0.431 26.93071 ? 175  VAL   A HG13 1 
ATOM   1054 H  HG21 A VAL   A 1 68  ? 46.60270 -23.15317 -6.60006  0.569 30.64123 ? 175  VAL   A HG21 1 
ATOM   1055 H  HG21 B VAL   A 1 68  ? 45.54864 -21.55818 -6.10765  0.431 28.18843 ? 175  VAL   A HG21 1 
ATOM   1056 H  HG22 A VAL   A 1 68  ? 46.33519 -22.95083 -8.15281  0.569 30.64123 ? 175  VAL   A HG22 1 
ATOM   1057 H  HG22 B VAL   A 1 68  ? 45.80971 -20.09157 -6.65938  0.431 28.18843 ? 175  VAL   A HG22 1 
ATOM   1058 H  HG23 A VAL   A 1 68  ? 47.81789 -23.16199 -7.62316  0.569 30.64123 ? 175  VAL   A HG23 1 
ATOM   1059 H  HG23 B VAL   A 1 68  ? 45.13016 -21.18225 -7.59327  0.431 28.18843 ? 175  VAL   A HG23 1 
ATOM   1060 N  N    . ASN   A 1 69  ? 49.00727 -21.89751 -10.08510 1.000 22.53037 ? 176  ASN   A N    1 
ATOM   1061 C  CA   . ASN   A 1 69  ? 50.30281 -22.33919 -10.59561 1.000 21.62630 ? 176  ASN   A CA   1 
ATOM   1062 C  C    . ASN   A 1 69  ? 51.08036 -21.18704 -11.23088 1.000 24.80455 ? 176  ASN   A C    1 
ATOM   1063 O  O    . ASN   A 1 69  ? 52.29011 -21.05894 -11.01870 1.000 26.16881 ? 176  ASN   A O    1 
ATOM   1064 C  CB   . ASN   A 1 69  ? 50.11663 -23.46557 -11.61473 1.000 21.05461 ? 176  ASN   A CB   1 
ATOM   1065 C  CG   . ASN   A 1 69  ? 49.61737 -24.77207 -10.98317 1.000 20.67264 ? 176  ASN   A CG   1 
ATOM   1066 O  OD1  . ASN   A 1 69  ? 48.70669 -25.41575 -11.51114 1.000 21.30801 ? 176  ASN   A OD1  1 
ATOM   1067 N  ND2  . ASN   A 1 69  ? 50.22211 -25.16825 -9.86265  1.000 21.68958 ? 176  ASN   A ND2  1 
ATOM   1068 H  H    A ASN   A 1 69  ? 48.33460 -22.13132 -10.56723 0.459 27.03644 ? 176  ASN   A H    1 
ATOM   1069 H  H    B ASN   A 1 69  ? 48.32879 -22.27819 -10.45162 0.541 27.03644 ? 176  ASN   A H    1 
ATOM   1070 H  HA   . ASN   A 1 69  ? 50.82002 -22.68181 -9.84995  1.000 25.95156 ? 176  ASN   A HA   1 
ATOM   1071 H  HB2  . ASN   A 1 69  ? 49.46544 -23.18630 -12.27719 1.000 25.26553 ? 176  ASN   A HB2  1 
ATOM   1072 H  HB3  . ASN   A 1 69  ? 50.96811 -23.64706 -12.04245 1.000 25.26553 ? 176  ASN   A HB3  1 
ATOM   1073 H  HD21 . ASN   A 1 69  ? 49.97484 -25.89463 -9.47428  1.000 26.02749 ? 176  ASN   A HD21 1 
ATOM   1074 H  HD22 . ASN   A 1 69  ? 50.85939 -24.69737 -9.52837  1.000 26.02749 ? 176  ASN   A HD22 1 
ATOM   1075 N  N    . ASP   A 1 70  ? 50.41183 -20.34465 -12.01921 1.000 24.03353 ? 177  ASP   A N    1 
ATOM   1076 C  CA   . ASP   A 1 70  ? 51.06596 -19.22423 -12.67991 1.000 25.46514 ? 177  ASP   A CA   1 
ATOM   1077 C  C    . ASP   A 1 70  ? 50.69484 -17.88789 -12.05756 1.000 25.15540 ? 177  ASP   A C    1 
ATOM   1078 O  O    . ASP   A 1 70  ? 51.15388 -16.84907 -12.53710 1.000 26.65440 ? 177  ASP   A O    1 
ATOM   1079 C  CB   . ASP   A 1 70  ? 50.72299 -19.20718 -14.17682 1.000 26.44600 ? 177  ASP   A CB   1 
ATOM   1080 C  CG   . ASP   A 1 70  ? 51.49194 -20.25535 -14.97592 1.000 31.20741 ? 177  ASP   A CG   1 
ATOM   1081 O  OD1  . ASP   A 1 70  ? 52.45937 -20.83684 -14.45205 1.000 36.62903 ? 177  ASP   A OD1  1 
ATOM   1082 O  OD2  . ASP   A 1 70  ? 51.12167 -20.49587 -16.13882 1.000 31.30626 ? 177  ASP   A OD2  1 
ATOM   1083 H  H    . ASP   A 1 70  ? 49.57036 -20.40512 -12.18613 1.000 28.84024 ? 177  ASP   A H    1 
ATOM   1084 H  HA   . ASP   A 1 70  ? 52.02617 -19.33854 -12.60355 1.000 30.55817 ? 177  ASP   A HA   1 
ATOM   1085 H  HB2  . ASP   A 1 70  ? 49.77548 -19.38431 -14.28521 1.000 31.73520 ? 177  ASP   A HB2  1 
ATOM   1086 H  HB3  . ASP   A 1 70  ? 50.94111 -18.33472 -14.54032 1.000 31.73520 ? 177  ASP   A HB3  1 
ATOM   1087 N  N    . GLN   A 1 71  ? 49.85032 -17.88336 -11.02456 1.000 26.67516 ? 178  GLN   A N    1 
ATOM   1088 C  CA   . GLN   A 1 71  ? 49.48262 -16.67123 -10.29458 1.000 27.27076 ? 178  GLN   A CA   1 
ATOM   1089 C  C    . GLN   A 1 71  ? 48.79683 -15.65682 -11.21899 1.000 26.25432 ? 178  GLN   A C    1 
ATOM   1090 O  O    . GLN   A 1 71  ? 49.26492 -14.53449 -11.43248 1.000 27.40802 ? 178  GLN   A O    1 
ATOM   1091 C  CB   . GLN   A 1 71  ? 50.70986 -16.06637 -9.59674  1.000 30.27597 ? 178  GLN   A CB   1 
ATOM   1092 C  CG   . GLN   A 1 71  ? 51.45959 -17.06900 -8.71460  1.000 32.73793 ? 178  GLN   A CG   1 
ATOM   1093 C  CD   . GLN   A 1 71  ? 52.34184 -16.40931 -7.66390  1.000 34.86343 ? 178  GLN   A CD   1 
ATOM   1094 O  OE1  . GLN   A 1 71  ? 53.12486 -15.50888 -7.96571  0.000 34.89072 ? 178  GLN   A OE1  1 
ATOM   1095 N  NE2  . GLN   A 1 71  ? 52.20365 -16.84967 -6.41596  0.000 34.89072 ? 178  GLN   A NE2  1 
ATOM   1096 H  H    . GLN   A 1 71  ? 49.46722 -18.59060 -10.72020 1.000 32.01019 ? 178  GLN   A H    1 
ATOM   1097 H  HA   . GLN   A 1 71  ? 48.83807 -16.90803 -9.60946  1.000 32.72492 ? 178  GLN   A HA   1 
ATOM   1098 H  HB2  . GLN   A 1 71  ? 51.32700 -15.74325 -10.27174 1.000 36.33117 ? 178  GLN   A HB2  1 
ATOM   1099 H  HB3  . GLN   A 1 71  ? 50.42006 -15.33186 -9.03334  1.000 36.33117 ? 178  GLN   A HB3  1 
ATOM   1100 H  HG2  . GLN   A 1 71  ? 50.81285 -17.62520 -8.25278  1.000 39.28552 ? 178  GLN   A HG2  1 
ATOM   1101 H  HG3  . GLN   A 1 71  ? 52.02768 -17.61816 -9.27727  1.000 39.28552 ? 178  GLN   A HG3  1 
ATOM   1102 H  HE21 . GLN   A 1 71  ? 51.63905 -17.47417 -6.24039  0.000 41.86887 ? 178  GLN   A HE21 1 
ATOM   1103 H  HE22 . GLN   A 1 71  ? 52.67893 -16.50980 -5.78493  0.000 41.86887 ? 178  GLN   A HE22 1 
ATOM   1104 N  N    . ASP   A 1 72  ? 47.65202 -16.06790 -11.75085 1.000 25.45657 ? 179  ASP   A N    1 
ATOM   1105 C  CA   . ASP   A 1 72  ? 46.82230 -15.18678 -12.56360 1.000 26.30395 ? 179  ASP   A CA   1 
ATOM   1106 C  C    . ASP   A 1 72  ? 45.38872 -15.68080 -12.46903 1.000 26.02523 ? 179  ASP   A C    1 
ATOM   1107 O  O    . ASP   A 1 72  ? 45.12655 -16.76216 -11.92361 1.000 25.91377 ? 179  ASP   A O    1 
ATOM   1108 C  CB   . ASP   A 1 72  ? 47.31905 -15.11550 -14.01863 1.000 25.58587 ? 179  ASP   A CB   1 
ATOM   1109 C  CG   . ASP   A 1 72  ? 47.15938 -16.42623 -14.77950 1.000 26.34468 ? 179  ASP   A CG   1 
ATOM   1110 O  OD1  . ASP   A 1 72  ? 46.01636 -16.85548 -15.01712 1.000 25.65629 ? 179  ASP   A OD1  1 
ATOM   1111 O  OD2  . ASP   A 1 72  ? 48.18121 -17.01879 -15.17263 1.000 27.78792 ? 179  ASP   A OD2  1 
ATOM   1112 H  H    A ASP   A 1 72  ? 47.33092 -16.85991 -11.65480 0.550 30.54789 ? 179  ASP   A H    1 
ATOM   1113 H  H    B ASP   A 1 72  ? 47.33092 -16.85991 -11.65480 0.450 30.54789 ? 179  ASP   A H    1 
ATOM   1114 H  HA   . ASP   A 1 72  ? 46.84707 -14.28336 -12.21130 1.000 31.56474 ? 179  ASP   A HA   1 
ATOM   1115 H  HB2  . ASP   A 1 72  ? 46.81274 -14.43525 -14.48961 1.000 30.70304 ? 179  ASP   A HB2  1 
ATOM   1116 H  HB3  . ASP   A 1 72  ? 48.26151 -14.88603 -14.01708 1.000 30.70304 ? 179  ASP   A HB3  1 
ATOM   1117 N  N    . PRO   A 1 73  ? 44.42121 -14.89329 -12.95157 1.000 27.33909 ? 180  PRO   A N    1 
ATOM   1118 C  CA   . PRO   A 1 73  ? 43.01302 -15.27311 -12.75401 1.000 27.35405 ? 180  PRO   A CA   1 
ATOM   1119 C  C    . PRO   A 1 73  ? 42.50482 -16.33222 -13.70387 1.000 25.42887 ? 180  PRO   A C    1 
ATOM   1120 O  O    . PRO   A 1 73  ? 41.40063 -16.84147 -13.48167 1.000 25.66280 ? 180  PRO   A O    1 
ATOM   1121 C  CB   . PRO   A 1 73  ? 42.24488 -13.95845 -12.98836 1.000 29.33549 ? 180  PRO   A CB   1 
ATOM   1122 C  CG   . PRO   A 1 73  ? 43.26716 -12.89816 -13.11789 1.000 30.54778 ? 180  PRO   A CG   1 
ATOM   1123 C  CD   . PRO   A 1 73  ? 44.54581 -13.53824 -13.50850 1.000 29.12593 ? 180  PRO   A CD   1 
ATOM   1124 H  HA   . PRO   A 1 73  ? 42.89219 -15.56818 -11.83791 1.000 32.82486 ? 180  PRO   A HA   1 
ATOM   1125 H  HB2  . PRO   A 1 73  ? 41.72013 -14.02927 -13.80108 1.000 35.20259 ? 180  PRO   A HB2  1 
ATOM   1126 H  HB3  . PRO   A 1 73  ? 41.66330 -13.78280 -12.23218 1.000 35.20259 ? 180  PRO   A HB3  1 
ATOM   1127 H  HG2  . PRO   A 1 73  ? 42.98630 -12.26695 -13.79877 1.000 36.65733 ? 180  PRO   A HG2  1 
ATOM   1128 H  HG3  . PRO   A 1 73  ? 43.36538 -12.44515 -12.26581 1.000 36.65733 ? 180  PRO   A HG3  1 
ATOM   1129 H  HD2  . PRO   A 1 73  ? 44.63776 -13.56760 -14.47368 1.000 34.95112 ? 180  PRO   A HD2  1 
ATOM   1130 H  HD3  . PRO   A 1 73  ? 45.30062 -13.07112 -13.11739 1.000 34.95112 ? 180  PRO   A HD3  1 
ATOM   1131 N  N    . ASP   A 1 74  ? 43.26912 -16.66811 -14.74228 1.000 25.05723 ? 181  ASP   A N    1 
ATOM   1132 C  CA   . ASP   A 1 74  ? 42.77124 -17.41458 -15.88796 1.000 24.91423 ? 181  ASP   A CA   1 
ATOM   1133 C  C    . ASP   A 1 74  ? 43.20257 -18.87283 -15.79724 1.000 25.17473 ? 181  ASP   A C    1 
ATOM   1134 O  O    . ASP   A 1 74  ? 44.39637 -19.17208 -15.96343 1.000 24.96969 ? 181  ASP   A O    1 
ATOM   1135 C  CB   . ASP   A 1 74  ? 43.29041 -16.76062 -17.17647 1.000 28.33660 ? 181  ASP   A CB   1 
ATOM   1136 C  CG   . ASP   A 1 74  ? 42.81190 -17.45673 -18.43514 1.000 29.85515 ? 181  ASP   A CG   1 
ATOM   1137 O  OD1  . ASP   A 1 74  ? 42.17651 -18.52536 -18.33247 1.000 28.66960 ? 181  ASP   A OD1  1 
ATOM   1138 O  OD2  . ASP   A 1 74  ? 43.08875 -16.92376 -19.54365 1.000 31.23891 ? 181  ASP   A OD2  1 
ATOM   1139 H  H    . ASP   A 1 74  ? 44.10311 -16.46805 -14.80589 1.000 30.06867 ? 181  ASP   A H    1 
ATOM   1140 H  HA   . ASP   A 1 74  ? 41.80126 -17.40927 -15.89005 1.000 29.89708 ? 181  ASP   A HA   1 
ATOM   1141 H  HB2  . ASP   A 1 74  ? 42.98198 -15.84153 -17.20874 1.000 34.00392 ? 181  ASP   A HB2  1 
ATOM   1142 H  HB3  . ASP   A 1 74  ? 44.26009 -16.78522 -17.17273 1.000 34.00392 ? 181  ASP   A HB3  1 
ATOM   1143 N  N    . PRO   A 1 75  ? 42.26920 -19.81300 -15.54082 1.000 22.91132 ? 182  PRO   A N    1 
ATOM   1144 C  CA   . PRO   A 1 75  ? 42.64730 -21.21071 -15.28933 1.000 21.81049 ? 182  PRO   A CA   1 
ATOM   1145 C  C    . PRO   A 1 75  ? 42.73625 -22.05606 -16.54457 1.000 21.63418 ? 182  PRO   A C    1 
ATOM   1146 O  O    . PRO   A 1 75  ? 42.66219 -23.29308 -16.46594 1.000 21.73460 ? 182  PRO   A O    1 
ATOM   1147 C  CB   . PRO   A 1 75  ? 41.50017 -21.70247 -14.40240 1.000 22.30735 ? 182  PRO   A CB   1 
ATOM   1148 C  CG   . PRO   A 1 75  ? 40.31597 -21.01101 -15.06647 1.000 23.00228 ? 182  PRO   A CG   1 
ATOM   1149 C  CD   . PRO   A 1 75  ? 40.81568 -19.61586 -15.37401 1.000 23.28600 ? 182  PRO   A CD   1 
ATOM   1150 H  HA   . PRO   A 1 75  ? 43.49741 -21.24183 -14.82325 1.000 26.17258 ? 182  PRO   A HA   1 
ATOM   1151 H  HB2  . PRO   A 1 75  ? 41.42284 -22.66873 -14.43792 1.000 26.76883 ? 182  PRO   A HB2  1 
ATOM   1152 H  HB3  . PRO   A 1 75  ? 41.62155 -21.41288 -13.48463 1.000 26.76883 ? 182  PRO   A HB3  1 
ATOM   1153 H  HG2  . PRO   A 1 75  ? 40.06978 -21.48003 -15.87907 1.000 27.60274 ? 182  PRO   A HG2  1 
ATOM   1154 H  HG3  . PRO   A 1 75  ? 39.56169 -20.98461 -14.45716 1.000 27.60274 ? 182  PRO   A HG3  1 
ATOM   1155 H  HD2  . PRO   A 1 75  ? 40.41617 -19.27698 -16.19038 1.000 27.94320 ? 182  PRO   A HD2  1 
ATOM   1156 H  HD3  . PRO   A 1 75  ? 40.63031 -19.01154 -14.63825 1.000 27.94320 ? 182  PRO   A HD3  1 
ATOM   1157 N  N    . GLN   A 1 76  ? 42.86105 -21.42029 -17.70215 1.000 22.34401 ? 183  GLN   A N    1 
ATOM   1158 C  CA   . GLN   A 1 76  ? 42.90532 -22.18576 -18.93937 1.000 21.44807 ? 183  GLN   A CA   1 
ATOM   1159 C  C    . GLN   A 1 76  ? 44.00771 -23.23789 -18.85454 1.000 22.08573 ? 183  GLN   A C    1 
ATOM   1160 O  O    . GLN   A 1 76  ? 45.11311 -22.93962 -18.37699 1.000 22.85224 ? 183  GLN   A O    1 
ATOM   1161 C  CB   . GLN   A 1 76  ? 43.14905 -21.26150 -20.13486 1.000 23.09839 ? 183  GLN   A CB   1 
ATOM   1162 C  CG   . GLN   A 1 76  ? 42.87807 -21.93769 -21.46921 1.000 23.99812 ? 183  GLN   A CG   1 
ATOM   1163 C  CD   . GLN   A 1 76  ? 41.39177 -22.02695 -21.79492 1.000 26.42144 ? 183  GLN   A CD   1 
ATOM   1164 O  OE1  . GLN   A 1 76  ? 40.56249 -21.38956 -21.15441 1.000 30.09312 ? 183  GLN   A OE1  1 
ATOM   1165 N  NE2  . GLN   A 1 76  ? 41.05596 -22.81649 -22.80066 1.000 27.69030 ? 183  GLN   A NE2  1 
ATOM   1166 H  H    . GLN   A 1 76  ? 42.92064 -20.56760 -17.79682 1.000 26.81282 ? 183  GLN   A H    1 
ATOM   1167 H  HA   . GLN   A 1 76  ? 42.05588 -22.63415 -19.07463 1.000 25.73768 ? 183  GLN   A HA   1 
ATOM   1168 H  HB2  . GLN   A 1 76  ? 42.56210 -20.49253 -20.06363 1.000 27.71807 ? 183  GLN   A HB2  1 
ATOM   1169 H  HB3  . GLN   A 1 76  ? 44.07533 -20.97368 -20.12711 1.000 27.71807 ? 183  GLN   A HB3  1 
ATOM   1170 H  HG2  . GLN   A 1 76  ? 43.30947 -21.42988 -22.17414 1.000 28.79774 ? 183  GLN   A HG2  1 
ATOM   1171 H  HG3  . GLN   A 1 76  ? 43.23423 -22.83960 -21.44446 1.000 28.79774 ? 183  GLN   A HG3  1 
ATOM   1172 H  HE21 . GLN   A 1 76  ? 41.66376 -23.24578 -23.23181 1.000 33.22836 ? 183  GLN   A HE21 1 
ATOM   1173 H  HE22 . GLN   A 1 76  ? 40.22970 -22.90083 -23.02379 1.000 33.22836 ? 183  GLN   A HE22 1 
ATOM   1174 N  N    . PRO   A 1 77  ? 43.75363 -24.46996 -19.28882 1.000 21.72998 ? 184  PRO   A N    1 
ATOM   1175 C  CA   . PRO   A 1 77  ? 44.78876 -25.49943 -19.20408 1.000 22.77076 ? 184  PRO   A CA   1 
ATOM   1176 C  C    . PRO   A 1 77  ? 45.94353 -25.22880 -20.15103 1.000 23.49545 ? 184  PRO   A C    1 
ATOM   1177 O  O    . PRO   A 1 77  ? 45.81487 -24.52616 -21.16090 1.000 23.86700 ? 184  PRO   A O    1 
ATOM   1178 C  CB   . PRO   A 1 77  ? 44.05863 -26.79027 -19.59678 1.000 23.64265 ? 184  PRO   A CB   1 
ATOM   1179 C  CG   . PRO   A 1 77  ? 42.59435 -26.46814 -19.52332 1.000 24.75436 ? 184  PRO   A CG   1 
ATOM   1180 C  CD   . PRO   A 1 77  ? 42.47777 -25.00844 -19.79144 1.000 22.99330 ? 184  PRO   A CD   1 
ATOM   1181 H  HA   . PRO   A 1 77  ? 45.11748 -25.56684 -18.29396 1.000 27.32492 ? 184  PRO   A HA   1 
ATOM   1182 H  HB2  . PRO   A 1 77  ? 44.31003 -27.04719 -20.49771 1.000 28.37118 ? 184  PRO   A HB2  1 
ATOM   1183 H  HB3  . PRO   A 1 77  ? 44.28732 -27.49790 -18.97398 1.000 28.37118 ? 184  PRO   A HB3  1 
ATOM   1184 H  HG2  . PRO   A 1 77  ? 42.11417 -26.97891 -20.19373 1.000 29.70524 ? 184  PRO   A HG2  1 
ATOM   1185 H  HG3  . PRO   A 1 77  ? 42.25750 -26.68192 -18.63916 1.000 29.70524 ? 184  PRO   A HG3  1 
ATOM   1186 H  HD2  . PRO   A 1 77  ? 42.38144 -24.83838 -20.74154 1.000 27.59196 ? 184  PRO   A HD2  1 
ATOM   1187 H  HD3  . PRO   A 1 77  ? 41.72783 -24.62735 -19.30848 1.000 27.59196 ? 184  PRO   A HD3  1 
ATOM   1188 N  N    . ARG   A 1 78  ? 47.08906 -25.81292 -19.79310 1.000 22.89829 ? 185  ARG   A N    1 
ATOM   1189 C  CA   . ARG   A 1 78  ? 48.26582 -25.85589 -20.65989 1.000 22.14377 ? 185  ARG   A CA   1 
ATOM   1190 C  C    . ARG   A 1 78  ? 48.09630 -27.00562 -21.64770 1.000 20.82056 ? 185  ARG   A C    1 
ATOM   1191 O  O    . ARG   A 1 78  ? 47.97927 -28.17133 -21.24192 1.000 22.83856 ? 185  ARG   A O    1 
ATOM   1192 C  CB   . ARG   A 1 78  ? 49.52205 -26.04198 -19.80543 1.000 23.39933 ? 185  ARG   A CB   1 
ATOM   1193 C  CG   . ARG   A 1 78  ? 50.83852 -26.13873 -20.54638 1.000 24.86003 ? 185  ARG   A CG   1 
ATOM   1194 C  CD   . ARG   A 1 78  ? 52.01520 -26.17088 -19.57473 1.000 25.36159 ? 185  ARG   A CD   1 
ATOM   1195 N  NE   . ARG   A 1 78  ? 51.94682 -27.31627 -18.67130 1.000 25.31579 ? 185  ARG   A NE   1 
ATOM   1196 C  CZ   . ARG   A 1 78  ? 52.47812 -28.50735 -18.91874 1.000 26.64100 ? 185  ARG   A CZ   1 
ATOM   1197 N  NH1  . ARG   A 1 78  ? 53.23215 -28.71886 -19.98844 1.000 27.88798 ? 185  ARG   A NH1  1 
ATOM   1198 N  NH2  . ARG   A 1 78  ? 52.23135 -29.51542 -18.08347 1.000 26.68114 ? 185  ARG   A NH2  1 
ATOM   1199 H  H    . ARG   A 1 78  ? 47.21199 -26.20029 -19.03519 1.000 27.47795 ? 185  ARG   A H    1 
ATOM   1200 H  HA   . ARG   A 1 78  ? 48.35806 -25.02949 -21.15935 1.000 26.57252 ? 185  ARG   A HA   1 
ATOM   1201 H  HB2  . ARG   A 1 78  ? 49.59056 -25.28496 -19.20284 1.000 28.07920 ? 185  ARG   A HB2  1 
ATOM   1202 H  HB3  . ARG   A 1 78  ? 49.42133 -26.86223 -19.29755 1.000 28.07920 ? 185  ARG   A HB3  1 
ATOM   1203 H  HG2  . ARG   A 1 78  ? 50.85348 -26.95327 -21.07289 1.000 29.83204 ? 185  ARG   A HG2  1 
ATOM   1204 H  HG3  . ARG   A 1 78  ? 50.94035 -25.36737 -21.12562 1.000 29.83204 ? 185  ARG   A HG3  1 
ATOM   1205 H  HD2  . ARG   A 1 78  ? 52.84273 -26.23029 -20.07730 1.000 30.43391 ? 185  ARG   A HD2  1 
ATOM   1206 H  HD3  . ARG   A 1 78  ? 52.00946 -25.36195 -19.03948 1.000 30.43391 ? 185  ARG   A HD3  1 
ATOM   1207 H  HE   . ARG   A 1 78  ? 51.53240 -27.21156 -17.92505 1.000 30.37895 ? 185  ARG   A HE   1 
ATOM   1208 H  HH11 . ARG   A 1 78  ? 53.38614 -28.07700 -20.53972 1.000 33.46557 ? 185  ARG   A HH11 1 
ATOM   1209 H  HH12 . ARG   A 1 78  ? 53.56731 -29.49791 -20.13108 1.000 33.46557 ? 185  ARG   A HH12 1 
ATOM   1210 H  HH21 . ARG   A 1 78  ? 51.73308 -29.39025 -17.39379 1.000 32.01737 ? 185  ARG   A HH21 1 
ATOM   1211 H  HH22 . ARG   A 1 78  ? 52.57032 -30.29135 -18.23395 1.000 32.01737 ? 185  ARG   A HH22 1 
ATOM   1212 N  N    . TYR   A 1 79  ? 48.06634 -26.67646 -22.93399 1.000 21.18182 ? 186  TYR   A N    1 
ATOM   1213 C  CA   . TYR   A 1 79  ? 47.82002 -27.66032 -23.97695 1.000 23.30232 ? 186  TYR   A CA   1 
ATOM   1214 C  C    . TYR   A 1 79  ? 49.12162 -28.35243 -24.33324 1.000 24.82327 ? 186  TYR   A C    1 
ATOM   1215 O  O    . TYR   A 1 79  ? 50.14324 -27.69492 -24.54418 1.000 27.14769 ? 186  TYR   A O    1 
ATOM   1216 C  CB   . TYR   A 1 79  ? 47.20563 -26.98491 -25.21091 1.000 23.60516 ? 186  TYR   A CB   1 
ATOM   1217 C  CG   . TYR   A 1 79  ? 45.78980 -26.54343 -24.95713 1.000 24.25253 ? 186  TYR   A CG   1 
ATOM   1218 C  CD1  . TYR   A 1 79  ? 45.52719 -25.27980 -24.45629 1.000 24.85904 ? 186  TYR   A CD1  1 
ATOM   1219 C  CD2  . TYR   A 1 79  ? 44.71934 -27.40270 -25.16817 1.000 23.85313 ? 186  TYR   A CD2  1 
ATOM   1220 C  CE1  . TYR   A 1 79  ? 44.24394 -24.86419 -24.19287 1.000 25.08238 ? 186  TYR   A CE1  1 
ATOM   1221 C  CE2  . TYR   A 1 79  ? 43.42293 -26.99703 -24.90669 1.000 24.60205 ? 186  TYR   A CE2  1 
ATOM   1222 C  CZ   . TYR   A 1 79  ? 43.19650 -25.71456 -24.40732 1.000 25.48598 ? 186  TYR   A CZ   1 
ATOM   1223 O  OH   . TYR   A 1 79  ? 41.92253 -25.26939 -24.10754 1.000 27.51330 ? 186  TYR   A OH   1 
ATOM   1224 H  H    . TYR   A 1 79  ? 48.18749 -25.87874 -23.23159 1.000 25.41818 ? 186  TYR   A H    1 
ATOM   1225 H  HA   . TYR   A 1 79  ? 47.19204 -28.32965 -23.66305 1.000 27.96278 ? 186  TYR   A HA   1 
ATOM   1226 H  HB2  . TYR   A 1 79  ? 47.73153 -26.20350 -25.44272 1.000 28.32619 ? 186  TYR   A HB2  1 
ATOM   1227 H  HB3  . TYR   A 1 79  ? 47.20109 -27.61298 -25.95010 1.000 28.32619 ? 186  TYR   A HB3  1 
ATOM   1228 H  HD1  . TYR   A 1 79  ? 46.23523 -24.69896 -24.29441 1.000 29.83085 ? 186  TYR   A HD1  1 
ATOM   1229 H  HD2  . TYR   A 1 79  ? 44.87599 -28.26136 -25.48922 1.000 28.62375 ? 186  TYR   A HD2  1 
ATOM   1230 H  HE1  . TYR   A 1 79  ? 44.08903 -24.00613 -23.86940 1.000 30.09886 ? 186  TYR   A HE1  1 
ATOM   1231 H  HE2  . TYR   A 1 79  ? 42.70982 -27.57338 -25.06223 1.000 29.52246 ? 186  TYR   A HE2  1 
ATOM   1232 H  HH   . TYR   A 1 79  ? 41.36973 -25.89450 -24.20365 1.000 33.01596 ? 186  TYR   A HH   1 
ATOM   1233 N  N    . THR   A 1 80  ? 49.08524 -29.68369 -24.36406 1.000 25.21940 ? 187  THR   A N    1 
ATOM   1234 C  CA   . THR   A 1 80  ? 50.24104 -30.50361 -24.69496 1.000 27.42759 ? 187  THR   A CA   1 
ATOM   1235 C  C    . THR   A 1 80  ? 49.79828 -31.61622 -25.63370 1.000 28.67431 ? 187  THR   A C    1 
ATOM   1236 O  O    . THR   A 1 80  ? 48.60861 -31.92436 -25.73908 1.000 27.77202 ? 187  THR   A O    1 
ATOM   1237 C  CB   . THR   A 1 80  ? 50.87805 -31.12422 -23.44694 1.000 28.08039 ? 187  THR   A CB   1 
ATOM   1238 O  OG1  . THR   A 1 80  ? 49.93982 -32.02871 -22.83862 1.000 30.05692 ? 187  THR   A OG1  1 
ATOM   1239 C  CG2  . THR   A 1 80  ? 51.25897 -30.03858 -22.42641 1.000 27.75601 ? 187  THR   A CG2  1 
ATOM   1240 H  H    . THR   A 1 80  ? 48.38066 -30.14566 -24.19157 1.000 30.26328 ? 187  THR   A H    1 
ATOM   1241 H  HA   . THR   A 1 80  ? 50.90413 -29.95243 -25.13928 1.000 32.91311 ? 187  THR   A HA   1 
ATOM   1242 H  HB   . THR   A 1 80  ? 51.68490 -31.59948 -23.69997 1.000 33.69647 ? 187  THR   A HB   1 
ATOM   1243 H  HG1  . THR   A 1 80  ? 50.34629 -32.58048 -22.35289 1.000 36.06830 ? 187  THR   A HG1  1 
ATOM   1244 H  HG21 . THR   A 1 80  ? 51.70566 -30.44092 -21.66517 1.000 33.30721 ? 187  THR   A HG21 1 
ATOM   1245 H  HG22 . THR   A 1 80  ? 51.85548 -29.39270 -22.83620 1.000 33.30721 ? 187  THR   A HG22 1 
ATOM   1246 H  HG23 . THR   A 1 80  ? 50.46229 -29.57952 -22.11743 1.000 33.30721 ? 187  THR   A HG23 1 
ATOM   1247 N  N    A GLN   A 1 81  ? 50.79490 -32.23390 -26.28251 0.599 28.50512 ? 188  GLN   A N    1 
ATOM   1248 N  N    B GLN   A 1 81  ? 50.76070 -32.23744 -26.32137 0.401 29.20280 ? 188  GLN   A N    1 
ATOM   1249 C  CA   A GLN   A 1 81  ? 50.53613 -33.28349 -27.26197 0.599 29.34831 ? 188  GLN   A CA   1 
ATOM   1250 C  CA   B GLN   A 1 81  ? 50.35813 -33.23446 -27.30822 0.401 29.88176 ? 188  GLN   A CA   1 
ATOM   1251 C  C    A GLN   A 1 81  ? 49.79209 -34.46116 -26.65609 0.599 28.79737 ? 188  GLN   A C    1 
ATOM   1252 C  C    B GLN   A 1 81  ? 49.81731 -34.51291 -26.67897 0.401 29.77775 ? 188  GLN   A C    1 
ATOM   1253 O  O    A GLN   A 1 81  ? 49.04204 -35.14824 -27.35501 0.599 26.86981 ? 188  GLN   A O    1 
ATOM   1254 O  O    B GLN   A 1 81  ? 49.21142 -35.31507 -27.39503 0.401 29.04705 ? 188  GLN   A O    1 
ATOM   1255 C  CB   A GLN   A 1 81  ? 51.85544 -33.77849 -27.85337 0.599 32.69669 ? 188  GLN   A CB   1 
ATOM   1256 C  CB   B GLN   A 1 81  ? 51.50707 -33.58644 -28.26075 0.401 32.29894 ? 188  GLN   A CB   1 
ATOM   1257 C  CG   A GLN   A 1 81  ? 52.49383 -32.84659 -28.85859 0.599 38.12203 ? 188  GLN   A CG   1 
ATOM   1258 C  CG   B GLN   A 1 81  ? 52.86482 -33.83635 -27.63733 0.401 35.45092 ? 188  GLN   A CG   1 
ATOM   1259 C  CD   A GLN   A 1 81  ? 53.66392 -33.50253 -29.55499 0.599 41.42717 ? 188  GLN   A CD   1 
ATOM   1260 C  CD   B GLN   A 1 81  ? 53.94304 -33.98375 -28.70082 0.401 37.74574 ? 188  GLN   A CD   1 
ATOM   1261 O  OE1  A GLN   A 1 81  ? 54.61032 -33.95641 -28.90546 0.599 43.69563 ? 188  GLN   A OE1  1 
ATOM   1262 O  OE1  B GLN   A 1 81  ? 53.66241 -33.89958 -29.90505 0.401 38.93825 ? 188  GLN   A OE1  1 
ATOM   1263 N  NE2  A GLN   A 1 81  ? 53.59166 -33.59075 -30.87588 0.599 40.68654 ? 188  GLN   A NE2  1 
ATOM   1264 N  NE2  B GLN   A 1 81  ? 55.17882 -34.20643 -28.26732 0.401 38.10518 ? 188  GLN   A NE2  1 
ATOM   1265 H  H    A GLN   A 1 81  ? 51.62974 -32.06043 -26.17053 0.599 34.20614 ? 188  GLN   A H    1 
ATOM   1266 H  H    B GLN   A 1 81  ? 51.60626 -32.10476 -26.23757 0.401 35.04336 ? 188  GLN   A H    1 
ATOM   1267 H  HA   A GLN   A 1 81  ? 49.98959 -32.90668 -27.96923 0.599 35.21797 ? 188  GLN   A HA   1 
ATOM   1268 H  HA   B GLN   A 1 81  ? 49.65557 -32.83497 -27.84463 0.401 35.85811 ? 188  GLN   A HA   1 
ATOM   1269 H  HB2  A GLN   A 1 81  ? 52.48877 -33.90351 -27.12939 0.599 39.23603 ? 188  GLN   A HB2  1 
ATOM   1270 H  HB2  B GLN   A 1 81  ? 51.26279 -34.39455 -28.73842 0.401 38.75873 ? 188  GLN   A HB2  1 
ATOM   1271 H  HB3  A GLN   A 1 81  ? 51.69320 -34.62317 -28.30181 0.599 39.23603 ? 188  GLN   A HB3  1 
ATOM   1272 H  HB3  B GLN   A 1 81  ? 51.61403 -32.85164 -28.88488 0.401 38.75873 ? 188  GLN   A HB3  1 
ATOM   1273 H  HG2  A GLN   A 1 81  ? 51.83811 -32.60011 -29.52955 0.599 45.74644 ? 188  GLN   A HG2  1 
ATOM   1274 H  HG2  B GLN   A 1 81  ? 53.09891 -33.08838 -27.06581 0.401 42.54110 ? 188  GLN   A HG2  1 
ATOM   1275 H  HG3  A GLN   A 1 81  ? 52.81556 -32.05352 -28.40206 0.599 45.74644 ? 188  GLN   A HG3  1 
ATOM   1276 H  HG3  B GLN   A 1 81  ? 52.83420 -34.65449 -27.11713 0.401 42.54110 ? 188  GLN   A HG3  1 
ATOM   1277 H  HE21 A GLN   A 1 81  ? 52.90389 -33.28295 -31.29041 0.599 48.82385 ? 188  GLN   A HE21 1 
ATOM   1278 H  HE21 B GLN   A 1 81  ? 55.33530 -34.26028 -27.42340 0.401 45.72622 ? 188  GLN   A HE21 1 
ATOM   1279 H  HE22 A GLN   A 1 81  ? 54.23255 -33.95577 -31.31816 0.599 48.82385 ? 188  GLN   A HE22 1 
ATOM   1280 H  HE22 B GLN   A 1 81  ? 55.82237 -34.29673 -28.83060 0.401 45.72622 ? 188  GLN   A HE22 1 
ATOM   1281 N  N    . MET   A 1 82  ? 50.00664 -34.72865 -25.37764 1.000 30.82399 ? 189  MET   A N    1 
ATOM   1282 C  CA   . MET   A 1 82  ? 49.38603 -35.85827 -24.70469 1.000 35.70896 ? 189  MET   A CA   1 
ATOM   1283 C  C    . MET   A 1 82  ? 48.10130 -35.48144 -23.99061 1.000 31.24625 ? 189  MET   A C    1 
ATOM   1284 O  O    . MET   A 1 82  ? 47.47587 -36.34785 -23.37277 1.000 32.66449 ? 189  MET   A O    1 
ATOM   1285 C  CB   . MET   A 1 82  ? 50.36729 -36.48399 -23.71721 1.000 45.32613 ? 189  MET   A CB   1 
ATOM   1286 C  CG   . MET   A 1 82  ? 51.37183 -37.36864 -24.41460 1.000 53.30198 ? 189  MET   A CG   1 
ATOM   1287 S  SD   . MET   A 1 82  ? 51.66710 -38.91279 -23.55674 1.000 60.56389 ? 189  MET   A SD   1 
ATOM   1288 C  CE   . MET   A 1 82  ? 52.25248 -38.31628 -21.97178 0.000 61.00389 ? 189  MET   A CE   1 
ATOM   1289 H  H    A MET   A 1 82  ? 50.51798 -34.26128 -24.86804 0.599 36.98878 ? 189  MET   A H    1 
ATOM   1290 H  H    B MET   A 1 82  ? 50.49033 -34.23294 -24.86783 0.401 36.98878 ? 189  MET   A H    1 
ATOM   1291 H  HA   . MET   A 1 82  ? 49.17632 -36.53364 -25.36862 1.000 42.85075 ? 189  MET   A HA   1 
ATOM   1292 H  HB2  . MET   A 1 82  ? 50.84936 -35.77999 -23.25580 1.000 54.39136 ? 189  MET   A HB2  1 
ATOM   1293 H  HB3  . MET   A 1 82  ? 49.87698 -37.02430 -23.07801 1.000 54.39136 ? 189  MET   A HB3  1 
ATOM   1294 H  HG2  . MET   A 1 82  ? 51.04258 -37.57905 -25.30241 1.000 63.96237 ? 189  MET   A HG2  1 
ATOM   1295 H  HG3  . MET   A 1 82  ? 52.21667 -36.89620 -24.47741 1.000 63.96237 ? 189  MET   A HG3  1 
ATOM   1296 H  HE1  . MET   A 1 82  ? 52.41148 -39.07454 -21.38812 0.000 73.20467 ? 189  MET   A HE1  1 
ATOM   1297 H  HE2  . MET   A 1 82  ? 53.07687 -37.82279 -22.10497 0.000 73.20467 ? 189  MET   A HE2  1 
ATOM   1298 H  HE3  . MET   A 1 82  ? 51.57860 -37.73612 -21.58422 0.000 73.20467 ? 189  MET   A HE3  1 
ATOM   1299 N  N    . ASN   A 1 83  ? 47.68564 -34.22361 -24.08303 1.000 27.81758 ? 190  ASN   A N    1 
ATOM   1300 C  CA   . ASN   A 1 83  ? 46.46078 -33.74806 -23.44116 1.000 26.99384 ? 190  ASN   A CA   1 
ATOM   1301 C  C    . ASN   A 1 83  ? 46.45940 -34.04957 -21.94969 1.000 25.75943 ? 190  ASN   A C    1 
ATOM   1302 O  O    . ASN   A 1 83  ? 45.43223 -34.40015 -21.37006 1.000 26.36169 ? 190  ASN   A O    1 
ATOM   1303 C  CB   . ASN   A 1 83  ? 45.24394 -34.34507 -24.13696 1.000 29.04222 ? 190  ASN   A CB   1 
ATOM   1304 C  CG   . ASN   A 1 83  ? 45.16872 -33.92455 -25.57757 1.000 31.51715 ? 190  ASN   A CG   1 
ATOM   1305 O  OD1  . ASN   A 1 83  ? 45.32713 -32.74432 -25.88373 1.000 32.54228 ? 190  ASN   A OD1  1 
ATOM   1306 N  ND2  . ASN   A 1 83  ? 44.97551 -34.88369 -26.47677 1.000 32.34292 ? 190  ASN   A ND2  1 
ATOM   1307 H  H    . ASN   A 1 83  ? 48.10265 -33.61177 -24.52049 1.000 33.38110 ? 190  ASN   A H    1 
ATOM   1308 H  HA   . ASN   A 1 83  ? 46.41513 -32.78264 -23.52358 1.000 32.39261 ? 190  ASN   A HA   1 
ATOM   1309 H  HB2  . ASN   A 1 83  ? 45.29889 -35.31297 -24.10443 1.000 34.85067 ? 190  ASN   A HB2  1 
ATOM   1310 H  HB3  . ASN   A 1 83  ? 44.43832 -34.04327 -23.68886 1.000 34.85067 ? 190  ASN   A HB3  1 
ATOM   1311 H  HD21 . ASN   A 1 83  ? 44.92632 -34.68619 -27.31234 1.000 38.81151 ? 190  ASN   A HD21 1 
ATOM   1312 H  HD22 . ASN   A 1 83  ? 44.89965 -35.70193 -26.22314 1.000 38.81151 ? 190  ASN   A HD22 1 
ATOM   1313 N  N    . ASP   A 1 84  ? 47.62629 -33.85183 -21.32296 1.000 26.28969 ? 191  ASP   A N    1 
ATOM   1314 C  CA   . ASP   A 1 84  ? 47.80586 -34.14716 -19.90449 1.000 28.74365 ? 191  ASP   A CA   1 
ATOM   1315 C  C    . ASP   A 1 84  ? 46.83792 -33.37508 -19.01688 1.000 26.35267 ? 191  ASP   A C    1 
ATOM   1316 O  O    . ASP   A 1 84  ? 46.40925 -33.87639 -17.96531 1.000 28.85033 ? 191  ASP   A O    1 
ATOM   1317 C  CB   . ASP   A 1 84  ? 49.22869 -33.79056 -19.46607 1.000 36.05454 ? 191  ASP   A CB   1 
ATOM   1318 C  CG   . ASP   A 1 84  ? 50.27460 -34.46814 -20.27287 1.000 42.10140 ? 191  ASP   A CG   1 
ATOM   1319 O  OD1  . ASP   A 1 84  ? 50.59503 -33.95829 -21.36384 1.000 44.09344 ? 191  ASP   A OD1  1 
ATOM   1320 O  OD2  . ASP   A 1 84  ? 50.78596 -35.51054 -19.81674 1.000 45.71967 ? 191  ASP   A OD2  1 
ATOM   1321 H  H    . ASP   A 1 84  ? 48.33410 -33.54463 -21.70273 1.000 31.54763 ? 191  ASP   A H    1 
ATOM   1322 H  HA   . ASP   A 1 84  ? 47.64634 -35.09756 -19.79402 1.000 34.49238 ? 191  ASP   A HA   1 
ATOM   1323 H  HB2  . ASP   A 1 84  ? 49.35532 -32.83316 -19.55697 1.000 43.26545 ? 191  ASP   A HB2  1 
ATOM   1324 H  HB3  . ASP   A 1 84  ? 49.34821 -34.05460 -18.54038 1.000 43.26545 ? 191  ASP   A HB3  1 
ATOM   1325 N  N    . ASN   A 1 85  ? 46.56270 -32.12219 -19.35979 1.000 23.48315 ? 192  ASN   A N    1 
ATOM   1326 C  CA   . ASN   A 1 85  ? 45.84309 -31.21295 -18.46789 1.000 21.02354 ? 192  ASN   A CA   1 
ATOM   1327 C  C    . ASN   A 1 85  ? 44.36747 -31.13010 -18.80346 1.000 21.23098 ? 192  ASN   A C    1 
ATOM   1328 O  O    . ASN   A 1 85  ? 43.77023 -30.05954 -18.80784 1.000 21.45971 ? 192  ASN   A O    1 
ATOM   1329 C  CB   . ASN   A 1 85  ? 46.49351 -29.84215 -18.50121 1.000 22.00924 ? 192  ASN   A CB   1 
ATOM   1330 C  CG   . ASN   A 1 85  ? 47.90250 -29.88485 -17.96560 1.000 23.22776 ? 192  ASN   A CG   1 
ATOM   1331 O  OD1  . ASN   A 1 85  ? 48.12944 -30.28801 -16.81681 1.000 23.46922 ? 192  ASN   A OD1  1 
ATOM   1332 N  ND2  . ASN   A 1 85  ? 48.86395 -29.53320 -18.80507 1.000 24.09679 ? 192  ASN   A ND2  1 
ATOM   1333 H  H    . ASN   A 1 85  ? 46.78416 -31.76953 -20.11225 1.000 28.17978 ? 192  ASN   A H    1 
ATOM   1334 H  HA   . ASN   A 1 85  ? 45.90447 -31.54914 -17.56009 1.000 25.22824 ? 192  ASN   A HA   1 
ATOM   1335 H  HB2  . ASN   A 1 85  ? 46.52477 -29.52409 -19.41705 1.000 26.41109 ? 192  ASN   A HB2  1 
ATOM   1336 H  HB3  . ASN   A 1 85  ? 45.97773 -29.22898 -17.95449 1.000 26.41109 ? 192  ASN   A HB3  1 
ATOM   1337 H  HD21 . ASN   A 1 85  ? 49.68428 -29.54107 -18.54699 1.000 28.91614 ? 192  ASN   A HD21 1 
ATOM   1338 H  HD22 . ASN   A 1 85  ? 48.66817 -29.29690 -19.60846 1.000 28.91614 ? 192  ASN   A HD22 1 
ATOM   1339 N  N    . ARG   A 1 86  ? 43.75883 -32.27656 -19.06237 1.000 19.90712 ? 193  ARG   A N    1 
ATOM   1340 C  CA   . ARG   A 1 86  ? 42.36588 -32.35091 -19.44395 1.000 19.74279 ? 193  ARG   A CA   1 
ATOM   1341 C  C    . ARG   A 1 86  ? 41.44125 -32.67971 -18.28136 1.000 19.22164 ? 193  ARG   A C    1 
ATOM   1342 O  O    . ARG   A 1 86  ? 40.21733 -32.65325 -18.45176 1.000 18.95177 ? 193  ARG   A O    1 
ATOM   1343 C  CB   . ARG   A 1 86  ? 42.19365 -33.42021 -20.52059 1.000 20.79882 ? 193  ARG   A CB   1 
ATOM   1344 C  CG   . ARG   A 1 86  ? 42.45041 -34.81554 -19.99753 1.000 20.89350 ? 193  ARG   A CG   1 
ATOM   1345 C  CD   . ARG   A 1 86  ? 42.46348 -35.82443 -21.11793 1.000 22.68312 ? 193  ARG   A CD   1 
ATOM   1346 N  NE   . ARG   A 1 86  ? 42.62220 -37.16867 -20.59004 1.000 23.25619 ? 193  ARG   A NE   1 
ATOM   1347 C  CZ   . ARG   A 1 86  ? 42.77184 -38.25508 -21.33831 1.000 25.24230 ? 193  ARG   A CZ   1 
ATOM   1348 N  NH1  . ARG   A 1 86  ? 42.78944 -38.18968 -22.66670 1.000 25.40916 ? 193  ARG   A NH1  1 
ATOM   1349 N  NH2  . ARG   A 1 86  ? 42.91830 -39.43166 -20.73893 1.000 26.24497 ? 193  ARG   A NH2  1 
ATOM   1350 H  H    . ARG   A 1 86  ? 44.14475 -33.04404 -19.02187 1.000 23.88854 ? 193  ARG   A H    1 
ATOM   1351 H  HA   . ARG   A 1 86  ? 42.09417 -31.49259 -19.80502 1.000 23.69135 ? 193  ARG   A HA   1 
ATOM   1352 H  HB2  . ARG   A 1 86  ? 41.28450 -33.38706 -20.85709 1.000 24.95858 ? 193  ARG   A HB2  1 
ATOM   1353 H  HB3  . ARG   A 1 86  ? 42.82040 -33.24823 -21.24066 1.000 24.95858 ? 193  ARG   A HB3  1 
ATOM   1354 H  HG2  . ARG   A 1 86  ? 43.31256 -34.83988 -19.55370 1.000 25.07220 ? 193  ARG   A HG2  1 
ATOM   1355 H  HG3  . ARG   A 1 86  ? 41.74907 -35.06008 -19.37365 1.000 25.07220 ? 193  ARG   A HG3  1 
ATOM   1356 H  HD2  . ARG   A 1 86  ? 41.62566 -35.78024 -21.60478 1.000 27.21975 ? 193  ARG   A HD2  1 
ATOM   1357 H  HD3  . ARG   A 1 86  ? 43.20451 -35.63717 -21.71518 1.000 27.21975 ? 193  ARG   A HD3  1 
ATOM   1358 H  HE   . ARG   A 1 86  ? 42.61901 -37.26721 -19.73571 1.000 27.90743 ? 193  ARG   A HE   1 
ATOM   1359 H  HH11 . ARG   A 1 86  ? 42.70262 -37.43035 -23.06102 1.000 30.49099 ? 193  ARG   A HH11 1 
ATOM   1360 H  HH12 . ARG   A 1 86  ? 42.88763 -38.90671 -23.13127 1.000 30.49099 ? 193  ARG   A HH12 1 
ATOM   1361 H  HH21 . ARG   A 1 86  ? 42.91512 -39.48019 -19.88031 1.000 31.49397 ? 193  ARG   A HH21 1 
ATOM   1362 H  HH22 . ARG   A 1 86  ? 43.01630 -40.14475 -21.20956 1.000 31.49397 ? 193  ARG   A HH22 1 
ATOM   1363 N  N    . HIS   A 1 87  ? 41.98544 -33.02446 -17.12024 1.000 18.37030 ? 194  HIS   A N    1 
ATOM   1364 C  CA   . HIS   A 1 87  ? 41.14624 -33.65197 -16.10747 1.000 18.73495 ? 194  HIS   A CA   1 
ATOM   1365 C  C    . HIS   A 1 87  ? 40.16207 -32.66711 -15.49706 1.000 18.62083 ? 194  HIS   A C    1 
ATOM   1366 O  O    . HIS   A 1 87  ? 39.00179 -33.01254 -15.25642 1.000 18.21498 ? 194  HIS   A O    1 
ATOM   1367 C  CB   . HIS   A 1 87  ? 41.99771 -34.28859 -15.01369 1.000 19.21157 ? 194  HIS   A CB   1 
ATOM   1368 C  CG   . HIS   A 1 87  ? 41.22576 -35.24617 -14.16633 1.000 19.36940 ? 194  HIS   A CG   1 
ATOM   1369 N  ND1  . HIS   A 1 87  ? 40.66057 -34.88535 -12.96175 1.000 18.67444 ? 194  HIS   A ND1  1 
ATOM   1370 C  CD2  . HIS   A 1 87  ? 40.88126 -36.54120 -14.37325 1.000 19.61265 ? 194  HIS   A CD2  1 
ATOM   1371 C  CE1  . HIS   A 1 87  ? 40.01344 -35.92256 -12.45800 1.000 18.31665 ? 194  HIS   A CE1  1 
ATOM   1372 N  NE2  . HIS   A 1 87  ? 40.14072 -36.94271 -13.28782 1.000 18.65607 ? 194  HIS   A NE2  1 
ATOM   1373 H  H    . HIS   A 1 87  ? 42.80905 -32.91044 -16.90054 1.000 22.04436 ? 194  HIS   A H    1 
ATOM   1374 H  HA   . HIS   A 1 87  ? 40.64011 -34.35650 -16.54149 1.000 22.48194 ? 194  HIS   A HA   1 
ATOM   1375 H  HB2  . HIS   A 1 87  ? 42.72959 -34.77413 -15.42540 1.000 23.05389 ? 194  HIS   A HB2  1 
ATOM   1376 H  HB3  . HIS   A 1 87  ? 42.34554 -33.59021 -14.43735 1.000 23.05389 ? 194  HIS   A HB3  1 
ATOM   1377 H  HD2  . HIS   A 1 87  ? 41.10448 -37.06051 -15.11175 1.000 23.53518 ? 194  HIS   A HD2  1 
ATOM   1378 H  HE1  . HIS   A 1 87  ? 39.54657 -35.93234 -11.65374 1.000 21.97998 ? 194  HIS   A HE1  1 
ATOM   1379 N  N    . GLY   A 1 88  ? 40.59241 -31.43199 -15.25199 1.000 18.49840 ? 195  GLY   A N    1 
ATOM   1380 C  CA   . GLY   A 1 88  ? 39.68151 -30.46875 -14.66681 1.000 20.52517 ? 195  GLY   A CA   1 
ATOM   1381 C  C    . GLY   A 1 88  ? 38.51199 -30.16226 -15.57594 1.000 19.43162 ? 195  GLY   A C    1 
ATOM   1382 O  O    . GLY   A 1 88  ? 37.39249 -29.92924 -15.10393 1.000 19.76606 ? 195  GLY   A O    1 
ATOM   1383 H  H    . GLY   A 1 88  ? 41.38493 -31.13896 -15.41212 1.000 22.19808 ? 195  GLY   A H    1 
ATOM   1384 H  HA2  . GLY   A 1 88  ? 39.33641 -30.81927 -13.83078 1.000 24.63021 ? 195  GLY   A HA2  1 
ATOM   1385 H  HA3  . GLY   A 1 88  ? 40.15747 -29.64221 -14.49020 1.000 24.63021 ? 195  GLY   A HA3  1 
ATOM   1386 N  N    . THR   A 1 89  ? 38.75129 -30.16662 -16.89181 1.000 18.38107 ? 196  THR   A N    1 
ATOM   1387 C  CA   . THR   A 1 89  ? 37.67597 -29.95389 -17.84916 1.000 19.50567 ? 196  THR   A CA   1 
ATOM   1388 C  C    . THR   A 1 89  ? 36.68133 -31.11174 -17.81493 1.000 18.89111 ? 196  THR   A C    1 
ATOM   1389 O  O    . THR   A 1 89  ? 35.46639 -30.90023 -17.86665 1.000 20.02637 ? 196  THR   A O    1 
ATOM   1390 C  CB   . THR   A 1 89  ? 38.27989 -29.77117 -19.24511 1.000 20.31467 ? 196  THR   A CB   1 
ATOM   1391 O  OG1  . THR   A 1 89  ? 39.06041 -28.56766 -19.26429 1.000 21.13908 ? 196  THR   A OG1  1 
ATOM   1392 C  CG2  . THR   A 1 89  ? 37.21618 -29.66976 -20.31862 1.000 21.05533 ? 196  THR   A CG2  1 
ATOM   1393 H  H    . THR   A 1 89  ? 39.52380 -30.29007 -17.24900 1.000 22.05729 ? 196  THR   A H    1 
ATOM   1394 H  HA   . THR   A 1 89  ? 37.18615 -29.14655 -17.62741 1.000 23.40681 ? 196  THR   A HA   1 
ATOM   1395 H  HB   . THR   A 1 89  ? 38.82937 -30.54493 -19.44575 1.000 24.37761 ? 196  THR   A HB   1 
ATOM   1396 H  HG1  . THR   A 1 89  ? 39.77582 -28.68240 -18.83930 1.000 25.36690 ? 196  THR   A HG1  1 
ATOM   1397 H  HG21 . THR   A 1 89  ? 37.63029 -29.51991 -21.18288 1.000 25.26640 ? 196  THR   A HG21 1 
ATOM   1398 H  HG22 . THR   A 1 89  ? 36.70151 -30.49118 -20.35433 1.000 25.26640 ? 196  THR   A HG22 1 
ATOM   1399 H  HG23 . THR   A 1 89  ? 36.61779 -28.93154 -20.12404 1.000 25.26640 ? 196  THR   A HG23 1 
ATOM   1400 N  N    . ARG   A 1 90  ? 37.17734 -32.34409 -17.72331 1.000 18.38228 ? 197  ARG   A N    1 
ATOM   1401 C  CA   . ARG   A 1 90  ? 36.28700 -33.48767 -17.57099 1.000 17.90815 ? 197  ARG   A CA   1 
ATOM   1402 C  C    . ARG   A 1 90  ? 35.44318 -33.36184 -16.30666 1.000 19.12127 ? 197  ARG   A C    1 
ATOM   1403 O  O    . ARG   A 1 90  ? 34.22444 -33.58687 -16.33406 1.000 19.59974 ? 197  ARG   A O    1 
ATOM   1404 C  CB   . ARG   A 1 90  ? 37.11219 -34.77246 -17.55194 1.000 17.51222 ? 197  ARG   A CB   1 
ATOM   1405 C  CG   . ARG   A 1 90  ? 37.78805 -35.05776 -18.90598 1.000 18.19798 ? 197  ARG   A CG   1 
ATOM   1406 C  CD   . ARG   A 1 90  ? 38.61726 -36.33495 -18.90312 1.000 18.93886 ? 197  ARG   A CD   1 
ATOM   1407 N  NE   . ARG   A 1 90  ? 39.07418 -36.63968 -20.25689 1.000 20.02435 ? 197  ARG   A NE   1 
ATOM   1408 C  CZ   . ARG   A 1 90  ? 39.29771 -37.85517 -20.72930 1.000 20.89738 ? 197  ARG   A CZ   1 
ATOM   1409 N  NH1  . ARG   A 1 90  ? 39.24614 -38.92835 -19.94969 1.000 20.58880 ? 197  ARG   A NH1  1 
ATOM   1410 N  NH2  . ARG   A 1 90  ? 39.55512 -38.00057 -22.02751 1.000 21.00112 ? 197  ARG   A NH2  1 
ATOM   1411 H  H    . ARG   A 1 90  ? 38.01409 -32.54136 -17.74638 1.000 22.05873 ? 197  ARG   A H    1 
ATOM   1412 H  HA   . ARG   A 1 90  ? 35.68020 -33.52558 -18.32680 1.000 21.48977 ? 197  ARG   A HA   1 
ATOM   1413 H  HB2  . ARG   A 1 90  ? 37.80637 -34.69318 -16.87909 1.000 21.01467 ? 197  ARG   A HB2  1 
ATOM   1414 H  HB3  . ARG   A 1 90  ? 36.53034 -35.51960 -17.34188 1.000 21.01467 ? 197  ARG   A HB3  1 
ATOM   1415 H  HG2  . ARG   A 1 90  ? 37.10330 -35.14860 -19.58699 1.000 21.83757 ? 197  ARG   A HG2  1 
ATOM   1416 H  HG3  . ARG   A 1 90  ? 38.37820 -34.31984 -19.12526 1.000 21.83757 ? 197  ARG   A HG3  1 
ATOM   1417 H  HD2  . ARG   A 1 90  ? 39.39263 -36.21949 -18.33183 1.000 22.72664 ? 197  ARG   A HD2  1 
ATOM   1418 H  HD3  . ARG   A 1 90  ? 38.07684 -37.07433 -18.58351 1.000 22.72664 ? 197  ARG   A HD3  1 
ATOM   1419 H  HE   . ARG   A 1 90  ? 39.20837 -35.97705 -20.78842 1.000 24.02921 ? 197  ARG   A HE   1 
ATOM   1420 H  HH11 . ARG   A 1 90  ? 39.06351 -38.84404 -19.11354 1.000 24.70656 ? 197  ARG   A HH11 1 
ATOM   1421 H  HH12 . ARG   A 1 90  ? 39.39535 -39.70792 -20.28076 1.000 24.70656 ? 197  ARG   A HH12 1 
ATOM   1422 H  HH21 . ARG   A 1 90  ? 39.57375 -37.31167 -22.54198 1.000 25.20134 ? 197  ARG   A HH21 1 
ATOM   1423 H  HH22 . ARG   A 1 90  ? 39.70277 -38.78337 -22.35158 1.000 25.20134 ? 197  ARG   A HH22 1 
ATOM   1424 N  N    . CYS   A 1 91  ? 36.07468 -32.99678 -15.18755 1.000 19.38630 ? 198  CYS   A N    1 
ATOM   1425 C  CA   . CYS   A 1 91  ? 35.32958 -32.88839 -13.93282 1.000 19.20656 ? 198  CYS   A CA   1 
ATOM   1426 C  C    . CYS   A 1 91  ? 34.30548 -31.76243 -13.98349 1.000 19.03103 ? 198  CYS   A C    1 
ATOM   1427 O  O    . CYS   A 1 91  ? 33.19533 -31.90656 -13.45647 1.000 19.16760 ? 198  CYS   A O    1 
ATOM   1428 C  CB   . CYS   A 1 91  ? 36.29598 -32.67399 -12.75957 1.000 18.92618 ? 198  CYS   A CB   1 
ATOM   1429 S  SG   . CYS   A 1 91  ? 37.38089 -34.10012 -12.48937 1.000 19.92077 ? 198  CYS   A SG   1 
ATOM   1430 H  H    . CYS   A 1 91  ? 36.91239 -32.81113 -15.12944 1.000 23.26356 ? 198  CYS   A H    1 
ATOM   1431 H  HA   . CYS   A 1 91  ? 34.85401 -33.72132 -13.78805 1.000 23.04787 ? 198  CYS   A HA   1 
ATOM   1432 H  HB2  . CYS   A 1 91  ? 36.85287 -31.90165 -12.94469 1.000 22.71141 ? 198  CYS   A HB2  1 
ATOM   1433 H  HB3  . CYS   A 1 91  ? 35.78326 -32.52677 -11.94942 1.000 22.71141 ? 198  CYS   A HB3  1 
ATOM   1434 H  HG   . CYS   A 1 91  ? 38.41571 -33.71959 -12.01572 1.000 23.90492 ? 198  CYS   A HG   1 
ATOM   1435 N  N    . ALA   A 1 92  ? 34.66751 -30.62537 -14.59511 1.000 18.38875 ? 199  ALA   A N    1 
ATOM   1436 C  CA   . ALA   A 1 92  ? 33.74567 -29.49911 -14.66529 1.000 19.45253 ? 199  ALA   A CA   1 
ATOM   1437 C  C    . ALA   A 1 92  ? 32.46432 -29.89430 -15.38199 1.000 19.16850 ? 199  ALA   A C    1 
ATOM   1438 O  O    . ALA   A 1 92  ? 31.36281 -29.52708 -14.95502 1.000 20.79263 ? 199  ALA   A O    1 
ATOM   1439 C  CB   . ALA   A 1 92  ? 34.41690 -28.31813 -15.36693 1.000 19.01712 ? 199  ALA   A CB   1 
ATOM   1440 H  H    . ALA   A 1 92  ? 35.42959 -30.48837 -14.96935 1.000 22.06650 ? 199  ALA   A H    1 
ATOM   1441 H  HA   . ALA   A 1 92  ? 33.51511 -29.21834 -13.76589 1.000 23.34304 ? 199  ALA   A HA   1 
ATOM   1442 H  HB1  . ALA   A 1 92  ? 33.81118 -27.56053 -15.35937 1.000 22.82055 ? 199  ALA   A HB1  1 
ATOM   1443 H  HB2  . ALA   A 1 92  ? 35.23387 -28.09317 -14.89487 1.000 22.82055 ? 199  ALA   A HB2  1 
ATOM   1444 H  HB3  . ALA   A 1 92  ? 34.62156 -28.56888 -16.28134 1.000 22.82055 ? 199  ALA   A HB3  1 
ATOM   1445 N  N    . GLY   A 1 93  ? 32.58522 -30.64699 -16.47530 1.000 19.01557 ? 200  GLY   A N    1 
ATOM   1446 C  CA   . GLY   A 1 93  ? 31.40536 -31.05322 -17.21321 1.000 19.21708 ? 200  GLY   A CA   1 
ATOM   1447 C  C    . GLY   A 1 93  ? 30.53698 -32.02270 -16.44726 1.000 19.36198 ? 200  GLY   A C    1 
ATOM   1448 O  O    . GLY   A 1 93  ? 29.31322 -32.02442 -16.60148 1.000 21.03799 ? 200  GLY   A O    1 
ATOM   1449 H  H    . GLY   A 1 93  ? 33.32939 -30.92872 -16.80154 1.000 22.81868 ? 200  GLY   A H    1 
ATOM   1450 H  HA2  . GLY   A 1 93  ? 30.87400 -30.26888 -17.42142 1.000 23.06050 ? 200  GLY   A HA2  1 
ATOM   1451 H  HA3  . GLY   A 1 93  ? 31.67813 -31.47875 -18.04111 1.000 23.06050 ? 200  GLY   A HA3  1 
ATOM   1452 N  N    . GLU   A 1 94  ? 31.14681 -32.83925 -15.58880 1.000 17.91883 ? 201  GLU   A N    1 
ATOM   1453 C  CA   . GLU   A 1 94  ? 30.35752 -33.73442 -14.76517 1.000 17.73794 ? 201  GLU   A CA   1 
ATOM   1454 C  C    . GLU   A 1 94  ? 29.41956 -32.94723 -13.87253 1.000 18.30959 ? 201  GLU   A C    1 
ATOM   1455 O  O    . GLU   A 1 94  ? 28.27049 -33.34808 -13.64622 1.000 19.50028 ? 201  GLU   A O    1 
ATOM   1456 C  CB   . GLU   A 1 94  ? 31.27061 -34.58905 -13.90280 1.000 18.47097 ? 201  GLU   A CB   1 
ATOM   1457 C  CG   . GLU   A 1 94  ? 32.11365 -35.61227 -14.65347 1.000 17.98350 ? 201  GLU   A CG   1 
ATOM   1458 C  CD   . GLU   A 1 94  ? 32.86785 -36.45713 -13.64531 1.000 18.44807 ? 201  GLU   A CD   1 
ATOM   1459 O  OE1  . GLU   A 1 94  ? 32.26774 -37.42951 -13.12303 1.000 19.04890 ? 201  GLU   A OE1  1 
ATOM   1460 O  OE2  . GLU   A 1 94  ? 34.01432 -36.08364 -13.31456 1.000 19.22356 ? 201  GLU   A OE2  1 
ATOM   1461 H  H    . GLU   A 1 94  ? 31.99712 -32.88963 -15.47033 1.000 21.50259 ? 201  GLU   A H    1 
ATOM   1462 H  HA   . GLU   A 1 94  ? 29.83954 -34.31658 -15.34283 1.000 21.28553 ? 201  GLU   A HA   1 
ATOM   1463 H  HB2  . GLU   A 1 94  ? 31.88179 -34.00197 -13.43089 1.000 22.16516 ? 201  GLU   A HB2  1 
ATOM   1464 H  HB3  . GLU   A 1 94  ? 30.72238 -35.07655 -13.26823 1.000 22.16516 ? 201  GLU   A HB3  1 
ATOM   1465 H  HG2  . GLU   A 1 94  ? 31.54102 -36.18817 -15.18387 1.000 21.58020 ? 201  GLU   A HG2  1 
ATOM   1466 H  HG3  . GLU   A 1 94  ? 32.75135 -35.15927 -15.22708 1.000 21.58020 ? 201  GLU   A HG3  1 
ATOM   1467 N  N    . VAL   A 1 95  ? 29.91986 -31.83994 -13.32171 1.000 18.58005 ? 202  VAL   A N    1 
ATOM   1468 C  CA   . VAL   A 1 95  ? 29.12358 -31.02041 -12.41937 1.000 20.21500 ? 202  VAL   A CA   1 
ATOM   1469 C  C    . VAL   A 1 95  ? 28.08857 -30.22432 -13.19993 1.000 19.65819 ? 202  VAL   A C    1 
ATOM   1470 O  O    . VAL   A 1 95  ? 26.91255 -30.17641 -12.82689 1.000 20.71197 ? 202  VAL   A O    1 
ATOM   1471 C  CB   . VAL   A 1 95  ? 30.02560 -30.07298 -11.61131 1.000 19.56949 ? 202  VAL   A CB   1 
ATOM   1472 C  CG1  . VAL   A 1 95  ? 29.17070 -29.15399 -10.72107 1.000 19.91046 ? 202  VAL   A CG1  1 
ATOM   1473 C  CG2  . VAL   A 1 95  ? 31.04188 -30.84279 -10.78768 1.000 20.61030 ? 202  VAL   A CG2  1 
ATOM   1474 H  H    . VAL   A 1 95  ? 30.71628 -31.54442 -13.45582 1.000 22.29606 ? 202  VAL   A H    1 
ATOM   1475 H  HA   . VAL   A 1 95  ? 28.66461 -31.61346 -11.80412 1.000 24.25800 ? 202  VAL   A HA   1 
ATOM   1476 H  HB   . VAL   A 1 95  ? 30.52446 -29.51792 -12.23095 1.000 23.48339 ? 202  VAL   A HB   1 
ATOM   1477 H  HG11 . VAL   A 1 95  ? 29.75687 -28.63208 -10.15106 1.000 23.89255 ? 202  VAL   A HG11 1 
ATOM   1478 H  HG12 . VAL   A 1 95  ? 28.64777 -28.56411 -11.28630 1.000 23.89255 ? 202  VAL   A HG12 1 
ATOM   1479 H  HG13 . VAL   A 1 95  ? 28.58111 -29.69998 -10.17776 1.000 23.89255 ? 202  VAL   A HG13 1 
ATOM   1480 H  HG21 . VAL   A 1 95  ? 31.53885 -30.21885 -10.23576 1.000 24.73236 ? 202  VAL   A HG21 1 
ATOM   1481 H  HG22 . VAL   A 1 95  ? 30.57493 -31.48149 -10.22651 1.000 24.73236 ? 202  VAL   A HG22 1 
ATOM   1482 H  HG23 . VAL   A 1 95  ? 31.64619 -31.30852 -11.38667 1.000 24.73236 ? 202  VAL   A HG23 1 
ATOM   1483 N  N    . ALA   A 1 96  ? 28.52147 -29.55712 -14.28738 1.000 20.04658 ? 203  ALA   A N    1 
ATOM   1484 C  CA   . ALA   A 1 96  ? 27.74440 -28.43208 -14.79130 1.000 20.69453 ? 203  ALA   A CA   1 
ATOM   1485 C  C    . ALA   A 1 96  ? 27.82620 -28.25032 -16.30510 1.000 20.68762 ? 203  ALA   A C    1 
ATOM   1486 O  O    . ALA   A 1 96  ? 27.68825 -27.12251 -16.79215 1.000 22.69608 ? 203  ALA   A O    1 
ATOM   1487 C  CB   . ALA   A 1 96  ? 28.20706 -27.13668 -14.10783 1.000 22.86347 ? 203  ALA   A CB   1 
ATOM   1488 H  H    . ALA   A 1 96  ? 29.23735 -29.73725 -14.72860 1.000 24.05590 ? 203  ALA   A H    1 
ATOM   1489 H  HA   . ALA   A 1 96  ? 26.81231 -28.60628 -14.58697 1.000 24.83344 ? 203  ALA   A HA   1 
ATOM   1490 H  HB1  . ALA   A 1 96  ? 27.70561 -26.39072 -14.47251 1.000 27.43616 ? 203  ALA   A HB1  1 
ATOM   1491 H  HB2  . ALA   A 1 96  ? 28.04665 -27.20826 -13.15386 1.000 27.43616 ? 203  ALA   A HB2  1 
ATOM   1492 H  HB3  . ALA   A 1 96  ? 29.15429 -27.01204 -14.27554 1.000 27.43616 ? 203  ALA   A HB3  1 
ATOM   1493 N  N    . ALA   A 1 97  ? 28.03639 -29.31534 -17.06997 1.000 21.55723 ? 204  ALA   A N    1 
ATOM   1494 C  CA   . ALA   A 1 97  ? 27.89123 -29.17053 -18.51836 1.000 21.26784 ? 204  ALA   A CA   1 
ATOM   1495 C  C    . ALA   A 1 97  ? 26.48825 -28.66757 -18.85476 1.000 20.94674 ? 204  ALA   A C    1 
ATOM   1496 O  O    . ALA   A 1 97  ? 25.49553 -29.08114 -18.25152 1.000 21.88381 ? 204  ALA   A O    1 
ATOM   1497 C  CB   . ALA   A 1 97  ? 28.16544 -30.48950 -19.24030 1.000 22.15618 ? 204  ALA   A CB   1 
ATOM   1498 H  H    . ALA   A 1 97  ? 28.25430 -30.09903 -16.79078 1.000 25.86868 ? 204  ALA   A H    1 
ATOM   1499 H  HA   . ALA   A 1 97  ? 28.54364 -28.52771 -18.83779 1.000 25.52140 ? 204  ALA   A HA   1 
ATOM   1500 H  HB1  . ALA   A 1 97  ? 28.06871 -30.35262 -20.19571 1.000 26.58742 ? 204  ALA   A HB1  1 
ATOM   1501 H  HB2  . ALA   A 1 97  ? 29.06881 -30.77872 -19.03737 1.000 26.58742 ? 204  ALA   A HB2  1 
ATOM   1502 H  HB3  . ALA   A 1 97  ? 27.52878 -31.15474 -18.93533 1.000 26.58742 ? 204  ALA   A HB3  1 
ATOM   1503 N  N    . VAL   A 1 98  ? 26.42576 -27.75670 -19.83287 1.000 21.36968 ? 205  VAL   A N    1 
ATOM   1504 C  CA   . VAL   A 1 98  ? 25.17240 -27.14516 -20.25055 1.000 23.15109 ? 205  VAL   A CA   1 
ATOM   1505 C  C    . VAL   A 1 98  ? 24.24513 -28.19642 -20.83670 1.000 23.35986 ? 205  VAL   A C    1 
ATOM   1506 O  O    . VAL   A 1 98  ? 24.68323 -29.13585 -21.51666 1.000 24.09107 ? 205  VAL   A O    1 
ATOM   1507 C  CB   . VAL   A 1 98  ? 25.47911 -26.03063 -21.26820 1.000 25.21994 ? 205  VAL   A CB   1 
ATOM   1508 C  CG1  . VAL   A 1 98  ? 24.20881 -25.47936 -21.90807 1.000 27.09038 ? 205  VAL   A CG1  1 
ATOM   1509 C  CG2  . VAL   A 1 98  ? 26.28978 -24.90941 -20.58493 1.000 26.36029 ? 205  VAL   A CG2  1 
ATOM   1510 H  H    . VAL   A 1 98  ? 27.10787 -27.47461 -20.27418 1.000 25.64361 ? 205  VAL   A H    1 
ATOM   1511 H  HA   . VAL   A 1 98  ? 24.72204 -26.76073 -19.48225 1.000 27.78131 ? 205  VAL   A HA   1 
ATOM   1512 H  HB   . VAL   A 1 98  ? 26.00997 -26.40624 -21.98793 1.000 30.26392 ? 205  VAL   A HB   1 
ATOM   1513 H  HG11 . VAL   A 1 98  ? 24.43673 -24.70554 -22.44673 1.000 32.50846 ? 205  VAL   A HG11 1 
ATOM   1514 H  HG12 . VAL   A 1 98  ? 23.81290 -26.16634 -22.46683 1.000 32.50846 ? 205  VAL   A HG12 1 
ATOM   1515 H  HG13 . VAL   A 1 98  ? 23.58786 -25.22382 -21.20805 1.000 32.50846 ? 205  VAL   A HG13 1 
ATOM   1516 H  HG21 . VAL   A 1 98  ? 26.43148 -24.19015 -21.22014 1.000 31.63235 ? 205  VAL   A HG21 1 
ATOM   1517 H  HG22 . VAL   A 1 98  ? 25.79227 -24.58151 -19.81951 1.000 31.63235 ? 205  VAL   A HG22 1 
ATOM   1518 H  HG23 . VAL   A 1 98  ? 27.14330 -25.26818 -20.29565 1.000 31.63235 ? 205  VAL   A HG23 1 
ATOM   1519 N  N    . ALA   A 1 99  ? 22.94668 -28.03155 -20.57634 1.000 24.72083 ? 206  ALA   A N    1 
ATOM   1520 C  CA   . ALA   A 1 99  ? 21.91132 -28.94052 -21.03692 1.000 24.40362 ? 206  ALA   A CA   1 
ATOM   1521 C  C    . ALA   A 1 99  ? 21.15392 -28.36275 -22.22998 1.000 24.99266 ? 206  ALA   A C    1 
ATOM   1522 O  O    . ALA   A 1 99  ? 21.03721 -27.14417 -22.38812 1.000 25.31880 ? 206  ALA   A O    1 
ATOM   1523 C  CB   . ALA   A 1 99  ? 20.91453 -29.23720 -19.91797 1.000 25.37778 ? 206  ALA   A CB   1 
ATOM   1524 H  H    . ALA   A 1 99  ? 22.63523 -27.37440 -20.11726 1.000 29.66499 ? 206  ALA   A H    1 
ATOM   1525 H  HA   . ALA   A 1 99  ? 22.33378 -29.76722 -21.31798 1.000 29.28434 ? 206  ALA   A HA   1 
ATOM   1526 H  HB1  . ALA   A 1 99  ? 20.21691 -29.81677 -20.26195 1.000 30.45334 ? 206  ALA   A HB1  1 
ATOM   1527 H  HB2  . ALA   A 1 99  ? 21.37975 -29.67633 -19.18883 1.000 30.45334 ? 206  ALA   A HB2  1 
ATOM   1528 H  HB3  . ALA   A 1 99  ? 20.52875 -28.40251 -19.60918 1.000 30.45334 ? 206  ALA   A HB3  1 
ATOM   1529 N  N    . ASN   A 1 100 ? 20.63870 -29.26576 -23.06902 1.000 26.36154 ? 207  ASN   A N    1 
ATOM   1530 C  CA   . ASN   A 1 100 ? 19.70155 -28.92659 -24.14366 1.000 27.70380 ? 207  ASN   A CA   1 
ATOM   1531 C  C    . ASN   A 1 100 ? 20.32189 -27.98400 -25.17227 1.000 28.90268 ? 207  ASN   A C    1 
ATOM   1532 O  O    . ASN   A 1 100 ? 19.64593 -27.11302 -25.73425 1.000 29.77797 ? 207  ASN   A O    1 
ATOM   1533 C  CB   . ASN   A 1 100 ? 18.41776 -28.33768 -23.56248 1.000 28.60332 ? 207  ASN   A CB   1 
ATOM   1534 C  CG   . ASN   A 1 100 ? 17.67540 -29.32889 -22.68585 1.000 29.48861 ? 207  ASN   A CG   1 
ATOM   1535 O  OD1  . ASN   A 1 100 ? 17.33891 -30.42565 -23.12096 1.000 31.45691 ? 207  ASN   A OD1  1 
ATOM   1536 N  ND2  . ASN   A 1 100 ? 17.44816 -28.95700 -21.43358 1.000 29.86480 ? 207  ASN   A ND2  1 
ATOM   1537 H  H    . ASN   A 1 100 ? 20.82186 -30.10535 -23.03520 1.000 31.63384 ? 207  ASN   A H    1 
ATOM   1538 H  HA   . ASN   A 1 100 ? 19.47930 -29.74080 -24.62175 1.000 33.24456 ? 207  ASN   A HA   1 
ATOM   1539 H  HB2  . ASN   A 1 100 ? 18.63946 -27.56342 -23.02186 1.000 34.32399 ? 207  ASN   A HB2  1 
ATOM   1540 H  HB3  . ASN   A 1 100 ? 17.82990 -28.07774 -24.28895 1.000 34.32399 ? 207  ASN   A HB3  1 
ATOM   1541 H  HD21 . ASN   A 1 100 ? 17.03092 -29.48429 -20.89741 1.000 35.83776 ? 207  ASN   A HD21 1 
ATOM   1542 H  HD22 . ASN   A 1 100 ? 17.71801 -28.18851 -21.15754 1.000 35.83776 ? 207  ASN   A HD22 1 
ATOM   1543 N  N    . ASN   A 1 101 ? 21.61341 -28.18726 -25.45068 1.000 26.89464 ? 208  ASN   A N    1 
ATOM   1544 C  CA   . ASN   A 1 101 ? 22.36572 -27.33659 -26.36440 1.000 27.34839 ? 208  ASN   A CA   1 
ATOM   1545 C  C    . ASN   A 1 101 ? 23.01718 -28.12561 -27.49913 1.000 27.07602 ? 208  ASN   A C    1 
ATOM   1546 O  O    . ASN   A 1 101 ? 23.86624 -27.58277 -28.20880 1.000 26.63147 ? 208  ASN   A O    1 
ATOM   1547 C  CB   . ASN   A 1 101 ? 23.42413 -26.54338 -25.58310 1.000 27.24225 ? 208  ASN   A CB   1 
ATOM   1548 C  CG   . ASN   A 1 101 ? 24.58049 -27.41010 -25.10913 1.000 25.44928 ? 208  ASN   A CG   1 
ATOM   1549 O  OD1  . ASN   A 1 101 ? 24.43578 -28.61579 -24.90966 1.000 25.12706 ? 208  ASN   A OD1  1 
ATOM   1550 N  ND2  . ASN   A 1 101 ? 25.73787 -26.79038 -24.92797 1.000 25.87565 ? 208  ASN   A ND2  1 
ATOM   1551 H  H    . ASN   A 1 101 ? 22.08114 -28.82543 -25.11369 1.000 32.27357 ? 208  ASN   A H    1 
ATOM   1552 H  HA   . ASN   A 1 101 ? 21.75892 -26.70049 -26.77437 1.000 32.81806 ? 208  ASN   A HA   1 
ATOM   1553 H  HB2  . ASN   A 1 101 ? 23.78534 -25.84919 -26.15629 1.000 32.69071 ? 208  ASN   A HB2  1 
ATOM   1554 H  HB3  . ASN   A 1 101 ? 23.00808 -26.14574 -24.80228 1.000 32.69071 ? 208  ASN   A HB3  1 
ATOM   1555 H  HD21 . ASN   A 1 101 ? 26.42524 -27.23269 -24.66060 1.000 31.05078 ? 208  ASN   A HD21 1 
ATOM   1556 H  HD22 . ASN   A 1 101 ? 25.80155 -25.94592 -25.07778 1.000 31.05078 ? 208  ASN   A HD22 1 
ATOM   1557 N  N    . GLY   A 1 102 ? 22.64201 -29.38660 -27.69101 1.000 26.56998 ? 209  GLY   A N    1 
ATOM   1558 C  CA   . GLY   A 1 102 ? 23.14610 -30.16965 -28.80389 1.000 27.28304 ? 209  GLY   A CA   1 
ATOM   1559 C  C    . GLY   A 1 102 ? 24.59664 -30.56765 -28.71391 1.000 27.22781 ? 209  GLY   A C    1 
ATOM   1560 O  O    . GLY   A 1 102 ? 25.16427 -31.01052 -29.72015 1.000 28.35691 ? 209  GLY   A O    1 
ATOM   1561 H  H    . GLY   A 1 102 ? 22.09204 -29.81203 -27.18491 1.000 31.88397 ? 209  GLY   A H    1 
ATOM   1562 H  HA2  . GLY   A 1 102 ? 22.62258 -30.98358 -28.86972 1.000 32.73965 ? 209  GLY   A HA2  1 
ATOM   1563 H  HA3  . GLY   A 1 102 ? 23.03355 -29.65503 -29.61838 1.000 32.73965 ? 209  GLY   A HA3  1 
ATOM   1564 N  N    . VAL   A 1 103 ? 25.21227 -30.43338 -27.53915 1.000 27.14689 ? 210  VAL   A N    1 
ATOM   1565 C  CA   . VAL   A 1 103 ? 26.62825 -30.69693 -27.35095 1.000 26.53591 ? 210  VAL   A CA   1 
ATOM   1566 C  C    . VAL   A 1 103 ? 26.78766 -31.70505 -26.22076 1.000 24.63711 ? 210  VAL   A C    1 
ATOM   1567 O  O    . VAL   A 1 103 ? 26.18975 -31.53985 -25.14908 1.000 22.83777 ? 210  VAL   A O    1 
ATOM   1568 C  CB   . VAL   A 1 103 ? 27.41169 -29.40338 -27.04602 1.000 28.57006 ? 210  VAL   A CB   1 
ATOM   1569 C  CG1  . VAL   A 1 103 ? 28.87038 -29.72338 -26.78362 1.000 28.36216 ? 210  VAL   A CG1  1 
ATOM   1570 C  CG2  . VAL   A 1 103 ? 27.28948 -28.42029 -28.22345 1.000 30.04941 ? 210  VAL   A CG2  1 
ATOM   1571 H  H    . VAL   A 1 103 ? 24.81431 -30.18329 -26.81896 1.000 32.57627 ? 210  VAL   A H    1 
ATOM   1572 H  HA   . VAL   A 1 103 ? 26.99257 -31.09190 -28.15853 1.000 31.84309 ? 210  VAL   A HA   1 
ATOM   1573 H  HB   . VAL   A 1 103 ? 27.03962 -28.98619 -26.25329 1.000 34.28407 ? 210  VAL   A HB   1 
ATOM   1574 H  HG11 . VAL   A 1 103 ? 29.36980 -28.89400 -26.72367 1.000 34.03459 ? 210  VAL   A HG11 1 
ATOM   1575 H  HG12 . VAL   A 1 103 ? 28.94112 -30.21315 -25.94934 1.000 34.03459 ? 210  VAL   A HG12 1 
ATOM   1576 H  HG13 . VAL   A 1 103 ? 29.21164 -30.26295 -27.51390 1.000 34.03459 ? 210  VAL   A HG13 1 
ATOM   1577 H  HG21 . VAL   A 1 103 ? 27.77550 -27.60870 -28.00897 1.000 36.05929 ? 210  VAL   A HG21 1 
ATOM   1578 H  HG22 . VAL   A 1 103 ? 27.66533 -28.83076 -29.01789 1.000 36.05929 ? 210  VAL   A HG22 1 
ATOM   1579 H  HG23 . VAL   A 1 103 ? 26.35235 -28.21612 -28.36842 1.000 36.05929 ? 210  VAL   A HG23 1 
ATOM   1580 N  N    A CYS   A 1 104 ? 27.56066 -32.76384 -26.48033 0.582 23.36915 ? 211  CYS   A N    1 
ATOM   1581 N  N    B CYS   A 1 104 ? 27.59893 -32.73740 -26.46265 0.418 24.21040 ? 211  CYS   A N    1 
ATOM   1582 C  CA   A CYS   A 1 104 ? 27.93792 -33.77276 -25.48833 0.582 23.47285 ? 211  CYS   A CA   1 
ATOM   1583 C  CA   B CYS   A 1 104 ? 27.95734 -33.74813 -25.46994 0.418 24.48518 ? 211  CYS   A CA   1 
ATOM   1584 C  C    A CYS   A 1 104 ? 26.74561 -34.18796 -24.63242 0.582 23.00860 ? 211  CYS   A C    1 
ATOM   1585 C  C    B CYS   A 1 104 ? 26.75296 -34.17188 -24.63372 0.418 23.59323 ? 211  CYS   A C    1 
ATOM   1586 O  O    A CYS   A 1 104 ? 25.68861 -34.53903 -25.17429 0.582 23.18265 ? 211  CYS   A O    1 
ATOM   1587 O  O    B CYS   A 1 104 ? 25.69885 -34.50707 -25.18797 0.418 23.85580 ? 211  CYS   A O    1 
ATOM   1588 C  CB   A CYS   A 1 104 ? 29.10445 -33.23833 -24.65172 0.582 24.23050 ? 211  CYS   A CB   1 
ATOM   1589 C  CB   B CYS   A 1 104 ? 29.09506 -33.23317 -24.57922 0.418 25.99749 ? 211  CYS   A CB   1 
ATOM   1590 S  SG   A CYS   A 1 104 ? 30.17384 -34.47800 -23.80945 0.582 26.16838 ? 211  CYS   A SG   1 
ATOM   1591 S  SG   B CYS   A 1 104 ? 30.64762 -32.78906 -25.43413 0.418 28.02875 ? 211  CYS   A SG   1 
ATOM   1592 H  H    A CYS   A 1 104 ? 27.89315 -32.92690 -27.25651 0.582 28.04298 ? 211  CYS   A H    1 
ATOM   1593 H  H    B CYS   A 1 104 ? 27.96926 -32.87943 -27.22572 0.418 29.05248 ? 211  CYS   A H    1 
ATOM   1594 H  HA   A CYS   A 1 104 ? 28.23578 -34.58384 -25.92914 0.582 28.16742 ? 211  CYS   A HA   1 
ATOM   1595 H  HA   B CYS   A 1 104 ? 28.27050 -34.54216 -25.93074 0.418 29.38222 ? 211  CYS   A HA   1 
ATOM   1596 H  HB2  A CYS   A 1 104 ? 29.67988 -32.72225 -25.23775 0.582 29.07660 ? 211  CYS   A HB2  1 
ATOM   1597 H  HB2  B CYS   A 1 104 ? 28.78345 -32.43747 -24.12024 0.418 31.19699 ? 211  CYS   A HB2  1 
ATOM   1598 H  HB3  A CYS   A 1 104 ? 28.73754 -32.66658 -23.95935 0.582 29.07660 ? 211  CYS   A HB3  1 
ATOM   1599 H  HB3  B CYS   A 1 104 ? 29.31123 -33.92487 -23.93445 0.418 31.19699 ? 211  CYS   A HB3  1 
ATOM   1600 N  N    . GLY   A 1 105 ? 26.90546 -34.18608 -23.30777 1.000 22.36781 ? 212  GLY   A N    1 
ATOM   1601 C  CA   . GLY   A 1 105 ? 25.82533 -34.54841 -22.41116 1.000 22.18982 ? 212  GLY   A CA   1 
ATOM   1602 C  C    . GLY   A 1 105 ? 25.43565 -33.39551 -21.50645 1.000 21.78454 ? 212  GLY   A C    1 
ATOM   1603 O  O    . GLY   A 1 105 ? 25.40596 -32.24502 -21.95488 1.000 21.72597 ? 212  GLY   A O    1 
ATOM   1604 H  H    A GLY   A 1 105 ? 27.63717 -33.97641 -22.90748 0.582 26.84138 ? 212  GLY   A H    1 
ATOM   1605 H  H    B GLY   A 1 105 ? 27.63779 -33.98595 -22.90376 0.418 26.84138 ? 212  GLY   A H    1 
ATOM   1606 H  HA2  . GLY   A 1 105 ? 25.04848 -34.80993 -22.92982 1.000 26.62779 ? 212  GLY   A HA2  1 
ATOM   1607 H  HA3  . GLY   A 1 105 ? 26.10149 -35.29548 -21.85750 1.000 26.62779 ? 212  GLY   A HA3  1 
ATOM   1608 N  N    . VAL   A 1 106 ? 25.14819 -33.67252 -20.22858 1.000 22.43728 ? 213  VAL   A N    1 
ATOM   1609 C  CA   . VAL   A 1 106 ? 24.76555 -32.63017 -19.28302 1.000 22.18267 ? 213  VAL   A CA   1 
ATOM   1610 C  C    . VAL   A 1 106 ? 25.49373 -32.85699 -17.96718 1.000 21.51654 ? 213  VAL   A C    1 
ATOM   1611 O  O    . VAL   A 1 106 ? 25.90722 -33.97170 -17.64135 1.000 22.82751 ? 213  VAL   A O    1 
ATOM   1612 C  CB   . VAL   A 1 106 ? 23.24338 -32.58343 -19.00991 1.000 23.30923 ? 213  VAL   A CB   1 
ATOM   1613 C  CG1  . VAL   A 1 106 ? 22.47384 -32.50925 -20.31560 1.000 24.29190 ? 213  VAL   A CG1  1 
ATOM   1614 C  CG2  . VAL   A 1 106 ? 22.81445 -33.77201 -18.18149 1.000 23.90745 ? 213  VAL   A CG2  1 
ATOM   1615 H  H    . VAL   A 1 106 ? 25.16948 -34.46247 -19.88929 1.000 26.92474 ? 213  VAL   A H    1 
ATOM   1616 H  HA   . VAL   A 1 106 ? 25.03889 -31.77768 -19.65644 1.000 26.61921 ? 213  VAL   A HA   1 
ATOM   1617 H  HB   . VAL   A 1 106 ? 23.03588 -31.78453 -18.50040 1.000 27.97108 ? 213  VAL   A HB   1 
ATOM   1618 H  HG11 . VAL   A 1 106 ? 21.55722 -32.25338 -20.12784 1.000 29.15028 ? 213  VAL   A HG11 1 
ATOM   1619 H  HG12 . VAL   A 1 106 ? 22.89052 -31.84850 -20.89065 1.000 29.15028 ? 213  VAL   A HG12 1 
ATOM   1620 H  HG13 . VAL   A 1 106 ? 22.49329 -33.37954 -20.74352 1.000 29.15028 ? 213  VAL   A HG13 1 
ATOM   1621 H  HG21 . VAL   A 1 106 ? 21.84673 -33.83622 -18.19868 1.000 28.68894 ? 213  VAL   A HG21 1 
ATOM   1622 H  HG22 . VAL   A 1 106 ? 23.20603 -34.57626 -18.55666 1.000 28.68894 ? 213  VAL   A HG22 1 
ATOM   1623 H  HG23 . VAL   A 1 106 ? 23.12164 -33.64883 -17.26971 1.000 28.68894 ? 213  VAL   A HG23 1 
ATOM   1624 N  N    . GLY   A 1 107 ? 25.63310 -31.77692 -17.21159 1.000 20.25274 ? 214  GLY   A N    1 
ATOM   1625 C  CA   . GLY   A 1 107 ? 26.06663 -31.88754 -15.83646 1.000 21.20344 ? 214  GLY   A CA   1 
ATOM   1626 C  C    . GLY   A 1 107 ? 24.94663 -32.34289 -14.91597 1.000 21.92683 ? 214  GLY   A C    1 
ATOM   1627 O  O    . GLY   A 1 107 ? 23.76173 -32.24525 -15.22759 1.000 21.97084 ? 214  GLY   A O    1 
ATOM   1628 H  H    . GLY   A 1 107 ? 25.48248 -30.97186 -17.47387 1.000 24.30329 ? 214  GLY   A H    1 
ATOM   1629 H  HA2  . GLY   A 1 107 ? 26.79134 -32.52966 -15.77834 1.000 25.44413 ? 214  GLY   A HA2  1 
ATOM   1630 H  HA3  . GLY   A 1 107 ? 26.38426 -31.02416 -15.52890 1.000 25.44413 ? 214  GLY   A HA3  1 
ATOM   1631 N  N    . VAL   A 1 108 ? 25.33935 -32.86129 -13.74826 1.000 20.28131 ? 215  VAL   A N    1 
ATOM   1632 C  CA   . VAL   A 1 108 ? 24.35093 -33.17163 -12.72694 1.000 20.38334 ? 215  VAL   A CA   1 
ATOM   1633 C  C    . VAL   A 1 108 ? 23.58168 -31.91445 -12.36119 1.000 20.55110 ? 215  VAL   A C    1 
ATOM   1634 O  O    . VAL   A 1 108 ? 22.35539 -31.93797 -12.20388 1.000 22.15218 ? 215  VAL   A O    1 
ATOM   1635 C  CB   . VAL   A 1 108 ? 25.04013 -33.77912 -11.49261 1.000 19.60410 ? 215  VAL   A CB   1 
ATOM   1636 C  CG1  . VAL   A 1 108 ? 24.07433 -33.86088 -10.31809 1.000 21.38376 ? 215  VAL   A CG1  1 
ATOM   1637 C  CG2  . VAL   A 1 108 ? 25.60268 -35.14922 -11.82351 1.000 21.35675 ? 215  VAL   A CG2  1 
ATOM   1638 H  H    . VAL   A 1 108 ? 26.15314 -33.03673 -13.53245 1.000 24.33757 ? 215  VAL   A H    1 
ATOM   1639 H  HA   . VAL   A 1 108 ? 23.72742 -33.82617 -13.07867 1.000 24.46000 ? 215  VAL   A HA   1 
ATOM   1640 H  HB   . VAL   A 1 108 ? 25.77573 -33.20364 -11.23068 1.000 23.52492 ? 215  VAL   A HB   1 
ATOM   1641 H  HG11 . VAL   A 1 108 ? 24.47677 -34.39415 -9.61484  1.000 25.66051 ? 215  VAL   A HG11 1 
ATOM   1642 H  HG12 . VAL   A 1 108 ? 23.89618 -32.96460 -9.99275  1.000 25.66051 ? 215  VAL   A HG12 1 
ATOM   1643 H  HG13 . VAL   A 1 108 ? 23.24918 -34.27475 -10.61597 1.000 25.66051 ? 215  VAL   A HG13 1 
ATOM   1644 H  HG21 . VAL   A 1 108 ? 26.13282 -35.46237 -11.07399 1.000 25.62810 ? 215  VAL   A HG21 1 
ATOM   1645 H  HG22 . VAL   A 1 108 ? 24.86806 -35.76102 -11.98759 1.000 25.62810 ? 215  VAL   A HG22 1 
ATOM   1646 H  HG23 . VAL   A 1 108 ? 26.15835 -35.07958 -12.61552 1.000 25.62810 ? 215  VAL   A HG23 1 
ATOM   1647 N  N    . ALA   A 1 109 ? 24.30263 -30.81063 -12.18741 1.000 20.93396 ? 216  ALA   A N    1 
ATOM   1648 C  CA   . ALA   A 1 109 ? 23.73574 -29.51598 -11.84761 1.000 21.30348 ? 216  ALA   A CA   1 
ATOM   1649 C  C    . ALA   A 1 109 ? 23.92171 -28.59398 -13.04349 1.000 21.34361 ? 216  ALA   A C    1 
ATOM   1650 O  O    . ALA   A 1 109 ? 24.73679 -27.68349 -13.02666 1.000 22.47694 ? 216  ALA   A O    1 
ATOM   1651 C  CB   . ALA   A 1 109 ? 24.41282 -28.94029 -10.60172 1.000 22.86183 ? 216  ALA   A CB   1 
ATOM   1652 H  H    . ALA   A 1 109 ? 25.15884 -30.78877 -12.26502 1.000 25.12075 ? 216  ALA   A H    1 
ATOM   1653 H  HA   . ALA   A 1 109 ? 22.79040 -29.61838 -11.65590 1.000 25.56417 ? 216  ALA   A HA   1 
ATOM   1654 H  HB1  . ALA   A 1 109 ? 24.03775 -28.06563 -10.41413 1.000 27.43420 ? 216  ALA   A HB1  1 
ATOM   1655 H  HB2  . ALA   A 1 109 ? 24.25437 -29.53574 -9.85256  1.000 27.43420 ? 216  ALA   A HB2  1 
ATOM   1656 H  HB3  . ALA   A 1 109 ? 25.36548 -28.86312 -10.76719 1.000 27.43420 ? 216  ALA   A HB3  1 
ATOM   1657 N  N    . TYR   A 1 110 ? 23.14706 -28.84721 -14.09065 1.000 21.74811 ? 217  TYR   A N    1 
ATOM   1658 C  CA   . TYR   A 1 110 ? 23.42819 -28.24773 -15.38673 1.000 22.57015 ? 217  TYR   A CA   1 
ATOM   1659 C  C    . TYR   A 1 110 ? 23.05126 -26.77305 -15.46614 1.000 23.83600 ? 217  TYR   A C    1 
ATOM   1660 O  O    . TYR   A 1 110 ? 23.32319 -26.13650 -16.49423 1.000 23.72417 ? 217  TYR   A O    1 
ATOM   1661 C  CB   . TYR   A 1 110 ? 22.74120 -29.06172 -16.49237 1.000 22.21387 ? 217  TYR   A CB   1 
ATOM   1662 C  CG   . TYR   A 1 110 ? 21.25442 -29.27516 -16.41253 1.000 24.40715 ? 217  TYR   A CG   1 
ATOM   1663 C  CD1  . TYR   A 1 110 ? 20.36538 -28.22717 -16.60755 1.000 25.46327 ? 217  TYR   A CD1  1 
ATOM   1664 C  CD2  . TYR   A 1 110 ? 20.73770 -30.55385 -16.25578 1.000 25.52367 ? 217  TYR   A CD2  1 
ATOM   1665 C  CE1  . TYR   A 1 110 ? 19.00677 -28.44314 -16.59159 1.000 28.44428 ? 217  TYR   A CE1  1 
ATOM   1666 C  CE2  . TYR   A 1 110 ? 19.37747 -30.78186 -16.24446 1.000 28.21028 ? 217  TYR   A CE2  1 
ATOM   1667 C  CZ   . TYR   A 1 110 ? 18.51654 -29.72412 -16.41547 1.000 29.74871 ? 217  TYR   A CZ   1 
ATOM   1668 O  OH   . TYR   A 1 110 ? 17.16001 -29.95200 -16.41141 1.000 34.06946 ? 217  TYR   A OH   1 
ATOM   1669 H  H    . TYR   A 1 110 ? 22.45680 -29.35996 -14.07562 1.000 26.09774 ? 217  TYR   A H    1 
ATOM   1670 H  HA   . TYR   A 1 110 ? 24.38255 -28.28915 -15.55521 1.000 27.08418 ? 217  TYR   A HA   1 
ATOM   1671 H  HB2  . TYR   A 1 110 ? 22.90945 -28.61144 -17.33489 1.000 26.65665 ? 217  TYR   A HB2  1 
ATOM   1672 H  HB3  . TYR   A 1 110 ? 23.14545 -29.94343 -16.50090 1.000 26.65665 ? 217  TYR   A HB3  1 
ATOM   1673 H  HD1  . TYR   A 1 110 ? 20.69219 -27.36835 -16.75078 1.000 30.55593 ? 217  TYR   A HD1  1 
ATOM   1674 H  HD2  . TYR   A 1 110 ? 21.32065 -31.27161 -16.15636 1.000 30.62841 ? 217  TYR   A HD2  1 
ATOM   1675 H  HE1  . TYR   A 1 110 ? 18.41982 -27.72979 -16.69894 1.000 34.13313 ? 217  TYR   A HE1  1 
ATOM   1676 H  HE2  . TYR   A 1 110 ? 19.04628 -31.64227 -16.12239 1.000 33.85234 ? 217  TYR   A HE2  1 
ATOM   1677 H  HH   . TYR   A 1 110 ? 17.00662 -30.77442 -16.48690 1.000 40.88335 ? 217  TYR   A HH   1 
ATOM   1678 N  N    . ASN   A 1 111 ? 22.47205 -26.19939 -14.40652 1.000 23.47096 ? 218  ASN   A N    1 
ATOM   1679 C  CA   . ASN   A 1 111 ? 22.29983 -24.75548 -14.32423 1.000 23.90441 ? 218  ASN   A CA   1 
ATOM   1680 C  C    . ASN   A 1 111 ? 23.16535 -24.11489 -13.24135 1.000 23.66389 ? 218  ASN   A C    1 
ATOM   1681 O  O    . ASN   A 1 111 ? 23.02150 -22.91949 -12.97521 1.000 25.01201 ? 218  ASN   A O    1 
ATOM   1682 C  CB   . ASN   A 1 111 ? 20.82948 -24.41238 -14.10120 1.000 27.38005 ? 218  ASN   A CB   1 
ATOM   1683 C  CG   . ASN   A 1 111 ? 20.00738 -24.53687 -15.37519 1.000 29.16933 ? 218  ASN   A CG   1 
ATOM   1684 O  OD1  . ASN   A 1 111 ? 20.44574 -24.15105 -16.45743 1.000 30.12502 ? 218  ASN   A OD1  1 
ATOM   1685 N  ND2  . ASN   A 1 111 ? 18.81977 -25.08806 -15.25105 1.000 32.01922 ? 218  ASN   A ND2  1 
ATOM   1686 H  H    . ASN   A 1 111 ? 22.17240 -26.63037 -13.72530 1.000 28.16515 ? 218  ASN   A H    1 
ATOM   1687 H  HA   . ASN   A 1 111 ? 22.56899 -24.36857 -15.17203 1.000 28.68529 ? 218  ASN   A HA   1 
ATOM   1688 H  HB2  . ASN   A 1 111 ? 20.45805 -25.01920 -13.44187 1.000 32.85606 ? 218  ASN   A HB2  1 
ATOM   1689 H  HB3  . ASN   A 1 111 ? 20.76091 -23.49759 -13.78598 1.000 32.85606 ? 218  ASN   A HB3  1 
ATOM   1690 H  HD21 . ASN   A 1 111 ? 18.31503 -25.18192 -15.94100 1.000 38.42306 ? 218  ASN   A HD21 1 
ATOM   1691 H  HD22 . ASN   A 1 111 ? 18.54791 -25.35462 -14.47992 1.000 38.42306 ? 218  ASN   A HD22 1 
ATOM   1692 N  N    . ALA   A 1 112 ? 24.06397 -24.87096 -12.62400 1.000 22.60049 ? 219  ALA   A N    1 
ATOM   1693 C  CA   . ALA   A 1 112 ? 25.01696 -24.27424 -11.69978 1.000 21.28279 ? 219  ALA   A CA   1 
ATOM   1694 C  C    . ALA   A 1 112 ? 26.06921 -23.48660 -12.47914 1.000 21.68416 ? 219  ALA   A C    1 
ATOM   1695 O  O    . ALA   A 1 112 ? 26.23957 -23.65155 -13.69107 1.000 23.81340 ? 219  ALA   A O    1 
ATOM   1696 C  CB   . ALA   A 1 112 ? 25.70096 -25.35038 -10.85349 1.000 22.11086 ? 219  ALA   A CB   1 
ATOM   1697 H  H    . ALA   A 1 112 ? 24.14191 -25.72182 -12.72178 1.000 27.12058 ? 219  ALA   A H    1 
ATOM   1698 H  HA   . ALA   A 1 112 ? 24.55228 -23.67289 -11.09700 1.000 25.53935 ? 219  ALA   A HA   1 
ATOM   1699 H  HB1  . ALA   A 1 112 ? 26.31176 -24.92313 -10.23278 1.000 26.53303 ? 219  ALA   A HB1  1 
ATOM   1700 H  HB2  . ALA   A 1 112 ? 25.02468 -25.84485 -10.36456 1.000 26.53303 ? 219  ALA   A HB2  1 
ATOM   1701 H  HB3  . ALA   A 1 112 ? 26.18988 -25.94936 -11.43922 1.000 26.53303 ? 219  ALA   A HB3  1 
ATOM   1702 N  N    . ARG   A 1 113 ? 26.76570 -22.60861 -11.76687 1.000 21.92235 ? 220  ARG   A N    1 
ATOM   1703 C  CA   . ARG   A 1 113 ? 27.95297 -21.96651 -12.29876 1.000 23.56858 ? 220  ARG   A CA   1 
ATOM   1704 C  C    . ARG   A 1 113 ? 29.17675 -22.77143 -11.89639 1.000 21.89051 ? 220  ARG   A C    1 
ATOM   1705 O  O    . ARG   A 1 113 ? 29.22138 -23.38074 -10.82254 1.000 22.72670 ? 220  ARG   A O    1 
ATOM   1706 C  CB   . ARG   A 1 113 ? 28.06079 -20.52352 -11.81781 1.000 28.01705 ? 220  ARG   A CB   1 
ATOM   1707 C  CG   . ARG   A 1 113 ? 27.20728 -19.54996 -12.70239 1.000 34.51366 ? 220  ARG   A CG   1 
ATOM   1708 C  CD   . ARG   A 1 113 ? 27.41205 -18.10912 -12.29752 1.000 41.08856 ? 220  ARG   A CD   1 
ATOM   1709 N  NE   . ARG   A 1 113 ? 26.92998 -17.88588 -10.94151 1.000 46.29250 ? 220  ARG   A NE   1 
ATOM   1710 C  CZ   . ARG   A 1 113 ? 27.07702 -16.75557 -10.26186 1.000 50.29375 ? 220  ARG   A CZ   1 
ATOM   1711 N  NH1  . ARG   A 1 113 ? 27.75639 -15.73227 -10.75857 1.000 51.84984 ? 220  ARG   A NH1  1 
ATOM   1712 N  NH2  . ARG   A 1 113 ? 26.52028 -16.64667 -9.05692  1.000 50.26348 ? 220  ARG   A NH2  1 
ATOM   1713 H  H    . ARG   A 1 113 ? 26.56629 -22.36804 -10.96565 1.000 26.30682 ? 220  ARG   A H    1 
ATOM   1714 H  HA   . ARG   A 1 113 ? 27.91287 -21.93093 -13.26728 1.000 28.28230 ? 220  ARG   A HA   1 
ATOM   1715 H  HB2  . ARG   A 1 113 ? 27.73892 -20.46635 -10.90456 1.000 33.62046 ? 220  ARG   A HB2  1 
ATOM   1716 H  HB3  . ARG   A 1 113 ? 28.98766 -20.24080 -11.86121 1.000 33.62046 ? 220  ARG   A HB3  1 
ATOM   1717 H  HG2  . ARG   A 1 113 ? 27.47045 -19.64581 -13.63107 1.000 41.41639 ? 220  ARG   A HG2  1 
ATOM   1718 H  HG3  . ARG   A 1 113 ? 26.26682 -19.76442 -12.60024 1.000 41.41639 ? 220  ARG   A HG3  1 
ATOM   1719 H  HD2  . ARG   A 1 113 ? 28.35743 -17.89423 -12.32877 1.000 49.30628 ? 220  ARG   A HD2  1 
ATOM   1720 H  HD3  . ARG   A 1 113 ? 26.91998 -17.52948 -12.89984 1.000 49.30628 ? 220  ARG   A HD3  1 
ATOM   1721 H  HE   . ARG   A 1 113 ? 26.51992 -18.53414 -10.55266 1.000 55.55101 ? 220  ARG   A HE   1 
ATOM   1722 H  HH11 . ARG   A 1 113 ? 28.11419 -15.79158 -11.53835 1.000 62.21981 ? 220  ARG   A HH11 1 
ATOM   1723 H  HH12 . ARG   A 1 113 ? 27.83955 -15.00874 -10.30120 1.000 62.21981 ? 220  ARG   A HH12 1 
ATOM   1724 H  HH21 . ARG   A 1 113 ? 26.07261 -17.30373 -8.72911  1.000 60.31618 ? 220  ARG   A HH21 1 
ATOM   1725 H  HH22 . ARG   A 1 113 ? 26.60844 -15.91929 -8.60665  1.000 60.31618 ? 220  ARG   A HH22 1 
ATOM   1726 N  N    . ILE   A 1 114 ? 30.16099 -22.80595 -12.78582 1.000 20.69059 ? 221  ILE   A N    1 
ATOM   1727 C  CA   . ILE   A 1 114 ? 31.29132 -23.71636 -12.64983 1.000 21.25525 ? 221  ILE   A CA   1 
ATOM   1728 C  C    . ILE   A 1 114 ? 32.57323 -22.95554 -12.92961 1.000 21.55564 ? 221  ILE   A C    1 
ATOM   1729 O  O    . ILE   A 1 114 ? 32.65292 -22.18496 -13.89630 1.000 22.02089 ? 221  ILE   A O    1 
ATOM   1730 C  CB   . ILE   A 1 114 ? 31.13993 -24.93812 -13.58650 1.000 21.13221 ? 221  ILE   A CB   1 
ATOM   1731 C  CG1  . ILE   A 1 114 ? 32.22142 -25.98514 -13.31952 1.000 20.68244 ? 221  ILE   A CG1  1 
ATOM   1732 C  CG2  . ILE   A 1 114 ? 31.18241 -24.52896 -15.04249 1.000 22.49727 ? 221  ILE   A CG2  1 
ATOM   1733 C  CD1  . ILE   A 1 114 ? 32.09628 -26.66993 -11.93575 1.000 20.35896 ? 221  ILE   A CD1  1 
ATOM   1734 H  H    A ILE   A 1 114 ? 30.19677 -22.30586 -13.48456 0.660 24.82870 ? 221  ILE   A H    1 
ATOM   1735 H  H    B ILE   A 1 114 ? 30.19677 -22.30586 -13.48456 0.340 24.82870 ? 221  ILE   A H    1 
ATOM   1736 H  HA   . ILE   A 1 114 ? 31.34517 -24.03716 -11.73600 1.000 25.50631 ? 221  ILE   A HA   1 
ATOM   1737 H  HB   . ILE   A 1 114 ? 30.27249 -25.32726 -13.39408 1.000 25.35865 ? 221  ILE   A HB   1 
ATOM   1738 H  HG12 . ILE   A 1 114 ? 32.16191 -26.67551 -13.99831 1.000 24.81893 ? 221  ILE   A HG12 1 
ATOM   1739 H  HG13 . ILE   A 1 114 ? 33.08961 -25.55441 -13.35962 1.000 24.81893 ? 221  ILE   A HG13 1 
ATOM   1740 H  HG21 . ILE   A 1 114 ? 30.96788 -25.29820 -15.59308 1.000 26.99673 ? 221  ILE   A HG21 1 
ATOM   1741 H  HG22 . ILE   A 1 114 ? 30.53295 -23.82406 -15.19151 1.000 26.99673 ? 221  ILE   A HG22 1 
ATOM   1742 H  HG23 . ILE   A 1 114 ? 32.07301 -24.20842 -15.25459 1.000 26.99673 ? 221  ILE   A HG23 1 
ATOM   1743 H  HD11 . ILE   A 1 114 ? 32.76524 -27.36905 -11.86772 1.000 24.43075 ? 221  ILE   A HD11 1 
ATOM   1744 H  HD12 . ILE   A 1 114 ? 32.23837 -26.00749 -11.24157 1.000 24.43075 ? 221  ILE   A HD12 1 
ATOM   1745 H  HD13 . ILE   A 1 114 ? 31.20871 -27.05208 -11.85161 1.000 24.43075 ? 221  ILE   A HD13 1 
ATOM   1746 N  N    . GLY   A 1 115 ? 33.56828 -23.16313 -12.07589 1.000 21.02097 ? 222  GLY   A N    1 
ATOM   1747 C  CA   . GLY   A 1 115 ? 34.90339 -22.65680 -12.30587 1.000 21.64338 ? 222  GLY   A CA   1 
ATOM   1748 C  C    . GLY   A 1 115 ? 35.92441 -23.73138 -11.99445 1.000 19.64338 ? 222  GLY   A C    1 
ATOM   1749 O  O    . GLY   A 1 115 ? 35.58261 -24.86088 -11.63457 1.000 20.32029 ? 222  GLY   A O    1 
ATOM   1750 H  H    . GLY   A 1 115 ? 33.48836 -23.60434 -11.34204 1.000 25.22516 ? 222  GLY   A H    1 
ATOM   1751 H  HA2  . GLY   A 1 115 ? 35.00036 -22.38847 -13.23297 1.000 25.97205 ? 222  GLY   A HA2  1 
ATOM   1752 H  HA3  . GLY   A 1 115 ? 35.06897 -21.88947 -11.73606 1.000 25.97205 ? 222  GLY   A HA3  1 
ATOM   1753 N  N    . GLY   A 1 116 ? 37.18289 -23.35798 -12.14710 1.000 20.49040 ? 223  GLY   A N    1 
ATOM   1754 C  CA   . GLY   A 1 116 ? 38.27755 -24.25270 -11.84790 1.000 21.02219 ? 223  GLY   A CA   1 
ATOM   1755 C  C    . GLY   A 1 116 ? 39.45445 -23.48624 -11.27852 1.000 20.87008 ? 223  GLY   A C    1 
ATOM   1756 O  O    . GLY   A 1 116 ? 39.70818 -22.33264 -11.63738 1.000 21.53857 ? 223  GLY   A O    1 
ATOM   1757 H  H    . GLY   A 1 116 ? 37.42931 -22.58258 -12.42574 1.000 24.58848 ? 223  GLY   A H    1 
ATOM   1758 H  HA2  . GLY   A 1 116 ? 37.99228 -24.91475 -11.19889 1.000 25.22663 ? 223  GLY   A HA2  1 
ATOM   1759 H  HA3  . GLY   A 1 116 ? 38.56168 -24.70576 -12.65717 1.000 25.22663 ? 223  GLY   A HA3  1 
ATOM   1760 N  N    . VAL   A 1 117 ? 40.17104 -24.15373 -10.37573 1.000 18.69936 ? 224  VAL   A N    1 
ATOM   1761 C  CA   . VAL   A 1 117 ? 41.44716 -23.66652 -9.88826  1.000 19.90517 ? 224  VAL   A CA   1 
ATOM   1762 C  C    . VAL   A 1 117 ? 42.52598 -24.49519 -10.54985 1.000 18.74404 ? 224  VAL   A C    1 
ATOM   1763 O  O    . VAL   A 1 117 ? 42.57396 -25.71493 -10.36890 1.000 18.97800 ? 224  VAL   A O    1 
ATOM   1764 C  CB   . VAL   A 1 117 ? 41.56541 -23.76586 -8.36272  1.000 21.03811 ? 224  VAL   A CB   1 
ATOM   1765 C  CG1  . VAL   A 1 117 ? 42.89184 -23.16512 -7.91858  1.000 21.32046 ? 224  VAL   A CG1  1 
ATOM   1766 C  CG2  . VAL   A 1 117 ? 40.40254 -23.08183 -7.68720  1.000 22.25823 ? 224  VAL   A CG2  1 
ATOM   1767 H  H    . VAL   A 1 117 ? 39.92968 -24.90274 -10.02885 1.000 22.43923 ? 224  VAL   A H    1 
ATOM   1768 H  HA   . VAL   A 1 117 ? 41.54450 -22.73418 -10.13762 1.000 23.88620 ? 224  VAL   A HA   1 
ATOM   1769 H  HB   . VAL   A 1 117 ? 41.54200 -24.69791 -8.09507  1.000 25.24573 ? 224  VAL   A HB   1 
ATOM   1770 H  HG11 . VAL   A 1 117 ? 42.92081 -23.14549 -6.94921  1.000 25.58455 ? 224  VAL   A HG11 1 
ATOM   1771 H  HG12 . VAL   A 1 117 ? 43.61640 -23.71215 -8.26015  1.000 25.58455 ? 224  VAL   A HG12 1 
ATOM   1772 H  HG13 . VAL   A 1 117 ? 42.96377 -22.26388 -8.26998  1.000 25.58455 ? 224  VAL   A HG13 1 
ATOM   1773 H  HG21 . VAL   A 1 117 ? 40.50850 -23.15461 -6.72576  1.000 26.70987 ? 224  VAL   A HG21 1 
ATOM   1774 H  HG22 . VAL   A 1 117 ? 40.39016 -22.14788 -7.94887  1.000 26.70987 ? 224  VAL   A HG22 1 
ATOM   1775 H  HG23 . VAL   A 1 117 ? 39.57877 -23.51351 -7.96281  1.000 26.70987 ? 224  VAL   A HG23 1 
ATOM   1776 N  N    . ARG   A 1 118 ? 43.35434 -23.84072 -11.36022 1.000 20.37629 ? 225  ARG   A N    1 
ATOM   1777 C  CA   . ARG   A 1 118 ? 44.53393 -24.46522 -11.93931 1.000 19.25202 ? 225  ARG   A CA   1 
ATOM   1778 C  C    . ARG   A 1 118 ? 45.58564 -24.49424 -10.83743 1.000 19.88742 ? 225  ARG   A C    1 
ATOM   1779 O  O    . ARG   A 1 118 ? 46.21966 -23.48688 -10.54252 1.000 19.68242 ? 225  ARG   A O    1 
ATOM   1780 C  CB   . ARG   A 1 118 ? 44.99047 -23.69692 -13.17747 1.000 20.25808 ? 225  ARG   A CB   1 
ATOM   1781 C  CG   . ARG   A 1 118 ? 46.16037 -24.33444 -13.87355 1.000 19.97735 ? 225  ARG   A CG   1 
ATOM   1782 C  CD   . ARG   A 1 118 ? 46.45895 -23.66816 -15.21766 1.000 20.78273 ? 225  ARG   A CD   1 
ATOM   1783 N  NE   . ARG   A 1 118 ? 47.63415 -24.27370 -15.83159 1.000 22.09262 ? 225  ARG   A NE   1 
ATOM   1784 C  CZ   . ARG   A 1 118 ? 48.84579 -23.73419 -15.85558 1.000 23.54709 ? 225  ARG   A CZ   1 
ATOM   1785 N  NH1  . ARG   A 1 118 ? 49.06559 -22.49482 -15.44559 1.000 26.06637 ? 225  ARG   A NH1  1 
ATOM   1786 N  NH2  . ARG   A 1 118 ? 49.86230 -24.45027 -16.32612 1.000 23.84501 ? 225  ARG   A NH2  1 
ATOM   1787 H  H    . ARG   A 1 118 ? 43.25034 -23.01917 -11.59226 1.000 24.45154 ? 225  ARG   A H    1 
ATOM   1788 H  HA   . ARG   A 1 118 ? 44.35313 -25.37430 -12.22527 1.000 23.10243 ? 225  ARG   A HA   1 
ATOM   1789 H  HB2  . ARG   A 1 118 ? 44.25521 -23.65366 -13.80867 1.000 24.30969 ? 225  ARG   A HB2  1 
ATOM   1790 H  HB3  . ARG   A 1 118 ? 45.25298 -22.80163 -12.91207 1.000 24.30969 ? 225  ARG   A HB3  1 
ATOM   1791 H  HG2  . ARG   A 1 118 ? 46.94828 -24.25331 -13.31363 1.000 23.97282 ? 225  ARG   A HG2  1 
ATOM   1792 H  HG3  . ARG   A 1 118 ? 45.96403 -25.27030 -14.03640 1.000 23.97282 ? 225  ARG   A HG3  1 
ATOM   1793 H  HD2  . ARG   A 1 118 ? 45.70278 -23.78440 -15.81398 1.000 24.93927 ? 225  ARG   A HD2  1 
ATOM   1794 H  HD3  . ARG   A 1 118 ? 46.63203 -22.72346 -15.08164 1.000 24.93927 ? 225  ARG   A HD3  1 
ATOM   1795 H  HE   . ARG   A 1 118 ? 47.53420 -25.04064 -16.20763 1.000 26.51114 ? 225  ARG   A HE   1 
ATOM   1796 H  HH11 . ARG   A 1 118 ? 48.41330 -22.01643 -15.15360 1.000 31.27964 ? 225  ARG   A HH11 1 
ATOM   1797 H  HH12 . ARG   A 1 118 ? 49.86068 -22.16805 -15.47123 1.000 31.27964 ? 225  ARG   A HH12 1 
ATOM   1798 H  HH21 . ARG   A 1 118 ? 49.72927 -25.25132 -16.60937 1.000 28.61401 ? 225  ARG   A HH21 1 
ATOM   1799 H  HH22 . ARG   A 1 118 ? 50.65289 -24.11245 -16.34724 1.000 28.61401 ? 225  ARG   A HH22 1 
ATOM   1800 N  N    A MET   A 1 119 ? 45.75109 -25.65232 -10.21047 0.569 19.87408 ? 226  MET   A N    1 
ATOM   1801 N  N    B MET   A 1 119 ? 45.77613 -25.65813 -10.22291 0.431 19.03662 ? 226  MET   A N    1 
ATOM   1802 C  CA   A MET   A 1 119 ? 46.67934 -25.80310 -9.10277  0.569 19.92813 ? 226  MET   A CA   1 
ATOM   1803 C  CA   B MET   A 1 119 ? 46.71503 -25.77261 -9.11860  0.431 17.95191 ? 226  MET   A CA   1 
ATOM   1804 C  C    A MET   A 1 119 ? 47.60348 -27.00585 -9.21418  0.569 19.42842 ? 226  MET   A C    1 
ATOM   1805 C  C    B MET   A 1 119 ? 47.48177 -27.08906 -9.07367  0.431 17.80175 ? 226  MET   A C    1 
ATOM   1806 O  O    A MET   A 1 119 ? 48.63560 -27.02377 -8.53428  0.569 20.42480 ? 226  MET   A O    1 
ATOM   1807 O  O    B MET   A 1 119 ? 48.30070 -27.26226 -8.16523  0.431 17.75945 ? 226  MET   A O    1 
ATOM   1808 C  CB   A MET   A 1 119 ? 45.90724 -25.92746 -7.78020  0.569 22.31600 ? 226  MET   A CB   1 
ATOM   1809 C  CB   B MET   A 1 119 ? 45.97404 -25.56124 -7.77769  0.431 18.09840 ? 226  MET   A CB   1 
ATOM   1810 C  CG   A MET   A 1 119 ? 45.05189 -27.18414 -7.75056  0.569 24.15199 ? 226  MET   A CG   1 
ATOM   1811 C  CG   B MET   A 1 119 ? 44.67821 -26.34235 -7.66975  0.431 19.01823 ? 226  MET   A CG   1 
ATOM   1812 S  SD   A MET   A 1 119 ? 44.30653 -27.45379 -6.16295  0.569 25.52650 ? 226  MET   A SD   1 
ATOM   1813 S  SD   B MET   A 1 119 ? 44.94754 -28.03279 -7.14644  0.431 18.53579 ? 226  MET   A SD   1 
ATOM   1814 C  CE   A MET   A 1 119 ? 45.81762 -27.64080 -5.21415  0.569 21.55246 ? 226  MET   A CE   1 
ATOM   1815 C  CE   B MET   A 1 119 ? 44.66030 -27.71509 -5.42009  0.431 21.23749 ? 226  MET   A CE   1 
ATOM   1816 H  H    A MET   A 1 119 ? 45.33036 -26.37472 -10.41227 0.569 23.84889 ? 226  MET   A H    1 
ATOM   1817 H  H    B MET   A 1 119 ? 45.37485 -26.39079 -10.42733 0.431 22.84395 ? 226  MET   A H    1 
ATOM   1818 H  HA   A MET   A 1 119 ? 47.22578 -25.00258 -9.06430  0.569 23.91375 ? 226  MET   A HA   1 
ATOM   1819 H  HA   B MET   A 1 119 ? 47.37254 -25.06556 -9.21167  0.431 21.54229 ? 226  MET   A HA   1 
ATOM   1820 H  HB2  A MET   A 1 119 ? 46.53734 -25.96908 -7.04390  0.569 26.77920 ? 226  MET   A HB2  1 
ATOM   1821 H  HB2  B MET   A 1 119 ? 46.55283 -25.84503 -7.05287  0.431 21.71808 ? 226  MET   A HB2  1 
ATOM   1822 H  HB3  A MET   A 1 119 ? 45.32495 -25.15877 -7.67550  0.569 26.77920 ? 226  MET   A HB3  1 
ATOM   1823 H  HB3  B MET   A 1 119 ? 45.76159 -24.61951 -7.68330  0.431 21.71808 ? 226  MET   A HB3  1 
ATOM   1824 H  HG2  A MET   A 1 119 ? 44.34257 -27.10140 -8.40699  0.569 28.98239 ? 226  MET   A HG2  1 
ATOM   1825 H  HG2  B MET   A 1 119 ? 44.10125 -25.91288 -7.01893  0.431 22.82187 ? 226  MET   A HG2  1 
ATOM   1826 H  HG3  A MET   A 1 119 ? 45.60756 -27.95180 -7.95753  0.569 28.98239 ? 226  MET   A HG3  1 
ATOM   1827 H  HG3  B MET   A 1 119 ? 44.24436 -26.36007 -8.53714  0.431 22.82187 ? 226  MET   A HG3  1 
ATOM   1828 H  HE1  A MET   A 1 119 ? 45.59057 -27.88895 -4.30433  0.569 25.86295 ? 226  MET   A HE1  1 
ATOM   1829 H  HE1  B MET   A 1 119 ? 44.95669 -28.48131 -4.90439  0.431 25.48499 ? 226  MET   A HE1  1 
ATOM   1830 H  HE2  A MET   A 1 119 ? 46.36165 -28.33375 -5.62004  0.569 25.86295 ? 226  MET   A HE2  1 
ATOM   1831 H  HE2  B MET   A 1 119 ? 45.15943 -26.92611 -5.15687  0.431 25.48499 ? 226  MET   A HE2  1 
ATOM   1832 H  HE3  A MET   A 1 119 ? 46.29861 -26.79846 -5.21703  0.569 25.86295 ? 226  MET   A HE3  1 
ATOM   1833 H  HE3  B MET   A 1 119 ? 43.71179 -27.56861 -5.27949  0.431 25.48499 ? 226  MET   A HE3  1 
ATOM   1834 N  N    . LEU   A 1 120 ? 47.26796 -28.01323 -10.01352 1.000 18.70002 ? 227  LEU   A N    1 
ATOM   1835 C  CA   . LEU   A 1 120 ? 48.04106 -29.24187 -10.05766 1.000 21.21558 ? 227  LEU   A CA   1 
ATOM   1836 C  C    . LEU   A 1 120 ? 49.12205 -29.23756 -11.13187 1.000 22.26283 ? 227  LEU   A C    1 
ATOM   1837 O  O    . LEU   A 1 120 ? 49.93940 -30.16862 -11.16991 1.000 24.53673 ? 227  LEU   A O    1 
ATOM   1838 C  CB   . LEU   A 1 120 ? 47.11834 -30.44250 -10.28987 1.000 21.05858 ? 227  LEU   A CB   1 
ATOM   1839 C  CG   . LEU   A 1 120 ? 46.09634 -30.70871 -9.17604  1.000 21.87239 ? 227  LEU   A CG   1 
ATOM   1840 C  CD1  . LEU   A 1 120 ? 45.29630 -31.95438 -9.48539  1.000 22.99840 ? 227  LEU   A CD1  1 
ATOM   1841 C  CD2  . LEU   A 1 120 ? 46.77080 -30.81491 -7.82041  1.000 22.82194 ? 227  LEU   A CD2  1 
ATOM   1842 H  H    A LEU   A 1 120 ? 46.59045 -28.00621 -10.54317 0.672 22.44002 ? 227  LEU   A H    1 
ATOM   1843 H  H    B LEU   A 1 120 ? 46.67771 -27.94537 -10.63529 0.328 22.44002 ? 227  LEU   A H    1 
ATOM   1844 H  HA   . LEU   A 1 120 ? 48.47560 -29.35607 -9.19799  1.000 25.45869 ? 227  LEU   A HA   1 
ATOM   1845 H  HB2  . LEU   A 1 120 ? 46.62188 -30.29190 -11.10947 1.000 25.27030 ? 227  LEU   A HB2  1 
ATOM   1846 H  HB3  . LEU   A 1 120 ? 47.66756 -31.23739 -10.37598 1.000 25.27030 ? 227  LEU   A HB3  1 
ATOM   1847 H  HG   . LEU   A 1 120 ? 45.48266 -29.95895 -9.12962  1.000 26.24687 ? 227  LEU   A HG   1 
ATOM   1848 H  HD11 . LEU   A 1 120 ? 44.67234 -32.11703 -8.76074  1.000 27.59808 ? 227  LEU   A HD11 1 
ATOM   1849 H  HD12 . LEU   A 1 120 ? 44.81202 -31.82071 -10.31515 1.000 27.59808 ? 227  LEU   A HD12 1 
ATOM   1850 H  HD13 . LEU   A 1 120 ? 45.90340 -32.70570 -9.57406  1.000 27.59808 ? 227  LEU   A HD13 1 
ATOM   1851 H  HD21 . LEU   A 1 120 ? 46.11224 -31.08163 -7.16006  1.000 27.38633 ? 227  LEU   A HD21 1 
ATOM   1852 H  HD22 . LEU   A 1 120 ? 47.47686 -31.47817 -7.87005  1.000 27.38633 ? 227  LEU   A HD22 1 
ATOM   1853 H  HD23 . LEU   A 1 120 ? 47.14427 -29.95120 -7.58497  1.000 27.38633 ? 227  LEU   A HD23 1 
ATOM   1854 N  N    . ASP   A 1 121 ? 49.14931 -28.23497 -12.00848 1.000 20.71970 ? 228  ASP   A N    1 
ATOM   1855 C  CA   . ASP   A 1 121 ? 50.09575 -28.23073 -13.12521 1.000 21.35227 ? 228  ASP   A CA   1 
ATOM   1856 C  C    . ASP   A 1 121 ? 51.30265 -27.37375 -12.75076 1.000 24.62240 ? 228  ASP   A C    1 
ATOM   1857 O  O    . ASP   A 1 121 ? 51.56236 -26.31087 -13.30205 1.000 27.34679 ? 228  ASP   A O    1 
ATOM   1858 C  CB   . ASP   A 1 121 ? 49.41138 -27.74635 -14.39348 1.000 22.34790 ? 228  ASP   A CB   1 
ATOM   1859 C  CG   . ASP   A 1 121 ? 50.29053 -27.90933 -15.62568 1.000 23.28439 ? 228  ASP   A CG   1 
ATOM   1860 O  OD1  . ASP   A 1 121 ? 51.28256 -28.67498 -15.54864 1.000 24.06913 ? 228  ASP   A OD1  1 
ATOM   1861 O  OD2  . ASP   A 1 121 ? 49.99110 -27.26867 -16.66185 1.000 23.32325 ? 228  ASP   A OD2  1 
ATOM   1862 H  H    . ASP   A 1 121 ? 48.63240 -27.54830 -11.97893 1.000 24.86363 ? 228  ASP   A H    1 
ATOM   1863 H  HA   . ASP   A 1 121 ? 50.40719 -29.13457 -13.28949 1.000 25.62272 ? 228  ASP   A HA   1 
ATOM   1864 H  HB2  . ASP   A 1 121 ? 48.59994 -28.25942 -14.53213 1.000 26.81748 ? 228  ASP   A HB2  1 
ATOM   1865 H  HB3  . ASP   A 1 121 ? 49.19668 -26.80517 -14.29872 1.000 26.81748 ? 228  ASP   A HB3  1 
ATOM   1866 N  N    . GLY   A 1 122 ? 52.01585 -27.87442 -11.75573 1.000 24.35365 ? 229  GLY   A N    1 
ATOM   1867 C  CA   . GLY   A 1 122 ? 53.11028 -27.16747 -11.12974 1.000 25.93980 ? 229  GLY   A CA   1 
ATOM   1868 C  C    . GLY   A 1 122 ? 53.37767 -27.80656 -9.78567  1.000 25.70029 ? 229  GLY   A C    1 
ATOM   1869 O  O    . GLY   A 1 122 ? 52.68223 -28.73258 -9.36596  1.000 25.39839 ? 229  GLY   A O    1 
ATOM   1870 H  H    . GLY   A 1 122 ? 51.87873 -28.65148 -11.41371 1.000 29.22438 ? 229  GLY   A H    1 
ATOM   1871 H  HA2  . GLY   A 1 122 ? 53.90767 -27.22508 -11.67906 1.000 31.12776 ? 229  GLY   A HA2  1 
ATOM   1872 H  HA3  . GLY   A 1 122 ? 52.88068 -26.23356 -11.00331 1.000 31.12776 ? 229  GLY   A HA3  1 
ATOM   1873 N  N    . GLU   A 1 123 ? 54.39226 -27.28044 -9.10281  1.000 26.66122 ? 230  GLU   A N    1 
ATOM   1874 C  CA   . GLU   A 1 123 ? 54.74022 -27.80313 -7.78905  1.000 28.73487 ? 230  GLU   A CA   1 
ATOM   1875 C  C    . GLU   A 1 123 ? 53.61021 -27.48383 -6.81823  1.000 25.20438 ? 230  GLU   A C    1 
ATOM   1876 O  O    . GLU   A 1 123 ? 53.23989 -26.32019 -6.64326  1.000 25.90808 ? 230  GLU   A O    1 
ATOM   1877 C  CB   . GLU   A 1 123 ? 56.06187 -27.20600 -7.30634  1.000 33.81762 ? 230  GLU   A CB   1 
ATOM   1878 C  CG   . GLU   A 1 123 ? 56.63755 -27.90846 -6.08510  1.000 41.58275 ? 230  GLU   A CG   1 
ATOM   1879 C  CD   . GLU   A 1 123 ? 57.68829 -27.07461 -5.34533  1.000 48.61553 ? 230  GLU   A CD   1 
ATOM   1880 O  OE1  . GLU   A 1 123 ? 57.99874 -25.94764 -5.79623  1.000 51.20439 ? 230  GLU   A OE1  1 
ATOM   1881 O  OE2  . GLU   A 1 123 ? 58.19749 -27.54726 -4.30277  1.000 50.85274 ? 230  GLU   A OE2  1 
ATOM   1882 H  H    . GLU   A 1 123 ? 54.88541 -26.63085 -9.37564  1.000 31.99347 ? 230  GLU   A H    1 
ATOM   1883 H  HA   . GLU   A 1 123 ? 54.85618 -28.76505 -7.83559  1.000 34.48184 ? 230  GLU   A HA   1 
ATOM   1884 H  HB2  . GLU   A 1 123 ? 56.71400 -27.27155 -8.02141  1.000 40.58115 ? 230  GLU   A HB2  1 
ATOM   1885 H  HB3  . GLU   A 1 123 ? 55.91766 -26.27556 -7.07312  1.000 40.58115 ? 230  GLU   A HB3  1 
ATOM   1886 H  HG2  . GLU   A 1 123 ? 55.91736 -28.09882 -5.46383  1.000 49.89931 ? 230  GLU   A HG2  1 
ATOM   1887 H  HG3  . GLU   A 1 123 ? 57.05889 -28.73513 -6.36795  1.000 49.89931 ? 230  GLU   A HG3  1 
ATOM   1888 N  N    . VAL   A 1 124 ? 53.04845 -28.50939 -6.19787  1.000 22.91919 ? 231  VAL   A N    1 
ATOM   1889 C  CA   . VAL   A 1 124 ? 51.94991 -28.32133 -5.26188  1.000 22.96805 ? 231  VAL   A CA   1 
ATOM   1890 C  C    . VAL   A 1 124 ? 52.55499 -28.15876 -3.87027  1.000 23.39126 ? 231  VAL   A C    1 
ATOM   1891 O  O    . VAL   A 1 124 ? 53.06392 -29.11227 -3.27913  1.000 28.55252 ? 231  VAL   A O    1 
ATOM   1892 C  CB   . VAL   A 1 124 ? 50.95629 -29.48401 -5.31749  1.000 22.16334 ? 231  VAL   A CB   1 
ATOM   1893 C  CG1  . VAL   A 1 124 ? 49.85246 -29.26246 -4.30841  1.000 23.61374 ? 231  VAL   A CG1  1 
ATOM   1894 C  CG2  . VAL   A 1 124 ? 50.38308 -29.63429 -6.73341  1.000 23.42348 ? 231  VAL   A CG2  1 
ATOM   1895 H  H    . VAL   A 1 124 ? 53.28669 -29.32909 -6.30244  1.000 27.50303 ? 231  VAL   A H    1 
ATOM   1896 H  HA   . VAL   A 1 124 ? 51.46917 -27.50842 -5.48318  1.000 27.56166 ? 231  VAL   A HA   1 
ATOM   1897 H  HB   . VAL   A 1 124 ? 51.41325 -30.31035 -5.09560  1.000 26.59601 ? 231  VAL   A HB   1 
ATOM   1898 H  HG11 . VAL   A 1 124 ? 49.16929 -29.93953 -4.43392  1.000 28.33649 ? 231  VAL   A HG11 1 
ATOM   1899 H  HG12 . VAL   A 1 124 ? 50.22363 -29.32876 -3.41469  1.000 28.33649 ? 231  VAL   A HG12 1 
ATOM   1900 H  HG13 . VAL   A 1 124 ? 49.47277 -28.38027 -4.44429  1.000 28.33649 ? 231  VAL   A HG13 1 
ATOM   1901 H  HG21 . VAL   A 1 124 ? 49.76980 -30.38567 -6.74772  1.000 28.10818 ? 231  VAL   A HG21 1 
ATOM   1902 H  HG22 . VAL   A 1 124 ? 49.91377 -28.81967 -6.97222  1.000 28.10818 ? 231  VAL   A HG22 1 
ATOM   1903 H  HG23 . VAL   A 1 124 ? 51.11188 -29.79030 -7.35423  1.000 28.10818 ? 231  VAL   A HG23 1 
ATOM   1904 N  N    . THR   A 1 125 ? 52.53257 -26.94072 -3.36429  1.000 20.43438 ? 232  THR   A N    1 
ATOM   1905 C  CA   . THR   A 1 125 ? 53.01798 -26.63105 -2.03169  1.000 19.53331 ? 232  THR   A CA   1 
ATOM   1906 C  C    . THR   A 1 125 ? 51.83905 -26.43715 -1.09306  1.000 18.26808 ? 232  THR   A C    1 
ATOM   1907 O  O    . THR   A 1 125 ? 50.70278 -26.27000 -1.51889  1.000 19.59768 ? 232  THR   A O    1 
ATOM   1908 C  CB   . THR   A 1 125 ? 53.84555 -25.35016 -2.04976  1.000 20.81147 ? 232  THR   A CB   1 
ATOM   1909 O  OG1  . THR   A 1 125 ? 52.98252 -24.28710 -2.45074  1.000 20.68946 ? 232  THR   A OG1  1 
ATOM   1910 C  CG2  . THR   A 1 125 ? 55.00151 -25.44299 -3.01418  1.000 22.28326 ? 232  THR   A CG2  1 
ATOM   1911 H  H    . THR   A 1 125 ? 52.23166 -26.25414 -3.78579  1.000 24.52125 ? 232  THR   A H    1 
ATOM   1912 H  HA   . THR   A 1 125 ? 53.57348 -27.36187 -1.71830  1.000 23.43997 ? 232  THR   A HA   1 
ATOM   1913 H  HB   . THR   A 1 125 ? 54.22317 -25.18694 -1.17131  1.000 24.97377 ? 232  THR   A HB   1 
ATOM   1914 H  HG1  . THR   A 1 125 ? 53.43135 -23.59228 -2.59695  1.000 24.82735 ? 232  THR   A HG1  1 
ATOM   1915 H  HG21 . THR   A 1 125 ? 55.51610 -24.62095 -2.99537  1.000 26.73991 ? 232  THR   A HG21 1 
ATOM   1916 H  HG22 . THR   A 1 125 ? 55.57981 -26.18207 -2.76875  1.000 26.73991 ? 232  THR   A HG22 1 
ATOM   1917 H  HG23 . THR   A 1 125 ? 54.67141 -25.58720 -3.91481  1.000 26.73991 ? 232  THR   A HG23 1 
ATOM   1918 N  N    . ASP   A 1 126 ? 52.13735 -26.41787 0.20784   1.000 17.98586 ? 233  ASP   A N    1 
ATOM   1919 C  CA   . ASP   A 1 126 ? 51.13570 -26.07643 1.21110   1.000 18.09605 ? 233  ASP   A CA   1 
ATOM   1920 C  C    . ASP   A 1 126 ? 50.46692 -24.74726 0.88782   1.000 17.44062 ? 233  ASP   A C    1 
ATOM   1921 O  O    . ASP   A 1 126 ? 49.24181 -24.62229 0.98663   1.000 18.61386 ? 233  ASP   A O    1 
ATOM   1922 C  CB   . ASP   A 1 126 ? 51.83338 -26.04775 2.57621   1.000 18.16980 ? 233  ASP   A CB   1 
ATOM   1923 C  CG   . ASP   A 1 126 ? 50.89946 -25.77625 3.75397   1.000 19.81494 ? 233  ASP   A CG   1 
ATOM   1924 O  OD1  . ASP   A 1 126 ? 49.73415 -26.23458 3.78316   1.000 19.85951 ? 233  ASP   A OD1  1 
ATOM   1925 O  OD2  . ASP   A 1 126 ? 51.38809 -25.11017 4.69726   1.000 19.50204 ? 233  ASP   A OD2  1 
ATOM   1926 H  H    . ASP   A 1 126 ? 52.91247 -26.59876 0.53352   1.000 21.58303 ? 233  ASP   A H    1 
ATOM   1927 H  HA   . ASP   A 1 126 ? 50.42935 -26.74071 1.23740   1.000 21.71526 ? 233  ASP   A HA   1 
ATOM   1928 H  HB2  . ASP   A 1 126 ? 52.25392 -26.90862 2.72771   1.000 21.80376 ? 233  ASP   A HB2  1 
ATOM   1929 H  HB3  . ASP   A 1 126 ? 52.50471 -25.34766 2.56674   1.000 21.80376 ? 233  ASP   A HB3  1 
ATOM   1930 N  N    . ALA   A 1 127 ? 51.25108 -23.74600 0.48075   1.000 18.32311 ? 234  ALA   A N    1 
ATOM   1931 C  CA   . ALA   A 1 127 ? 50.66932 -22.44198 0.16176   1.000 18.69629 ? 234  ALA   A CA   1 
ATOM   1932 C  C    . ALA   A 1 127 ? 49.75105 -22.51337 -1.05947  1.000 17.46421 ? 234  ALA   A C    1 
ATOM   1933 O  O    . ALA   A 1 127 ? 48.68132 -21.89908 -1.06933  1.000 18.84312 ? 234  ALA   A O    1 
ATOM   1934 C  CB   . ALA   A 1 127 ? 51.76672 -21.41015 -0.06672  1.000 20.76480 ? 234  ALA   A CB   1 
ATOM   1935 H  H    . ALA   A 1 127 ? 52.10414 -23.79451 0.38309   1.000 21.98773 ? 234  ALA   A H    1 
ATOM   1936 H  HA   . ALA   A 1 127 ? 50.13845 -22.15717 0.92200   1.000 22.43554 ? 234  ALA   A HA   1 
ATOM   1937 H  HB1  . ALA   A 1 127 ? 51.35799 -20.55076 -0.25459  1.000 24.91776 ? 234  ALA   A HB1  1 
ATOM   1938 H  HB2  . ALA   A 1 127 ? 52.31371 -21.34875 0.73199   1.000 24.91776 ? 234  ALA   A HB2  1 
ATOM   1939 H  HB3  . ALA   A 1 127 ? 52.31086 -21.68930 -0.81963  1.000 24.91776 ? 234  ALA   A HB3  1 
ATOM   1940 N  N    . VAL   A 1 128 ? 50.15420 -23.24983 -2.09654  1.000 18.80891 ? 235  VAL   A N    1 
ATOM   1941 C  CA   . VAL   A 1 128 ? 49.29959 -23.44257 -3.26803  1.000 17.80093 ? 235  VAL   A CA   1 
ATOM   1942 C  C    . VAL   A 1 128 ? 47.97151 -24.05665 -2.85428  1.000 16.80351 ? 235  VAL   A C    1 
ATOM   1943 O  O    . VAL   A 1 128 ? 46.89150 -23.62438 -3.28492  1.000 18.86385 ? 235  VAL   A O    1 
ATOM   1944 C  CB   . VAL   A 1 128 ? 50.02498 -24.31962 -4.30776  1.000 19.30904 ? 235  VAL   A CB   1 
ATOM   1945 C  CG1  . VAL   A 1 128 ? 49.03243 -24.92301 -5.31137  1.000 21.30426 ? 235  VAL   A CG1  1 
ATOM   1946 C  CG2  . VAL   A 1 128 ? 51.12416 -23.50959 -5.02034  1.000 21.08949 ? 235  VAL   A CG2  1 
ATOM   1947 H  H    . VAL   A 1 128 ? 50.91519 -23.64729 -2.14680  1.000 22.57069 ? 235  VAL   A H    1 
ATOM   1948 H  HA   . VAL   A 1 128 ? 49.11701 -22.57881 -3.66986  1.000 21.36112 ? 235  VAL   A HA   1 
ATOM   1949 H  HB   . VAL   A 1 128 ? 50.45167 -25.06005 -3.84885  1.000 23.17085 ? 235  VAL   A HB   1 
ATOM   1950 H  HG11 . VAL   A 1 128 ? 49.52503 -25.28045 -6.06667  1.000 25.56511 ? 235  VAL   A HG11 1 
ATOM   1951 H  HG12 . VAL   A 1 128 ? 48.53458 -25.63233 -4.87558  1.000 25.56511 ? 235  VAL   A HG12 1 
ATOM   1952 H  HG13 . VAL   A 1 128 ? 48.42512 -24.22864 -5.61125  1.000 25.56511 ? 235  VAL   A HG13 1 
ATOM   1953 H  HG21 . VAL   A 1 128 ? 51.54707 -24.07104 -5.68880  1.000 25.30739 ? 235  VAL   A HG21 1 
ATOM   1954 H  HG22 . VAL   A 1 128 ? 50.72136 -22.73604 -5.44491  1.000 25.30739 ? 235  VAL   A HG22 1 
ATOM   1955 H  HG23 . VAL   A 1 128 ? 51.78021 -23.22343 -4.36565  1.000 25.30739 ? 235  VAL   A HG23 1 
ATOM   1956 N  N    . GLU   A 1 129 ? 48.03490 -25.09179 -2.02040  1.000 17.17267 ? 236  GLU   A N    1 
ATOM   1957 C  CA   . GLU   A 1 129 ? 46.82171 -25.74404 -1.54786  1.000 18.03564 ? 236  GLU   A CA   1 
ATOM   1958 C  C    . GLU   A 1 129 ? 45.92961 -24.77145 -0.79634  1.000 17.21459 ? 236  GLU   A C    1 
ATOM   1959 O  O    . GLU   A 1 129 ? 44.71022 -24.74147 -1.00372  1.000 17.12638 ? 236  GLU   A O    1 
ATOM   1960 C  CB   . GLU   A 1 129 ? 47.17958 -26.91991 -0.64836  1.000 17.67951 ? 236  GLU   A CB   1 
ATOM   1961 C  CG   . GLU   A 1 129 ? 47.93919 -28.00069 -1.36994  1.000 17.62858 ? 236  GLU   A CG   1 
ATOM   1962 C  CD   . GLU   A 1 129 ? 48.28630 -29.18209 -0.48521  1.000 19.62593 ? 236  GLU   A CD   1 
ATOM   1963 O  OE1  . GLU   A 1 129 ? 47.74532 -29.28324 0.64568   1.000 19.08405 ? 236  GLU   A OE1  1 
ATOM   1964 O  OE2  . GLU   A 1 129 ? 49.11162 -30.00736 -0.93475  1.000 20.65159 ? 236  GLU   A OE2  1 
ATOM   1965 H  H    . GLU   A 1 129 ? 48.76339 -25.43267 -1.71592  1.000 20.60720 ? 236  GLU   A H    1 
ATOM   1966 H  HA   . GLU   A 1 129 ? 46.33359 -26.07727 -2.31702  1.000 21.64277 ? 236  GLU   A HA   1 
ATOM   1967 H  HB2  . GLU   A 1 129 ? 47.73305 -26.60101 0.08162   1.000 21.21541 ? 236  GLU   A HB2  1 
ATOM   1968 H  HB3  . GLU   A 1 129 ? 46.36268 -27.30967 -0.29955  1.000 21.21541 ? 236  GLU   A HB3  1 
ATOM   1969 H  HG2  . GLU   A 1 129 ? 47.39745 -28.32818 -2.10490  1.000 21.15430 ? 236  GLU   A HG2  1 
ATOM   1970 H  HG3  . GLU   A 1 129 ? 48.76847 -27.62889 -1.70901  1.000 21.15430 ? 236  GLU   A HG3  1 
ATOM   1971 N  N    . ALA   A 1 130 ? 46.52410 -23.98720 0.10359   1.000 17.23601 ? 237  ALA   A N    1 
ATOM   1972 C  CA   . ALA   A 1 130 ? 45.74721 -23.08463 0.94234   1.000 17.49823 ? 237  ALA   A CA   1 
ATOM   1973 C  C    . ALA   A 1 130 ? 45.07894 -22.00305 0.11338   1.000 16.70316 ? 237  ALA   A C    1 
ATOM   1974 O  O    . ALA   A 1 130 ? 43.92653 -21.62813 0.37977   1.000 19.25102 ? 237  ALA   A O    1 
ATOM   1975 C  CB   . ALA   A 1 130 ? 46.65087 -22.46497 2.00170   1.000 18.47343 ? 237  ALA   A CB   1 
ATOM   1976 H  H    . ALA   A 1 130 ? 47.37181 -23.96030 0.24599   1.000 20.68321 ? 237  ALA   A H    1 
ATOM   1977 H  HA   . ALA   A 1 130 ? 45.05137 -23.58930 1.39179   1.000 20.99787 ? 237  ALA   A HA   1 
ATOM   1978 H  HB1  . ALA   A 1 130 ? 46.11458 -21.90878 2.58817   1.000 22.16811 ? 237  ALA   A HB1  1 
ATOM   1979 H  HB2  . ALA   A 1 130 ? 47.07158 -23.17443 2.51215   1.000 22.16811 ? 237  ALA   A HB2  1 
ATOM   1980 H  HB3  . ALA   A 1 130 ? 47.32818 -21.92650 1.56330   1.000 22.16811 ? 237  ALA   A HB3  1 
ATOM   1981 N  N    . ARG   A 1 131 ? 45.78900 -21.48159 -0.89016  1.000 17.60012 ? 238  ARG   A N    1 
ATOM   1982 C  CA   . ARG   A 1 131 ? 45.20514 -20.45229 -1.74262  1.000 18.49292 ? 238  ARG   A CA   1 
ATOM   1983 C  C    . ARG   A 1 131 ? 44.12265 -21.00577 -2.65139  1.000 17.87694 ? 238  ARG   A C    1 
ATOM   1984 O  O    . ARG   A 1 131 ? 43.25391 -20.24424 -3.08794  1.000 20.66687 ? 238  ARG   A O    1 
ATOM   1985 C  CB   . ARG   A 1 131 ? 46.31011 -19.77303 -2.53591  1.000 20.84200 ? 238  ARG   A CB   1 
ATOM   1986 C  CG   . ARG   A 1 131 ? 47.18563 -18.87073 -1.64033  1.000 24.73192 ? 238  ARG   A CG   1 
ATOM   1987 C  CD   . ARG   A 1 131 ? 48.34479 -18.21254 -2.36558  1.000 31.45745 ? 238  ARG   A CD   1 
ATOM   1988 N  NE   . ARG   A 1 131 ? 47.94391 -17.42031 -3.51204  1.000 35.98447 ? 238  ARG   A NE   1 
ATOM   1989 C  CZ   . ARG   A 1 131 ? 47.29241 -16.26269 -3.45577  1.000 41.94850 ? 238  ARG   A CZ   1 
ATOM   1990 N  NH1  . ARG   A 1 131 ? 46.82825 -15.77903 -2.31957  1.000 45.35481 ? 238  ARG   A NH1  1 
ATOM   1991 N  NH2  . ARG   A 1 131 ? 47.08243 -15.58250 -4.58062  1.000 44.13916 ? 238  ARG   A NH2  1 
ATOM   1992 H  H    . ARG   A 1 131 ? 46.59480 -21.70393 -1.09232  1.000 21.12015 ? 238  ARG   A H    1 
ATOM   1993 H  HA   . ARG   A 1 131 ? 44.78234 -19.77133 -1.19633  1.000 22.19151 ? 238  ARG   A HA   1 
ATOM   1994 H  HB2  . ARG   A 1 131 ? 46.87893 -20.44965 -2.93532  1.000 25.01040 ? 238  ARG   A HB2  1 
ATOM   1995 H  HB3  . ARG   A 1 131 ? 45.91359 -19.22184 -3.22863  1.000 25.01040 ? 238  ARG   A HB3  1 
ATOM   1996 H  HG2  . ARG   A 1 131 ? 46.63078 -18.16512 -1.27270  1.000 29.67830 ? 238  ARG   A HG2  1 
ATOM   1997 H  HG3  . ARG   A 1 131 ? 47.55574 -19.40926 -0.92346  1.000 29.67830 ? 238  ARG   A HG3  1 
ATOM   1998 H  HD2  . ARG   A 1 131 ? 48.80657 -17.62474 -1.74740  1.000 37.74894 ? 238  ARG   A HD2  1 
ATOM   1999 H  HD3  . ARG   A 1 131 ? 48.94868 -18.90320 -2.68053  1.000 37.74894 ? 238  ARG   A HD3  1 
ATOM   2000 H  HE   . ARG   A 1 131 ? 48.14375 -17.72383 -4.29149  1.000 43.18136 ? 238  ARG   A HE   1 
ATOM   2001 H  HH11 . ARG   A 1 131 ? 46.94377 -16.21521 -1.58744  1.000 54.42578 ? 238  ARG   A HH11 1 
ATOM   2002 H  HH12 . ARG   A 1 131 ? 46.41015 -15.02755 -2.31100  1.000 54.42578 ? 238  ARG   A HH12 1 
ATOM   2003 H  HH21 . ARG   A 1 131 ? 47.36689 -15.89312 -5.33042  1.000 52.96700 ? 238  ARG   A HH21 1 
ATOM   2004 H  HH22 . ARG   A 1 131 ? 46.66231 -14.83246 -4.55752  1.000 52.96700 ? 238  ARG   A HH22 1 
ATOM   2005 N  N    . SER   A 1 132 ? 44.13629 -22.31614 -2.90820  1.000 17.55967 ? 239  SER   A N    1 
ATOM   2006 C  CA   . SER   A 1 132 ? 43.10191 -22.96743 -3.69817  1.000 17.38955 ? 239  SER   A CA   1 
ATOM   2007 C  C    . SER   A 1 132 ? 41.85749 -23.27181 -2.87269  1.000 17.25006 ? 239  SER   A C    1 
ATOM   2008 O  O    . SER   A 1 132 ? 40.73164 -22.95149 -3.28185  1.000 18.10194 ? 239  SER   A O    1 
ATOM   2009 C  CB   . SER   A 1 132 ? 43.66073 -24.25689 -4.29905  1.000 17.85041 ? 239  SER   A CB   1 
ATOM   2010 O  OG   . SER   A 1 132 ? 44.80269 -23.98458 -5.09163  1.000 18.40366 ? 239  SER   A OG   1 
ATOM   2011 H  H    . SER   A 1 132 ? 44.74533 -22.85589 -2.63011  1.000 21.07160 ? 239  SER   A H    1 
ATOM   2012 H  HA   . SER   A 1 132 ? 42.83888 -22.37010 -4.41575  1.000 20.86746 ? 239  SER   A HA   1 
ATOM   2013 H  HB2  . SER   A 1 132 ? 43.91032 -24.85879 -3.58049  1.000 21.42049 ? 239  SER   A HB2  1 
ATOM   2014 H  HB3  . SER   A 1 132 ? 42.98032 -24.66797 -4.85489  1.000 21.42049 ? 239  SER   A HB3  1 
ATOM   2015 H  HG   . SER   A 1 132 ? 45.44376 -23.75161 -4.60137  1.000 22.08439 ? 239  SER   A HG   1 
ATOM   2016 N  N    . LEU   A 1 133 ? 42.04767 -23.91610 -1.72025  1.000 16.80699 ? 240  LEU   A N    1 
ATOM   2017 C  CA   . LEU   A 1 133 ? 40.94441 -24.19870 -0.81765  1.000 17.02739 ? 240  LEU   A CA   1 
ATOM   2018 C  C    . LEU   A 1 133 ? 40.27976 -22.92638 -0.33983  1.000 18.91732 ? 240  LEU   A C    1 
ATOM   2019 O  O    . LEU   A 1 133 ? 39.06716 -22.91933 -0.09218  1.000 20.28060 ? 240  LEU   A O    1 
ATOM   2020 C  CB   . LEU   A 1 133 ? 41.46502 -24.99656 0.37094   1.000 17.81935 ? 240  LEU   A CB   1 
ATOM   2021 C  CG   . LEU   A 1 133 ? 41.99916 -26.39909 0.06194   1.000 17.41228 ? 240  LEU   A CG   1 
ATOM   2022 C  CD1  . LEU   A 1 133 ? 42.82161 -26.91280 1.23811   1.000 20.48197 ? 240  LEU   A CD1  1 
ATOM   2023 C  CD2  . LEU   A 1 133 ? 40.86559 -27.34326 -0.29411  1.000 18.62623 ? 240  LEU   A CD2  1 
ATOM   2024 H  H    . LEU   A 1 133 ? 42.80977 -24.19960 -1.44020  1.000 20.16839 ? 240  LEU   A H    1 
ATOM   2025 H  HA   . LEU   A 1 133 ? 40.27622 -24.72762 -1.28095  1.000 20.43286 ? 240  LEU   A HA   1 
ATOM   2026 H  HB2  . LEU   A 1 133 ? 42.19100 -24.49628 0.77540   1.000 21.38322 ? 240  LEU   A HB2  1 
ATOM   2027 H  HB3  . LEU   A 1 133 ? 40.73919 -25.10000 1.00605   1.000 21.38322 ? 240  LEU   A HB3  1 
ATOM   2028 H  HG   . LEU   A 1 133 ? 42.58344 -26.36309 -0.71150  1.000 20.89474 ? 240  LEU   A HG   1 
ATOM   2029 H  HD11 . LEU   A 1 133 ? 43.15103 -27.80090 1.02917   1.000 24.57836 ? 240  LEU   A HD11 1 
ATOM   2030 H  HD12 . LEU   A 1 133 ? 43.56690 -26.31064 1.38926   1.000 24.57836 ? 240  LEU   A HD12 1 
ATOM   2031 H  HD13 . LEU   A 1 133 ? 42.25807 -26.94614 2.02691   1.000 24.57836 ? 240  LEU   A HD13 1 
ATOM   2032 H  HD21 . LEU   A 1 133 ? 41.22374 -28.23728 -0.40970  1.000 22.35147 ? 240  LEU   A HD21 1 
ATOM   2033 H  HD22 . LEU   A 1 133 ? 40.21332 -27.33849 0.42382   1.000 22.35147 ? 240  LEU   A HD22 1 
ATOM   2034 H  HD23 . LEU   A 1 133 ? 40.45206 -27.04342 -1.11873  1.000 22.35147 ? 240  LEU   A HD23 1 
ATOM   2035 N  N    . GLY   A 1 134 ? 41.05031 -21.84343 -0.21419  1.000 18.93923 ? 241  GLY   A N    1 
ATOM   2036 C  CA   . GLY   A 1 134 ? 40.51846 -20.59669 0.27429   1.000 20.23008 ? 241  GLY   A CA   1 
ATOM   2037 C  C    . GLY   A 1 134 ? 40.11033 -19.61821 -0.80675  1.000 20.02486 ? 241  GLY   A C    1 
ATOM   2038 O  O    . GLY   A 1 134 ? 39.90572 -18.43912 -0.51598  1.000 21.44921 ? 241  GLY   A O    1 
ATOM   2039 H  H    . GLY   A 1 134 ? 41.88745 -21.81663 -0.40932  1.000 22.72708 ? 241  GLY   A H    1 
ATOM   2040 H  HA2  . GLY   A 1 134 ? 39.73596 -20.78232 0.81664   1.000 24.27610 ? 241  GLY   A HA2  1 
ATOM   2041 H  HA3  . GLY   A 1 134 ? 41.18996 -20.16567 0.82585   1.000 24.27610 ? 241  GLY   A HA3  1 
ATOM   2042 N  N    . LEU   A 1 135 ? 39.97653 -20.07986 -2.05059  1.000 19.70329 ? 242  LEU   A N    1 
ATOM   2043 C  CA   . LEU   A 1 135 ? 39.57582 -19.18626 -3.12905  1.000 21.52189 ? 242  LEU   A CA   1 
ATOM   2044 C  C    . LEU   A 1 135 ? 38.14612 -18.69279 -2.93272  1.000 20.87333 ? 242  LEU   A C    1 
ATOM   2045 O  O    . LEU   A 1 135 ? 37.21066 -19.49427 -2.80143  1.000 21.91433 ? 242  LEU   A O    1 
ATOM   2046 C  CB   . LEU   A 1 135 ? 39.67945 -19.89739 -4.47883  1.000 22.29425 ? 242  LEU   A CB   1 
ATOM   2047 C  CG   . LEU   A 1 135 ? 39.24578 -19.01877 -5.65846  1.000 22.00786 ? 242  LEU   A CG   1 
ATOM   2048 C  CD1  . LEU   A 1 135 ? 40.16497 -17.82723 -5.81293  1.000 24.64620 ? 242  LEU   A CD1  1 
ATOM   2049 C  CD2  . LEU   A 1 135 ? 39.18151 -19.84304 -6.94613  1.000 24.06498 ? 242  LEU   A CD2  1 
ATOM   2050 H  H    . LEU   A 1 135 ? 40.11056 -20.89492 -2.29001  1.000 23.64394 ? 242  LEU   A H    1 
ATOM   2051 H  HA   . LEU   A 1 135 ? 40.17100 -18.42033 -3.12499  1.000 25.82626 ? 242  LEU   A HA   1 
ATOM   2052 H  HB2  . LEU   A 1 135 ? 40.60168 -20.16031 -4.62463  1.000 26.75310 ? 242  LEU   A HB2  1 
ATOM   2053 H  HB3  . LEU   A 1 135 ? 39.10914 -20.68189 -4.46442  1.000 26.75310 ? 242  LEU   A HB3  1 
ATOM   2054 H  HG   . LEU   A 1 135 ? 38.35597 -18.67405 -5.48443  1.000 26.40943 ? 242  LEU   A HG   1 
ATOM   2055 H  HD11 . LEU   A 1 135 ? 39.93542 -17.35492 -6.62849  1.000 29.57544 ? 242  LEU   A HD11 1 
ATOM   2056 H  HD12 . LEU   A 1 135 ? 40.05303 -17.24082 -5.04841  1.000 29.57544 ? 242  LEU   A HD12 1 
ATOM   2057 H  HD13 . LEU   A 1 135 ? 41.08212 -18.13972 -5.85863  1.000 29.57544 ? 242  LEU   A HD13 1 
ATOM   2058 H  HD21 . LEU   A 1 135 ? 38.83422 -19.28628 -7.66048  1.000 28.87798 ? 242  LEU   A HD21 1 
ATOM   2059 H  HD22 . LEU   A 1 135 ? 40.07423 -20.14949 -7.16982  1.000 28.87798 ? 242  LEU   A HD22 1 
ATOM   2060 H  HD23 . LEU   A 1 135 ? 38.59628 -20.60369 -6.80530  1.000 28.87798 ? 242  LEU   A HD23 1 
ATOM   2061 N  N    . ASN   A 1 136 ? 37.98174 -17.37128 -2.94156  1.000 20.69504 ? 243  ASN   A N    1 
ATOM   2062 C  CA   . ASN   A 1 136 ? 36.68893 -16.69550 -2.99708  1.000 20.00215 ? 243  ASN   A CA   1 
ATOM   2063 C  C    . ASN   A 1 136 ? 35.61280 -17.43481 -2.17090  1.000 21.30728 ? 243  ASN   A C    1 
ATOM   2064 O  O    . ASN   A 1 136 ? 34.59105 -17.83374 -2.70824  1.000 21.44122 ? 243  ASN   A O    1 
ATOM   2065 C  CB   . ASN   A 1 136 ? 36.23214 -16.52585 -4.44172  1.000 22.07361 ? 243  ASN   A CB   1 
ATOM   2066 C  CG   . ASN   A 1 136 ? 37.27328 -15.83732 -5.31651  1.000 25.52350 ? 243  ASN   A CG   1 
ATOM   2067 O  OD1  . ASN   A 1 136 ? 38.17089 -15.16019 -4.81449  1.000 28.64566 ? 243  ASN   A OD1  1 
ATOM   2068 N  ND2  . ASN   A 1 136 ? 37.14120 -15.98474 -6.63459  1.000 27.61214 ? 243  ASN   A ND2  1 
ATOM   2069 H  H    . ASN   A 1 136 ? 38.64034 -16.81891 -2.91456  1.000 24.83405 ? 243  ASN   A H    1 
ATOM   2070 H  HA   . ASN   A 1 136 ? 36.79139 -15.81550 -2.60210  1.000 24.00259 ? 243  ASN   A HA   1 
ATOM   2071 H  HB2  . ASN   A 1 136 ? 36.05386 -17.40063 -4.82101  1.000 26.48833 ? 243  ASN   A HB2  1 
ATOM   2072 H  HB3  . ASN   A 1 136 ? 35.42554 -15.98725 -4.45636  1.000 26.48833 ? 243  ASN   A HB3  1 
ATOM   2073 H  HD21 . ASN   A 1 136 ? 37.70540 -15.61409 -7.16740  1.000 33.13457 ? 243  ASN   A HD21 1 
ATOM   2074 H  HD22 . ASN   A 1 136 ? 36.49177 -16.45052 -6.95223  1.000 33.13457 ? 243  ASN   A HD22 1 
ATOM   2075 N  N    . PRO   A 1 137 ? 35.84591 -17.59512 -0.86040  1.000 21.20065 ? 244  PRO   A N    1 
ATOM   2076 C  CA   . PRO   A 1 137 ? 34.99683 -18.49905 -0.06711  1.000 21.37574 ? 244  PRO   A CA   1 
ATOM   2077 C  C    . PRO   A 1 137 ? 33.62425 -17.95009 0.26937   1.000 21.96363 ? 244  PRO   A C    1 
ATOM   2078 O  O    . PRO   A 1 137 ? 32.80022 -18.68033 0.83234   1.000 22.81922 ? 244  PRO   A O    1 
ATOM   2079 C  CB   . PRO   A 1 137 ? 35.82377 -18.70408 1.19986   1.000 23.62828 ? 244  PRO   A CB   1 
ATOM   2080 C  CG   . PRO   A 1 137 ? 36.59058 -17.42928 1.33724   1.000 25.43794 ? 244  PRO   A CG   1 
ATOM   2081 C  CD   . PRO   A 1 137 ? 36.96823 -17.06461 -0.07027  1.000 22.96676 ? 244  PRO   A CD   1 
ATOM   2082 H  HA   . PRO   A 1 137 ? 34.88814 -19.34430 -0.53040  1.000 25.65089 ? 244  PRO   A HA   1 
ATOM   2083 H  HB2  . PRO   A 1 137 ? 35.23990 -18.84654 1.96124   1.000 28.35393 ? 244  PRO   A HB2  1 
ATOM   2084 H  HB3  . PRO   A 1 137 ? 36.41916 -19.46221 1.09192   1.000 28.35393 ? 244  PRO   A HB3  1 
ATOM   2085 H  HG2  . PRO   A 1 137 ? 36.03028 -16.74529 1.73614   1.000 30.52553 ? 244  PRO   A HG2  1 
ATOM   2086 H  HG3  . PRO   A 1 137 ? 37.37910 -17.57254 1.88371   1.000 30.52553 ? 244  PRO   A HG3  1 
ATOM   2087 H  HD2  . PRO   A 1 137 ? 37.03942 -16.10258 -0.17184  1.000 27.56012 ? 244  PRO   A HD2  1 
ATOM   2088 H  HD3  . PRO   A 1 137 ? 37.80273 -17.48787 -0.32595  1.000 27.56012 ? 244  PRO   A HD3  1 
ATOM   2089 N  N    . ASN   A 1 138 ? 33.33417 -16.70787 -0.06980  1.000 23.23035 ? 245  ASN   A N    1 
ATOM   2090 C  CA   . ASN   A 1 138 ? 31.97962 -16.19826 0.02877   1.000 25.38261 ? 245  ASN   A CA   1 
ATOM   2091 C  C    . ASN   A 1 138 ? 31.29175 -16.12152 -1.31452  1.000 24.43986 ? 245  ASN   A C    1 
ATOM   2092 O  O    . ASN   A 1 138 ? 30.17472 -15.60538 -1.40646  1.000 26.93855 ? 245  ASN   A O    1 
ATOM   2093 C  CB   . ASN   A 1 138 ? 32.01761 -14.86209 0.72030   1.000 29.74668 ? 245  ASN   A CB   1 
ATOM   2094 C  CG   . ASN   A 1 138 ? 32.39997 -15.02969 2.15726   1.000 35.68969 ? 245  ASN   A CG   1 
ATOM   2095 O  OD1  . ASN   A 1 138 ? 31.78246 -15.82709 2.87347   1.000 37.66152 ? 245  ASN   A OD1  1 
ATOM   2096 N  ND2  . ASN   A 1 138 ? 33.47065 -14.37838 2.56636   1.000 39.68409 ? 245  ASN   A ND2  1 
ATOM   2097 H  H    . ASN   A 1 138 ? 33.90782 -16.13742 -0.36154  1.000 27.87643 ? 245  ASN   A H    1 
ATOM   2098 H  HA   . ASN   A 1 138 ? 31.43616 -16.79095 0.57124   1.000 30.45914 ? 245  ASN   A HA   1 
ATOM   2099 H  HB2  . ASN   A 1 138 ? 32.67328 -14.29157 0.28962   1.000 35.69602 ? 245  ASN   A HB2  1 
ATOM   2100 H  HB3  . ASN   A 1 138 ? 31.14069 -14.44953 0.67901   1.000 35.69602 ? 245  ASN   A HB3  1 
ATOM   2101 H  HD21 . ASN   A 1 138 ? 33.72804 -14.44488 3.38424   1.000 47.62091 ? 245  ASN   A HD21 1 
ATOM   2102 H  HD22 . ASN   A 1 138 ? 33.91172 -13.88700 2.01536   1.000 47.62091 ? 245  ASN   A HD22 1 
ATOM   2103 N  N    . HIS   A 1 139 ? 31.91268 -16.66575 -2.34658  1.000 23.70246 ? 246  HIS   A N    1 
ATOM   2104 C  CA   . HIS   A 1 139 ? 31.28255 -16.79427 -3.65052  1.000 21.92509 ? 246  HIS   A CA   1 
ATOM   2105 C  C    . HIS   A 1 139 ? 31.12822 -18.24963 -4.05480  1.000 22.21084 ? 246  HIS   A C    1 
ATOM   2106 O  O    . HIS   A 1 139 ? 30.04936 -18.65694 -4.49921  1.000 23.24173 ? 246  HIS   A O    1 
ATOM   2107 C  CB   . HIS   A 1 139 ? 32.09843 -16.03071 -4.71035  1.000 23.50382 ? 246  HIS   A CB   1 
ATOM   2108 C  CG   . HIS   A 1 139 ? 31.48030 -16.08631 -6.06329  1.000 23.07670 ? 246  HIS   A CG   1 
ATOM   2109 N  ND1  . HIS   A 1 139 ? 30.35806 -15.35679 -6.39344  1.000 24.88762 ? 246  HIS   A ND1  1 
ATOM   2110 C  CD2  . HIS   A 1 139 ? 31.79630 -16.81809 -7.16142  1.000 23.78656 ? 246  HIS   A CD2  1 
ATOM   2111 C  CE1  . HIS   A 1 139 ? 30.01885 -15.62776 -7.64319  1.000 25.36485 ? 246  HIS   A CE1  1 
ATOM   2112 N  NE2  . HIS   A 1 139 ? 30.87378 -16.51057 -8.13054  1.000 24.36187 ? 246  HIS   A NE2  1 
ATOM   2113 H  H    . HIS   A 1 139 ? 32.71487 -16.97434 -2.31736  1.000 28.44295 ? 246  HIS   A H    1 
ATOM   2114 H  HA   . HIS   A 1 139 ? 30.39997 -16.39296 -3.62057  1.000 26.31011 ? 246  HIS   A HA   1 
ATOM   2115 H  HB2  . HIS   A 1 139 ? 32.16339 -15.09914 -4.44796  1.000 28.20459 ? 246  HIS   A HB2  1 
ATOM   2116 H  HB3  . HIS   A 1 139 ? 32.98432 -16.42149 -4.76869  1.000 28.20459 ? 246  HIS   A HB3  1 
ATOM   2117 H  HD2  . HIS   A 1 139 ? 32.50446 -17.41548 -7.24232  1.000 28.54387 ? 246  HIS   A HD2  1 
ATOM   2118 H  HE1  . HIS   A 1 139 ? 29.29911 -15.25879 -8.10225  1.000 30.43782 ? 246  HIS   A HE1  1 
ATOM   2119 N  N    . ILE   A 1 140 ? 32.17820 -19.04777 -3.90827  1.000 21.67418 ? 247  ILE   A N    1 
ATOM   2120 C  CA   . ILE   A 1 140 ? 32.12083 -20.46964 -4.22972  1.000 19.61335 ? 247  ILE   A CA   1 
ATOM   2121 C  C    . ILE   A 1 140 ? 31.43338 -21.19351 -3.08142  1.000 20.15337 ? 247  ILE   A C    1 
ATOM   2122 O  O    . ILE   A 1 140 ? 31.78622 -20.99385 -1.91965  1.000 23.08986 ? 247  ILE   A O    1 
ATOM   2123 C  CB   . ILE   A 1 140 ? 33.53445 -21.03001 -4.44440  1.000 19.99268 ? 247  ILE   A CB   1 
ATOM   2124 C  CG1  . ILE   A 1 140 ? 34.21713 -20.30616 -5.61171  1.000 20.84584 ? 247  ILE   A CG1  1 
ATOM   2125 C  CG2  . ILE   A 1 140 ? 33.49344 -22.56511 -4.60619  1.000 20.38083 ? 247  ILE   A CG2  1 
ATOM   2126 C  CD1  . ILE   A 1 140 ? 35.71120 -20.58155 -5.70788  1.000 21.58382 ? 247  ILE   A CD1  1 
ATOM   2127 H  H    . ILE   A 1 140 ? 32.94594 -18.78795 -3.62074  1.000 26.00902 ? 247  ILE   A H    1 
ATOM   2128 H  HA   . ILE   A 1 140 ? 31.60723 -20.59703 -5.04267  1.000 23.53601 ? 247  ILE   A HA   1 
ATOM   2129 H  HB   . ILE   A 1 140 ? 34.07544 -20.85746 -3.65798  1.000 23.99122 ? 247  ILE   A HB   1 
ATOM   2130 H  HG12 . ILE   A 1 140 ? 33.80769 -20.59618 -6.44186  1.000 25.01501 ? 247  ILE   A HG12 1 
ATOM   2131 H  HG13 . ILE   A 1 140 ? 34.09804 -19.35008 -5.49934  1.000 25.01501 ? 247  ILE   A HG13 1 
ATOM   2132 H  HG21 . ILE   A 1 140 ? 34.38663 -22.88542 -4.80746  1.000 24.45700 ? 247  ILE   A HG21 1 
ATOM   2133 H  HG22 . ILE   A 1 140 ? 33.17849 -22.96156 -3.77882  1.000 24.45700 ? 247  ILE   A HG22 1 
ATOM   2134 H  HG23 . ILE   A 1 140 ? 32.89004 -22.79021 -5.33154  1.000 24.45700 ? 247  ILE   A HG23 1 
ATOM   2135 H  HD11 . ILE   A 1 140 ? 36.07338 -20.09739 -6.46637  1.000 25.90059 ? 247  ILE   A HD11 1 
ATOM   2136 H  HD12 . ILE   A 1 140 ? 36.14036 -20.28444 -4.89029  1.000 25.90059 ? 247  ILE   A HD12 1 
ATOM   2137 H  HD13 . ILE   A 1 140 ? 35.84971 -21.53422 -5.82682  1.000 25.90059 ? 247  ILE   A HD13 1 
ATOM   2138 N  N    . HIS   A 1 141 ? 30.48014 -22.06147 -3.40699  1.000 18.46032 ? 248  HIS   A N    1 
ATOM   2139 C  CA   . HIS   A 1 141 ? 29.77003 -22.81875 -2.39404  1.000 19.28321 ? 248  HIS   A CA   1 
ATOM   2140 C  C    . HIS   A 1 141 ? 30.43002 -24.15796 -2.13796  1.000 19.41021 ? 248  HIS   A C    1 
ATOM   2141 O  O    . HIS   A 1 141 ? 30.54704 -24.59061 -0.98653  1.000 18.88007 ? 248  HIS   A O    1 
ATOM   2142 C  CB   . HIS   A 1 141 ? 28.32387 -23.06130 -2.81629  1.000 20.53445 ? 248  HIS   A CB   1 
ATOM   2143 C  CG   . HIS   A 1 141 ? 27.53045 -21.81142 -3.00344  1.000 22.30417 ? 248  HIS   A CG   1 
ATOM   2144 N  ND1  . HIS   A 1 141 ? 27.05556 -21.42406 -4.23434  1.000 23.15192 ? 248  HIS   A ND1  1 
ATOM   2145 C  CD2  . HIS   A 1 141 ? 27.10352 -20.87197 -2.12483  1.000 26.50182 ? 248  HIS   A CD2  1 
ATOM   2146 C  CE1  . HIS   A 1 141 ? 26.38414 -20.29224 -4.11418  1.000 25.14684 ? 248  HIS   A CE1  1 
ATOM   2147 N  NE2  . HIS   A 1 141 ? 26.39153 -19.93980 -2.84204  1.000 26.21780 ? 248  HIS   A NE2  1 
ATOM   2148 H  H    . HIS   A 1 141 ? 30.22811 -22.22752 -4.21229  1.000 22.15238 ? 248  HIS   A H    1 
ATOM   2149 H  HA   . HIS   A 1 141 ? 29.76110 -22.30022 -1.57431  1.000 23.13985 ? 248  HIS   A HA   1 
ATOM   2150 H  HB2  . HIS   A 1 141 ? 28.32207 -23.54127 -3.65921  1.000 24.64134 ? 248  HIS   A HB2  1 
ATOM   2151 H  HB3  . HIS   A 1 141 ? 27.88448 -23.59042 -2.13228  1.000 24.64134 ? 248  HIS   A HB3  1 
ATOM   2152 H  HD2  . HIS   A 1 141 ? 27.26239 -20.86009 -1.20858  1.000 31.80218 ? 248  HIS   A HD2  1 
ATOM   2153 H  HE1  . HIS   A 1 141 ? 25.97645 -19.82437 -4.80685  1.000 30.17620 ? 248  HIS   A HE1  1 
ATOM   2154 N  N    . ILE   A 1 142 ? 30.87576 -24.80202 -3.20344  1.000 19.12189 ? 249  ILE   A N    1 
ATOM   2155 C  CA   . ILE   A 1 142 ? 31.28075 -26.20174 -3.19496  1.000 18.07429 ? 249  ILE   A CA   1 
ATOM   2156 C  C    . ILE   A 1 142 ? 32.58310 -26.31841 -3.96322  1.000 18.21552 ? 249  ILE   A C    1 
ATOM   2157 O  O    . ILE   A 1 142 ? 32.70195 -25.78762 -5.07459  1.000 18.68342 ? 249  ILE   A O    1 
ATOM   2158 C  CB   . ILE   A 1 142 ? 30.21158 -27.09363 -3.84942  1.000 17.77702 ? 249  ILE   A CB   1 
ATOM   2159 C  CG1  . ILE   A 1 142 ? 28.88847 -27.01392 -3.08563  1.000 18.18272 ? 249  ILE   A CG1  1 
ATOM   2160 C  CG2  . ILE   A 1 142 ? 30.70523 -28.53612 -3.95790  1.000 18.59982 ? 249  ILE   A CG2  1 
ATOM   2161 C  CD1  . ILE   A 1 142 ? 27.68635 -27.38797 -3.98715  1.000 19.28624 ? 249  ILE   A CD1  1 
ATOM   2162 H  H    . ILE   A 1 142 ? 30.95708 -24.43604 -3.97742  1.000 22.94627 ? 249  ILE   A H    1 
ATOM   2163 H  HA   . ILE   A 1 142 ? 31.42585 -26.49501 -2.28181  1.000 21.68914 ? 249  ILE   A HA   1 
ATOM   2164 H  HB   . ILE   A 1 142 ? 30.05180 -26.76255 -4.74706  1.000 21.33242 ? 249  ILE   A HB   1 
ATOM   2165 H  HG12 . ILE   A 1 142 ? 28.91279 -27.63120 -2.33779  1.000 21.81926 ? 249  ILE   A HG12 1 
ATOM   2166 H  HG13 . ILE   A 1 142 ? 28.75851 -26.10807 -2.76402  1.000 21.81926 ? 249  ILE   A HG13 1 
ATOM   2167 H  HG21 . ILE   A 1 142 ? 29.95859 -29.10850 -4.19414  1.000 22.31978 ? 249  ILE   A HG21 1 
ATOM   2168 H  HG22 . ILE   A 1 142 ? 31.38944 -28.58501 -4.64374  1.000 22.31978 ? 249  ILE   A HG22 1 
ATOM   2169 H  HG23 . ILE   A 1 142 ? 31.07365 -28.80895 -3.10308  1.000 22.31978 ? 249  ILE   A HG23 1 
ATOM   2170 H  HD11 . ILE   A 1 142 ? 26.87203 -27.34412 -3.46192  1.000 23.14348 ? 249  ILE   A HD11 1 
ATOM   2171 H  HD12 . ILE   A 1 142 ? 27.63799 -26.76062 -4.72539  1.000 23.14348 ? 249  ILE   A HD12 1 
ATOM   2172 H  HD13 . ILE   A 1 142 ? 27.81353 -28.28802 -4.32572  1.000 23.14348 ? 249  ILE   A HD13 1 
ATOM   2173 N  N    . TYR   A 1 143 ? 33.55302 -26.99461 -3.35967  1.000 17.50026 ? 250  TYR   A N    1 
ATOM   2174 C  CA   . TYR   A 1 143 ? 34.85505 -27.26561 -3.94444  1.000 16.91218 ? 250  TYR   A CA   1 
ATOM   2175 C  C    . TYR   A 1 143 ? 34.95166 -28.76168 -4.18633  1.000 18.36138 ? 250  TYR   A C    1 
ATOM   2176 O  O    . TYR   A 1 143 ? 34.58556 -29.55407 -3.31374  1.000 21.24240 ? 250  TYR   A O    1 
ATOM   2177 C  CB   . TYR   A 1 143 ? 35.98607 -26.85022 -3.01029  1.000 18.12403 ? 250  TYR   A CB   1 
ATOM   2178 C  CG   . TYR   A 1 143 ? 35.97515 -25.39585 -2.62275  1.000 17.26084 ? 250  TYR   A CG   1 
ATOM   2179 C  CD1  . TYR   A 1 143 ? 35.12559 -24.93640 -1.63055  1.000 18.88043 ? 250  TYR   A CD1  1 
ATOM   2180 C  CD2  . TYR   A 1 143 ? 36.83614 -24.48404 -3.22171  1.000 20.61729 ? 250  TYR   A CD2  1 
ATOM   2181 C  CE1  . TYR   A 1 143 ? 35.11146 -23.61456 -1.26233  1.000 20.86339 ? 250  TYR   A CE1  1 
ATOM   2182 C  CE2  . TYR   A 1 143 ? 36.82827 -23.15459 -2.85618  1.000 20.99652 ? 250  TYR   A CE2  1 
ATOM   2183 C  CZ   . TYR   A 1 143 ? 35.96463 -22.72584 -1.87075  1.000 21.55980 ? 250  TYR   A CZ   1 
ATOM   2184 O  OH   . TYR   A 1 143 ? 35.93844 -21.40540 -1.47975  1.000 21.90148 ? 250  TYR   A OH   1 
ATOM   2185 H  H    . TYR   A 1 143 ? 33.47404 -27.32298 -2.56877  1.000 21.00031 ? 250  TYR   A H    1 
ATOM   2186 H  HA   . TYR   A 1 143 ? 34.95546 -26.77512 -4.77525  1.000 20.29462 ? 250  TYR   A HA   1 
ATOM   2187 H  HB2  . TYR   A 1 143 ? 35.91977 -27.37095 -2.19459  1.000 21.74884 ? 250  TYR   A HB2  1 
ATOM   2188 H  HB3  . TYR   A 1 143 ? 36.83165 -27.02945 -3.45049  1.000 21.74884 ? 250  TYR   A HB3  1 
ATOM   2189 H  HD1  . TYR   A 1 143 ? 34.55406 -25.53466 -1.20588  1.000 22.65652 ? 250  TYR   A HD1  1 
ATOM   2190 H  HD2  . TYR   A 1 143 ? 37.42642 -24.77492 -3.87886  1.000 24.74075 ? 250  TYR   A HD2  1 
ATOM   2191 H  HE1  . TYR   A 1 143 ? 34.52567 -23.32088 -0.60240  1.000 25.03607 ? 250  TYR   A HE1  1 
ATOM   2192 H  HE2  . TYR   A 1 143 ? 37.40148 -22.55135 -3.27144  1.000 25.19583 ? 250  TYR   A HE2  1 
ATOM   2193 H  HH   . TYR   A 1 143 ? 36.50184 -20.96426 -1.91973  1.000 26.28177 ? 250  TYR   A HH   1 
ATOM   2194 N  N    . SER   A 1 144 ? 35.44631 -29.14805 -5.36039  1.000 17.16585 ? 251  SER   A N    1 
ATOM   2195 C  CA   . SER   A 1 144 ? 35.57123 -30.55105 -5.72457  1.000 17.89719 ? 251  SER   A CA   1 
ATOM   2196 C  C    . SER   A 1 144 ? 37.03678 -30.85198 -5.97300  1.000 17.48728 ? 251  SER   A C    1 
ATOM   2197 O  O    . SER   A 1 144 ? 37.66892 -30.20519 -6.81435  1.000 18.59181 ? 251  SER   A O    1 
ATOM   2198 C  CB   . SER   A 1 144 ? 34.74141 -30.87900 -6.96915  1.000 18.25666 ? 251  SER   A CB   1 
ATOM   2199 O  OG   . SER   A 1 144 ? 34.77018 -32.27258 -7.25839  1.000 20.35513 ? 251  SER   A OG   1 
ATOM   2200 H  H    . SER   A 1 144 ? 35.71924 -28.60519 -5.96900  1.000 20.59901 ? 251  SER   A H    1 
ATOM   2201 H  HA   . SER   A 1 144 ? 35.25511 -31.10485 -4.99363  1.000 21.47663 ? 251  SER   A HA   1 
ATOM   2202 H  HB2  . SER   A 1 144 ? 33.82261 -30.60971 -6.81359  1.000 21.90799 ? 251  SER   A HB2  1 
ATOM   2203 H  HB3  . SER   A 1 144 ? 35.10571 -30.39385 -7.72599  1.000 21.90799 ? 251  SER   A HB3  1 
ATOM   2204 H  HG   . SER   A 1 144 ? 35.56262 -32.52539 -7.37555  1.000 24.42615 ? 251  SER   A HG   1 
ATOM   2205 N  N    . ALA   A 1 145 ? 37.56913 -31.84822 -5.26134  1.000 17.17237 ? 252  ALA   A N    1 
ATOM   2206 C  CA   . ALA   A 1 145 ? 38.97906 -32.21050 -5.36146  1.000 16.72173 ? 252  ALA   A CA   1 
ATOM   2207 C  C    . ALA   A 1 145 ? 39.08641 -33.70952 -5.55684  1.000 18.13585 ? 252  ALA   A C    1 
ATOM   2208 O  O    . ALA   A 1 145 ? 38.57441 -34.48306 -4.73858  1.000 18.93771 ? 252  ALA   A O    1 
ATOM   2209 C  CB   . ALA   A 1 145 ? 39.76189 -31.79270 -4.10575  1.000 19.27326 ? 252  ALA   A CB   1 
ATOM   2210 H  H    . ALA   A 1 145 ? 37.12518 -32.33346 -4.70722  1.000 20.60685 ? 252  ALA   A H    1 
ATOM   2211 H  HA   . ALA   A 1 145 ? 39.37099 -31.76264 -6.12743  1.000 20.06608 ? 252  ALA   A HA   1 
ATOM   2212 H  HB1  . ALA   A 1 145 ? 40.66682 -32.13624 -4.16890  1.000 23.12792 ? 252  ALA   A HB1  1 
ATOM   2213 H  HB2  . ALA   A 1 145 ? 39.77871 -30.82435 -4.05173  1.000 23.12792 ? 252  ALA   A HB2  1 
ATOM   2214 H  HB3  . ALA   A 1 145 ? 39.32249 -32.16007 -3.32289  1.000 23.12792 ? 252  ALA   A HB3  1 
ATOM   2215 N  N    . SER   A 1 146 ? 39.78403 -34.11856 -6.61072  1.000 16.41037 ? 253  SER   A N    1 
ATOM   2216 C  CA   . SER   A 1 146 ? 39.81508 -35.52633 -6.99615  1.000 17.87424 ? 253  SER   A CA   1 
ATOM   2217 C  C    . SER   A 1 146 ? 41.12993 -36.21115 -6.66437  1.000 17.77793 ? 253  SER   A C    1 
ATOM   2218 O  O    . SER   A 1 146 ? 41.28563 -37.40309 -6.96634  1.000 19.64877 ? 253  SER   A O    1 
ATOM   2219 C  CB   . SER   A 1 146 ? 39.52436 -35.66263 -8.48878  1.000 18.86379 ? 253  SER   A CB   1 
ATOM   2220 O  OG   . SER   A 1 146 ? 38.14133 -35.46282 -8.71386  1.000 19.68871 ? 253  SER   A OG   1 
ATOM   2221 H  H    . SER   A 1 146 ? 40.24707 -33.60099 -7.11799  1.000 19.69244 ? 253  SER   A H    1 
ATOM   2222 H  HA   . SER   A 1 146 ? 39.11718 -35.99305 -6.51034  1.000 21.44909 ? 253  SER   A HA   1 
ATOM   2223 H  HB2  . SER   A 1 146 ? 40.03024 -34.99501 -8.97793  1.000 22.63654 ? 253  SER   A HB2  1 
ATOM   2224 H  HB3  . SER   A 1 146 ? 39.77410 -36.55159 -8.78589  1.000 22.63654 ? 253  SER   A HB3  1 
ATOM   2225 H  HG   . SER   A 1 146 ? 37.91178 -35.82834 -9.43449  1.000 23.62645 ? 253  SER   A HG   1 
ATOM   2226 N  N    . TRP   A 1 147 ? 42.06022 -35.50495 -6.03149  1.000 19.40413 ? 254  TRP   A N    1 
ATOM   2227 C  CA   . TRP   A 1 147 ? 43.43294 -35.96275 -5.88753  1.000 17.41731 ? 254  TRP   A CA   1 
ATOM   2228 C  C    . TRP   A 1 147 ? 43.96920 -35.59613 -4.50895  1.000 19.49859 ? 254  TRP   A C    1 
ATOM   2229 O  O    . TRP   A 1 147 ? 43.38285 -34.80762 -3.76818  1.000 17.79582 ? 254  TRP   A O    1 
ATOM   2230 C  CB   . TRP   A 1 147 ? 44.33898 -35.33769 -6.95724  1.000 19.00673 ? 254  TRP   A CB   1 
ATOM   2231 C  CG   . TRP   A 1 147 ? 43.78804 -35.45010 -8.34606  1.000 18.23414 ? 254  TRP   A CG   1 
ATOM   2232 C  CD1  . TRP   A 1 147 ? 43.14388 -34.47741 -9.03792  1.000 18.70977 ? 254  TRP   A CD1  1 
ATOM   2233 C  CD2  . TRP   A 1 147 ? 43.81888 -36.59882 -9.19566  1.000 17.65471 ? 254  TRP   A CD2  1 
ATOM   2234 N  NE1  . TRP   A 1 147 ? 42.76990 -34.94222 -10.27873 1.000 19.54539 ? 254  TRP   A NE1  1 
ATOM   2235 C  CE2  . TRP   A 1 147 ? 43.16874 -36.24739 -10.39636 1.000 18.76315 ? 254  TRP   A CE2  1 
ATOM   2236 C  CE3  . TRP   A 1 147 ? 44.32029 -37.89718 -9.05441  1.000 19.71387 ? 254  TRP   A CE3  1 
ATOM   2237 C  CZ2  . TRP   A 1 147 ? 43.01752 -37.15055 -11.45599 1.000 20.92650 ? 254  TRP   A CZ2  1 
ATOM   2238 C  CZ3  . TRP   A 1 147 ? 44.16919 -38.78381 -10.10052 1.000 21.76476 ? 254  TRP   A CZ3  1 
ATOM   2239 C  CH2  . TRP   A 1 147 ? 43.52448 -38.40392 -11.28947 1.000 21.32221 ? 254  TRP   A CH2  1 
ATOM   2240 H  H    . TRP   A 1 147 ? 41.91530 -34.73882 -5.66865  1.000 23.28495 ? 254  TRP   A H    1 
ATOM   2241 H  HA   . TRP   A 1 147 ? 43.43866 -36.92913 -5.97110  1.000 20.90078 ? 254  TRP   A HA   1 
ATOM   2242 H  HB2  . TRP   A 1 147 ? 44.45379 -34.39525 -6.75845  1.000 22.80807 ? 254  TRP   A HB2  1 
ATOM   2243 H  HB3  . TRP   A 1 147 ? 45.19837 -35.78723 -6.94116  1.000 22.80807 ? 254  TRP   A HB3  1 
ATOM   2244 H  HD1  . TRP   A 1 147 ? 42.97850 -33.61934 -8.71969  1.000 22.45172 ? 254  TRP   A HD1  1 
ATOM   2245 H  HE1  . TRP   A 1 147 ? 42.35487 -34.48855 -10.88001 1.000 23.45446 ? 254  TRP   A HE1  1 
ATOM   2246 H  HE3  . TRP   A 1 147 ? 44.74729 -38.15762 -8.27035  1.000 23.65665 ? 254  TRP   A HE3  1 
ATOM   2247 H  HZ2  . TRP   A 1 147 ? 42.58759 -36.90412 -12.24296 1.000 25.11180 ? 254  TRP   A HZ2  1 
ATOM   2248 H  HZ3  . TRP   A 1 147 ? 44.50021 -39.64889 -10.01709 1.000 26.11771 ? 254  TRP   A HZ3  1 
ATOM   2249 H  HH2  . TRP   A 1 147 ? 43.44187 -39.02254 -11.97895 1.000 25.58665 ? 254  TRP   A HH2  1 
ATOM   2250 N  N    . GLY   A 1 148 ? 45.12674 -36.14598 -4.19652  1.000 20.38538 ? 255  GLY   A N    1 
ATOM   2251 C  CA   . GLY   A 1 148 ? 45.75363 -35.92909 -2.91531  1.000 20.95222 ? 255  GLY   A CA   1 
ATOM   2252 C  C    . GLY   A 1 148 ? 47.14332 -36.53063 -2.92272  1.000 20.31946 ? 255  GLY   A C    1 
ATOM   2253 O  O    . GLY   A 1 148 ? 47.76379 -36.70780 -3.98216  1.000 21.29673 ? 255  GLY   A O    1 
ATOM   2254 H  H    . GLY   A 1 148 ? 45.57574 -36.65828 -4.72145  1.000 24.46245 ? 255  GLY   A H    1 
ATOM   2255 H  HA2  . GLY   A 1 148 ? 45.82001 -34.97835 -2.73482  1.000 25.14266 ? 255  GLY   A HA2  1 
ATOM   2256 H  HA3  . GLY   A 1 148 ? 45.23001 -36.34781 -2.21431  1.000 25.14266 ? 255  GLY   A HA3  1 
ATOM   2257 N  N    . PRO   A 1 149 ? 47.63615 -36.90483 -1.73721  1.000 19.36991 ? 256  PRO   A N    1 
ATOM   2258 C  CA   . PRO   A 1 149 ? 48.94244 -37.55753 -1.66390  1.000 18.72211 ? 256  PRO   A CA   1 
ATOM   2259 C  C    . PRO   A 1 149 ? 48.97808 -38.81600 -2.50884  1.000 19.26533 ? 256  PRO   A C    1 
ATOM   2260 O  O    . PRO   A 1 149 ? 47.95748 -39.46863 -2.73781  1.000 18.85420 ? 256  PRO   A O    1 
ATOM   2261 C  CB   . PRO   A 1 149 ? 49.10054 -37.90754 -0.17869  1.000 20.51835 ? 256  PRO   A CB   1 
ATOM   2262 C  CG   . PRO   A 1 149 ? 48.13310 -37.08832 0.51730   1.000 22.72351 ? 256  PRO   A CG   1 
ATOM   2263 C  CD   . PRO   A 1 149 ? 47.00729 -36.77311 -0.41869  1.000 21.41443 ? 256  PRO   A CD   1 
ATOM   2264 H  HA   . PRO   A 1 149 ? 49.64022 -36.94206 -1.93811  1.000 22.46653 ? 256  PRO   A HA   1 
ATOM   2265 H  HB2  . PRO   A 1 149 ? 48.91642 -38.85011 -0.04245  1.000 24.62202 ? 256  PRO   A HB2  1 
ATOM   2266 H  HB3  . PRO   A 1 149 ? 50.00208 -37.70007 0.11300   1.000 24.62202 ? 256  PRO   A HB3  1 
ATOM   2267 H  HG2  . PRO   A 1 149 ? 47.80002 -37.57789 1.28560   1.000 27.26821 ? 256  PRO   A HG2  1 
ATOM   2268 H  HG3  . PRO   A 1 149 ? 48.56413 -36.26916 0.80729   1.000 27.26821 ? 256  PRO   A HG3  1 
ATOM   2269 H  HD2  . PRO   A 1 149 ? 46.28137 -37.40810 -0.31512  1.000 25.69731 ? 256  PRO   A HD2  1 
ATOM   2270 H  HD3  . PRO   A 1 149 ? 46.68110 -35.87049 -0.27808  1.000 25.69731 ? 256  PRO   A HD3  1 
ATOM   2271 N  N    . GLU   A 1 150 ? 50.18462 -39.17229 -2.91789  1.000 20.60528 ? 257  GLU   A N    1 
ATOM   2272 C  CA   . GLU   A 1 150 ? 50.37725 -40.26591 -3.85684  1.000 21.14992 ? 257  GLU   A CA   1 
ATOM   2273 C  C    . GLU   A 1 150 ? 49.69245 -41.53564 -3.38194  1.000 18.27754 ? 257  GLU   A C    1 
ATOM   2274 O  O    . GLU   A 1 150 ? 49.81784 -41.93564 -2.21960  1.000 19.42449 ? 257  GLU   A O    1 
ATOM   2275 C  CB   . GLU   A 1 150 ? 51.87394 -40.52437 -4.06959  1.000 27.66281 ? 257  GLU   A CB   1 
ATOM   2276 C  CG   . GLU   A 1 150 ? 52.16612 -41.31987 -5.32883  1.000 36.76853 ? 257  GLU   A CG   1 
ATOM   2277 C  CD   . GLU   A 1 150 ? 53.65569 -41.45862 -5.61497  1.000 44.72915 ? 257  GLU   A CD   1 
ATOM   2278 O  OE1  . GLU   A 1 150 ? 54.45438 -40.67549 -5.04602  1.000 48.46632 ? 257  GLU   A OE1  1 
ATOM   2279 O  OE2  . GLU   A 1 150 ? 54.02132 -42.36078 -6.39985  1.000 47.67686 ? 257  GLU   A OE2  1 
ATOM   2280 H  H    . GLU   A 1 150 ? 50.91488 -38.79465 -2.66550  1.000 24.72634 ? 257  GLU   A H    1 
ATOM   2281 H  HA   . GLU   A 1 150 ? 49.98370 -40.01346 -4.70671  1.000 25.37991 ? 257  GLU   A HA   1 
ATOM   2282 H  HB2  . GLU   A 1 150 ? 52.33330 -39.67296 -4.14020  1.000 33.19537 ? 257  GLU   A HB2  1
[truncated: 1,034,997 more chars]
