# Supplementary material for: Design, Synthesis, and Characterization of Dichlorobiphenyl-Derived Inhibitors of the Proprotein Convertase Furin
Source: J Med Chem. 2025 Nov 30;68(23):25157–70. doi: 10.1021/acs.jmedchem.5c02157 (PMC12703725; doi:10.1021/acs.jmedchem.5c02157)
Supplement: Supplementary file 8 [file jm5c02157_si_008.cif]

data_9QWC
# 
_entry.id   9QWC 
# 
_audit_conform.dict_name       mmcif_pdbx.dic 
_audit_conform.dict_version    5.403 
_audit_conform.dict_location   http://mmcif.pdb.org/dictionaries/ascii/mmcif_pdbx.dic 
# 
loop_
_database_2.database_id 
_database_2.database_code 
_database_2.pdbx_database_accession 
_database_2.pdbx_DOI 
PDB   9QWC         pdb_00009qwc 10.2210/pdb9qwc/pdb 
WWPDB D_1292146796 ?            ?                   
# 
_pdbx_database_status.status_code                     AUTH 
_pdbx_database_status.status_code_sf                  AUTH 
_pdbx_database_status.status_code_mr                  ? 
_pdbx_database_status.entry_id                        9QWC 
_pdbx_database_status.recvd_initial_deposition_date   2025-04-14 
_pdbx_database_status.SG_entry                        N 
_pdbx_database_status.deposit_site                    PDBE 
_pdbx_database_status.process_site                    PDBE 
_pdbx_database_status.status_code_cs                  ? 
_pdbx_database_status.status_code_nmr_data            ? 
_pdbx_database_status.methods_development_category    ? 
_pdbx_database_status.pdb_format_compatible           N 
# 
_pdbx_contact_author.id                 2 
_pdbx_contact_author.email              sven.dahms@plus.ac.at 
_pdbx_contact_author.name_first         Sven 
_pdbx_contact_author.name_last          Dahms 
_pdbx_contact_author.name_mi            O. 
_pdbx_contact_author.role               'principal investigator/group leader' 
_pdbx_contact_author.identifier_ORCID   0000-0002-0915-7579 
# 
loop_
_audit_author.name 
_audit_author.pdbx_ordinal 
_audit_author.identifier_ORCID 
'Dahms, S.O.'      1 0000-0002-0915-7579 
'Brandstetter, H.' 2 0000-0002-6089-3045 
# 
_citation.abstract                  ? 
_citation.abstract_id_CAS           ? 
_citation.book_id_ISBN              ? 
_citation.book_publisher            ? 
_citation.book_publisher_city       ? 
_citation.book_title                ? 
_citation.coordinate_linkage        ? 
_citation.country                   ? 
_citation.database_id_Medline       ? 
_citation.details                   ? 
_citation.id                        primary 
_citation.journal_abbrev            'To Be Published' 
_citation.journal_id_ASTM           ? 
_citation.journal_id_CSD            0353 
_citation.journal_id_ISSN           ? 
_citation.journal_full              ? 
_citation.journal_issue             ? 
_citation.journal_volume            ? 
_citation.language                  ? 
_citation.page_first                ? 
_citation.page_last                 ? 
_citation.title                     'Targeting the cryptic binding pocket of furin with biphenyl-based inhibitors.' 
_citation.year                      ? 
_citation.database_id_CSD           ? 
_citation.pdbx_database_id_DOI      ? 
_citation.pdbx_database_id_PubMed   ? 
_citation.pdbx_database_id_patent   ? 
_citation.unpublished_flag          ? 
# 
loop_
_citation_author.citation_id 
_citation_author.name 
_citation_author.ordinal 
_citation_author.identifier_ORCID 
primary 'Dahms, S.O.'     1 ? 
primary 'Brandsttter, H.' 2 ? 
# 
loop_
_entity.id 
_entity.type 
_entity.src_method 
_entity.pdbx_description 
_entity.formula_weight 
_entity.pdbx_number_of_molecules 
_entity.pdbx_ec 
_entity.pdbx_mutation 
_entity.pdbx_fragment 
_entity.details 
1 polymer     man Furin 52112.312 1   3.4.21.75 ? ? ? 
2 non-polymer syn 'CALCIUM ION' 40.078    3   ?         ? ? ? 
3 non-polymer syn 'SODIUM ION' 22.990    4   ?         ? ? ? 
4 non-polymer syn 'CHLORIDE ION' 35.453    1   ?         ? ? ? 
5 non-polymer syn 'DIMETHYL SULFOXIDE' 78.133    6   ?         ? ? ? 
6 non-polymer syn 2-acetamido-2-deoxy-beta-D-glucopyranose 221.208   1   ?         ? ? ? 
7 non-polymer syn 
;~{N}-[[1-[[3-[[4-[1-(2-azanylethanoyl)piperidin-4-yl]piperidin-1-yl]methyl]-5-[3,5-bis(chloranyl)phenyl]phenyl]methyl]piperidin-4-yl]methyl]ethanamide
;
628.675   1   ?         ? ? ? 
8 water       nat water 18.015    465 ?         ? ? ? 
# 
_entity_name_com.entity_id   1 
_entity_name_com.name        'Dibasic-processing enzyme,Paired basic amino acid residue-cleaving enzyme,PACE' 
# 
_entity_poly.entity_id                      1 
_entity_poly.type                           'polypeptide(L)' 
_entity_poly.nstd_linkage                   no 
_entity_poly.nstd_monomer                   no 
_entity_poly.pdbx_seq_one_letter_code       
;DVYQEPTDPKFPQQWYLSGVTQRDLNVKAAWAQGYTGHGIVVSILDDGIEKNHPDLAGNYDPGASFDVNDQDPDPQPRYT
QMNDNRHGTRCAGEVAAVANNGVCGVGVAYNARIGGVRMLDGEVTDAVEARSLGLNPNHIHIYSASWGPEDDGKTVDGPA
RLAEEAFFRGVSQGRGGLGSIFVWASGNGGREHDSCNCDGYTNSIYTLSISSATQFGNVPWYSEACSSTLATTYSSGNQN
EKQIVTTDLRQKCTESHTGTSASAPLAAGIIALTLEANKNLTWRDMQHLVVQTSKPAHLNANDWATNGVGRKVSHSYGYG
LLDAGAMVALAQNWTTVAPQRKCIIDILTEPKDIGKRLEVRKTVTACLGEPNHITRLEHAQARLTLSYNRRGDLAIHLVS
PMGTRSTLLAARPHDYSADGFNDWAFMTTHSWDEDPSGEWVLEIENTSEANNYGTLTKFTLVLYGTASGSLVPRGSHHHH
;
_entity_poly.pdbx_seq_one_letter_code_can   
;DVYQEPTDPKFPQQWYLSGVTQRDLNVKAAWAQGYTGHGIVVSILDDGIEKNHPDLAGNYDPGASFDVNDQDPDPQPRYT
QMNDNRHGTRCAGEVAAVANNGVCGVGVAYNARIGGVRMLDGEVTDAVEARSLGLNPNHIHIYSASWGPEDDGKTVDGPA
RLAEEAFFRGVSQGRGGLGSIFVWASGNGGREHDSCNCDGYTNSIYTLSISSATQFGNVPWYSEACSSTLATTYSSGNQN
EKQIVTTDLRQKCTESHTGTSASAPLAAGIIALTLEANKNLTWRDMQHLVVQTSKPAHLNANDWATNGVGRKVSHSYGYG
LLDAGAMVALAQNWTTVAPQRKCIIDILTEPKDIGKRLEVRKTVTACLGEPNHITRLEHAQARLTLSYNRRGDLAIHLVS
PMGTRSTLLAARPHDYSADGFNDWAFMTTHSWDEDPSGEWVLEIENTSEANNYGTLTKFTLVLYGTASGSLVPRGSHHHH
;
_entity_poly.pdbx_strand_id                 A 
_entity_poly.pdbx_target_identifier         ? 
# 
loop_
_pdbx_entity_nonpoly.entity_id 
_pdbx_entity_nonpoly.name 
_pdbx_entity_nonpoly.comp_id 
2 'CALCIUM ION' CA    
3 'SODIUM ION' NA    
4 'CHLORIDE ION' CL    
5 'DIMETHYL SULFOXIDE' DMS   
6 2-acetamido-2-deoxy-beta-D-glucopyranose NAG   
7 
;~{N}-[[1-[[3-[[4-[1-(2-azanylethanoyl)piperidin-4-yl]piperidin-1-yl]methyl]-5-[3,5-bis(chloranyl)phenyl]phenyl]methyl]piperidin-4-yl]methyl]ethanamide
;
A1JA1 
8 water HOH   
# 
loop_
_entity_poly_seq.entity_id 
_entity_poly_seq.num 
_entity_poly_seq.mon_id 
_entity_poly_seq.hetero 
1 1   ASP n 
1 2   VAL n 
1 3   TYR n 
1 4   GLN n 
1 5   GLU n 
1 6   PRO n 
1 7   THR n 
1 8   ASP n 
1 9   PRO n 
1 10  LYS n 
1 11  PHE n 
1 12  PRO n 
1 13  GLN n 
1 14  GLN n 
1 15  TRP n 
1 16  TYR n 
1 17  LEU n 
1 18  SER n 
1 19  GLY n 
1 20  VAL n 
1 21  THR n 
1 22  GLN n 
1 23  ARG n 
1 24  ASP n 
1 25  LEU n 
1 26  ASN n 
1 27  VAL n 
1 28  LYS n 
1 29  ALA n 
1 30  ALA n 
1 31  TRP n 
1 32  ALA n 
1 33  GLN n 
1 34  GLY n 
1 35  TYR n 
1 36  THR n 
1 37  GLY n 
1 38  HIS n 
1 39  GLY n 
1 40  ILE n 
1 41  VAL n 
1 42  VAL n 
1 43  SER n 
1 44  ILE n 
1 45  LEU n 
1 46  ASP n 
1 47  ASP n 
1 48  GLY n 
1 49  ILE n 
1 50  GLU n 
1 51  LYS n 
1 52  ASN n 
1 53  HIS n 
1 54  PRO n 
1 55  ASP n 
1 56  LEU n 
1 57  ALA n 
1 58  GLY n 
1 59  ASN n 
1 60  TYR n 
1 61  ASP n 
1 62  PRO n 
1 63  GLY n 
1 64  ALA n 
1 65  SER n 
1 66  PHE n 
1 67  ASP n 
1 68  VAL n 
1 69  ASN n 
1 70  ASP n 
1 71  GLN n 
1 72  ASP n 
1 73  PRO n 
1 74  ASP n 
1 75  PRO n 
1 76  GLN n 
1 77  PRO n 
1 78  ARG n 
1 79  TYR n 
1 80  THR n 
1 81  GLN n 
1 82  MET n 
1 83  ASN n 
1 84  ASP n 
1 85  ASN n 
1 86  ARG n 
1 87  HIS n 
1 88  GLY n 
1 89  THR n 
1 90  ARG n 
1 91  CYS n 
1 92  ALA n 
1 93  GLY n 
1 94  GLU n 
1 95  VAL n 
1 96  ALA n 
1 97  ALA n 
1 98  VAL n 
1 99  ALA n 
1 100 ASN n 
1 101 ASN n 
1 102 GLY n 
1 103 VAL n 
1 104 CYS n 
1 105 GLY n 
1 106 VAL n 
1 107 GLY n 
1 108 VAL n 
1 109 ALA n 
1 110 TYR n 
1 111 ASN n 
1 112 ALA n 
1 113 ARG n 
1 114 ILE n 
1 115 GLY n 
1 116 GLY n 
1 117 VAL n 
1 118 ARG n 
1 119 MET n 
1 120 LEU n 
1 121 ASP n 
1 122 GLY n 
1 123 GLU n 
1 124 VAL n 
1 125 THR n 
1 126 ASP n 
1 127 ALA n 
1 128 VAL n 
1 129 GLU n 
1 130 ALA n 
1 131 ARG n 
1 132 SER n 
1 133 LEU n 
1 134 GLY n 
1 135 LEU n 
1 136 ASN n 
1 137 PRO n 
1 138 ASN n 
1 139 HIS n 
1 140 ILE n 
1 141 HIS n 
1 142 ILE n 
1 143 TYR n 
1 144 SER n 
1 145 ALA n 
1 146 SER n 
1 147 TRP n 
1 148 GLY n 
1 149 PRO n 
1 150 GLU n 
1 151 ASP n 
1 152 ASP n 
1 153 GLY n 
1 154 LYS n 
1 155 THR n 
1 156 VAL n 
1 157 ASP n 
1 158 GLY n 
1 159 PRO n 
1 160 ALA n 
1 161 ARG n 
1 162 LEU n 
1 163 ALA n 
1 164 GLU n 
1 165 GLU n 
1 166 ALA n 
1 167 PHE n 
1 168 PHE n 
1 169 ARG n 
1 170 GLY n 
1 171 VAL n 
1 172 SER n 
1 173 GLN n 
1 174 GLY n 
1 175 ARG n 
1 176 GLY n 
1 177 GLY n 
1 178 LEU n 
1 179 GLY n 
1 180 SER n 
1 181 ILE n 
1 182 PHE n 
1 183 VAL n 
1 184 TRP n 
1 185 ALA n 
1 186 SER n 
1 187 GLY n 
1 188 ASN n 
1 189 GLY n 
1 190 GLY n 
1 191 ARG n 
1 192 GLU n 
1 193 HIS n 
1 194 ASP n 
1 195 SER n 
1 196 CYS n 
1 197 ASN n 
1 198 CYS n 
1 199 ASP n 
1 200 GLY n 
1 201 TYR n 
1 202 THR n 
1 203 ASN n 
1 204 SER n 
1 205 ILE n 
1 206 TYR n 
1 207 THR n 
1 208 LEU n 
1 209 SER n 
1 210 ILE n 
1 211 SER n 
1 212 SER n 
1 213 ALA n 
1 214 THR n 
1 215 GLN n 
1 216 PHE n 
1 217 GLY n 
1 218 ASN n 
1 219 VAL n 
1 220 PRO n 
1 221 TRP n 
1 222 TYR n 
1 223 SER n 
1 224 GLU n 
1 225 ALA n 
1 226 CYS n 
1 227 SER n 
1 228 SER n 
1 229 THR n 
1 230 LEU n 
1 231 ALA n 
1 232 THR n 
1 233 THR n 
1 234 TYR n 
1 235 SER n 
1 236 SER n 
1 237 GLY n 
1 238 ASN n 
1 239 GLN n 
1 240 ASN n 
1 241 GLU n 
1 242 LYS n 
1 243 GLN n 
1 244 ILE n 
1 245 VAL n 
1 246 THR n 
1 247 THR n 
1 248 ASP n 
1 249 LEU n 
1 250 ARG n 
1 251 GLN n 
1 252 LYS n 
1 253 CYS n 
1 254 THR n 
1 255 GLU n 
1 256 SER n 
1 257 HIS n 
1 258 THR n 
1 259 GLY n 
1 260 THR n 
1 261 SER n 
1 262 ALA n 
1 263 SER n 
1 264 ALA n 
1 265 PRO n 
1 266 LEU n 
1 267 ALA n 
1 268 ALA n 
1 269 GLY n 
1 270 ILE n 
1 271 ILE n 
1 272 ALA n 
1 273 LEU n 
1 274 THR n 
1 275 LEU n 
1 276 GLU n 
1 277 ALA n 
1 278 ASN n 
1 279 LYS n 
1 280 ASN n 
1 281 LEU n 
1 282 THR n 
1 283 TRP n 
1 284 ARG n 
1 285 ASP n 
1 286 MET n 
1 287 GLN n 
1 288 HIS n 
1 289 LEU n 
1 290 VAL n 
1 291 VAL n 
1 292 GLN n 
1 293 THR n 
1 294 SER n 
1 295 LYS n 
1 296 PRO n 
1 297 ALA n 
1 298 HIS n 
1 299 LEU n 
1 300 ASN n 
1 301 ALA n 
1 302 ASN n 
1 303 ASP n 
1 304 TRP n 
1 305 ALA n 
1 306 THR n 
1 307 ASN n 
1 308 GLY n 
1 309 VAL n 
1 310 GLY n 
1 311 ARG n 
1 312 LYS n 
1 313 VAL n 
1 314 SER n 
1 315 HIS n 
1 316 SER n 
1 317 TYR n 
1 318 GLY n 
1 319 TYR n 
1 320 GLY n 
1 321 LEU n 
1 322 LEU n 
1 323 ASP n 
1 324 ALA n 
1 325 GLY n 
1 326 ALA n 
1 327 MET n 
1 328 VAL n 
1 329 ALA n 
1 330 LEU n 
1 331 ALA n 
1 332 GLN n 
1 333 ASN n 
1 334 TRP n 
1 335 THR n 
1 336 THR n 
1 337 VAL n 
1 338 ALA n 
1 339 PRO n 
1 340 GLN n 
1 341 ARG n 
1 342 LYS n 
1 343 CYS n 
1 344 ILE n 
1 345 ILE n 
1 346 ASP n 
1 347 ILE n 
1 348 LEU n 
1 349 THR n 
1 350 GLU n 
1 351 PRO n 
1 352 LYS n 
1 353 ASP n 
1 354 ILE n 
1 355 GLY n 
1 356 LYS n 
1 357 ARG n 
1 358 LEU n 
1 359 GLU n 
1 360 VAL n 
1 361 ARG n 
1 362 LYS n 
1 363 THR n 
1 364 VAL n 
1 365 THR n 
1 366 ALA n 
1 367 CYS n 
1 368 LEU n 
1 369 GLY n 
1 370 GLU n 
1 371 PRO n 
1 372 ASN n 
1 373 HIS n 
1 374 ILE n 
1 375 THR n 
1 376 ARG n 
1 377 LEU n 
1 378 GLU n 
1 379 HIS n 
1 380 ALA n 
1 381 GLN n 
1 382 ALA n 
1 383 ARG n 
1 384 LEU n 
1 385 THR n 
1 386 LEU n 
1 387 SER n 
1 388 TYR n 
1 389 ASN n 
1 390 ARG n 
1 391 ARG n 
1 392 GLY n 
1 393 ASP n 
1 394 LEU n 
1 395 ALA n 
1 396 ILE n 
1 397 HIS n 
1 398 LEU n 
1 399 VAL n 
1 400 SER n 
1 401 PRO n 
1 402 MET n 
1 403 GLY n 
1 404 THR n 
1 405 ARG n 
1 406 SER n 
1 407 THR n 
1 408 LEU n 
1 409 LEU n 
1 410 ALA n 
1 411 ALA n 
1 412 ARG n 
1 413 PRO n 
1 414 HIS n 
1 415 ASP n 
1 416 TYR n 
1 417 SER n 
1 418 ALA n 
1 419 ASP n 
1 420 GLY n 
1 421 PHE n 
1 422 ASN n 
1 423 ASP n 
1 424 TRP n 
1 425 ALA n 
1 426 PHE n 
1 427 MET n 
1 428 THR n 
1 429 THR n 
1 430 HIS n 
1 431 SER n 
1 432 TRP n 
1 433 ASP n 
1 434 GLU n 
1 435 ASP n 
1 436 PRO n 
1 437 SER n 
1 438 GLY n 
1 439 GLU n 
1 440 TRP n 
1 441 VAL n 
1 442 LEU n 
1 443 GLU n 
1 444 ILE n 
1 445 GLU n 
1 446 ASN n 
1 447 THR n 
1 448 SER n 
1 449 GLU n 
1 450 ALA n 
1 451 ASN n 
1 452 ASN n 
1 453 TYR n 
1 454 GLY n 
1 455 THR n 
1 456 LEU n 
1 457 THR n 
1 458 LYS n 
1 459 PHE n 
1 460 THR n 
1 461 LEU n 
1 462 VAL n 
1 463 LEU n 
1 464 TYR n 
1 465 GLY n 
1 466 THR n 
1 467 ALA n 
1 468 SER n 
1 469 GLY n 
1 470 SER n 
1 471 LEU n 
1 472 VAL n 
1 473 PRO n 
1 474 ARG n 
1 475 GLY n 
1 476 SER n 
1 477 HIS n 
1 478 HIS n 
1 479 HIS n 
1 480 HIS n 
# 
_entity_src_gen.entity_id                          1 
_entity_src_gen.pdbx_src_id                        1 
_entity_src_gen.pdbx_alt_source_flag               sample 
_entity_src_gen.pdbx_seq_type                      'Biological sequence' 
_entity_src_gen.pdbx_beg_seq_num                   1 
_entity_src_gen.pdbx_end_seq_num                   480 
_entity_src_gen.gene_src_common_name               human 
_entity_src_gen.gene_src_genus                     ? 
_entity_src_gen.pdbx_gene_src_gene                 'FURIN, FUR, PACE, PCSK3' 
_entity_src_gen.gene_src_species                   ? 
_entity_src_gen.gene_src_strain                    ? 
_entity_src_gen.gene_src_tissue                    ? 
_entity_src_gen.gene_src_tissue_fraction           ? 
_entity_src_gen.gene_src_details                   ? 
_entity_src_gen.pdbx_gene_src_fragment             ? 
_entity_src_gen.pdbx_gene_src_scientific_name      'Homo sapiens' 
_entity_src_gen.pdbx_gene_src_ncbi_taxonomy_id     9606 
_entity_src_gen.pdbx_gene_src_variant              ? 
_entity_src_gen.pdbx_gene_src_cell_line            ? 
_entity_src_gen.pdbx_gene_src_atcc                 ? 
_entity_src_gen.pdbx_gene_src_organ                ? 
_entity_src_gen.pdbx_gene_src_organelle            ? 
_entity_src_gen.pdbx_gene_src_cell                 ? 
_entity_src_gen.pdbx_gene_src_cellular_location    ? 
_entity_src_gen.host_org_common_name               ? 
_entity_src_gen.pdbx_host_org_scientific_name      'Homo sapiens' 
_entity_src_gen.pdbx_host_org_ncbi_taxonomy_id     9606 
_entity_src_gen.host_org_genus                     ? 
_entity_src_gen.pdbx_host_org_gene                 ? 
_entity_src_gen.pdbx_host_org_organ                ? 
_entity_src_gen.host_org_species                   ? 
_entity_src_gen.pdbx_host_org_tissue               ? 
_entity_src_gen.pdbx_host_org_tissue_fraction      ? 
_entity_src_gen.pdbx_host_org_strain               ? 
_entity_src_gen.pdbx_host_org_variant              ? 
_entity_src_gen.pdbx_host_org_cell_line            HEK293S 
_entity_src_gen.pdbx_host_org_atcc                 ? 
_entity_src_gen.pdbx_host_org_culture_collection   ? 
_entity_src_gen.pdbx_host_org_cell                 ? 
_entity_src_gen.pdbx_host_org_organelle            ? 
_entity_src_gen.pdbx_host_org_cellular_location    ? 
_entity_src_gen.pdbx_host_org_vector_type          ? 
_entity_src_gen.pdbx_host_org_vector               ? 
_entity_src_gen.host_org_details                   ? 
_entity_src_gen.expression_system_id               ? 
_entity_src_gen.plasmid_name                       ? 
_entity_src_gen.plasmid_details                    ? 
_entity_src_gen.pdbx_description                   ? 
# 
loop_
_chem_comp.id 
_chem_comp.type 
_chem_comp.mon_nstd_flag 
_chem_comp.name 
_chem_comp.pdbx_synonyms 
_chem_comp.formula 
_chem_comp.formula_weight 
A1JA1 non-polymer                  . 
;~{N}-[[1-[[3-[[4-[1-(2-azanylethanoyl)piperidin-4-yl]piperidin-1-yl]methyl]-5-[3,5-bis(chloranyl)phenyl]phenyl]methyl]piperidin-4-yl]methyl]ethanamide
;
? 'C34 H47 Cl2 N5 O2' 628.675 
ALA   'L-peptide linking'          y ALANINE ? 'C3 H7 N O2'        89.093  
ARG   'L-peptide linking'          y ARGININE ? 'C6 H15 N4 O2 1'    175.209 
ASN   'L-peptide linking'          y ASPARAGINE ? 'C4 H8 N2 O3'       132.118 
ASP   'L-peptide linking'          y 'ASPARTIC ACID' ? 'C4 H7 N O4'        133.103 
CA    non-polymer                  . 'CALCIUM ION' ? 'Ca 2'              40.078  
CL    non-polymer                  . 'CHLORIDE ION' ? 'Cl -1'             35.453  
CYS   'L-peptide linking'          y CYSTEINE ? 'C3 H7 N O2 S'      121.158 
DMS   non-polymer                  . 'DIMETHYL SULFOXIDE' ? 'C2 H6 O S'         78.133  
GLN   'L-peptide linking'          y GLUTAMINE ? 'C5 H10 N2 O3'      146.144 
GLU   'L-peptide linking'          y 'GLUTAMIC ACID' ? 'C5 H9 N O4'        147.129 
GLY   'peptide linking'            y GLYCINE ? 'C2 H5 N O2'        75.067  
HIS   'L-peptide linking'          y HISTIDINE ? 'C6 H10 N3 O2 1'    156.162 
HOH   non-polymer                  . WATER ? 'H2 O'              18.015  
ILE   'L-peptide linking'          y ISOLEUCINE ? 'C6 H13 N O2'       131.173 
LEU   'L-peptide linking'          y LEUCINE ? 'C6 H13 N O2'       131.173 
LYS   'L-peptide linking'          y LYSINE ? 'C6 H15 N2 O2 1'    147.195 
MET   'L-peptide linking'          y METHIONINE ? 'C5 H11 N O2 S'     149.211 
NA    non-polymer                  . 'SODIUM ION' ? 'Na 1'              22.990  
NAG   'D-saccharide, beta linking' . 2-acetamido-2-deoxy-beta-D-glucopyranose 
;N-acetyl-beta-D-glucosamine; 2-acetamido-2-deoxy-beta-D-glucose; 2-acetamido-2-deoxy-D-glucose; 2-acetamido-2-deoxy-glucose; N-ACETYL-D-GLUCOSAMINE
;
'C8 H15 N O6'       221.208 
PHE   'L-peptide linking'          y PHENYLALANINE ? 'C9 H11 N O2'       165.189 
PRO   'L-peptide linking'          y PROLINE ? 'C5 H9 N O2'        115.130 
SER   'L-peptide linking'          y SERINE ? 'C3 H7 N O3'        105.093 
THR   'L-peptide linking'          y THREONINE ? 'C4 H9 N O3'        119.119 
TRP   'L-peptide linking'          y TRYPTOPHAN ? 'C11 H12 N2 O2'     204.225 
TYR   'L-peptide linking'          y TYROSINE ? 'C9 H11 N O3'       181.189 
VAL   'L-peptide linking'          y VALINE ? 'C5 H11 N O2'       117.146 
# 
loop_
_pdbx_chem_comp_identifier.comp_id 
_pdbx_chem_comp_identifier.type 
_pdbx_chem_comp_identifier.program 
_pdbx_chem_comp_identifier.program_version 
_pdbx_chem_comp_identifier.identifier 
NAG 'CONDENSED IUPAC CARBOHYDRATE SYMBOL' GMML     1.0 DGlcpNAcb                      
NAG 'COMMON NAME'                         GMML     1.0 N-acetyl-b-D-glucopyranosamine 
NAG 'IUPAC CARBOHYDRATE SYMBOL'           PDB-CARE 1.0 b-D-GlcpNAc                    
NAG 'SNFG CARBOHYDRATE SYMBOL'            GMML     1.0 GlcNAc                         
# 
loop_
_pdbx_poly_seq_scheme.asym_id 
_pdbx_poly_seq_scheme.entity_id 
_pdbx_poly_seq_scheme.seq_id 
_pdbx_poly_seq_scheme.mon_id 
_pdbx_poly_seq_scheme.ndb_seq_num 
_pdbx_poly_seq_scheme.pdb_seq_num 
_pdbx_poly_seq_scheme.auth_seq_num 
_pdbx_poly_seq_scheme.pdb_mon_id 
_pdbx_poly_seq_scheme.auth_mon_id 
_pdbx_poly_seq_scheme.pdb_strand_id 
_pdbx_poly_seq_scheme.pdb_ins_code 
_pdbx_poly_seq_scheme.hetero 
A 1 1   ASP 1   108 ?   ?   ?   A . n 
A 1 2   VAL 2   109 ?   ?   ?   A . n 
A 1 3   TYR 3   110 110 TYR TYR A . n 
A 1 4   GLN 4   111 111 GLN GLN A . n 
A 1 5   GLU 5   112 112 GLU GLU A . n 
A 1 6   PRO 6   113 113 PRO PRO A . n 
A 1 7   THR 7   114 114 THR THR A . n 
A 1 8   ASP 8   115 115 ASP ASP A . n 
A 1 9   PRO 9   116 116 PRO PRO A . n 
A 1 10  LYS 10  117 117 LYS LYS A . n 
A 1 11  PHE 11  118 118 PHE PHE A . n 
A 1 12  PRO 12  119 119 PRO PRO A . n 
A 1 13  GLN 13  120 120 GLN GLN A . n 
A 1 14  GLN 14  121 121 GLN GLN A . n 
A 1 15  TRP 15  122 122 TRP TRP A . n 
A 1 16  TYR 16  123 123 TYR TYR A . n 
A 1 17  LEU 17  124 124 LEU LEU A . n 
A 1 18  SER 18  125 125 SER SER A . n 
A 1 19  GLY 19  126 126 GLY GLY A . n 
A 1 20  VAL 20  127 127 VAL VAL A . n 
A 1 21  THR 21  128 128 THR THR A . n 
A 1 22  GLN 22  129 129 GLN GLN A . n 
A 1 23  ARG 23  130 130 ARG ARG A . n 
A 1 24  ASP 24  131 131 ASP ASP A . n 
A 1 25  LEU 25  132 132 LEU LEU A . n 
A 1 26  ASN 26  133 133 ASN ASN A . n 
A 1 27  VAL 27  134 134 VAL VAL A . n 
A 1 28  LYS 28  135 135 LYS LYS A . n 
A 1 29  ALA 29  136 136 ALA ALA A . n 
A 1 30  ALA 30  137 137 ALA ALA A . n 
A 1 31  TRP 31  138 138 TRP TRP A . n 
A 1 32  ALA 32  139 139 ALA ALA A . n 
A 1 33  GLN 33  140 140 GLN GLN A . n 
A 1 34  GLY 34  141 141 GLY GLY A . n 
A 1 35  TYR 35  142 142 TYR TYR A . n 
A 1 36  THR 36  143 143 THR THR A . n 
A 1 37  GLY 37  144 144 GLY GLY A . n 
A 1 38  HIS 38  145 145 HIS HIS A . n 
A 1 39  GLY 39  146 146 GLY GLY A . n 
A 1 40  ILE 40  147 147 ILE ILE A . n 
A 1 41  VAL 41  148 148 VAL VAL A . n 
A 1 42  VAL 42  149 149 VAL VAL A . n 
A 1 43  SER 43  150 150 SER SER A . n 
A 1 44  ILE 44  151 151 ILE ILE A . n 
A 1 45  LEU 45  152 152 LEU LEU A . n 
A 1 46  ASP 46  153 153 ASP ASP A . n 
A 1 47  ASP 47  154 154 ASP ASP A . n 
A 1 48  GLY 48  155 155 GLY GLY A . n 
A 1 49  ILE 49  156 156 ILE ILE A . n 
A 1 50  GLU 50  157 157 GLU GLU A . n 
A 1 51  LYS 51  158 158 LYS LYS A . n 
A 1 52  ASN 52  159 159 ASN ASN A . n 
A 1 53  HIS 53  160 160 HIS HIS A . n 
A 1 54  PRO 54  161 161 PRO PRO A . n 
A 1 55  ASP 55  162 162 ASP ASP A . n 
A 1 56  LEU 56  163 163 LEU LEU A . n 
A 1 57  ALA 57  164 164 ALA ALA A . n 
A 1 58  GLY 58  165 165 GLY GLY A . n 
A 1 59  ASN 59  166 166 ASN ASN A . n 
A 1 60  TYR 60  167 167 TYR TYR A . n 
A 1 61  ASP 61  168 168 ASP ASP A . n 
A 1 62  PRO 62  169 169 PRO PRO A . n 
A 1 63  GLY 63  170 170 GLY GLY A . n 
A 1 64  ALA 64  171 171 ALA ALA A . n 
A 1 65  SER 65  172 172 SER SER A . n 
A 1 66  PHE 66  173 173 PHE PHE A . n 
A 1 67  ASP 67  174 174 ASP ASP A . n 
A 1 68  VAL 68  175 175 VAL VAL A . n 
A 1 69  ASN 69  176 176 ASN ASN A . n 
A 1 70  ASP 70  177 177 ASP ASP A . n 
A 1 71  GLN 71  178 178 GLN GLN A . n 
A 1 72  ASP 72  179 179 ASP ASP A . n 
A 1 73  PRO 73  180 180 PRO PRO A . n 
A 1 74  ASP 74  181 181 ASP ASP A . n 
A 1 75  PRO 75  182 182 PRO PRO A . n 
A 1 76  GLN 76  183 183 GLN GLN A . n 
A 1 77  PRO 77  184 184 PRO PRO A . n 
A 1 78  ARG 78  185 185 ARG ARG A . n 
A 1 79  TYR 79  186 186 TYR TYR A . n 
A 1 80  THR 80  187 187 THR THR A . n 
A 1 81  GLN 81  188 188 GLN GLN A . n 
A 1 82  MET 82  189 189 MET MET A . n 
A 1 83  ASN 83  190 190 ASN ASN A . n 
A 1 84  ASP 84  191 191 ASP ASP A . n 
A 1 85  ASN 85  192 192 ASN ASN A . n 
A 1 86  ARG 86  193 193 ARG ARG A . n 
A 1 87  HIS 87  194 194 HIS HIS A . n 
A 1 88  GLY 88  195 195 GLY GLY A . n 
A 1 89  THR 89  196 196 THR THR A . n 
A 1 90  ARG 90  197 197 ARG ARG A . n 
A 1 91  CYS 91  198 198 CYS CYS A . n 
A 1 92  ALA 92  199 199 ALA ALA A . n 
A 1 93  GLY 93  200 200 GLY GLY A . n 
A 1 94  GLU 94  201 201 GLU GLU A . n 
A 1 95  VAL 95  202 202 VAL VAL A . n 
A 1 96  ALA 96  203 203 ALA ALA A . n 
A 1 97  ALA 97  204 204 ALA ALA A . n 
A 1 98  VAL 98  205 205 VAL VAL A . n 
A 1 99  ALA 99  206 206 ALA ALA A . n 
A 1 100 ASN 100 207 207 ASN ASN A . n 
A 1 101 ASN 101 208 208 ASN ASN A . n 
A 1 102 GLY 102 209 209 GLY GLY A . n 
A 1 103 VAL 103 210 210 VAL VAL A . n 
A 1 104 CYS 104 211 211 CYS CYS A . n 
A 1 105 GLY 105 212 212 GLY GLY A . n 
A 1 106 VAL 106 213 213 VAL VAL A . n 
A 1 107 GLY 107 214 214 GLY GLY A . n 
A 1 108 VAL 108 215 215 VAL VAL A . n 
A 1 109 ALA 109 216 216 ALA ALA A . n 
A 1 110 TYR 110 217 217 TYR TYR A . n 
A 1 111 ASN 111 218 218 ASN ASN A . n 
A 1 112 ALA 112 219 219 ALA ALA A . n 
A 1 113 ARG 113 220 220 ARG ARG A . n 
A 1 114 ILE 114 221 221 ILE ILE A . n 
A 1 115 GLY 115 222 222 GLY GLY A . n 
A 1 116 GLY 116 223 223 GLY GLY A . n 
A 1 117 VAL 117 224 224 VAL VAL A . n 
A 1 118 ARG 118 225 225 ARG ARG A . n 
A 1 119 MET 119 226 226 MET MET A . n 
A 1 120 LEU 120 227 227 LEU LEU A . n 
A 1 121 ASP 121 228 228 ASP ASP A . n 
A 1 122 GLY 122 229 229 GLY GLY A . n 
A 1 123 GLU 123 230 230 GLU GLU A . n 
A 1 124 VAL 124 231 231 VAL VAL A . n 
A 1 125 THR 125 232 232 THR THR A . n 
A 1 126 ASP 126 233 233 ASP ASP A . n 
A 1 127 ALA 127 234 234 ALA ALA A . n 
A 1 128 VAL 128 235 235 VAL VAL A . n 
A 1 129 GLU 129 236 236 GLU GLU A . n 
A 1 130 ALA 130 237 237 ALA ALA A . n 
A 1 131 ARG 131 238 238 ARG ARG A . n 
A 1 132 SER 132 239 239 SER SER A . n 
A 1 133 LEU 133 240 240 LEU LEU A . n 
A 1 134 GLY 134 241 241 GLY GLY A . n 
A 1 135 LEU 135 242 242 LEU LEU A . n 
A 1 136 ASN 136 243 243 ASN ASN A . n 
A 1 137 PRO 137 244 244 PRO PRO A . n 
A 1 138 ASN 138 245 245 ASN ASN A . n 
A 1 139 HIS 139 246 246 HIS HIS A . n 
A 1 140 ILE 140 247 247 ILE ILE A . n 
A 1 141 HIS 141 248 248 HIS HIS A . n 
A 1 142 ILE 142 249 249 ILE ILE A . n 
A 1 143 TYR 143 250 250 TYR TYR A . n 
A 1 144 SER 144 251 251 SER SER A . n 
A 1 145 ALA 145 252 252 ALA ALA A . n 
A 1 146 SER 146 253 253 SER SER A . n 
A 1 147 TRP 147 254 254 TRP TRP A . n 
A 1 148 GLY 148 255 255 GLY GLY A . n 
A 1 149 PRO 149 256 256 PRO PRO A . n 
A 1 150 GLU 150 257 257 GLU GLU A . n 
A 1 151 ASP 151 258 258 ASP ASP A . n 
A 1 152 ASP 152 259 259 ASP ASP A . n 
A 1 153 GLY 153 260 260 GLY GLY A . n 
A 1 154 LYS 154 261 261 LYS LYS A . n 
A 1 155 THR 155 262 262 THR THR A . n 
A 1 156 VAL 156 263 263 VAL VAL A . n 
A 1 157 ASP 157 264 264 ASP ASP A . n 
A 1 158 GLY 158 265 265 GLY GLY A . n 
A 1 159 PRO 159 266 266 PRO PRO A . n 
A 1 160 ALA 160 267 267 ALA ALA A . n 
A 1 161 ARG 161 268 268 ARG ARG A . n 
A 1 162 LEU 162 269 269 LEU LEU A . n 
A 1 163 ALA 163 270 270 ALA ALA A . n 
A 1 164 GLU 164 271 271 GLU GLU A . n 
A 1 165 GLU 165 272 272 GLU GLU A . n 
A 1 166 ALA 166 273 273 ALA ALA A . n 
A 1 167 PHE 167 274 274 PHE PHE A . n 
A 1 168 PHE 168 275 275 PHE PHE A . n 
A 1 169 ARG 169 276 276 ARG ARG A . n 
A 1 170 GLY 170 277 277 GLY GLY A . n 
A 1 171 VAL 171 278 278 VAL VAL A . n 
A 1 172 SER 172 279 279 SER SER A . n 
A 1 173 GLN 173 280 280 GLN GLN A . n 
A 1 174 GLY 174 281 281 GLY GLY A . n 
A 1 175 ARG 175 282 282 ARG ARG A . n 
A 1 176 GLY 176 283 283 GLY GLY A . n 
A 1 177 GLY 177 284 284 GLY GLY A . n 
A 1 178 LEU 178 285 285 LEU LEU A . n 
A 1 179 GLY 179 286 286 GLY GLY A . n 
A 1 180 SER 180 287 287 SER SER A . n 
A 1 181 ILE 181 288 288 ILE ILE A . n 
A 1 182 PHE 182 289 289 PHE PHE A . n 
A 1 183 VAL 183 290 290 VAL VAL A . n 
A 1 184 TRP 184 291 291 TRP TRP A . n 
A 1 185 ALA 185 292 292 ALA ALA A . n 
A 1 186 SER 186 293 293 SER SER A . n 
A 1 187 GLY 187 294 294 GLY GLY A . n 
A 1 188 ASN 188 295 295 ASN ASN A . n 
A 1 189 GLY 189 296 296 GLY GLY A . n 
A 1 190 GLY 190 297 297 GLY GLY A . n 
A 1 191 ARG 191 298 298 ARG ARG A . n 
A 1 192 GLU 192 299 299 GLU GLU A . n 
A 1 193 HIS 193 300 300 HIS HIS A . n 
A 1 194 ASP 194 301 301 ASP ASP A . n 
A 1 195 SER 195 302 302 SER SER A . n 
A 1 196 CYS 196 303 303 CYS CYS A . n 
A 1 197 ASN 197 304 304 ASN ASN A . n 
A 1 198 CYS 198 305 305 CYS CYS A . n 
A 1 199 ASP 199 306 306 ASP ASP A . n 
A 1 200 GLY 200 307 307 GLY GLY A . n 
A 1 201 TYR 201 308 308 TYR TYR A . n 
A 1 202 THR 202 309 309 THR THR A . n 
A 1 203 ASN 203 310 310 ASN ASN A . n 
A 1 204 SER 204 311 311 SER SER A . n 
A 1 205 ILE 205 312 312 ILE ILE A . n 
A 1 206 TYR 206 313 313 TYR TYR A . n 
A 1 207 THR 207 314 314 THR THR A . n 
A 1 208 LEU 208 315 315 LEU LEU A . n 
A 1 209 SER 209 316 316 SER SER A . n 
A 1 210 ILE 210 317 317 ILE ILE A . n 
A 1 211 SER 211 318 318 SER SER A . n 
A 1 212 SER 212 319 319 SER SER A . n 
A 1 213 ALA 213 320 320 ALA ALA A . n 
A 1 214 THR 214 321 321 THR THR A . n 
A 1 215 GLN 215 322 322 GLN GLN A . n 
A 1 216 PHE 216 323 323 PHE PHE A . n 
A 1 217 GLY 217 324 324 GLY GLY A . n 
A 1 218 ASN 218 325 325 ASN ASN A . n 
A 1 219 VAL 219 326 326 VAL VAL A . n 
A 1 220 PRO 220 327 327 PRO PRO A . n 
A 1 221 TRP 221 328 328 TRP TRP A . n 
A 1 222 TYR 222 329 329 TYR TYR A . n 
A 1 223 SER 223 330 330 SER SER A . n 
A 1 224 GLU 224 331 331 GLU GLU A . n 
A 1 225 ALA 225 332 332 ALA ALA A . n 
A 1 226 CYS 226 333 333 CYS CYS A . n 
A 1 227 SER 227 334 334 SER SER A . n 
A 1 228 SER 228 335 335 SER SER A . n 
A 1 229 THR 229 336 336 THR THR A . n 
A 1 230 LEU 230 337 337 LEU LEU A . n 
A 1 231 ALA 231 338 338 ALA ALA A . n 
A 1 232 THR 232 339 339 THR THR A . n 
A 1 233 THR 233 340 340 THR THR A . n 
A 1 234 TYR 234 341 341 TYR TYR A . n 
A 1 235 SER 235 342 342 SER SER A . n 
A 1 236 SER 236 343 343 SER SER A . n 
A 1 237 GLY 237 344 344 GLY GLY A . n 
A 1 238 ASN 238 345 345 ASN ASN A . n 
A 1 239 GLN 239 346 346 GLN GLN A . n 
A 1 240 ASN 240 347 347 ASN ASN A . n 
A 1 241 GLU 241 348 348 GLU GLU A . n 
A 1 242 LYS 242 349 349 LYS LYS A . n 
A 1 243 GLN 243 350 350 GLN GLN A . n 
A 1 244 ILE 244 351 351 ILE ILE A . n 
A 1 245 VAL 245 352 352 VAL VAL A . n 
A 1 246 THR 246 353 353 THR THR A . n 
A 1 247 THR 247 354 354 THR THR A . n 
A 1 248 ASP 248 355 355 ASP ASP A . n 
A 1 249 LEU 249 356 356 LEU LEU A . n 
A 1 250 ARG 250 357 357 ARG ARG A . n 
A 1 251 GLN 251 358 358 GLN GLN A . n 
A 1 252 LYS 252 359 359 LYS LYS A . n 
A 1 253 CYS 253 360 360 CYS CYS A . n 
A 1 254 THR 254 361 361 THR THR A . n 
A 1 255 GLU 255 362 362 GLU GLU A . n 
A 1 256 SER 256 363 363 SER SER A . n 
A 1 257 HIS 257 364 364 HIS HIS A . n 
A 1 258 THR 258 365 365 THR THR A . n 
A 1 259 GLY 259 366 366 GLY GLY A . n 
A 1 260 THR 260 367 367 THR THR A . n 
A 1 261 SER 261 368 368 SER SER A . n 
A 1 262 ALA 262 369 369 ALA ALA A . n 
A 1 263 SER 263 370 370 SER SER A . n 
A 1 264 ALA 264 371 371 ALA ALA A . n 
A 1 265 PRO 265 372 372 PRO PRO A . n 
A 1 266 LEU 266 373 373 LEU LEU A . n 
A 1 267 ALA 267 374 374 ALA ALA A . n 
A 1 268 ALA 268 375 375 ALA ALA A . n 
A 1 269 GLY 269 376 376 GLY GLY A . n 
A 1 270 ILE 270 377 377 ILE ILE A . n 
A 1 271 ILE 271 378 378 ILE ILE A . n 
A 1 272 ALA 272 379 379 ALA ALA A . n 
A 1 273 LEU 273 380 380 LEU LEU A . n 
A 1 274 THR 274 381 381 THR THR A . n 
A 1 275 LEU 275 382 382 LEU LEU A . n 
A 1 276 GLU 276 383 383 GLU GLU A . n 
A 1 277 ALA 277 384 384 ALA ALA A . n 
A 1 278 ASN 278 385 385 ASN ASN A . n 
A 1 279 LYS 279 386 386 LYS LYS A . n 
A 1 280 ASN 280 387 387 ASN ASN A . n 
A 1 281 LEU 281 388 388 LEU LEU A . n 
A 1 282 THR 282 389 389 THR THR A . n 
A 1 283 TRP 283 390 390 TRP TRP A . n 
A 1 284 ARG 284 391 391 ARG ARG A . n 
A 1 285 ASP 285 392 392 ASP ASP A . n 
A 1 286 MET 286 393 393 MET MET A . n 
A 1 287 GLN 287 394 394 GLN GLN A . n 
A 1 288 HIS 288 395 395 HIS HIS A . n 
A 1 289 LEU 289 396 396 LEU LEU A . n 
A 1 290 VAL 290 397 397 VAL VAL A . n 
A 1 291 VAL 291 398 398 VAL VAL A . n 
A 1 292 GLN 292 399 399 GLN GLN A . n 
A 1 293 THR 293 400 400 THR THR A . n 
A 1 294 SER 294 401 401 SER SER A . n 
A 1 295 LYS 295 402 402 LYS LYS A . n 
A 1 296 PRO 296 403 403 PRO PRO A . n 
A 1 297 ALA 297 404 404 ALA ALA A . n 
A 1 298 HIS 298 405 405 HIS HIS A . n 
A 1 299 LEU 299 406 406 LEU LEU A . n 
A 1 300 ASN 300 407 407 ASN ASN A . n 
A 1 301 ALA 301 408 408 ALA ALA A . n 
A 1 302 ASN 302 409 409 ASN ASN A . n 
A 1 303 ASP 303 410 410 ASP ASP A . n 
A 1 304 TRP 304 411 411 TRP TRP A . n 
A 1 305 ALA 305 412 412 ALA ALA A . n 
A 1 306 THR 306 413 413 THR THR A . n 
A 1 307 ASN 307 414 414 ASN ASN A . n 
A 1 308 GLY 308 415 415 GLY GLY A . n 
A 1 309 VAL 309 416 416 VAL VAL A . n 
A 1 310 GLY 310 417 417 GLY GLY A . n 
A 1 311 ARG 311 418 418 ARG ARG A . n 
A 1 312 LYS 312 419 419 LYS LYS A . n 
A 1 313 VAL 313 420 420 VAL VAL A . n 
A 1 314 SER 314 421 421 SER SER A . n 
A 1 315 HIS 315 422 422 HIS HIS A . n 
A 1 316 SER 316 423 423 SER SER A . n 
A 1 317 TYR 317 424 424 TYR TYR A . n 
A 1 318 GLY 318 425 425 GLY GLY A . n 
A 1 319 TYR 319 426 426 TYR TYR A . n 
A 1 320 GLY 320 427 427 GLY GLY A . n 
A 1 321 LEU 321 428 428 LEU LEU A . n 
A 1 322 LEU 322 429 429 LEU LEU A . n 
A 1 323 ASP 323 430 430 ASP ASP A . n 
A 1 324 ALA 324 431 431 ALA ALA A . n 
A 1 325 GLY 325 432 432 GLY GLY A . n 
A 1 326 ALA 326 433 433 ALA ALA A . n 
A 1 327 MET 327 434 434 MET MET A . n 
A 1 328 VAL 328 435 435 VAL VAL A . n 
A 1 329 ALA 329 436 436 ALA ALA A . n 
A 1 330 LEU 330 437 437 LEU LEU A . n 
A 1 331 ALA 331 438 438 ALA ALA A . n 
A 1 332 GLN 332 439 439 GLN GLN A . n 
A 1 333 ASN 333 440 440 ASN ASN A . n 
A 1 334 TRP 334 441 441 TRP TRP A . n 
A 1 335 THR 335 442 442 THR THR A . n 
A 1 336 THR 336 443 443 THR THR A . n 
A 1 337 VAL 337 444 444 VAL VAL A . n 
A 1 338 ALA 338 445 445 ALA ALA A . n 
A 1 339 PRO 339 446 446 PRO PRO A . n 
A 1 340 GLN 340 447 447 GLN GLN A . n 
A 1 341 ARG 341 448 448 ARG ARG A . n 
A 1 342 LYS 342 449 449 LYS LYS A . n 
A 1 343 CYS 343 450 450 CYS CYS A . n 
A 1 344 ILE 344 451 451 ILE ILE A . n 
A 1 345 ILE 345 452 452 ILE ILE A . n 
A 1 346 ASP 346 453 453 ASP ASP A . n 
A 1 347 ILE 347 454 454 ILE ILE A . n 
A 1 348 LEU 348 455 455 LEU LEU A . n 
A 1 349 THR 349 456 456 THR THR A . n 
A 1 350 GLU 350 457 457 GLU GLU A . n 
A 1 351 PRO 351 458 458 PRO PRO A . n 
A 1 352 LYS 352 459 459 LYS LYS A . n 
A 1 353 ASP 353 460 460 ASP ASP A . n 
A 1 354 ILE 354 461 461 ILE ILE A . n 
A 1 355 GLY 355 462 462 GLY GLY A . n 
A 1 356 LYS 356 463 463 LYS LYS A . n 
A 1 357 ARG 357 464 464 ARG ARG A . n 
A 1 358 LEU 358 465 465 LEU LEU A . n 
A 1 359 GLU 359 466 466 GLU GLU A . n 
A 1 360 VAL 360 467 467 VAL VAL A . n 
A 1 361 ARG 361 468 468 ARG ARG A . n 
A 1 362 LYS 362 469 469 LYS LYS A . n 
A 1 363 THR 363 470 470 THR THR A . n 
A 1 364 VAL 364 471 471 VAL VAL A . n 
A 1 365 THR 365 472 472 THR THR A . n 
A 1 366 ALA 366 473 473 ALA ALA A . n 
A 1 367 CYS 367 474 474 CYS CYS A . n 
A 1 368 LEU 368 475 475 LEU LEU A . n 
A 1 369 GLY 369 476 476 GLY GLY A . n 
A 1 370 GLU 370 477 477 GLU GLU A . n 
A 1 371 PRO 371 478 478 PRO PRO A . n 
A 1 372 ASN 372 479 479 ASN ASN A . n 
A 1 373 HIS 373 480 480 HIS HIS A . n 
A 1 374 ILE 374 481 481 ILE ILE A . n 
A 1 375 THR 375 482 482 THR THR A . n 
A 1 376 ARG 376 483 483 ARG ARG A . n 
A 1 377 LEU 377 484 484 LEU LEU A . n 
A 1 378 GLU 378 485 485 GLU GLU A . n 
A 1 379 HIS 379 486 486 HIS HIS A . n 
A 1 380 ALA 380 487 487 ALA ALA A . n 
A 1 381 GLN 381 488 488 GLN GLN A . n 
A 1 382 ALA 382 489 489 ALA ALA A . n 
A 1 383 ARG 383 490 490 ARG ARG A . n 
A 1 384 LEU 384 491 491 LEU LEU A . n 
A 1 385 THR 385 492 492 THR THR A . n 
A 1 386 LEU 386 493 493 LEU LEU A . n 
A 1 387 SER 387 494 494 SER SER A . n 
A 1 388 TYR 388 495 495 TYR TYR A . n 
A 1 389 ASN 389 496 496 ASN ASN A . n 
A 1 390 ARG 390 497 497 ARG ARG A . n 
A 1 391 ARG 391 498 498 ARG ARG A . n 
A 1 392 GLY 392 499 499 GLY GLY A . n 
A 1 393 ASP 393 500 500 ASP ASP A . n 
A 1 394 LEU 394 501 501 LEU LEU A . n 
A 1 395 ALA 395 502 502 ALA ALA A . n 
A 1 396 ILE 396 503 503 ILE ILE A . n 
A 1 397 HIS 397 504 504 HIS HIS A . n 
A 1 398 LEU 398 505 505 LEU LEU A . n 
A 1 399 VAL 399 506 506 VAL VAL A . n 
A 1 400 SER 400 507 507 SER SER A . n 
A 1 401 PRO 401 508 508 PRO PRO A . n 
A 1 402 MET 402 509 509 MET MET A . n 
A 1 403 GLY 403 510 510 GLY GLY A . n 
A 1 404 THR 404 511 511 THR THR A . n 
A 1 405 ARG 405 512 512 ARG ARG A . n 
A 1 406 SER 406 513 513 SER SER A . n 
A 1 407 THR 407 514 514 THR THR A . n 
A 1 408 LEU 408 515 515 LEU LEU A . n 
A 1 409 LEU 409 516 516 LEU LEU A . n 
A 1 410 ALA 410 517 517 ALA ALA A . n 
A 1 411 ALA 411 518 518 ALA ALA A . n 
A 1 412 ARG 412 519 519 ARG ARG A . n 
A 1 413 PRO 413 520 520 PRO PRO A . n 
A 1 414 HIS 414 521 521 HIS HIS A . n 
A 1 415 ASP 415 522 522 ASP ASP A . n 
A 1 416 TYR 416 523 523 TYR TYR A . n 
A 1 417 SER 417 524 524 SER SER A . n 
A 1 418 ALA 418 525 525 ALA ALA A . n 
A 1 419 ASP 419 526 526 ASP ASP A . n 
A 1 420 GLY 420 527 527 GLY GLY A . n 
A 1 421 PHE 421 528 528 PHE PHE A . n 
A 1 422 ASN 422 529 529 ASN ASN A . n 
A 1 423 ASP 423 530 530 ASP ASP A . n 
A 1 424 TRP 424 531 531 TRP TRP A . n 
A 1 425 ALA 425 532 532 ALA ALA A . n 
A 1 426 PHE 426 533 533 PHE PHE A . n 
A 1 427 MET 427 534 534 MET MET A . n 
A 1 428 THR 428 535 535 THR THR A . n 
A 1 429 THR 429 536 536 THR THR A . n 
A 1 430 HIS 430 537 537 HIS HIS A . n 
A 1 431 SER 431 538 538 SER SER A . n 
A 1 432 TRP 432 539 539 TRP TRP A . n 
A 1 433 ASP 433 540 540 ASP ASP A . n 
A 1 434 GLU 434 541 541 GLU GLU A . n 
A 1 435 ASP 435 542 542 ASP ASP A . n 
A 1 436 PRO 436 543 543 PRO PRO A . n 
A 1 437 SER 437 544 544 SER SER A . n 
A 1 438 GLY 438 545 545 GLY GLY A . n 
A 1 439 GLU 439 546 546 GLU GLU A . n 
A 1 440 TRP 440 547 547 TRP TRP A . n 
A 1 441 VAL 441 548 548 VAL VAL A . n 
A 1 442 LEU 442 549 549 LEU LEU A . n 
A 1 443 GLU 443 550 550 GLU GLU A . n 
A 1 444 ILE 444 551 551 ILE ILE A . n 
A 1 445 GLU 445 552 552 GLU GLU A . n 
A 1 446 ASN 446 553 553 ASN ASN A . n 
A 1 447 THR 447 554 554 THR THR A . n 
A 1 448 SER 448 555 555 SER SER A . n 
A 1 449 GLU 449 556 556 GLU GLU A . n 
A 1 450 ALA 450 557 557 ALA ALA A . n 
A 1 451 ASN 451 558 558 ASN ASN A . n 
A 1 452 ASN 452 559 559 ASN ASN A . n 
A 1 453 TYR 453 560 560 TYR TYR A . n 
A 1 454 GLY 454 561 561 GLY GLY A . n 
A 1 455 THR 455 562 562 THR THR A . n 
A 1 456 LEU 456 563 563 LEU LEU A . n 
A 1 457 THR 457 564 564 THR THR A . n 
A 1 458 LYS 458 565 565 LYS LYS A . n 
A 1 459 PHE 459 566 566 PHE PHE A . n 
A 1 460 THR 460 567 567 THR THR A . n 
A 1 461 LEU 461 568 568 LEU LEU A . n 
A 1 462 VAL 462 569 569 VAL VAL A . n 
A 1 463 LEU 463 570 570 LEU LEU A . n 
A 1 464 TYR 464 571 571 TYR TYR A . n 
A 1 465 GLY 465 572 572 GLY GLY A . n 
A 1 466 THR 466 573 573 THR THR A . n 
A 1 467 ALA 467 574 574 ALA ALA A . n 
A 1 468 SER 468 575 575 SER SER A . n 
A 1 469 GLY 469 576 576 GLY GLY A . n 
A 1 470 SER 470 577 577 SER SER A . n 
A 1 471 LEU 471 578 578 LEU LEU A . n 
A 1 472 VAL 472 579 579 VAL VAL A . n 
A 1 473 PRO 473 580 580 PRO PRO A . n 
A 1 474 ARG 474 581 581 ARG ARG A . n 
A 1 475 GLY 475 582 ?   ?   ?   A . n 
A 1 476 SER 476 583 ?   ?   ?   A . n 
A 1 477 HIS 477 584 ?   ?   ?   A . n 
A 1 478 HIS 478 585 ?   ?   ?   A . n 
A 1 479 HIS 479 586 ?   ?   ?   A . n 
A 1 480 HIS 480 587 ?   ?   ?   A . n 
# 
_pdbx_entity_instance_feature.ordinal        1 
_pdbx_entity_instance_feature.comp_id        A1JA1 
_pdbx_entity_instance_feature.asym_id        ? 
_pdbx_entity_instance_feature.seq_num        ? 
_pdbx_entity_instance_feature.auth_comp_id   A1JA1 
_pdbx_entity_instance_feature.auth_asym_id   ? 
_pdbx_entity_instance_feature.auth_seq_num   ? 
_pdbx_entity_instance_feature.feature_type   'SUBJECT OF INVESTIGATION' 
_pdbx_entity_instance_feature.details        ? 
# 
loop_
_pdbx_nonpoly_scheme.asym_id 
_pdbx_nonpoly_scheme.entity_id 
_pdbx_nonpoly_scheme.mon_id 
_pdbx_nonpoly_scheme.ndb_seq_num 
_pdbx_nonpoly_scheme.pdb_seq_num 
_pdbx_nonpoly_scheme.auth_seq_num 
_pdbx_nonpoly_scheme.pdb_mon_id 
_pdbx_nonpoly_scheme.auth_mon_id 
_pdbx_nonpoly_scheme.pdb_strand_id 
_pdbx_nonpoly_scheme.pdb_ins_code 
B 2 CA    1   601  1    CA    CA  A . 
C 2 CA    1   602  2    CA    CA  A . 
D 2 CA    1   603  3    CA    CA  A . 
E 3 NA    1   604  4    NA    NA  A . 
F 3 NA    1   605  5    NA    NA  A . 
G 3 NA    1   606  6    NA    NA  A . 
H 3 NA    1   607  7    NA    NA  A . 
I 4 CL    1   608  8    CL    CL  A . 
J 5 DMS   1   609  11   DMS   DMS A . 
K 5 DMS   1   610  13   DMS   DMS A . 
L 5 DMS   1   611  14   DMS   DMS A . 
M 5 DMS   1   612  15   DMS   DMS A . 
N 5 DMS   1   613  16   DMS   DMS A . 
O 5 DMS   1   614  17   DMS   DMS A . 
P 6 NAG   1   615  1    NAG   NAG A . 
Q 7 A1JA1 1   616  1    A1JA1 LIG A . 
R 8 HOH   1   701  702  HOH   HOH A . 
R 8 HOH   2   702  1670 HOH   HOH A . 
R 8 HOH   3   703  1644 HOH   HOH A . 
R 8 HOH   4   704  1454 HOH   HOH A . 
R 8 HOH   5   705  1431 HOH   HOH A . 
R 8 HOH   6   706  783  HOH   HOH A . 
R 8 HOH   7   707  1647 HOH   HOH A . 
R 8 HOH   8   708  1573 HOH   HOH A . 
R 8 HOH   9   709  1602 HOH   HOH A . 
R 8 HOH   10  710  1636 HOH   HOH A . 
R 8 HOH   11  711  1511 HOH   HOH A . 
R 8 HOH   12  712  813  HOH   HOH A . 
R 8 HOH   13  713  715  HOH   HOH A . 
R 8 HOH   14  714  771  HOH   HOH A . 
R 8 HOH   15  715  1523 HOH   HOH A . 
R 8 HOH   16  716  730  HOH   HOH A . 
R 8 HOH   17  717  736  HOH   HOH A . 
R 8 HOH   18  718  1497 HOH   HOH A . 
R 8 HOH   19  719  1386 HOH   HOH A . 
R 8 HOH   20  720  1641 HOH   HOH A . 
R 8 HOH   21  721  706  HOH   HOH A . 
R 8 HOH   22  722  1351 HOH   HOH A . 
R 8 HOH   23  723  1413 HOH   HOH A . 
R 8 HOH   24  724  766  HOH   HOH A . 
R 8 HOH   25  725  1507 HOH   HOH A . 
R 8 HOH   26  726  965  HOH   HOH A . 
R 8 HOH   27  727  735  HOH   HOH A . 
R 8 HOH   28  728  1630 HOH   HOH A . 
R 8 HOH   29  729  709  HOH   HOH A . 
R 8 HOH   30  730  1599 HOH   HOH A . 
R 8 HOH   31  731  811  HOH   HOH A . 
R 8 HOH   32  732  807  HOH   HOH A . 
R 8 HOH   33  733  872  HOH   HOH A . 
R 8 HOH   34  734  1394 HOH   HOH A . 
R 8 HOH   35  735  725  HOH   HOH A . 
R 8 HOH   36  736  743  HOH   HOH A . 
R 8 HOH   37  737  998  HOH   HOH A . 
R 8 HOH   38  738  1666 HOH   HOH A . 
R 8 HOH   39  739  760  HOH   HOH A . 
R 8 HOH   40  740  1322 HOH   HOH A . 
R 8 HOH   41  741  765  HOH   HOH A . 
R 8 HOH   42  742  1324 HOH   HOH A . 
R 8 HOH   43  743  919  HOH   HOH A . 
R 8 HOH   44  744  1325 HOH   HOH A . 
R 8 HOH   45  745  1549 HOH   HOH A . 
R 8 HOH   46  746  1478 HOH   HOH A . 
R 8 HOH   47  747  817  HOH   HOH A . 
R 8 HOH   48  748  1566 HOH   HOH A . 
R 8 HOH   49  749  1628 HOH   HOH A . 
R 8 HOH   50  750  1436 HOH   HOH A . 
R 8 HOH   51  751  1571 HOH   HOH A . 
R 8 HOH   52  752  1643 HOH   HOH A . 
R 8 HOH   53  753  1310 HOH   HOH A . 
R 8 HOH   54  754  762  HOH   HOH A . 
R 8 HOH   55  755  1578 HOH   HOH A . 
R 8 HOH   56  756  1475 HOH   HOH A . 
R 8 HOH   57  757  979  HOH   HOH A . 
R 8 HOH   58  758  789  HOH   HOH A . 
R 8 HOH   59  759  1596 HOH   HOH A . 
R 8 HOH   60  760  720  HOH   HOH A . 
R 8 HOH   61  761  792  HOH   HOH A . 
R 8 HOH   62  762  1567 HOH   HOH A . 
R 8 HOH   63  763  1346 HOH   HOH A . 
R 8 HOH   64  764  1312 HOH   HOH A . 
R 8 HOH   65  765  716  HOH   HOH A . 
R 8 HOH   66  766  803  HOH   HOH A . 
R 8 HOH   67  767  748  HOH   HOH A . 
R 8 HOH   68  768  755  HOH   HOH A . 
R 8 HOH   69  769  1356 HOH   HOH A . 
R 8 HOH   70  770  878  HOH   HOH A . 
R 8 HOH   71  771  1361 HOH   HOH A . 
R 8 HOH   72  772  753  HOH   HOH A . 
R 8 HOH   73  773  761  HOH   HOH A . 
R 8 HOH   74  774  1279 HOH   HOH A . 
R 8 HOH   75  775  812  HOH   HOH A . 
R 8 HOH   76  776  1360 HOH   HOH A . 
R 8 HOH   77  777  1155 HOH   HOH A . 
R 8 HOH   78  778  764  HOH   HOH A . 
R 8 HOH   79  779  833  HOH   HOH A . 
R 8 HOH   80  780  824  HOH   HOH A . 
R 8 HOH   81  781  950  HOH   HOH A . 
R 8 HOH   82  782  864  HOH   HOH A . 
R 8 HOH   83  783  901  HOH   HOH A . 
R 8 HOH   84  784  821  HOH   HOH A . 
R 8 HOH   85  785  806  HOH   HOH A . 
R 8 HOH   86  786  908  HOH   HOH A . 
R 8 HOH   87  787  1246 HOH   HOH A . 
R 8 HOH   88  788  1637 HOH   HOH A . 
R 8 HOH   89  789  1464 HOH   HOH A . 
R 8 HOH   90  790  815  HOH   HOH A . 
R 8 HOH   91  791  1406 HOH   HOH A . 
R 8 HOH   92  792  890  HOH   HOH A . 
R 8 HOH   93  793  1472 HOH   HOH A . 
R 8 HOH   94  794  1503 HOH   HOH A . 
R 8 HOH   95  795  1484 HOH   HOH A . 
R 8 HOH   96  796  1512 HOH   HOH A . 
R 8 HOH   97  797  851  HOH   HOH A . 
R 8 HOH   98  798  944  HOH   HOH A . 
R 8 HOH   99  799  865  HOH   HOH A . 
R 8 HOH   100 800  882  HOH   HOH A . 
R 8 HOH   101 801  904  HOH   HOH A . 
R 8 HOH   102 802  757  HOH   HOH A . 
R 8 HOH   103 803  848  HOH   HOH A . 
R 8 HOH   104 804  934  HOH   HOH A . 
R 8 HOH   105 805  782  HOH   HOH A . 
R 8 HOH   106 806  1399 HOH   HOH A . 
R 8 HOH   107 807  844  HOH   HOH A . 
R 8 HOH   108 808  775  HOH   HOH A . 
R 8 HOH   109 809  784  HOH   HOH A . 
R 8 HOH   110 810  739  HOH   HOH A . 
R 8 HOH   111 811  1530 HOH   HOH A . 
R 8 HOH   112 812  1359 HOH   HOH A . 
R 8 HOH   113 813  1554 HOH   HOH A . 
R 8 HOH   114 814  799  HOH   HOH A . 
R 8 HOH   115 815  847  HOH   HOH A . 
R 8 HOH   116 816  909  HOH   HOH A . 
R 8 HOH   117 817  826  HOH   HOH A . 
R 8 HOH   118 818  827  HOH   HOH A . 
R 8 HOH   119 819  1448 HOH   HOH A . 
R 8 HOH   120 820  1352 HOH   HOH A . 
R 8 HOH   121 821  829  HOH   HOH A . 
R 8 HOH   122 822  902  HOH   HOH A . 
R 8 HOH   123 823  737  HOH   HOH A . 
R 8 HOH   124 824  906  HOH   HOH A . 
R 8 HOH   125 825  754  HOH   HOH A . 
R 8 HOH   126 826  769  HOH   HOH A . 
R 8 HOH   127 827  1634 HOH   HOH A . 
R 8 HOH   128 828  1568 HOH   HOH A . 
R 8 HOH   129 829  802  HOH   HOH A . 
R 8 HOH   130 830  947  HOH   HOH A . 
R 8 HOH   131 831  1580 HOH   HOH A . 
R 8 HOH   132 832  1270 HOH   HOH A . 
R 8 HOH   133 833  801  HOH   HOH A . 
R 8 HOH   134 834  1654 HOH   HOH A . 
R 8 HOH   135 835  780  HOH   HOH A . 
R 8 HOH   136 836  879  HOH   HOH A . 
R 8 HOH   137 837  1370 HOH   HOH A . 
R 8 HOH   138 838  1164 HOH   HOH A . 
R 8 HOH   139 839  924  HOH   HOH A . 
R 8 HOH   140 840  809  HOH   HOH A . 
R 8 HOH   141 841  1443 HOH   HOH A . 
R 8 HOH   142 842  932  HOH   HOH A . 
R 8 HOH   143 843  859  HOH   HOH A . 
R 8 HOH   144 844  842  HOH   HOH A . 
R 8 HOH   145 845  776  HOH   HOH A . 
R 8 HOH   146 846  875  HOH   HOH A . 
R 8 HOH   147 847  733  HOH   HOH A . 
R 8 HOH   148 848  1480 HOH   HOH A . 
R 8 HOH   149 849  996  HOH   HOH A . 
R 8 HOH   150 850  870  HOH   HOH A . 
R 8 HOH   151 851  752  HOH   HOH A . 
R 8 HOH   152 852  1499 HOH   HOH A . 
R 8 HOH   153 853  794  HOH   HOH A . 
R 8 HOH   154 854  1008 HOH   HOH A . 
R 8 HOH   155 855  1559 HOH   HOH A . 
R 8 HOH   156 856  928  HOH   HOH A . 
R 8 HOH   157 857  866  HOH   HOH A . 
R 8 HOH   158 858  825  HOH   HOH A . 
R 8 HOH   159 859  840  HOH   HOH A . 
R 8 HOH   160 860  1487 HOH   HOH A . 
R 8 HOH   161 861  734  HOH   HOH A . 
R 8 HOH   162 862  830  HOH   HOH A . 
R 8 HOH   163 863  854  HOH   HOH A . 
R 8 HOH   164 864  857  HOH   HOH A . 
R 8 HOH   165 865  1661 HOH   HOH A . 
R 8 HOH   166 866  892  HOH   HOH A . 
R 8 HOH   167 867  940  HOH   HOH A . 
R 8 HOH   168 868  929  HOH   HOH A . 
R 8 HOH   169 869  1586 HOH   HOH A . 
R 8 HOH   170 870  1455 HOH   HOH A . 
R 8 HOH   171 871  853  HOH   HOH A . 
R 8 HOH   172 872  1525 HOH   HOH A . 
R 8 HOH   173 873  1442 HOH   HOH A . 
R 8 HOH   174 874  745  HOH   HOH A . 
R 8 HOH   175 875  1616 HOH   HOH A . 
R 8 HOH   176 876  1528 HOH   HOH A . 
R 8 HOH   177 877  1582 HOH   HOH A . 
R 8 HOH   178 878  1492 HOH   HOH A . 
R 8 HOH   179 879  1656 HOH   HOH A . 
R 8 HOH   180 880  1353 HOH   HOH A . 
R 8 HOH   181 881  1035 HOH   HOH A . 
R 8 HOH   182 882  994  HOH   HOH A . 
R 8 HOH   183 883  1070 HOH   HOH A . 
R 8 HOH   184 884  788  HOH   HOH A . 
R 8 HOH   185 885  750  HOH   HOH A . 
R 8 HOH   186 886  1294 HOH   HOH A . 
R 8 HOH   187 887  1094 HOH   HOH A . 
R 8 HOH   188 888  855  HOH   HOH A . 
R 8 HOH   189 889  1597 HOH   HOH A . 
R 8 HOH   190 890  915  HOH   HOH A . 
R 8 HOH   191 891  937  HOH   HOH A . 
R 8 HOH   192 892  1289 HOH   HOH A . 
R 8 HOH   193 893  1076 HOH   HOH A . 
R 8 HOH   194 894  787  HOH   HOH A . 
R 8 HOH   195 895  1460 HOH   HOH A . 
R 8 HOH   196 896  927  HOH   HOH A . 
R 8 HOH   197 897  1500 HOH   HOH A . 
R 8 HOH   198 898  869  HOH   HOH A . 
R 8 HOH   199 899  918  HOH   HOH A . 
R 8 HOH   200 900  1551 HOH   HOH A . 
R 8 HOH   201 901  1268 HOH   HOH A . 
R 8 HOH   202 902  921  HOH   HOH A . 
R 8 HOH   203 903  1258 HOH   HOH A . 
R 8 HOH   204 904  781  HOH   HOH A . 
R 8 HOH   205 905  863  HOH   HOH A . 
R 8 HOH   206 906  1669 HOH   HOH A . 
R 8 HOH   207 907  1452 HOH   HOH A . 
R 8 HOH   208 908  1663 HOH   HOH A . 
R 8 HOH   209 909  1009 HOH   HOH A . 
R 8 HOH   210 910  1284 HOH   HOH A . 
R 8 HOH   211 911  1517 HOH   HOH A . 
R 8 HOH   212 912  1550 HOH   HOH A . 
R 8 HOH   213 913  1544 HOH   HOH A . 
R 8 HOH   214 914  1333 HOH   HOH A . 
R 8 HOH   215 915  1021 HOH   HOH A . 
R 8 HOH   216 916  823  HOH   HOH A . 
R 8 HOH   217 917  773  HOH   HOH A . 
R 8 HOH   218 918  1045 HOH   HOH A . 
R 8 HOH   219 919  953  HOH   HOH A . 
R 8 HOH   220 920  893  HOH   HOH A . 
R 8 HOH   221 921  1013 HOH   HOH A . 
R 8 HOH   222 922  914  HOH   HOH A . 
R 8 HOH   223 923  1639 HOH   HOH A . 
R 8 HOH   224 924  1330 HOH   HOH A . 
R 8 HOH   225 925  1584 HOH   HOH A . 
R 8 HOH   226 926  1014 HOH   HOH A . 
R 8 HOH   227 927  922  HOH   HOH A . 
R 8 HOH   228 928  981  HOH   HOH A . 
R 8 HOH   229 929  883  HOH   HOH A . 
R 8 HOH   230 930  1548 HOH   HOH A . 
R 8 HOH   231 931  1649 HOH   HOH A . 
R 8 HOH   232 932  1575 HOH   HOH A . 
R 8 HOH   233 933  1556 HOH   HOH A . 
R 8 HOH   234 934  1468 HOH   HOH A . 
R 8 HOH   235 935  1311 HOH   HOH A . 
R 8 HOH   236 936  1486 HOH   HOH A . 
R 8 HOH   237 937  900  HOH   HOH A . 
R 8 HOH   238 938  899  HOH   HOH A . 
R 8 HOH   239 939  1561 HOH   HOH A . 
R 8 HOH   240 940  973  HOH   HOH A . 
R 8 HOH   241 941  925  HOH   HOH A . 
R 8 HOH   242 942  926  HOH   HOH A . 
R 8 HOH   243 943  1395 HOH   HOH A . 
R 8 HOH   244 944  1531 HOH   HOH A . 
R 8 HOH   245 945  1627 HOH   HOH A . 
R 8 HOH   246 946  1046 HOH   HOH A . 
R 8 HOH   247 947  1665 HOH   HOH A . 
R 8 HOH   248 948  942  HOH   HOH A . 
R 8 HOH   249 949  1462 HOH   HOH A . 
R 8 HOH   250 950  1520 HOH   HOH A . 
R 8 HOH   251 951  1546 HOH   HOH A . 
R 8 HOH   252 952  958  HOH   HOH A . 
R 8 HOH   253 953  837  HOH   HOH A . 
R 8 HOH   254 954  969  HOH   HOH A . 
R 8 HOH   255 955  1334 HOH   HOH A . 
R 8 HOH   256 956  1509 HOH   HOH A . 
R 8 HOH   257 957  885  HOH   HOH A . 
R 8 HOH   258 958  1657 HOH   HOH A . 
R 8 HOH   259 959  1416 HOH   HOH A . 
R 8 HOH   260 960  858  HOH   HOH A . 
R 8 HOH   261 961  931  HOH   HOH A . 
R 8 HOH   262 962  1315 HOH   HOH A . 
R 8 HOH   263 963  1508 HOH   HOH A . 
R 8 HOH   264 964  1010 HOH   HOH A . 
R 8 HOH   265 965  1411 HOH   HOH A . 
R 8 HOH   266 966  1417 HOH   HOH A . 
R 8 HOH   267 967  1483 HOH   HOH A . 
R 8 HOH   268 968  1287 HOH   HOH A . 
R 8 HOH   269 969  1570 HOH   HOH A . 
R 8 HOH   270 970  1328 HOH   HOH A . 
R 8 HOH   271 971  991  HOH   HOH A . 
R 8 HOH   272 972  1482 HOH   HOH A . 
R 8 HOH   273 973  986  HOH   HOH A . 
R 8 HOH   274 974  1383 HOH   HOH A . 
R 8 HOH   275 975  1600 HOH   HOH A . 
R 8 HOH   276 976  1445 HOH   HOH A . 
R 8 HOH   277 977  1357 HOH   HOH A . 
R 8 HOH   278 978  1446 HOH   HOH A . 
R 8 HOH   279 979  1028 HOH   HOH A . 
R 8 HOH   280 980  961  HOH   HOH A . 
R 8 HOH   281 981  1476 HOH   HOH A . 
R 8 HOH   282 982  911  HOH   HOH A . 
R 8 HOH   283 983  1579 HOH   HOH A . 
R 8 HOH   284 984  943  HOH   HOH A . 
R 8 HOH   285 985  966  HOH   HOH A . 
R 8 HOH   286 986  1604 HOH   HOH A . 
R 8 HOH   287 987  1037 HOH   HOH A . 
R 8 HOH   288 988  910  HOH   HOH A . 
R 8 HOH   289 989  1538 HOH   HOH A . 
R 8 HOH   290 990  1007 HOH   HOH A . 
R 8 HOH   291 991  1057 HOH   HOH A . 
R 8 HOH   292 992  1450 HOH   HOH A . 
R 8 HOH   293 993  990  HOH   HOH A . 
R 8 HOH   294 994  1590 HOH   HOH A . 
R 8 HOH   295 995  1439 HOH   HOH A . 
R 8 HOH   296 996  1365 HOH   HOH A . 
R 8 HOH   297 997  1069 HOH   HOH A . 
R 8 HOH   298 998  1364 HOH   HOH A . 
R 8 HOH   299 999  1506 HOH   HOH A . 
R 8 HOH   300 1000 1068 HOH   HOH A . 
R 8 HOH   301 1001 1023 HOH   HOH A . 
R 8 HOH   302 1002 1562 HOH   HOH A . 
R 8 HOH   303 1003 1034 HOH   HOH A . 
R 8 HOH   304 1004 1473 HOH   HOH A . 
R 8 HOH   305 1005 938  HOH   HOH A . 
R 8 HOH   306 1006 1451 HOH   HOH A . 
R 8 HOH   307 1007 983  HOH   HOH A . 
R 8 HOH   308 1008 1323 HOH   HOH A . 
R 8 HOH   309 1009 1029 HOH   HOH A . 
R 8 HOH   310 1010 1569 HOH   HOH A . 
R 8 HOH   311 1011 1437 HOH   HOH A . 
R 8 HOH   312 1012 856  HOH   HOH A . 
R 8 HOH   313 1013 959  HOH   HOH A . 
R 8 HOH   314 1014 989  HOH   HOH A . 
R 8 HOH   315 1015 1574 HOH   HOH A . 
R 8 HOH   316 1016 1073 HOH   HOH A . 
R 8 HOH   317 1017 1613 HOH   HOH A . 
R 8 HOH   318 1018 1054 HOH   HOH A . 
R 8 HOH   319 1019 1298 HOH   HOH A . 
R 8 HOH   320 1020 967  HOH   HOH A . 
R 8 HOH   321 1021 1002 HOH   HOH A . 
R 8 HOH   322 1022 1040 HOH   HOH A . 
R 8 HOH   323 1023 1363 HOH   HOH A . 
R 8 HOH   324 1024 1407 HOH   HOH A . 
R 8 HOH   325 1025 1018 HOH   HOH A . 
R 8 HOH   326 1026 1614 HOH   HOH A . 
R 8 HOH   327 1027 1655 HOH   HOH A . 
R 8 HOH   328 1028 951  HOH   HOH A . 
R 8 HOH   329 1029 1295 HOH   HOH A . 
R 8 HOH   330 1030 941  HOH   HOH A . 
R 8 HOH   331 1031 1110 HOH   HOH A . 
R 8 HOH   332 1032 1126 HOH   HOH A . 
R 8 HOH   333 1033 1020 HOH   HOH A . 
R 8 HOH   334 1034 1182 HOH   HOH A . 
R 8 HOH   335 1035 1458 HOH   HOH A . 
R 8 HOH   336 1036 916  HOH   HOH A . 
R 8 HOH   337 1037 1060 HOH   HOH A . 
R 8 HOH   338 1038 1518 HOH   HOH A . 
R 8 HOH   339 1039 1397 HOH   HOH A . 
R 8 HOH   340 1040 1017 HOH   HOH A . 
R 8 HOH   341 1041 1052 HOH   HOH A . 
R 8 HOH   342 1042 1107 HOH   HOH A . 
R 8 HOH   343 1043 1469 HOH   HOH A . 
R 8 HOH   344 1044 997  HOH   HOH A . 
R 8 HOH   345 1045 1612 HOH   HOH A . 
R 8 HOH   346 1046 1006 HOH   HOH A . 
R 8 HOH   347 1047 1560 HOH   HOH A . 
R 8 HOH   348 1048 1659 HOH   HOH A . 
R 8 HOH   349 1049 1065 HOH   HOH A . 
R 8 HOH   350 1050 862  HOH   HOH A . 
R 8 HOH   351 1051 1348 HOH   HOH A . 
R 8 HOH   352 1052 1668 HOH   HOH A . 
R 8 HOH   353 1053 1072 HOH   HOH A . 
R 8 HOH   354 1054 1059 HOH   HOH A . 
R 8 HOH   355 1055 1331 HOH   HOH A . 
R 8 HOH   356 1056 1467 HOH   HOH A . 
R 8 HOH   357 1057 1434 HOH   HOH A . 
R 8 HOH   358 1058 1088 HOH   HOH A . 
R 8 HOH   359 1059 1653 HOH   HOH A . 
R 8 HOH   360 1060 1598 HOH   HOH A . 
R 8 HOH   361 1061 1526 HOH   HOH A . 
R 8 HOH   362 1062 1576 HOH   HOH A . 
R 8 HOH   363 1063 1645 HOH   HOH A . 
R 8 HOH   364 1064 1354 HOH   HOH A . 
R 8 HOH   365 1065 1105 HOH   HOH A . 
R 8 HOH   366 1066 1589 HOH   HOH A . 
R 8 HOH   367 1067 1470 HOH   HOH A . 
R 8 HOH   368 1068 1577 HOH   HOH A . 
R 8 HOH   369 1069 1543 HOH   HOH A . 
R 8 HOH   370 1070 1664 HOH   HOH A . 
R 8 HOH   371 1071 1603 HOH   HOH A . 
R 8 HOH   372 1072 1048 HOH   HOH A . 
R 8 HOH   373 1073 1051 HOH   HOH A . 
R 8 HOH   374 1074 1128 HOH   HOH A . 
R 8 HOH   375 1075 1652 HOH   HOH A . 
R 8 HOH   376 1076 1245 HOH   HOH A . 
R 8 HOH   377 1077 1093 HOH   HOH A . 
R 8 HOH   378 1078 1621 HOH   HOH A . 
R 8 HOH   379 1079 1650 HOH   HOH A . 
R 8 HOH   380 1080 1610 HOH   HOH A . 
R 8 HOH   381 1081 1515 HOH   HOH A . 
R 8 HOH   382 1082 1131 HOH   HOH A . 
R 8 HOH   383 1083 1519 HOH   HOH A . 
R 8 HOH   384 1084 1062 HOH   HOH A . 
R 8 HOH   385 1085 1533 HOH   HOH A . 
R 8 HOH   386 1086 1648 HOH   HOH A . 
R 8 HOH   387 1087 1591 HOH   HOH A . 
R 8 HOH   388 1088 1633 HOH   HOH A . 
R 8 HOH   389 1089 1392 HOH   HOH A . 
R 8 HOH   390 1090 1564 HOH   HOH A . 
R 8 HOH   391 1091 1165 HOH   HOH A . 
R 8 HOH   392 1092 1494 HOH   HOH A . 
R 8 HOH   393 1093 1114 HOH   HOH A . 
R 8 HOH   394 1094 1498 HOH   HOH A . 
R 8 HOH   395 1095 1642 HOH   HOH A . 
R 8 HOH   396 1096 1016 HOH   HOH A . 
R 8 HOH   397 1097 1171 HOH   HOH A . 
R 8 HOH   398 1098 1547 HOH   HOH A . 
R 8 HOH   399 1099 1504 HOH   HOH A . 
R 8 HOH   400 1100 1510 HOH   HOH A . 
R 8 HOH   401 1101 1136 HOH   HOH A . 
R 8 HOH   402 1102 888  HOH   HOH A . 
R 8 HOH   403 1103 1667 HOH   HOH A . 
R 8 HOH   404 1104 1408 HOH   HOH A . 
R 8 HOH   405 1105 1624 HOH   HOH A . 
R 8 HOH   406 1106 1159 HOH   HOH A . 
R 8 HOH   407 1107 1278 HOH   HOH A . 
R 8 HOH   408 1108 1019 HOH   HOH A . 
R 8 HOH   409 1109 1170 HOH   HOH A . 
R 8 HOH   410 1110 1158 HOH   HOH A . 
R 8 HOH   411 1111 1433 HOH   HOH A . 
R 8 HOH   412 1112 1488 HOH   HOH A . 
R 8 HOH   413 1113 1303 HOH   HOH A . 
R 8 HOH   414 1114 1474 HOH   HOH A . 
R 8 HOH   415 1115 1174 HOH   HOH A . 
R 8 HOH   416 1116 1553 HOH   HOH A . 
R 8 HOH   417 1117 808  HOH   HOH A . 
R 8 HOH   418 1118 1345 HOH   HOH A . 
R 8 HOH   419 1119 1501 HOH   HOH A . 
R 8 HOH   420 1120 1629 HOH   HOH A . 
R 8 HOH   421 1121 1375 HOH   HOH A . 
R 8 HOH   422 1122 1183 HOH   HOH A . 
R 8 HOH   423 1123 1496 HOH   HOH A . 
R 8 HOH   424 1124 1622 HOH   HOH A . 
R 8 HOH   425 1125 790  HOH   HOH A . 
R 8 HOH   426 1126 1208 HOH   HOH A . 
R 8 HOH   427 1127 1485 HOH   HOH A . 
R 8 HOH   428 1128 1540 HOH   HOH A . 
R 8 HOH   429 1129 1587 HOH   HOH A . 
R 8 HOH   430 1130 1608 HOH   HOH A . 
R 8 HOH   431 1131 1216 HOH   HOH A . 
R 8 HOH   432 1132 1420 HOH   HOH A . 
R 8 HOH   433 1133 1193 HOH   HOH A . 
R 8 HOH   434 1134 1552 HOH   HOH A . 
R 8 HOH   435 1135 1471 HOH   HOH A . 
R 8 HOH   436 1136 1195 HOH   HOH A . 
R 8 HOH   437 1137 1615 HOH   HOH A . 
R 8 HOH   438 1138 1366 HOH   HOH A . 
R 8 HOH   439 1139 1479 HOH   HOH A . 
R 8 HOH   440 1140 1632 HOH   HOH A . 
R 8 HOH   441 1141 1186 HOH   HOH A . 
R 8 HOH   442 1142 1198 HOH   HOH A . 
R 8 HOH   443 1143 1505 HOH   HOH A . 
R 8 HOH   444 1144 1537 HOH   HOH A . 
R 8 HOH   445 1145 1502 HOH   HOH A . 
R 8 HOH   446 1146 1593 HOH   HOH A . 
R 8 HOH   447 1147 1527 HOH   HOH A . 
R 8 HOH   448 1148 1592 HOH   HOH A . 
R 8 HOH   449 1149 1651 HOH   HOH A . 
R 8 HOH   450 1150 710  HOH   HOH A . 
R 8 HOH   451 1151 1326 HOH   HOH A . 
R 8 HOH   452 1152 1626 HOH   HOH A . 
R 8 HOH   453 1153 1595 HOH   HOH A . 
R 8 HOH   454 1154 1201 HOH   HOH A . 
R 8 HOH   455 1155 1558 HOH   HOH A . 
R 8 HOH   456 1156 1214 HOH   HOH A . 
R 8 HOH   457 1157 1585 HOH   HOH A . 
R 8 HOH   458 1158 1607 HOH   HOH A . 
R 8 HOH   459 1159 1493 HOH   HOH A . 
R 8 HOH   460 1160 1490 HOH   HOH A . 
R 8 HOH   461 1161 1244 HOH   HOH A . 
R 8 HOH   462 1162 1389 HOH   HOH A . 
R 8 HOH   463 1163 1635 HOH   HOH A . 
R 8 HOH   464 1164 1367 HOH   HOH A . 
R 8 HOH   465 1165 1631 HOH   HOH A . 
# 
loop_
_pdbx_unobs_or_zero_occ_atoms.id 
_pdbx_unobs_or_zero_occ_atoms.PDB_model_num 
_pdbx_unobs_or_zero_occ_atoms.polymer_flag 
_pdbx_unobs_or_zero_occ_atoms.occupancy_flag 
_pdbx_unobs_or_zero_occ_atoms.auth_asym_id 
_pdbx_unobs_or_zero_occ_atoms.auth_comp_id 
_pdbx_unobs_or_zero_occ_atoms.auth_seq_id 
_pdbx_unobs_or_zero_occ_atoms.PDB_ins_code 
_pdbx_unobs_or_zero_occ_atoms.auth_atom_id 
_pdbx_unobs_or_zero_occ_atoms.label_alt_id 
_pdbx_unobs_or_zero_occ_atoms.label_asym_id 
_pdbx_unobs_or_zero_occ_atoms.label_comp_id 
_pdbx_unobs_or_zero_occ_atoms.label_seq_id 
_pdbx_unobs_or_zero_occ_atoms.label_atom_id 
1  1 Y 0 A GLN 111 ? OE1 ? A GLN 4   OE1 
2  1 Y 0 A GLN 111 ? NE2 ? A GLN 4   NE2 
3  1 Y 0 A LYS 117 ? CE  ? A LYS 10  CE  
4  1 Y 0 A LYS 117 ? NZ  ? A LYS 10  NZ  
5  1 Y 0 A VAL 127 ? CG1 ? A VAL 20  CG1 
6  1 Y 0 A VAL 127 ? CG2 ? A VAL 20  CG2 
7  1 Y 0 A GLN 129 ? CG  ? A GLN 22  CG  
8  1 Y 0 A GLN 129 ? CD  ? A GLN 22  CD  
9  1 Y 0 A GLN 129 ? OE1 ? A GLN 22  OE1 
10 1 Y 0 A GLN 129 ? NE2 ? A GLN 22  NE2 
11 1 Y 0 A ARG 130 ? NE  ? A ARG 23  NE  
12 1 Y 0 A ARG 130 ? CZ  ? A ARG 23  CZ  
13 1 Y 0 A ARG 130 ? NH1 ? A ARG 23  NH1 
14 1 Y 0 A ARG 130 ? NH2 ? A ARG 23  NH2 
15 1 Y 0 A GLN 178 ? OE1 ? A GLN 71  OE1 
16 1 Y 0 A GLN 178 ? NE2 ? A GLN 71  NE2 
17 1 Y 0 A MET 189 ? CE  ? A MET 82  CE  
18 1 Y 0 A LYS 261 ? NZ  ? A LYS 154 NZ  
19 1 Y 0 A LYS 349 ? CE  ? A LYS 242 CE  
20 1 Y 0 A LYS 349 ? NZ  ? A LYS 242 NZ  
21 1 Y 0 A LYS 359 ? CE  ? A LYS 252 CE  
22 1 Y 0 A LYS 359 ? NZ  ? A LYS 252 NZ  
23 1 Y 0 A LYS 386 ? CE  ? A LYS 279 CE  
24 1 Y 0 A LYS 386 ? NZ  ? A LYS 279 NZ  
25 1 Y 0 A GLU 552 ? CD  ? A GLU 445 CD  
26 1 Y 0 A GLU 552 ? OE1 ? A GLU 445 OE1 
27 1 Y 0 A GLU 552 ? OE2 ? A GLU 445 OE2 
# 
loop_
_software.citation_id 
_software.classification 
_software.compiler_name 
_software.compiler_version 
_software.contact_author 
_software.contact_author_email 
_software.date 
_software.description 
_software.dependencies 
_software.hardware 
_software.language 
_software.location 
_software.mods 
_software.name 
_software.os 
_software.os_version 
_software.type 
_software.version 
_software.pdbx_reference_DOI 
_software.pdbx_ordinal 
? refinement       ? ? ? ? ? ? ? ? ? ? ? PHENIX ? ? ? 1.20.1_4487            ? 1 
? phasing          ? ? ? ? ? ? ? ? ? ? ? PHENIX ? ? ? 1.20.1_4487            ? 2 
? 'data reduction' ? ? ? ? ? ? ? ? ? ? ? XDS    ? ? ? 'VERSION Jun 30, 2023' ? 3 
? 'data scaling'   ? ? ? ? ? ? ? ? ? ? ? XDS    ? ? ? 'VERSION Jun 30, 2023' ? 4 
# 
_cell.angle_alpha                  90.000 
_cell.angle_alpha_esd              ? 
_cell.angle_beta                   90.000 
_cell.angle_beta_esd               ? 
_cell.angle_gamma                  120.000 
_cell.angle_gamma_esd              ? 
_cell.entry_id                     9QWC 
_cell.details                      ? 
_cell.formula_units_Z              ? 
_cell.length_a                     131.231 
_cell.length_a_esd                 ? 
_cell.length_b                     131.231 
_cell.length_b_esd                 ? 
_cell.length_c                     155.425 
_cell.length_c_esd                 ? 
_cell.volume                       2318058.604 
_cell.volume_esd                   ? 
_cell.Z_PDB                        12 
_cell.reciprocal_angle_alpha       ? 
_cell.reciprocal_angle_beta        ? 
_cell.reciprocal_angle_gamma       ? 
_cell.reciprocal_angle_alpha_esd   ? 
_cell.reciprocal_angle_beta_esd    ? 
_cell.reciprocal_angle_gamma_esd   ? 
_cell.reciprocal_length_a          ? 
_cell.reciprocal_length_b          ? 
_cell.reciprocal_length_c          ? 
_cell.reciprocal_length_a_esd      ? 
_cell.reciprocal_length_b_esd      ? 
_cell.reciprocal_length_c_esd      ? 
_cell.pdbx_unique_axis             ? 
_cell.pdbx_esd_method              ? 
# 
_symmetry.entry_id                         9QWC 
_symmetry.cell_setting                     ? 
_symmetry.Int_Tables_number                179 
_symmetry.space_group_name_Hall            'P 65 2 (x,y,z+1/12)' 
_symmetry.space_group_name_H-M             'P 65 2 2' 
_symmetry.pdbx_full_space_group_name_H-M   ? 
# 
_exptl.absorpt_coefficient_mu     ? 
_exptl.absorpt_correction_T_max   ? 
_exptl.absorpt_correction_T_min   ? 
_exptl.absorpt_correction_type    ? 
_exptl.absorpt_process_details    ? 
_exptl.entry_id                   9QWC 
_exptl.crystals_number            1 
_exptl.details                    ? 
_exptl.method                     'X-RAY DIFFRACTION' 
_exptl.method_details             ? 
# 
_exptl_crystal.colour                       ? 
_exptl_crystal.density_diffrn               ? 
_exptl_crystal.density_Matthews             ? 
_exptl_crystal.density_method               ? 
_exptl_crystal.density_percent_sol          ? 
_exptl_crystal.description                  ? 
_exptl_crystal.F_000                        ? 
_exptl_crystal.id                           1 
_exptl_crystal.preparation                  ? 
_exptl_crystal.size_max                     ? 
_exptl_crystal.size_mid                     ? 
_exptl_crystal.size_min                     ? 
_exptl_crystal.size_rad                     ? 
_exptl_crystal.colour_lustre                ? 
_exptl_crystal.colour_modifier              ? 
_exptl_crystal.colour_primary               ? 
_exptl_crystal.density_meas                 ? 
_exptl_crystal.density_meas_esd             ? 
_exptl_crystal.density_meas_gt              ? 
_exptl_crystal.density_meas_lt              ? 
_exptl_crystal.density_meas_temp            ? 
_exptl_crystal.density_meas_temp_esd        ? 
_exptl_crystal.density_meas_temp_gt         ? 
_exptl_crystal.density_meas_temp_lt         ? 
_exptl_crystal.pdbx_crystal_image_url       ? 
_exptl_crystal.pdbx_crystal_image_format    ? 
_exptl_crystal.pdbx_mosaicity               ? 
_exptl_crystal.pdbx_mosaicity_esd           ? 
_exptl_crystal.pdbx_mosaic_method           ? 
_exptl_crystal.pdbx_mosaic_block_size       ? 
_exptl_crystal.pdbx_mosaic_block_size_esd   ? 
# 
_exptl_crystal_grow.apparatus       ? 
_exptl_crystal_grow.atmosphere      ? 
_exptl_crystal_grow.crystal_id      1 
_exptl_crystal_grow.details         ? 
_exptl_crystal_grow.method          'VAPOR DIFFUSION, SITTING DROP' 
_exptl_crystal_grow.method_ref      ? 
_exptl_crystal_grow.pH              ? 
_exptl_crystal_grow.pressure        ? 
_exptl_crystal_grow.pressure_esd    ? 
_exptl_crystal_grow.seeding         ? 
_exptl_crystal_grow.seeding_ref     ? 
_exptl_crystal_grow.temp_details    ? 
_exptl_crystal_grow.temp_esd        ? 
_exptl_crystal_grow.time            ? 
_exptl_crystal_grow.pdbx_details    
'CRYSTALLIZATION SOLUTION: 100mM MES, 200mM K/NAH2PO4, PH 5.5, 2 M NACL; RESERVOIR SOLUTION: 3.0-3.2M NACL' 
_exptl_crystal_grow.pdbx_pH_range   ? 
_exptl_crystal_grow.temp            293.15 
# 
_diffrn.ambient_environment              ? 
_diffrn.ambient_temp                     100 
_diffrn.ambient_temp_details             ? 
_diffrn.ambient_temp_esd                 ? 
_diffrn.crystal_id                       1 
_diffrn.crystal_support                  ? 
_diffrn.crystal_treatment                ? 
_diffrn.details                          ? 
_diffrn.id                               1 
_diffrn.ambient_pressure                 ? 
_diffrn.ambient_pressure_esd             ? 
_diffrn.ambient_pressure_gt              ? 
_diffrn.ambient_pressure_lt              ? 
_diffrn.ambient_temp_gt                  ? 
_diffrn.ambient_temp_lt                  ? 
_diffrn.pdbx_serial_crystal_experiment   N 
# 
_diffrn_detector.details                      ? 
_diffrn_detector.detector                     PIXEL 
_diffrn_detector.diffrn_id                    1 
_diffrn_detector.type                         'DECTRIS EIGER X 4M' 
_diffrn_detector.area_resol_mean              ? 
_diffrn_detector.dtime                        ? 
_diffrn_detector.pdbx_frames_total            ? 
_diffrn_detector.pdbx_collection_time_total   ? 
_diffrn_detector.pdbx_collection_date         2023-09-30 
_diffrn_detector.pdbx_frequency               ? 
_diffrn_detector.id                           ? 
_diffrn_detector.number_of_axes               ? 
# 
_diffrn_radiation.collimation                      ? 
_diffrn_radiation.diffrn_id                        1 
_diffrn_radiation.filter_edge                      ? 
_diffrn_radiation.inhomogeneity                    ? 
_diffrn_radiation.monochromator                    ? 
_diffrn_radiation.polarisn_norm                    ? 
_diffrn_radiation.polarisn_ratio                   ? 
_diffrn_radiation.probe                            ? 
_diffrn_radiation.type                             ? 
_diffrn_radiation.xray_symbol                      ? 
_diffrn_radiation.wavelength_id                    1 
_diffrn_radiation.pdbx_monochromatic_or_laue_m_l   M 
_diffrn_radiation.pdbx_wavelength_list             ? 
_diffrn_radiation.pdbx_wavelength                  ? 
_diffrn_radiation.pdbx_diffrn_protocol             'SINGLE WAVELENGTH' 
_diffrn_radiation.pdbx_analyzer                    ? 
_diffrn_radiation.pdbx_scattering_type             x-ray 
# 
_diffrn_radiation_wavelength.id           1 
_diffrn_radiation_wavelength.wavelength   0.967697 
_diffrn_radiation_wavelength.wt           1.0 
# 
_diffrn_source.current                     ? 
_diffrn_source.details                     ? 
_diffrn_source.diffrn_id                   1 
_diffrn_source.power                       ? 
_diffrn_source.size                        ? 
_diffrn_source.source                      SYNCHROTRON 
_diffrn_source.target                      ? 
_diffrn_source.type                        'ESRF BEAMLINE MASSIF-3' 
_diffrn_source.voltage                     ? 
_diffrn_source.take-off_angle              ? 
_diffrn_source.pdbx_wavelength_list        0.967697 
_diffrn_source.pdbx_wavelength             ? 
_diffrn_source.pdbx_synchrotron_beamline   MASSIF-3 
_diffrn_source.pdbx_synchrotron_site       ESRF 
# 
_reflns.B_iso_Wilson_estimate                          18.40 
_reflns.entry_id                                       9QWC 
_reflns.data_reduction_details                         ? 
_reflns.data_reduction_method                          ? 
_reflns.d_resolution_high                              1.50 
_reflns.d_resolution_low                               45.87 
_reflns.details                                        ? 
_reflns.limit_h_max                                    ? 
_reflns.limit_h_min                                    ? 
_reflns.limit_k_max                                    ? 
_reflns.limit_k_min                                    ? 
_reflns.limit_l_max                                    ? 
_reflns.limit_l_min                                    ? 
_reflns.number_all                                     ? 
_reflns.number_obs                                     121051 
_reflns.observed_criterion                             ? 
_reflns.observed_criterion_F_max                       ? 
_reflns.observed_criterion_F_min                       ? 
_reflns.observed_criterion_I_max                       ? 
_reflns.observed_criterion_I_min                       ? 
_reflns.observed_criterion_sigma_F                     ? 
_reflns.observed_criterion_sigma_I                     ? 
_reflns.percent_possible_obs                           96.3 
_reflns.R_free_details                                 ? 
_reflns.Rmerge_F_all                                   ? 
_reflns.Rmerge_F_obs                                   ? 
_reflns.Friedel_coverage                               ? 
_reflns.number_gt                                      ? 
_reflns.threshold_expression                           ? 
_reflns.pdbx_redundancy                                21.4 
_reflns.pdbx_netI_over_av_sigmaI                       ? 
_reflns.pdbx_netI_over_sigmaI                          19.39 
_reflns.pdbx_res_netI_over_av_sigmaI_2                 ? 
_reflns.pdbx_res_netI_over_sigmaI_2                    ? 
_reflns.pdbx_chi_squared                               ? 
_reflns.pdbx_scaling_rejects                           ? 
_reflns.pdbx_d_res_high_opt                            ? 
_reflns.pdbx_d_res_low_opt                             ? 
_reflns.pdbx_d_res_opt_method                          ? 
_reflns.phase_calculation_details                      ? 
_reflns.pdbx_Rrim_I_all                                0.0114 
_reflns.pdbx_Rpim_I_all                                ? 
_reflns.pdbx_d_opt                                     ? 
_reflns.pdbx_number_measured_all                       ? 
_reflns.pdbx_diffrn_id                                 1 
_reflns.pdbx_ordinal                                   1 
_reflns.pdbx_CC_half                                   0.999 
_reflns.pdbx_CC_star                                   ? 
_reflns.pdbx_R_split                                   ? 
_reflns.pdbx_Rmerge_I_obs                              ? 
_reflns.pdbx_Rmerge_I_all                              ? 
_reflns.pdbx_Rsym_value                                ? 
_reflns.pdbx_CC_split_method                           ? 
_reflns.pdbx_aniso_diffraction_limit_axis_1_ortho[1]   ? 
_reflns.pdbx_aniso_diffraction_limit_axis_1_ortho[2]   ? 
_reflns.pdbx_aniso_diffraction_limit_axis_1_ortho[3]   ? 
_reflns.pdbx_aniso_diffraction_limit_axis_2_ortho[1]   ? 
_reflns.pdbx_aniso_diffraction_limit_axis_2_ortho[2]   ? 
_reflns.pdbx_aniso_diffraction_limit_axis_2_ortho[3]   ? 
_reflns.pdbx_aniso_diffraction_limit_axis_3_ortho[1]   ? 
_reflns.pdbx_aniso_diffraction_limit_axis_3_ortho[2]   ? 
_reflns.pdbx_aniso_diffraction_limit_axis_3_ortho[3]   ? 
_reflns.pdbx_aniso_diffraction_limit_1                 ? 
_reflns.pdbx_aniso_diffraction_limit_2                 ? 
_reflns.pdbx_aniso_diffraction_limit_3                 ? 
_reflns.pdbx_aniso_B_tensor_eigenvector_1_ortho[1]     ? 
_reflns.pdbx_aniso_B_tensor_eigenvector_1_ortho[2]     ? 
_reflns.pdbx_aniso_B_tensor_eigenvector_1_ortho[3]     ? 
_reflns.pdbx_aniso_B_tensor_eigenvector_2_ortho[1]     ? 
_reflns.pdbx_aniso_B_tensor_eigenvector_2_ortho[2]     ? 
_reflns.pdbx_aniso_B_tensor_eigenvector_2_ortho[3]     ? 
_reflns.pdbx_aniso_B_tensor_eigenvector_3_ortho[1]     ? 
_reflns.pdbx_aniso_B_tensor_eigenvector_3_ortho[2]     ? 
_reflns.pdbx_aniso_B_tensor_eigenvector_3_ortho[3]     ? 
_reflns.pdbx_aniso_B_tensor_eigenvalue_1               ? 
_reflns.pdbx_aniso_B_tensor_eigenvalue_2               ? 
_reflns.pdbx_aniso_B_tensor_eigenvalue_3               ? 
_reflns.pdbx_orthogonalization_convention              ? 
_reflns.pdbx_percent_possible_ellipsoidal              ? 
_reflns.pdbx_percent_possible_spherical                ? 
_reflns.pdbx_percent_possible_ellipsoidal_anomalous    ? 
_reflns.pdbx_percent_possible_spherical_anomalous      ? 
_reflns.pdbx_redundancy_anomalous                      ? 
_reflns.pdbx_CC_half_anomalous                         ? 
_reflns.pdbx_absDiff_over_sigma_anomalous              ? 
_reflns.pdbx_percent_possible_anomalous                ? 
_reflns.pdbx_observed_signal_threshold                 ? 
_reflns.pdbx_signal_type                               ? 
_reflns.pdbx_signal_details                            ? 
_reflns.pdbx_signal_software_id                        ? 
# 
_reflns_shell.d_res_high                                    1.50 
_reflns_shell.d_res_low                                     1.59 
_reflns_shell.meanI_over_sigI_all                           ? 
_reflns_shell.meanI_over_sigI_obs                           1.93 
_reflns_shell.number_measured_all                           ? 
_reflns_shell.number_measured_obs                           ? 
_reflns_shell.number_possible                               ? 
_reflns_shell.number_unique_all                             ? 
_reflns_shell.number_unique_obs                             19004 
_reflns_shell.percent_possible_obs                          ? 
_reflns_shell.Rmerge_F_all                                  ? 
_reflns_shell.Rmerge_F_obs                                  ? 
_reflns_shell.meanI_over_sigI_gt                            ? 
_reflns_shell.meanI_over_uI_all                             ? 
_reflns_shell.meanI_over_uI_gt                              ? 
_reflns_shell.number_measured_gt                            ? 
_reflns_shell.number_unique_gt                              ? 
_reflns_shell.percent_possible_gt                           ? 
_reflns_shell.Rmerge_F_gt                                   ? 
_reflns_shell.Rmerge_I_gt                                   ? 
_reflns_shell.pdbx_redundancy                               ? 
_reflns_shell.pdbx_chi_squared                              ? 
_reflns_shell.pdbx_netI_over_sigmaI_all                     ? 
_reflns_shell.pdbx_netI_over_sigmaI_obs                     ? 
_reflns_shell.pdbx_Rrim_I_all                               1.854 
_reflns_shell.pdbx_Rpim_I_all                               ? 
_reflns_shell.pdbx_rejects                                  ? 
_reflns_shell.pdbx_ordinal                                  1 
_reflns_shell.pdbx_diffrn_id                                1 
_reflns_shell.pdbx_CC_half                                  0.766 
_reflns_shell.pdbx_CC_star                                  ? 
_reflns_shell.pdbx_R_split                                  ? 
_reflns_shell.percent_possible_all                          94.8 
_reflns_shell.Rmerge_I_all                                  ? 
_reflns_shell.Rmerge_I_obs                                  ? 
_reflns_shell.pdbx_Rsym_value                               ? 
_reflns_shell.pdbx_percent_possible_ellipsoidal             ? 
_reflns_shell.pdbx_percent_possible_spherical               ? 
_reflns_shell.pdbx_percent_possible_ellipsoidal_anomalous   ? 
_reflns_shell.pdbx_percent_possible_spherical_anomalous     ? 
_reflns_shell.pdbx_redundancy_anomalous                     ? 
_reflns_shell.pdbx_CC_half_anomalous                        ? 
_reflns_shell.pdbx_absDiff_over_sigma_anomalous             ? 
_reflns_shell.pdbx_percent_possible_anomalous               ? 
# 
_refine.aniso_B[1][1]                            ? 
_refine.aniso_B[1][2]                            ? 
_refine.aniso_B[1][3]                            ? 
_refine.aniso_B[2][2]                            ? 
_refine.aniso_B[2][3]                            ? 
_refine.aniso_B[3][3]                            ? 
_refine.B_iso_max                                ? 
_refine.B_iso_mean                               23.29 
_refine.B_iso_min                                ? 
_refine.correlation_coeff_Fo_to_Fc               ? 
_refine.correlation_coeff_Fo_to_Fc_free          ? 
_refine.details                                  ? 
_refine.diff_density_max                         ? 
_refine.diff_density_max_esd                     ? 
_refine.diff_density_min                         ? 
_refine.diff_density_min_esd                     ? 
_refine.diff_density_rms                         ? 
_refine.diff_density_rms_esd                     ? 
_refine.entry_id                                 9QWC 
_refine.pdbx_refine_id                           'X-RAY DIFFRACTION' 
_refine.ls_abs_structure_details                 ? 
_refine.ls_abs_structure_Flack                   ? 
_refine.ls_abs_structure_Flack_esd               ? 
_refine.ls_abs_structure_Rogers                  ? 
_refine.ls_abs_structure_Rogers_esd              ? 
_refine.ls_d_res_high                            1.50 
_refine.ls_d_res_low                             45.87 
_refine.ls_extinction_coef                       ? 
_refine.ls_extinction_coef_esd                   ? 
_refine.ls_extinction_expression                 ? 
_refine.ls_extinction_method                     ? 
_refine.ls_goodness_of_fit_all                   ? 
_refine.ls_goodness_of_fit_all_esd               ? 
_refine.ls_goodness_of_fit_obs                   ? 
_refine.ls_goodness_of_fit_obs_esd               ? 
_refine.ls_hydrogen_treatment                    ? 
_refine.ls_matrix_type                           ? 
_refine.ls_number_constraints                    ? 
_refine.ls_number_parameters                     ? 
_refine.ls_number_reflns_all                     ? 
_refine.ls_number_reflns_obs                     120972 
_refine.ls_number_reflns_R_free                  6038 
_refine.ls_number_reflns_R_work                  114934 
_refine.ls_number_restraints                     ? 
_refine.ls_percent_reflns_obs                    96.31 
_refine.ls_percent_reflns_R_free                 4.99 
_refine.ls_R_factor_all                          ? 
_refine.ls_R_factor_obs                          0.1302 
_refine.ls_R_factor_R_free                       0.1479 
_refine.ls_R_factor_R_free_error                 ? 
_refine.ls_R_factor_R_free_error_details         ? 
_refine.ls_R_factor_R_work                       0.1293 
_refine.ls_R_Fsqd_factor_obs                     ? 
_refine.ls_R_I_factor_obs                        ? 
_refine.ls_redundancy_reflns_all                 ? 
_refine.ls_redundancy_reflns_obs                 ? 
_refine.ls_restrained_S_all                      ? 
_refine.ls_restrained_S_obs                      ? 
_refine.ls_shift_over_esd_max                    ? 
_refine.ls_shift_over_esd_mean                   ? 
_refine.ls_structure_factor_coef                 ? 
_refine.ls_weighting_details                     ? 
_refine.ls_weighting_scheme                      ? 
_refine.ls_wR_factor_all                         ? 
_refine.ls_wR_factor_obs                         ? 
_refine.ls_wR_factor_R_free                      ? 
_refine.ls_wR_factor_R_work                      ? 
_refine.occupancy_max                            ? 
_refine.occupancy_min                            ? 
_refine.solvent_model_details                    'FLAT BULK SOLVENT MODEL' 
_refine.solvent_model_param_bsol                 ? 
_refine.solvent_model_param_ksol                 ? 
_refine.correlation_coeff_I_to_Fcsqd_work        ? 
_refine.correlation_coeff_I_to_Fcsqd_free        ? 
_refine.pdbx_R_complete                          ? 
_refine.ls_R_factor_gt                           ? 
_refine.ls_goodness_of_fit_gt                    ? 
_refine.ls_goodness_of_fit_ref                   ? 
_refine.ls_shift_over_su_max                     ? 
_refine.ls_shift_over_su_max_lt                  ? 
_refine.ls_shift_over_su_mean                    ? 
_refine.ls_shift_over_su_mean_lt                 ? 
_refine.pdbx_ls_sigma_I                          ? 
_refine.pdbx_ls_sigma_F                          1.35 
_refine.pdbx_ls_sigma_Fsqd                       ? 
_refine.pdbx_data_cutoff_high_absF               ? 
_refine.pdbx_data_cutoff_high_rms_absF           ? 
_refine.pdbx_data_cutoff_low_absF                ? 
_refine.pdbx_isotropic_thermal_model             ? 
_refine.pdbx_ls_cross_valid_method               'FREE R-VALUE' 
_refine.pdbx_method_to_determine_struct          'MOLECULAR REPLACEMENT' 
_refine.pdbx_starting_model                      ? 
_refine.pdbx_stereochemistry_target_values       'GeoStd + Monomer Library + CDL v1.2' 
_refine.pdbx_R_Free_selection_details            ? 
_refine.pdbx_stereochem_target_val_spec_case     ? 
_refine.pdbx_overall_ESU_R                       ? 
_refine.pdbx_overall_ESU_R_Free                  ? 
_refine.pdbx_solvent_vdw_probe_radii             1.1000 
_refine.pdbx_solvent_ion_probe_radii             ? 
_refine.pdbx_solvent_shrinkage_radii             0.9000 
_refine.pdbx_real_space_R                        ? 
_refine.pdbx_density_correlation                 ? 
_refine.pdbx_pd_number_of_powder_patterns        ? 
_refine.pdbx_pd_number_of_points                 ? 
_refine.pdbx_pd_meas_number_of_points            ? 
_refine.pdbx_pd_proc_ls_prof_R_factor            ? 
_refine.pdbx_pd_proc_ls_prof_wR_factor           ? 
_refine.pdbx_pd_Marquardt_correlation_coeff      ? 
_refine.pdbx_pd_Fsqrd_R_factor                   ? 
_refine.pdbx_pd_ls_matrix_band_width             ? 
_refine.pdbx_overall_phase_error                 13.2143 
_refine.pdbx_overall_SU_R_free_Cruickshank_DPI   ? 
_refine.pdbx_overall_SU_R_free_Blow_DPI          ? 
_refine.pdbx_overall_SU_R_Blow_DPI               ? 
_refine.pdbx_TLS_residual_ADP_flag               ? 
_refine.pdbx_diffrn_id                           1 
_refine.overall_SU_B                             ? 
_refine.overall_SU_ML                            0.1322 
_refine.overall_SU_R_Cruickshank_DPI             ? 
_refine.overall_SU_R_free                        ? 
_refine.overall_FOM_free_R_set                   ? 
_refine.overall_FOM_work_R_set                   ? 
_refine.pdbx_average_fsc_overall                 ? 
_refine.pdbx_average_fsc_work                    ? 
_refine.pdbx_average_fsc_free                    ? 
# 
_refine_hist.pdbx_refine_id                   'X-RAY DIFFRACTION' 
_refine_hist.cycle_id                         LAST 
_refine_hist.details                          ? 
_refine_hist.d_res_high                       1.50 
_refine_hist.d_res_low                        45.87 
_refine_hist.number_atoms_solvent             465 
_refine_hist.number_atoms_total               4155 
_refine_hist.number_reflns_all                ? 
_refine_hist.number_reflns_obs                ? 
_refine_hist.number_reflns_R_free             ? 
_refine_hist.number_reflns_R_work             ? 
_refine_hist.R_factor_all                     ? 
_refine_hist.R_factor_obs                     ? 
_refine_hist.R_factor_R_free                  ? 
_refine_hist.R_factor_R_work                  ? 
_refine_hist.pdbx_number_residues_total       ? 
_refine_hist.pdbx_B_iso_mean_ligand           ? 
_refine_hist.pdbx_B_iso_mean_solvent          ? 
_refine_hist.pdbx_number_atoms_protein        3601 
_refine_hist.pdbx_number_atoms_nucleic_acid   0 
_refine_hist.pdbx_number_atoms_ligand         89 
_refine_hist.pdbx_number_atoms_lipid          ? 
_refine_hist.pdbx_number_atoms_carb           ? 
_refine_hist.pdbx_pseudo_atom_details         ? 
# 
loop_
_refine_ls_restr.pdbx_refine_id 
_refine_ls_restr.criterion 
_refine_ls_restr.dev_ideal 
_refine_ls_restr.dev_ideal_target 
_refine_ls_restr.number 
_refine_ls_restr.rejects 
_refine_ls_restr.type 
_refine_ls_restr.weight 
_refine_ls_restr.pdbx_Zscore 
_refine_ls_restr.pdbx_restraint_function 
'X-RAY DIFFRACTION' ? 0.0073  ? 3993 ? f_bond_d           ? ? ? 
'X-RAY DIFFRACTION' ? 1.0011  ? 5472 ? f_angle_d          ? ? ? 
'X-RAY DIFFRACTION' ? 0.0599  ? 587  ? f_chiral_restr     ? ? ? 
'X-RAY DIFFRACTION' ? 0.0088  ? 732  ? f_plane_restr      ? ? ? 
'X-RAY DIFFRACTION' ? 14.5123 ? 1472 ? f_dihedral_angle_d ? ? ? 
# 
loop_
_refine_ls_shell.pdbx_refine_id 
_refine_ls_shell.d_res_high 
_refine_ls_shell.d_res_low 
_refine_ls_shell.number_reflns_all 
_refine_ls_shell.number_reflns_obs 
_refine_ls_shell.number_reflns_R_free 
_refine_ls_shell.number_reflns_R_work 
_refine_ls_shell.percent_reflns_obs 
_refine_ls_shell.percent_reflns_R_free 
_refine_ls_shell.R_factor_all 
_refine_ls_shell.R_factor_obs 
_refine_ls_shell.R_factor_R_free_error 
_refine_ls_shell.R_factor_R_work 
_refine_ls_shell.redundancy_reflns_all 
_refine_ls_shell.redundancy_reflns_obs 
_refine_ls_shell.wR_factor_all 
_refine_ls_shell.wR_factor_obs 
_refine_ls_shell.wR_factor_R_free 
_refine_ls_shell.wR_factor_R_work 
_refine_ls_shell.pdbx_R_complete 
_refine_ls_shell.correlation_coeff_Fo_to_Fc 
_refine_ls_shell.correlation_coeff_Fo_to_Fc_free 
_refine_ls_shell.correlation_coeff_I_to_Fcsqd_work 
_refine_ls_shell.correlation_coeff_I_to_Fcsqd_free 
_refine_ls_shell.pdbx_total_number_of_bins_used 
_refine_ls_shell.pdbx_phase_error 
_refine_ls_shell.pdbx_fsc_work 
_refine_ls_shell.pdbx_fsc_free 
_refine_ls_shell.R_factor_R_free 
'X-RAY DIFFRACTION' 1.50 1.52  . . 185 3670 92.94 . . . . 0.2444 . . . . . . . . . . . . . . . 0.2943 
'X-RAY DIFFRACTION' 1.52 1.53  . . 182 3693 94.21 . . . . 0.2175 . . . . . . . . . . . . . . . 0.2372 
'X-RAY DIFFRACTION' 1.53 1.55  . . 209 3719 94.83 . . . . 0.1937 . . . . . . . . . . . . . . . 0.2271 
'X-RAY DIFFRACTION' 1.55 1.57  . . 222 3718 95.72 . . . . 0.1746 . . . . . . . . . . . . . . . 0.2190 
'X-RAY DIFFRACTION' 1.57 1.59  . . 210 3753 96.35 . . . . 0.1641 . . . . . . . . . . . . . . . 0.1977 
'X-RAY DIFFRACTION' 1.59 1.62  . . 193 3797 96.33 . . . . 0.1593 . . . . . . . . . . . . . . . 0.1937 
'X-RAY DIFFRACTION' 1.62 1.64  . . 186 3834 96.40 . . . . 0.1525 . . . . . . . . . . . . . . . 0.2025 
'X-RAY DIFFRACTION' 1.64 1.66  . . 206 3751 96.47 . . . . 0.1501 . . . . . . . . . . . . . . . 0.1869 
'X-RAY DIFFRACTION' 1.66 1.69  . . 214 3807 96.64 . . . . 0.1393 . . . . . . . . . . . . . . . 0.1823 
'X-RAY DIFFRACTION' 1.69 1.72  . . 217 3765 96.93 . . . . 0.1398 . . . . . . . . . . . . . . . 0.1787 
'X-RAY DIFFRACTION' 1.72 1.75  . . 223 3790 96.68 . . . . 0.1321 . . . . . . . . . . . . . . . 0.1618 
'X-RAY DIFFRACTION' 1.75 1.78  . . 196 3856 97.19 . . . . 0.1255 . . . . . . . . . . . . . . . 0.1768 
'X-RAY DIFFRACTION' 1.78 1.81  . . 197 3822 97.05 . . . . 0.1275 . . . . . . . . . . . . . . . 0.1777 
'X-RAY DIFFRACTION' 1.81 1.85  . . 206 3847 97.22 . . . . 0.1265 . . . . . . . . . . . . . . . 0.1604 
'X-RAY DIFFRACTION' 1.85 1.89  . . 207 3778 97.31 . . . . 0.1158 . . . . . . . . . . . . . . . 0.1509 
'X-RAY DIFFRACTION' 1.89 1.93  . . 199 3883 97.45 . . . . 0.1037 . . . . . . . . . . . . . . . 0.1308 
'X-RAY DIFFRACTION' 1.93 1.98  . . 182 3887 97.65 . . . . 0.0983 . . . . . . . . . . . . . . . 0.1492 
'X-RAY DIFFRACTION' 1.98 2.04  . . 194 3878 97.74 . . . . 0.1005 . . . . . . . . . . . . . . . 0.1201 
'X-RAY DIFFRACTION' 2.04 2.10  . . 201 3871 97.79 . . . . 0.1004 . . . . . . . . . . . . . . . 0.1399 
'X-RAY DIFFRACTION' 2.10 2.16  . . 208 3894 97.88 . . . . 0.1043 . . . . . . . . . . . . . . . 0.1229 
'X-RAY DIFFRACTION' 2.16 2.24  . . 206 3884 98.15 . . . . 0.1015 . . . . . . . . . . . . . . . 0.1249 
'X-RAY DIFFRACTION' 2.24 2.33  . . 177 3898 97.37 . . . . 0.1017 . . . . . . . . . . . . . . . 0.1198 
'X-RAY DIFFRACTION' 2.33 2.44  . . 186 3812 94.99 . . . . 0.1060 . . . . . . . . . . . . . . . 0.1262 
'X-RAY DIFFRACTION' 2.44 2.56  . . 163 3350 83.70 . . . . 0.1152 . . . . . . . . . . . . . . . 0.1376 
'X-RAY DIFFRACTION' 2.56 2.73  . . 169 3570 88.37 . . . . 0.1227 . . . . . . . . . . . . . . . 0.1358 
'X-RAY DIFFRACTION' 2.73 2.94  . . 215 3961 98.89 . . . . 0.1328 . . . . . . . . . . . . . . . 0.1577 
'X-RAY DIFFRACTION' 2.94 3.23  . . 212 4005 99.15 . . . . 0.1298 . . . . . . . . . . . . . . . 0.1255 
'X-RAY DIFFRACTION' 3.23 3.70  . . 221 4044 99.21 . . . . 0.1274 . . . . . . . . . . . . . . . 0.1388 
'X-RAY DIFFRACTION' 3.70 4.66  . . 217 4092 99.40 . . . . 0.1179 . . . . . . . . . . . . . . . 0.1249 
'X-RAY DIFFRACTION' 4.66 45.87 . . 235 4305 99.08 . . . . 0.1802 . . . . . . . . . . . . . . . 0.1765 
# 
_struct.entry_id                     9QWC 
_struct.title                        'X-ray structure of furin (PCSK3) in complex with the biphenyl-derived compound mi2464' 
_struct.pdbx_model_details           ? 
_struct.pdbx_formula_weight          ? 
_struct.pdbx_formula_weight_method   ? 
_struct.pdbx_model_type_details      ? 
_struct.pdbx_CASP_flag               N 
# 
_struct_keywords.entry_id        9QWC 
_struct_keywords.text            
'furin, proprotein convertase subtilisin/kexin type 3, PCSK3, antiviral, inhibitor, protease, complex, HYDROLASE' 
_struct_keywords.pdbx_keywords   HYDROLASE 
# 
loop_
_struct_asym.id 
_struct_asym.pdbx_blank_PDB_chainid_flag 
_struct_asym.pdbx_modified 
_struct_asym.entity_id 
_struct_asym.details 
A N N 1 ? 
B N N 2 ? 
C N N 2 ? 
D N N 2 ? 
E N N 3 ? 
F N N 3 ? 
G N N 3 ? 
H N N 3 ? 
I N N 4 ? 
J N N 5 ? 
K N N 5 ? 
L N N 5 ? 
M N N 5 ? 
N N N 5 ? 
O N N 5 ? 
P N N 6 ? 
Q N N 7 ? 
R N N 8 ? 
# 
_struct_ref.id                         1 
_struct_ref.db_name                    UNP 
_struct_ref.db_code                    FURIN_HUMAN 
_struct_ref.pdbx_db_accession          P09958 
_struct_ref.pdbx_db_isoform            ? 
_struct_ref.entity_id                  1 
_struct_ref.pdbx_seq_one_letter_code   
;DVYQEPTDPKFPQQWYLSGVTQRDLNVKAAWAQGYTGHGIVVSILDDGIEKNHPDLAGNYDPGASFDVNDQDPDPQPRYT
QMNDNRHGTRCAGEVAAVANNGVCGVGVAYNARIGGVRMLDGEVTDAVEARSLGLNPNHIHIYSASWGPEDDGKTVDGPA
RLAEEAFFRGVSQGRGGLGSIFVWASGNGGREHDSCNCDGYTNSIYTLSISSATQFGNVPWYSEACSSTLATTYSSGNQN
EKQIVTTDLRQKCTESHTGTSASAPLAAGIIALTLEANKNLTWRDMQHLVVQTSKPAHLNANDWATNGVGRKVSHSYGYG
LLDAGAMVALAQNWTTVAPQRKCIIDILTEPKDIGKRLEVRKTVTACLGEPNHITRLEHAQARLTLSYNRRGDLAIHLVS
PMGTRSTLLAARPHDYSADGFNDWAFMTTHSWDEDPSGEWVLEIENTSEANNYGTLTKFTLVLYGTA
;
_struct_ref.pdbx_align_begin           108 
# 
_struct_ref_seq.align_id                      1 
_struct_ref_seq.ref_id                        1 
_struct_ref_seq.pdbx_PDB_id_code              9QWC 
_struct_ref_seq.pdbx_strand_id                A 
_struct_ref_seq.seq_align_beg                 1 
_struct_ref_seq.pdbx_seq_align_beg_ins_code   ? 
_struct_ref_seq.seq_align_end                 467 
_struct_ref_seq.pdbx_seq_align_end_ins_code   ? 
_struct_ref_seq.pdbx_db_accession             P09958 
_struct_ref_seq.db_align_beg                  108 
_struct_ref_seq.pdbx_db_align_beg_ins_code    ? 
_struct_ref_seq.db_align_end                  574 
_struct_ref_seq.pdbx_db_align_end_ins_code    ? 
_struct_ref_seq.pdbx_auth_seq_align_beg       108 
_struct_ref_seq.pdbx_auth_seq_align_end       574 
# 
loop_
_struct_ref_seq_dif.align_id 
_struct_ref_seq_dif.pdbx_pdb_id_code 
_struct_ref_seq_dif.mon_id 
_struct_ref_seq_dif.pdbx_pdb_strand_id 
_struct_ref_seq_dif.seq_num 
_struct_ref_seq_dif.pdbx_pdb_ins_code 
_struct_ref_seq_dif.pdbx_seq_db_name 
_struct_ref_seq_dif.pdbx_seq_db_accession_code 
_struct_ref_seq_dif.db_mon_id 
_struct_ref_seq_dif.pdbx_seq_db_seq_num 
_struct_ref_seq_dif.details 
_struct_ref_seq_dif.pdbx_auth_seq_num 
_struct_ref_seq_dif.pdbx_ordinal 
1 9QWC SER A 468 ? UNP P09958 ? ? 'expression tag' 575 1  
1 9QWC GLY A 469 ? UNP P09958 ? ? 'expression tag' 576 2  
1 9QWC SER A 470 ? UNP P09958 ? ? 'expression tag' 577 3  
1 9QWC LEU A 471 ? UNP P09958 ? ? 'expression tag' 578 4  
1 9QWC VAL A 472 ? UNP P09958 ? ? 'expression tag' 579 5  
1 9QWC PRO A 473 ? UNP P09958 ? ? 'expression tag' 580 6  
1 9QWC ARG A 474 ? UNP P09958 ? ? 'expression tag' 581 7  
1 9QWC GLY A 475 ? UNP P09958 ? ? 'expression tag' 582 8  
1 9QWC SER A 476 ? UNP P09958 ? ? 'expression tag' 583 9  
1 9QWC HIS A 477 ? UNP P09958 ? ? 'expression tag' 584 10 
1 9QWC HIS A 478 ? UNP P09958 ? ? 'expression tag' 585 11 
1 9QWC HIS A 479 ? UNP P09958 ? ? 'expression tag' 586 12 
1 9QWC HIS A 480 ? UNP P09958 ? ? 'expression tag' 587 13 
# 
_pdbx_struct_assembly.id                   1 
_pdbx_struct_assembly.details              author_and_software_defined_assembly 
_pdbx_struct_assembly.method_details       PISA 
_pdbx_struct_assembly.oligomeric_details   monomeric 
_pdbx_struct_assembly.oligomeric_count     1 
# 
_pdbx_struct_assembly_gen.assembly_id       1 
_pdbx_struct_assembly_gen.oper_expression   1 
_pdbx_struct_assembly_gen.asym_id_list      A,B,C,D,E,F,G,H,I,J,K,L,M,N,O,P,Q,R 
# 
_pdbx_struct_assembly_auth_evidence.id                     1 
_pdbx_struct_assembly_auth_evidence.assembly_id            1 
_pdbx_struct_assembly_auth_evidence.experimental_support   'gel filtration' 
_pdbx_struct_assembly_auth_evidence.details                ? 
# 
_pdbx_struct_oper_list.id                   1 
_pdbx_struct_oper_list.type                 'identity operation' 
_pdbx_struct_oper_list.name                 1_555 
_pdbx_struct_oper_list.symmetry_operation   x,y,z 
_pdbx_struct_oper_list.matrix[1][1]         1.0 
_pdbx_struct_oper_list.matrix[1][2]         0.0 
_pdbx_struct_oper_list.matrix[1][3]         0.0 
_pdbx_struct_oper_list.vector[1]            0.0 
_pdbx_struct_oper_list.matrix[2][1]         0.0 
_pdbx_struct_oper_list.matrix[2][2]         1.0 
_pdbx_struct_oper_list.matrix[2][3]         0.0 
_pdbx_struct_oper_list.vector[2]            0.0 
_pdbx_struct_oper_list.matrix[3][1]         0.0 
_pdbx_struct_oper_list.matrix[3][2]         0.0 
_pdbx_struct_oper_list.matrix[3][3]         1.0 
_pdbx_struct_oper_list.vector[3]            0.0 
# 
loop_
_struct_conf.conf_type_id 
_struct_conf.id 
_struct_conf.pdbx_PDB_helix_id 
_struct_conf.beg_label_comp_id 
_struct_conf.beg_label_asym_id 
_struct_conf.beg_label_seq_id 
_struct_conf.pdbx_beg_PDB_ins_code 
_struct_conf.end_label_comp_id 
_struct_conf.end_label_asym_id 
_struct_conf.end_label_seq_id 
_struct_conf.pdbx_end_PDB_ins_code 
_struct_conf.beg_auth_comp_id 
_struct_conf.beg_auth_asym_id 
_struct_conf.beg_auth_seq_id 
_struct_conf.end_auth_comp_id 
_struct_conf.end_auth_asym_id 
_struct_conf.end_auth_seq_id 
_struct_conf.pdbx_PDB_helix_class 
_struct_conf.details 
_struct_conf.pdbx_PDB_helix_length 
HELX_P HELX_P1  AA1 LYS A 10  ? GLN A 13  ? LYS A 117 GLN A 120 5 ? 4  
HELX_P HELX_P2  AA2 GLN A 14  ? GLY A 19  ? GLN A 121 GLY A 126 1 ? 6  
HELX_P HELX_P3  AA3 ASN A 26  ? GLN A 33  ? ASN A 133 GLN A 140 1 ? 8  
HELX_P HELX_P4  AA4 LEU A 56  ? TYR A 60  ? LEU A 163 TYR A 167 5 ? 5  
HELX_P HELX_P5  AA5 ASP A 61  ? SER A 65  ? ASP A 168 SER A 172 5 ? 5  
HELX_P HELX_P6  AA6 ARG A 86  ? ALA A 97  ? ARG A 193 ALA A 204 1 ? 12 
HELX_P HELX_P7  AA7 THR A 125 ? GLY A 134 ? THR A 232 GLY A 241 1 ? 10 
HELX_P HELX_P8  AA8 ALA A 160 ? GLY A 174 ? ALA A 267 GLY A 281 1 ? 15 
HELX_P HELX_P9  AA9 ARG A 175 ? LEU A 178 ? ARG A 282 LEU A 285 5 ? 4  
HELX_P HELX_P10 AB1 GLY A 189 ? HIS A 193 ? GLY A 296 HIS A 300 5 ? 5  
HELX_P HELX_P11 AB2 SER A 195 ? ASP A 199 ? SER A 302 ASP A 306 5 ? 5  
HELX_P HELX_P12 AB3 GLY A 259 ? SER A 261 ? GLY A 366 SER A 368 5 ? 3  
HELX_P HELX_P13 AB4 ALA A 262 ? ASN A 278 ? ALA A 369 ASN A 385 1 ? 17 
HELX_P HELX_P14 AB5 THR A 282 ? SER A 294 ? THR A 389 SER A 401 1 ? 13 
HELX_P HELX_P15 AB6 ASP A 323 ? GLN A 332 ? ASP A 430 GLN A 439 1 ? 10 
HELX_P HELX_P16 AB7 ARG A 390 ? GLY A 392 ? ARG A 497 GLY A 499 5 ? 3  
# 
_struct_conf_type.id          HELX_P 
_struct_conf_type.criteria    ? 
_struct_conf_type.reference   ? 
# 
loop_
_struct_conn.id 
_struct_conn.conn_type_id 
_struct_conn.pdbx_leaving_atom_flag 
_struct_conn.pdbx_PDB_id 
_struct_conn.ptnr1_label_asym_id 
_struct_conn.ptnr1_label_comp_id 
_struct_conn.ptnr1_label_seq_id 
_struct_conn.ptnr1_label_atom_id 
_struct_conn.pdbx_ptnr1_label_alt_id 
_struct_conn.pdbx_ptnr1_PDB_ins_code 
_struct_conn.pdbx_ptnr1_standard_comp_id 
_struct_conn.ptnr1_symmetry 
_struct_conn.ptnr2_label_asym_id 
_struct_conn.ptnr2_label_comp_id 
_struct_conn.ptnr2_label_seq_id 
_struct_conn.ptnr2_label_atom_id 
_struct_conn.pdbx_ptnr2_label_alt_id 
_struct_conn.pdbx_ptnr2_PDB_ins_code 
_struct_conn.ptnr1_auth_asym_id 
_struct_conn.ptnr1_auth_comp_id 
_struct_conn.ptnr1_auth_seq_id 
_struct_conn.ptnr2_auth_asym_id 
_struct_conn.ptnr2_auth_comp_id 
_struct_conn.ptnr2_auth_seq_id 
_struct_conn.ptnr2_symmetry 
_struct_conn.pdbx_ptnr3_label_atom_id 
_struct_conn.pdbx_ptnr3_label_seq_id 
_struct_conn.pdbx_ptnr3_label_comp_id 
_struct_conn.pdbx_ptnr3_label_asym_id 
_struct_conn.pdbx_ptnr3_label_alt_id 
_struct_conn.pdbx_ptnr3_PDB_ins_code 
_struct_conn.details 
_struct_conn.pdbx_dist_value 
_struct_conn.pdbx_value_order 
_struct_conn.pdbx_role 
disulf1  disulf ?   ? A CYS 104 SG  A ? ? 1_555 A CYS 253 SG A ? A CYS 211 A CYS 360  1_555 ? ? ? ? ? ? ? 2.038 ? ?               
disulf2  disulf ?   ? A CYS 104 SG  B ? ? 1_555 A CYS 253 SG B ? A CYS 211 A CYS 360  1_555 ? ? ? ? ? ? ? 2.036 ? ?               
disulf3  disulf ?   ? A CYS 196 SG  ? ? ? 1_555 A CYS 226 SG ? ? A CYS 303 A CYS 333  1_555 ? ? ? ? ? ? ? 2.036 ? ?               
disulf4  disulf ?   ? A CYS 343 SG  ? ? ? 1_555 A CYS 367 SG ? ? A CYS 450 A CYS 474  1_555 ? ? ? ? ? ? ? 2.056 ? ?               
covale1  covale one ? A ASN 280 ND2 A ? ? 1_555 P NAG .   C1 A ? A ASN 387 A NAG 615  1_555 ? ? ? ? ? ? ? 1.433 ? N-Glycosylation 
metalc1  metalc ?   ? A ASP 8   OD2 ? ? ? 1_555 C CA  .   CA ? ? A ASP 115 A CA  602  1_555 ? ? ? ? ? ? ? 2.327 ? ?               
metalc2  metalc ?   ? A ASP 55  OD1 ? ? ? 1_555 C CA  .   CA ? ? A ASP 162 A CA  602  1_555 ? ? ? ? ? ? ? 2.374 ? ?               
metalc3  metalc ?   ? A ASP 55  OD2 ? ? ? 1_555 C CA  .   CA ? ? A ASP 162 A CA  602  1_555 ? ? ? ? ? ? ? 2.566 ? ?               
metalc4  metalc ?   ? A ASP 67  OD2 ? ? ? 1_555 B CA  .   CA ? ? A ASP 174 A CA  601  1_555 ? ? ? ? ? ? ? 2.352 ? ?               
metalc5  metalc ?   ? A ASP 72  OD1 ? ? ? 1_555 B CA  .   CA ? ? A ASP 179 A CA  601  1_555 ? ? ? ? ? ? ? 2.456 ? ?               
metalc6  metalc ?   ? A ASP 72  OD2 ? ? ? 1_555 B CA  .   CA ? ? A ASP 179 A CA  601  1_555 ? ? ? ? ? ? ? 2.542 ? ?               
metalc7  metalc ?   ? A ASP 74  O   ? ? ? 1_555 B CA  .   CA ? ? A ASP 181 A CA  601  1_555 ? ? ? ? ? ? ? 2.434 ? ?               
metalc8  metalc ?   ? A VAL 98  O   ? ? ? 1_555 C CA  .   CA ? ? A VAL 205 A CA  602  1_555 ? ? ? ? ? ? ? 2.294 ? ?               
metalc9  metalc ?   ? A ASN 101 OD1 ? ? ? 1_555 C CA  .   CA ? ? A ASN 208 A CA  602  1_555 ? ? ? ? ? ? ? 2.526 ? ?               
metalc10 metalc ?   ? A VAL 103 O   ? ? ? 1_555 C CA  .   CA ? ? A VAL 210 A CA  602  1_555 ? ? ? ? ? ? ? 2.351 ? ?               
metalc11 metalc ?   ? A GLY 105 O   ? ? ? 1_555 C CA  .   CA ? ? A GLY 212 A CA  602  1_555 ? ? ? ? ? ? ? 2.362 ? ?               
metalc12 metalc ?   ? A ASP 151 OD1 ? ? ? 1_555 D CA  .   CA ? ? A ASP 258 A CA  603  1_555 ? ? ? ? ? ? ? 2.343 ? ?               
metalc13 metalc ?   ? A ASP 151 OD1 ? ? ? 1_555 H NA  .   NA ? ? A ASP 258 A NA  607  1_555 ? ? ? ? ? ? ? 3.010 ? ?               
metalc14 metalc ?   ? A ASP 151 OD2 ? ? ? 1_555 H NA  .   NA ? ? A ASP 258 A NA  607  1_555 ? ? ? ? ? ? ? 2.659 ? ?               
metalc15 metalc ?   ? A ASP 194 OD2 ? ? ? 1_555 D CA  .   CA ? ? A ASP 301 A CA  603  1_555 ? ? ? ? ? ? ? 2.365 ? ?               
metalc16 metalc ?   ? A THR 202 O   ? ? ? 1_555 E NA  .   NA ? ? A THR 309 A NA  604  1_555 ? ? ? ? ? ? ? 2.357 ? ?               
metalc17 metalc ?   ? A SER 204 O   ? ? ? 1_555 E NA  .   NA ? ? A SER 311 A NA  604  1_555 ? ? ? ? ? ? ? 2.473 ? ?               
metalc18 metalc ?   ? A THR 207 O   ? ? ? 1_555 E NA  .   NA ? ? A THR 314 A NA  604  1_555 ? ? ? ? ? ? ? 2.406 ? ?               
metalc19 metalc ?   ? A THR 207 OG1 ? ? ? 1_555 E NA  .   NA ? ? A THR 314 A NA  604  1_555 ? ? ? ? ? ? ? 2.350 ? ?               
metalc20 metalc ?   ? A SER 209 OG  ? ? ? 1_555 E NA  .   NA ? ? A SER 316 A NA  604  1_555 ? ? ? ? ? ? ? 2.451 ? ?               
metalc21 metalc ?   ? A GLU 224 OE1 ? ? ? 1_555 D CA  .   CA ? ? A GLU 331 A CA  603  1_555 ? ? ? ? ? ? ? 2.459 ? ?               
metalc22 metalc ?   ? A GLU 224 OE2 ? ? ? 1_555 D CA  .   CA ? ? A GLU 331 A CA  603  1_555 ? ? ? ? ? ? ? 2.454 ? ?               
metalc23 metalc ?   ? A THR 306 O   ? ? ? 1_555 G NA  .   NA ? ? A THR 413 A NA  606  1_555 ? ? ? ? ? ? ? 2.303 ? ?               
metalc24 metalc ?   ? A SER 437 O   A ? ? 1_555 F NA  .   NA ? ? A SER 544 A NA  605  1_555 ? ? ? ? ? ? ? 2.074 ? ?               
metalc25 metalc ?   ? A SER 437 O   B ? ? 1_555 F NA  .   NA ? ? A SER 544 A NA  605  1_555 ? ? ? ? ? ? ? 2.110 ? ?               
metalc26 metalc ?   ? A SER 437 OG  B ? ? 1_555 F NA  .   NA ? ? A SER 544 A NA  605  1_555 ? ? ? ? ? ? ? 2.918 ? ?               
metalc27 metalc ?   ? A SER 437 O   A ? ? 1_555 F NA  .   NA ? ? A SER 544 A NA  605  9_555 ? ? ? ? ? ? ? 2.092 ? ?               
metalc28 metalc ?   ? A SER 437 O   B ? ? 1_555 F NA  .   NA ? ? A SER 544 A NA  605  9_555 ? ? ? ? ? ? ? 2.127 ? ?               
metalc29 metalc ?   ? A SER 437 OG  B ? ? 1_555 F NA  .   NA ? ? A SER 544 A NA  605  9_555 ? ? ? ? ? ? ? 2.924 ? ?               
metalc30 metalc ?   ? B CA  .   CA  ? ? ? 1_555 R HOH .   O  ? ? A CA  601 A HOH 835  1_555 ? ? ? ? ? ? ? 2.449 ? ?               
metalc31 metalc ?   ? B CA  .   CA  ? ? ? 1_555 R HOH .   O  ? ? A CA  601 A HOH 843  1_555 ? ? ? ? ? ? ? 2.400 ? ?               
metalc32 metalc ?   ? B CA  .   CA  ? ? ? 1_555 R HOH .   O  ? ? A CA  601 A HOH 1082 1_555 ? ? ? ? ? ? ? 2.366 ? ?               
metalc33 metalc ?   ? D CA  .   CA  ? ? ? 1_555 R HOH .   O  ? ? A CA  603 A HOH 790  1_555 ? ? ? ? ? ? ? 2.345 ? ?               
metalc34 metalc ?   ? D CA  .   CA  ? ? ? 1_555 R HOH .   O  ? ? A CA  603 A HOH 940  1_555 ? ? ? ? ? ? ? 2.434 ? ?               
metalc35 metalc ?   ? D CA  .   CA  ? ? ? 1_555 R HOH .   O  ? ? A CA  603 A HOH 1012 1_555 ? ? ? ? ? ? ? 2.471 ? ?               
metalc36 metalc ?   ? E NA  .   NA  ? ? ? 1_555 R HOH .   O  ? ? A NA  604 A HOH 862  1_555 ? ? ? ? ? ? ? 2.469 ? ?               
metalc37 metalc ?   ? F NA  .   NA  ? ? ? 1_555 R HOH .   O  ? ? A NA  605 A HOH 904  1_555 ? ? ? ? ? ? ? 2.354 ? ?               
metalc38 metalc ?   ? F NA  .   NA  ? ? ? 1_555 R HOH .   O  ? ? A NA  605 A HOH 904  9_555 ? ? ? ? ? ? ? 2.349 ? ?               
metalc39 metalc ?   ? G NA  .   NA  ? ? ? 1_555 R HOH .   O  ? ? A NA  606 A HOH 786  1_555 ? ? ? ? ? ? ? 2.399 ? ?               
metalc40 metalc ?   ? G NA  .   NA  ? ? ? 1_555 R HOH .   O  ? ? A NA  606 A HOH 911  1_555 ? ? ? ? ? ? ? 2.262 ? ?               
metalc41 metalc ?   ? G NA  .   NA  ? ? ? 1_555 R HOH .   O  ? ? A NA  606 A HOH 1038 1_555 ? ? ? ? ? ? ? 2.152 ? ?               
metalc42 metalc ?   ? G NA  .   NA  ? ? ? 1_555 R HOH .   O  ? ? A NA  606 A HOH 1083 1_555 ? ? ? ? ? ? ? 2.381 ? ?               
metalc43 metalc ?   ? H NA  .   NA  ? ? ? 1_555 R HOH .   O  ? ? A NA  607 A HOH 762  1_555 ? ? ? ? ? ? ? 2.231 ? ?               
metalc44 metalc ?   ? H NA  .   NA  ? ? ? 1_555 R HOH .   O  ? ? A NA  607 A HOH 828  1_555 ? ? ? ? ? ? ? 2.922 ? ?               
metalc45 metalc ?   ? H NA  .   NA  ? ? ? 1_555 R HOH .   O  A ? A NA  607 A HOH 969  1_555 ? ? ? ? ? ? ? 2.429 ? ?               
metalc46 metalc ?   ? H NA  .   NA  ? ? ? 1_555 R HOH .   O  ? ? A NA  607 A HOH 1010 1_555 ? ? ? ? ? ? ? 2.467 ? ?               
# 
loop_
_struct_conn_type.id 
_struct_conn_type.criteria 
_struct_conn_type.reference 
disulf ? ? 
covale ? ? 
metalc ? ? 
# 
loop_
_pdbx_struct_conn_angle.id 
_pdbx_struct_conn_angle.ptnr1_label_atom_id 
_pdbx_struct_conn_angle.ptnr1_label_alt_id 
_pdbx_struct_conn_angle.ptnr1_label_asym_id 
_pdbx_struct_conn_angle.ptnr1_label_comp_id 
_pdbx_struct_conn_angle.ptnr1_label_seq_id 
_pdbx_struct_conn_angle.ptnr1_auth_atom_id 
_pdbx_struct_conn_angle.ptnr1_auth_asym_id 
_pdbx_struct_conn_angle.ptnr1_auth_comp_id 
_pdbx_struct_conn_angle.ptnr1_auth_seq_id 
_pdbx_struct_conn_angle.ptnr1_PDB_ins_code 
_pdbx_struct_conn_angle.ptnr1_symmetry 
_pdbx_struct_conn_angle.ptnr2_label_atom_id 
_pdbx_struct_conn_angle.ptnr2_label_alt_id 
_pdbx_struct_conn_angle.ptnr2_label_asym_id 
_pdbx_struct_conn_angle.ptnr2_label_comp_id 
_pdbx_struct_conn_angle.ptnr2_label_seq_id 
_pdbx_struct_conn_angle.ptnr2_auth_atom_id 
_pdbx_struct_conn_angle.ptnr2_auth_asym_id 
_pdbx_struct_conn_angle.ptnr2_auth_comp_id 
_pdbx_struct_conn_angle.ptnr2_auth_seq_id 
_pdbx_struct_conn_angle.ptnr2_PDB_ins_code 
_pdbx_struct_conn_angle.ptnr2_symmetry 
_pdbx_struct_conn_angle.ptnr3_label_atom_id 
_pdbx_struct_conn_angle.ptnr3_label_alt_id 
_pdbx_struct_conn_angle.ptnr3_label_asym_id 
_pdbx_struct_conn_angle.ptnr3_label_comp_id 
_pdbx_struct_conn_angle.ptnr3_label_seq_id 
_pdbx_struct_conn_angle.ptnr3_auth_atom_id 
_pdbx_struct_conn_angle.ptnr3_auth_asym_id 
_pdbx_struct_conn_angle.ptnr3_auth_comp_id 
_pdbx_struct_conn_angle.ptnr3_auth_seq_id 
_pdbx_struct_conn_angle.ptnr3_PDB_ins_code 
_pdbx_struct_conn_angle.ptnr3_symmetry 
_pdbx_struct_conn_angle.value 
_pdbx_struct_conn_angle.value_esd 
1   OD2 ? A ASP 8   ? A ASP 115  ? 1_555 CA ? C CA . ? A CA 602 ? 1_555 OD1 ? A ASP 55  ? A ASP 162  ? 1_555 150.6 ? 
2   OD2 ? A ASP 8   ? A ASP 115  ? 1_555 CA ? C CA . ? A CA 602 ? 1_555 OD2 ? A ASP 55  ? A ASP 162  ? 1_555 156.4 ? 
3   OD1 ? A ASP 55  ? A ASP 162  ? 1_555 CA ? C CA . ? A CA 602 ? 1_555 OD2 ? A ASP 55  ? A ASP 162  ? 1_555 52.5  ? 
4   OD2 ? A ASP 8   ? A ASP 115  ? 1_555 CA ? C CA . ? A CA 602 ? 1_555 O   ? A VAL 98  ? A VAL 205  ? 1_555 89.8  ? 
5   OD1 ? A ASP 55  ? A ASP 162  ? 1_555 CA ? C CA . ? A CA 602 ? 1_555 O   ? A VAL 98  ? A VAL 205  ? 1_555 86.9  ? 
6   OD2 ? A ASP 55  ? A ASP 162  ? 1_555 CA ? C CA . ? A CA 602 ? 1_555 O   ? A VAL 98  ? A VAL 205  ? 1_555 98.6  ? 
7   OD2 ? A ASP 8   ? A ASP 115  ? 1_555 CA ? C CA . ? A CA 602 ? 1_555 OD1 ? A ASN 101 ? A ASN 208  ? 1_555 75.4  ? 
8   OD1 ? A ASP 55  ? A ASP 162  ? 1_555 CA ? C CA . ? A CA 602 ? 1_555 OD1 ? A ASN 101 ? A ASN 208  ? 1_555 75.4  ? 
9   OD2 ? A ASP 55  ? A ASP 162  ? 1_555 CA ? C CA . ? A CA 602 ? 1_555 OD1 ? A ASN 101 ? A ASN 208  ? 1_555 126.1 ? 
10  O   ? A VAL 98  ? A VAL 205  ? 1_555 CA ? C CA . ? A CA 602 ? 1_555 OD1 ? A ASN 101 ? A ASN 208  ? 1_555 90.8  ? 
11  OD2 ? A ASP 8   ? A ASP 115  ? 1_555 CA ? C CA . ? A CA 602 ? 1_555 O   ? A VAL 103 ? A VAL 210  ? 1_555 91.1  ? 
12  OD1 ? A ASP 55  ? A ASP 162  ? 1_555 CA ? C CA . ? A CA 602 ? 1_555 O   ? A VAL 103 ? A VAL 210  ? 1_555 93.2  ? 
13  OD2 ? A ASP 55  ? A ASP 162  ? 1_555 CA ? C CA . ? A CA 602 ? 1_555 O   ? A VAL 103 ? A VAL 210  ? 1_555 80.0  ? 
14  O   ? A VAL 98  ? A VAL 205  ? 1_555 CA ? C CA . ? A CA 602 ? 1_555 O   ? A VAL 103 ? A VAL 210  ? 1_555 178.1 ? 
15  OD1 ? A ASN 101 ? A ASN 208  ? 1_555 CA ? C CA . ? A CA 602 ? 1_555 O   ? A VAL 103 ? A VAL 210  ? 1_555 91.0  ? 
16  OD2 ? A ASP 8   ? A ASP 115  ? 1_555 CA ? C CA . ? A CA 602 ? 1_555 O   ? A GLY 105 ? A GLY 212  ? 1_555 81.6  ? 
17  OD1 ? A ASP 55  ? A ASP 162  ? 1_555 CA ? C CA . ? A CA 602 ? 1_555 O   ? A GLY 105 ? A GLY 212  ? 1_555 127.4 ? 
18  OD2 ? A ASP 55  ? A ASP 162  ? 1_555 CA ? C CA . ? A CA 602 ? 1_555 O   ? A GLY 105 ? A GLY 212  ? 1_555 76.8  ? 
19  O   ? A VAL 98  ? A VAL 205  ? 1_555 CA ? C CA . ? A CA 602 ? 1_555 O   ? A GLY 105 ? A GLY 212  ? 1_555 87.8  ? 
20  OD1 ? A ASN 101 ? A ASN 208  ? 1_555 CA ? C CA . ? A CA 602 ? 1_555 O   ? A GLY 105 ? A GLY 212  ? 1_555 157.0 ? 
21  O   ? A VAL 103 ? A VAL 210  ? 1_555 CA ? C CA . ? A CA 602 ? 1_555 O   ? A GLY 105 ? A GLY 212  ? 1_555 90.6  ? 
22  OD2 ? A ASP 67  ? A ASP 174  ? 1_555 CA ? B CA . ? A CA 601 ? 1_555 OD1 ? A ASP 72  ? A ASP 179  ? 1_555 101.2 ? 
23  OD2 ? A ASP 67  ? A ASP 174  ? 1_555 CA ? B CA . ? A CA 601 ? 1_555 OD2 ? A ASP 72  ? A ASP 179  ? 1_555 88.9  ? 
24  OD1 ? A ASP 72  ? A ASP 179  ? 1_555 CA ? B CA . ? A CA 601 ? 1_555 OD2 ? A ASP 72  ? A ASP 179  ? 1_555 51.7  ? 
25  OD2 ? A ASP 67  ? A ASP 174  ? 1_555 CA ? B CA . ? A CA 601 ? 1_555 O   ? A ASP 74  ? A ASP 181  ? 1_555 90.8  ? 
26  OD1 ? A ASP 72  ? A ASP 179  ? 1_555 CA ? B CA . ? A CA 601 ? 1_555 O   ? A ASP 74  ? A ASP 181  ? 1_555 74.5  ? 
27  OD2 ? A ASP 72  ? A ASP 179  ? 1_555 CA ? B CA . ? A CA 601 ? 1_555 O   ? A ASP 74  ? A ASP 181  ? 1_555 124.9 ? 
28  OD2 ? A ASP 67  ? A ASP 174  ? 1_555 CA ? B CA . ? A CA 601 ? 1_555 O   ? R HOH .   ? A HOH 835  ? 1_555 84.4  ? 
29  OD1 ? A ASP 72  ? A ASP 179  ? 1_555 CA ? B CA . ? A CA 601 ? 1_555 O   ? R HOH .   ? A HOH 835  ? 1_555 128.2 ? 
30  OD2 ? A ASP 72  ? A ASP 179  ? 1_555 CA ? B CA . ? A CA 601 ? 1_555 O   ? R HOH .   ? A HOH 835  ? 1_555 77.4  ? 
31  O   ? A ASP 74  ? A ASP 181  ? 1_555 CA ? B CA . ? A CA 601 ? 1_555 O   ? R HOH .   ? A HOH 835  ? 1_555 157.2 ? 
32  OD2 ? A ASP 67  ? A ASP 174  ? 1_555 CA ? B CA . ? A CA 601 ? 1_555 O   ? R HOH .   ? A HOH 843  ? 1_555 93.4  ? 
33  OD1 ? A ASP 72  ? A ASP 179  ? 1_555 CA ? B CA . ? A CA 601 ? 1_555 O   ? R HOH .   ? A HOH 843  ? 1_555 149.4 ? 
34  OD2 ? A ASP 72  ? A ASP 179  ? 1_555 CA ? B CA . ? A CA 601 ? 1_555 O   ? R HOH .   ? A HOH 843  ? 1_555 156.5 ? 
35  O   ? A ASP 74  ? A ASP 181  ? 1_555 CA ? B CA . ? A CA 601 ? 1_555 O   ? R HOH .   ? A HOH 843  ? 1_555 78.5  ? 
36  O   ? R HOH .   ? A HOH 835  ? 1_555 CA ? B CA . ? A CA 601 ? 1_555 O   ? R HOH .   ? A HOH 843  ? 1_555 79.6  ? 
37  OD2 ? A ASP 67  ? A ASP 174  ? 1_555 CA ? B CA . ? A CA 601 ? 1_555 O   ? R HOH .   ? A HOH 1082 ? 1_555 169.3 ? 
38  OD1 ? A ASP 72  ? A ASP 179  ? 1_555 CA ? B CA . ? A CA 601 ? 1_555 O   ? R HOH .   ? A HOH 1082 ? 1_555 86.1  ? 
39  OD2 ? A ASP 72  ? A ASP 179  ? 1_555 CA ? B CA . ? A CA 601 ? 1_555 O   ? R HOH .   ? A HOH 1082 ? 1_555 89.6  ? 
40  O   ? A ASP 74  ? A ASP 181  ? 1_555 CA ? B CA . ? A CA 601 ? 1_555 O   ? R HOH .   ? A HOH 1082 ? 1_555 98.8  ? 
41  O   ? R HOH .   ? A HOH 835  ? 1_555 CA ? B CA . ? A CA 601 ? 1_555 O   ? R HOH .   ? A HOH 1082 ? 1_555 84.9  ? 
42  O   ? R HOH .   ? A HOH 843  ? 1_555 CA ? B CA . ? A CA 601 ? 1_555 O   ? R HOH .   ? A HOH 1082 ? 1_555 83.8  ? 
43  OD1 ? A ASP 151 ? A ASP 258  ? 1_555 CA ? D CA . ? A CA 603 ? 1_555 OD2 ? A ASP 194 ? A ASP 301  ? 1_555 98.1  ? 
44  OD1 ? A ASP 151 ? A ASP 258  ? 1_555 CA ? D CA . ? A CA 603 ? 1_555 OE1 ? A GLU 224 ? A GLU 331  ? 1_555 131.4 ? 
45  OD2 ? A ASP 194 ? A ASP 301  ? 1_555 CA ? D CA . ? A CA 603 ? 1_555 OE1 ? A GLU 224 ? A GLU 331  ? 1_555 83.6  ? 
46  OD1 ? A ASP 151 ? A ASP 258  ? 1_555 CA ? D CA . ? A CA 603 ? 1_555 OE2 ? A GLU 224 ? A GLU 331  ? 1_555 78.2  ? 
47  OD2 ? A ASP 194 ? A ASP 301  ? 1_555 CA ? D CA . ? A CA 603 ? 1_555 OE2 ? A GLU 224 ? A GLU 331  ? 1_555 87.2  ? 
48  OE1 ? A GLU 224 ? A GLU 331  ? 1_555 CA ? D CA . ? A CA 603 ? 1_555 OE2 ? A GLU 224 ? A GLU 331  ? 1_555 53.2  ? 
49  OD1 ? A ASP 151 ? A ASP 258  ? 1_555 CA ? D CA . ? A CA 603 ? 1_555 O   ? R HOH .   ? A HOH 790  ? 1_555 94.0  ? 
50  OD2 ? A ASP 194 ? A ASP 301  ? 1_555 CA ? D CA . ? A CA 603 ? 1_555 O   ? R HOH .   ? A HOH 790  ? 1_555 167.6 ? 
51  OE1 ? A GLU 224 ? A GLU 331  ? 1_555 CA ? D CA . ? A CA 603 ? 1_555 O   ? R HOH .   ? A HOH 790  ? 1_555 86.4  ? 
52  OE2 ? A GLU 224 ? A GLU 331  ? 1_555 CA ? D CA . ? A CA 603 ? 1_555 O   ? R HOH .   ? A HOH 790  ? 1_555 92.7  ? 
53  OD1 ? A ASP 151 ? A ASP 258  ? 1_555 CA ? D CA . ? A CA 603 ? 1_555 O   ? R HOH .   ? A HOH 940  ? 1_555 73.6  ? 
54  OD2 ? A ASP 194 ? A ASP 301  ? 1_555 CA ? D CA . ? A CA 603 ? 1_555 O   ? R HOH .   ? A HOH 940  ? 1_555 94.8  ? 
55  OE1 ? A GLU 224 ? A GLU 331  ? 1_555 CA ? D CA . ? A CA 603 ? 1_555 O   ? R HOH .   ? A HOH 940  ? 1_555 155.0 ? 
56  OE2 ? A GLU 224 ? A GLU 331  ? 1_555 CA ? D CA . ? A CA 603 ? 1_555 O   ? R HOH .   ? A HOH 940  ? 1_555 151.8 ? 
57  O   ? R HOH .   ? A HOH 790  ? 1_555 CA ? D CA . ? A CA 603 ? 1_555 O   ? R HOH .   ? A HOH 940  ? 1_555 91.2  ? 
58  OD1 ? A ASP 151 ? A ASP 258  ? 1_555 CA ? D CA . ? A CA 603 ? 1_555 O   ? R HOH .   ? A HOH 1012 ? 1_555 147.2 ? 
59  OD2 ? A ASP 194 ? A ASP 301  ? 1_555 CA ? D CA . ? A CA 603 ? 1_555 O   ? R HOH .   ? A HOH 1012 ? 1_555 77.9  ? 
60  OE1 ? A GLU 224 ? A GLU 331  ? 1_555 CA ? D CA . ? A CA 603 ? 1_555 O   ? R HOH .   ? A HOH 1012 ? 1_555 80.9  ? 
61  OE2 ? A GLU 224 ? A GLU 331  ? 1_555 CA ? D CA . ? A CA 603 ? 1_555 O   ? R HOH .   ? A HOH 1012 ? 1_555 133.2 ? 
62  O   ? R HOH .   ? A HOH 790  ? 1_555 CA ? D CA . ? A CA 603 ? 1_555 O   ? R HOH .   ? A HOH 1012 ? 1_555 93.2  ? 
63  O   ? R HOH .   ? A HOH 940  ? 1_555 CA ? D CA . ? A CA 603 ? 1_555 O   ? R HOH .   ? A HOH 1012 ? 1_555 74.4  ? 
64  OD1 ? A ASP 151 ? A ASP 258  ? 1_555 NA ? H NA . ? A NA 607 ? 1_555 OD2 ? A ASP 151 ? A ASP 258  ? 1_555 45.2  ? 
65  OD1 ? A ASP 151 ? A ASP 258  ? 1_555 NA ? H NA . ? A NA 607 ? 1_555 O   ? R HOH .   ? A HOH 762  ? 1_555 75.4  ? 
66  OD2 ? A ASP 151 ? A ASP 258  ? 1_555 NA ? H NA . ? A NA 607 ? 1_555 O   ? R HOH .   ? A HOH 762  ? 1_555 118.2 ? 
67  OD1 ? A ASP 151 ? A ASP 258  ? 1_555 NA ? H NA . ? A NA 607 ? 1_555 O   ? R HOH .   ? A HOH 828  ? 1_555 121.1 ? 
68  OD2 ? A ASP 151 ? A ASP 258  ? 1_555 NA ? H NA . ? A NA 607 ? 1_555 O   ? R HOH .   ? A HOH 828  ? 1_555 148.0 ? 
69  O   ? R HOH .   ? A HOH 762  ? 1_555 NA ? H NA . ? A NA 607 ? 1_555 O   ? R HOH .   ? A HOH 828  ? 1_555 70.3  ? 
70  OD1 ? A ASP 151 ? A ASP 258  ? 1_555 NA ? H NA . ? A NA 607 ? 1_555 O   A R HOH .   ? A HOH 969  ? 1_555 125.7 ? 
71  OD2 ? A ASP 151 ? A ASP 258  ? 1_555 NA ? H NA . ? A NA 607 ? 1_555 O   A R HOH .   ? A HOH 969  ? 1_555 81.2  ? 
72  O   ? R HOH .   ? A HOH 762  ? 1_555 NA ? H NA . ? A NA 607 ? 1_555 O   A R HOH .   ? A HOH 969  ? 1_555 157.9 ? 
73  O   ? R HOH .   ? A HOH 828  ? 1_555 NA ? H NA . ? A NA 607 ? 1_555 O   A R HOH .   ? A HOH 969  ? 1_555 99.2  ? 
74  OD1 ? A ASP 151 ? A ASP 258  ? 1_555 NA ? H NA . ? A NA 607 ? 1_555 O   ? R HOH .   ? A HOH 1010 ? 1_555 93.4  ? 
75  OD2 ? A ASP 151 ? A ASP 258  ? 1_555 NA ? H NA . ? A NA 607 ? 1_555 O   ? R HOH .   ? A HOH 1010 ? 1_555 90.0  ? 
76  O   ? R HOH .   ? A HOH 762  ? 1_555 NA ? H NA . ? A NA 607 ? 1_555 O   ? R HOH .   ? A HOH 1010 ? 1_555 76.4  ? 
77  O   ? R HOH .   ? A HOH 828  ? 1_555 NA ? H NA . ? A NA 607 ? 1_555 O   ? R HOH .   ? A HOH 1010 ? 1_555 121.7 ? 
78  O   A R HOH .   ? A HOH 969  ? 1_555 NA ? H NA . ? A NA 607 ? 1_555 O   ? R HOH .   ? A HOH 1010 ? 1_555 94.3  ? 
79  O   ? A THR 202 ? A THR 309  ? 1_555 NA ? E NA . ? A NA 604 ? 1_555 O   ? A SER 204 ? A SER 311  ? 1_555 97.3  ? 
80  O   ? A THR 202 ? A THR 309  ? 1_555 NA ? E NA . ? A NA 604 ? 1_555 O   ? A THR 207 ? A THR 314  ? 1_555 167.9 ? 
81  O   ? A SER 204 ? A SER 311  ? 1_555 NA ? E NA . ? A NA 604 ? 1_555 O   ? A THR 207 ? A THR 314  ? 1_555 88.4  ? 
82  O   ? A THR 202 ? A THR 309  ? 1_555 NA ? E NA . ? A NA 604 ? 1_555 OG1 ? A THR 207 ? A THR 314  ? 1_555 93.1  ? 
83  O   ? A SER 204 ? A SER 311  ? 1_555 NA ? E NA . ? A NA 604 ? 1_555 OG1 ? A THR 207 ? A THR 314  ? 1_555 84.7  ? 
84  O   ? A THR 207 ? A THR 314  ? 1_555 NA ? E NA . ? A NA 604 ? 1_555 OG1 ? A THR 207 ? A THR 314  ? 1_555 76.7  ? 
85  O   ? A THR 202 ? A THR 309  ? 1_555 NA ? E NA . ? A NA 604 ? 1_555 OG  ? A SER 209 ? A SER 316  ? 1_555 70.8  ? 
86  O   ? A SER 204 ? A SER 311  ? 1_555 NA ? E NA . ? A NA 604 ? 1_555 OG  ? A SER 209 ? A SER 316  ? 1_555 166.5 ? 
87  O   ? A THR 207 ? A THR 314  ? 1_555 NA ? E NA . ? A NA 604 ? 1_555 OG  ? A SER 209 ? A SER 316  ? 1_555 102.2 ? 
88  OG1 ? A THR 207 ? A THR 314  ? 1_555 NA ? E NA . ? A NA 604 ? 1_555 OG  ? A SER 209 ? A SER 316  ? 1_555 89.6  ? 
89  O   ? A THR 202 ? A THR 309  ? 1_555 NA ? E NA . ? A NA 604 ? 1_555 O   ? R HOH .   ? A HOH 862  ? 1_555 111.4 ? 
90  O   ? A SER 204 ? A SER 311  ? 1_555 NA ? E NA . ? A NA 604 ? 1_555 O   ? R HOH .   ? A HOH 862  ? 1_555 112.9 ? 
91  O   ? A THR 207 ? A THR 314  ? 1_555 NA ? E NA . ? A NA 604 ? 1_555 O   ? R HOH .   ? A HOH 862  ? 1_555 75.7  ? 
92  OG1 ? A THR 207 ? A THR 314  ? 1_555 NA ? E NA . ? A NA 604 ? 1_555 O   ? R HOH .   ? A HOH 862  ? 1_555 146.5 ? 
93  OG  ? A SER 209 ? A SER 316  ? 1_555 NA ? E NA . ? A NA 604 ? 1_555 O   ? R HOH .   ? A HOH 862  ? 1_555 78.1  ? 
94  O   ? A THR 306 ? A THR 413  ? 1_555 NA ? G NA . ? A NA 606 ? 1_555 O   ? R HOH .   ? A HOH 786  ? 1_555 93.6  ? 
95  O   ? A THR 306 ? A THR 413  ? 1_555 NA ? G NA . ? A NA 606 ? 1_555 O   ? R HOH .   ? A HOH 911  ? 1_555 82.2  ? 
96  O   ? R HOH .   ? A HOH 786  ? 1_555 NA ? G NA . ? A NA 606 ? 1_555 O   ? R HOH .   ? A HOH 911  ? 1_555 84.0  ? 
97  O   ? A THR 306 ? A THR 413  ? 1_555 NA ? G NA . ? A NA 606 ? 1_555 O   ? R HOH .   ? A HOH 1038 ? 1_555 111.2 ? 
98  O   ? R HOH .   ? A HOH 786  ? 1_555 NA ? G NA . ? A NA 606 ? 1_555 O   ? R HOH .   ? A HOH 1038 ? 1_555 84.8  ? 
99  O   ? R HOH .   ? A HOH 911  ? 1_555 NA ? G NA . ? A NA 606 ? 1_555 O   ? R HOH .   ? A HOH 1038 ? 1_555 163.1 ? 
100 O   ? A THR 306 ? A THR 413  ? 1_555 NA ? G NA . ? A NA 606 ? 1_555 O   ? R HOH .   ? A HOH 1083 ? 1_555 89.7  ? 
101 O   ? R HOH .   ? A HOH 786  ? 1_555 NA ? G NA . ? A NA 606 ? 1_555 O   ? R HOH .   ? A HOH 1083 ? 1_555 175.3 ? 
102 O   ? R HOH .   ? A HOH 911  ? 1_555 NA ? G NA . ? A NA 606 ? 1_555 O   ? R HOH .   ? A HOH 1083 ? 1_555 93.2  ? 
103 O   ? R HOH .   ? A HOH 1038 ? 1_555 NA ? G NA . ? A NA 606 ? 1_555 O   ? R HOH .   ? A HOH 1083 ? 1_555 97.1  ? 
104 O   A A SER 437 ? A SER 544  ? 1_555 NA ? F NA . ? A NA 605 ? 1_555 O   B A SER 437 ? A SER 544  ? 1_555 0.7   ? 
105 O   A A SER 437 ? A SER 544  ? 1_555 NA ? F NA . ? A NA 605 ? 1_555 OG  B A SER 437 ? A SER 544  ? 1_555 70.8  ? 
106 O   B A SER 437 ? A SER 544  ? 1_555 NA ? F NA . ? A NA 605 ? 1_555 OG  B A SER 437 ? A SER 544  ? 1_555 71.1  ? 
107 O   A A SER 437 ? A SER 544  ? 1_555 NA ? F NA . ? A NA 605 ? 1_555 O   A A SER 437 ? A SER 544  ? 1_555 0.0   ? 
108 O   B A SER 437 ? A SER 544  ? 1_555 NA ? F NA . ? A NA 605 ? 1_555 O   A A SER 437 ? A SER 544  ? 1_555 0.7   ? 
109 OG  B A SER 437 ? A SER 544  ? 1_555 NA ? F NA . ? A NA 605 ? 1_555 O   A A SER 437 ? A SER 544  ? 1_555 70.8  ? 
110 O   A A SER 437 ? A SER 544  ? 1_555 NA ? F NA . ? A NA 605 ? 1_555 O   B A SER 437 ? A SER 544  ? 1_555 0.7   ? 
111 O   B A SER 437 ? A SER 544  ? 1_555 NA ? F NA . ? A NA 605 ? 1_555 O   B A SER 437 ? A SER 544  ? 1_555 0.0   ? 
112 OG  B A SER 437 ? A SER 544  ? 1_555 NA ? F NA . ? A NA 605 ? 1_555 O   B A SER 437 ? A SER 544  ? 1_555 71.1  ? 
113 O   A A SER 437 ? A SER 544  ? 1_555 NA ? F NA . ? A NA 605 ? 1_555 O   B A SER 437 ? A SER 544  ? 1_555 0.7   ? 
114 O   A A SER 437 ? A SER 544  ? 1_555 NA ? F NA . ? A NA 605 ? 1_555 OG  B A SER 437 ? A SER 544  ? 1_555 70.8  ? 
115 O   B A SER 437 ? A SER 544  ? 1_555 NA ? F NA . ? A NA 605 ? 1_555 OG  B A SER 437 ? A SER 544  ? 1_555 71.1  ? 
116 OG  B A SER 437 ? A SER 544  ? 1_555 NA ? F NA . ? A NA 605 ? 1_555 OG  B A SER 437 ? A SER 544  ? 1_555 0.0   ? 
117 O   A A SER 437 ? A SER 544  ? 1_555 NA ? F NA . ? A NA 605 ? 1_555 OG  B A SER 437 ? A SER 544  ? 1_555 70.8  ? 
118 O   B A SER 437 ? A SER 544  ? 1_555 NA ? F NA . ? A NA 605 ? 1_555 OG  B A SER 437 ? A SER 544  ? 1_555 71.1  ? 
119 O   A A SER 437 ? A SER 544  ? 1_555 NA ? F NA . ? A NA 605 ? 1_555 O   ? R HOH .   ? A HOH 904  ? 1_555 93.5  ? 
120 O   B A SER 437 ? A SER 544  ? 1_555 NA ? F NA . ? A NA 605 ? 1_555 O   ? R HOH .   ? A HOH 904  ? 1_555 94.2  ? 
121 OG  B A SER 437 ? A SER 544  ? 1_555 NA ? F NA . ? A NA 605 ? 1_555 O   ? R HOH .   ? A HOH 904  ? 1_555 63.3  ? 
122 O   A A SER 437 ? A SER 544  ? 1_555 NA ? F NA . ? A NA 605 ? 1_555 O   ? R HOH .   ? A HOH 904  ? 1_555 93.5  ? 
123 O   B A SER 437 ? A SER 544  ? 1_555 NA ? F NA . ? A NA 605 ? 1_555 O   ? R HOH .   ? A HOH 904  ? 1_555 94.2  ? 
124 OG  B A SER 437 ? A SER 544  ? 1_555 NA ? F NA . ? A NA 605 ? 1_555 O   ? R HOH .   ? A HOH 904  ? 1_555 63.3  ? 
125 O   A A SER 437 ? A SER 544  ? 1_555 NA ? F NA . ? A NA 605 ? 1_555 O   ? R HOH .   ? A HOH 904  ? 9_555 88.8  ? 
126 O   B A SER 437 ? A SER 544  ? 1_555 NA ? F NA . ? A NA 605 ? 1_555 O   ? R HOH .   ? A HOH 904  ? 9_555 88.2  ? 
127 OG  B A SER 437 ? A SER 544  ? 1_555 NA ? F NA . ? A NA 605 ? 1_555 O   ? R HOH .   ? A HOH 904  ? 9_555 105.0 ? 
128 O   A A SER 437 ? A SER 544  ? 1_555 NA ? F NA . ? A NA 605 ? 1_555 O   ? R HOH .   ? A HOH 904  ? 9_555 88.8  ? 
129 O   B A SER 437 ? A SER 544  ? 1_555 NA ? F NA . ? A NA 605 ? 1_555 O   ? R HOH .   ? A HOH 904  ? 9_555 88.2  ? 
130 OG  B A SER 437 ? A SER 544  ? 1_555 NA ? F NA . ? A NA 605 ? 1_555 O   ? R HOH .   ? A HOH 904  ? 9_555 105.0 ? 
131 O   ? R HOH .   ? A HOH 904  ? 1_555 NA ? F NA . ? A NA 605 ? 1_555 O   ? R HOH .   ? A HOH 904  ? 9_555 166.3 ? 
# 
loop_
_pdbx_modification_feature.ordinal 
_pdbx_modification_feature.label_comp_id 
_pdbx_modification_feature.label_asym_id 
_pdbx_modification_feature.label_seq_id 
_pdbx_modification_feature.label_alt_id 
_pdbx_modification_feature.modified_residue_label_comp_id 
_pdbx_modification_feature.modified_residue_label_asym_id 
_pdbx_modification_feature.modified_residue_label_seq_id 
_pdbx_modification_feature.modified_residue_label_alt_id 
_pdbx_modification_feature.auth_comp_id 
_pdbx_modification_feature.auth_asym_id 
_pdbx_modification_feature.auth_seq_id 
_pdbx_modification_feature.PDB_ins_code 
_pdbx_modification_feature.symmetry 
_pdbx_modification_feature.modified_residue_auth_comp_id 
_pdbx_modification_feature.modified_residue_auth_asym_id 
_pdbx_modification_feature.modified_residue_auth_seq_id 
_pdbx_modification_feature.modified_residue_PDB_ins_code 
_pdbx_modification_feature.modified_residue_symmetry 
_pdbx_modification_feature.comp_id_linking_atom 
_pdbx_modification_feature.modified_residue_id_linking_atom 
_pdbx_modification_feature.modified_residue_id 
_pdbx_modification_feature.ref_pcm_id 
_pdbx_modification_feature.ref_comp_id 
_pdbx_modification_feature.type 
_pdbx_modification_feature.category 
1 NAG P .   A ASN A 280 A NAG A 615 ? 1_555 ASN A 387 ? 1_555 C1 ND2 ASN 1 NAG N-Glycosylation Carbohydrate       
2 CYS A 104 A CYS A 253 A CYS A 211 ? 1_555 CYS A 360 ? 1_555 SG SG  .   . .   None            'Disulfide bridge' 
3 CYS A 104 B CYS A 253 B CYS A 211 ? 1_555 CYS A 360 ? 1_555 SG SG  .   . .   None            'Disulfide bridge' 
4 CYS A 196 ? CYS A 226 ? CYS A 303 ? 1_555 CYS A 333 ? 1_555 SG SG  .   . .   None            'Disulfide bridge' 
5 CYS A 343 ? CYS A 367 ? CYS A 450 ? 1_555 CYS A 474 ? 1_555 SG SG  .   . .   None            'Disulfide bridge' 
# 
loop_
_struct_sheet.id 
_struct_sheet.type 
_struct_sheet.number_strands 
_struct_sheet.details 
AA1 ? 7 ? 
AA2 ? 2 ? 
AA3 ? 2 ? 
AA4 ? 3 ? 
AA5 ? 4 ? 
AA6 ? 4 ? 
# 
loop_
_struct_sheet_order.sheet_id 
_struct_sheet_order.range_id_1 
_struct_sheet_order.range_id_2 
_struct_sheet_order.offset 
_struct_sheet_order.sense 
AA1 1 2 ? parallel      
AA1 2 3 ? parallel      
AA1 3 4 ? parallel      
AA1 4 5 ? parallel      
AA1 5 6 ? parallel      
AA1 6 7 ? parallel      
AA2 1 2 ? anti-parallel 
AA3 1 2 ? anti-parallel 
AA4 1 2 ? anti-parallel 
AA4 2 3 ? anti-parallel 
AA5 1 2 ? anti-parallel 
AA5 2 3 ? anti-parallel 
AA5 3 4 ? anti-parallel 
AA6 1 2 ? anti-parallel 
AA6 2 3 ? anti-parallel 
AA6 3 4 ? anti-parallel 
# 
loop_
_struct_sheet_range.sheet_id 
_struct_sheet_range.id 
_struct_sheet_range.beg_label_comp_id 
_struct_sheet_range.beg_label_asym_id 
_struct_sheet_range.beg_label_seq_id 
_struct_sheet_range.pdbx_beg_PDB_ins_code 
_struct_sheet_range.end_label_comp_id 
_struct_sheet_range.end_label_asym_id 
_struct_sheet_range.end_label_seq_id 
_struct_sheet_range.pdbx_end_PDB_ins_code 
_struct_sheet_range.beg_auth_comp_id 
_struct_sheet_range.beg_auth_asym_id 
_struct_sheet_range.beg_auth_seq_id 
_struct_sheet_range.end_auth_comp_id 
_struct_sheet_range.end_auth_asym_id 
_struct_sheet_range.end_auth_seq_id 
AA1 1 PHE A 66  ? ASP A 67  ? PHE A 173 ASP A 174 
AA1 2 ARG A 113 ? ARG A 118 ? ARG A 220 ARG A 225 
AA1 3 VAL A 41  ? ASP A 46  ? VAL A 148 ASP A 153 
AA1 4 ILE A 142 ? ALA A 145 ? ILE A 249 ALA A 252 
AA1 5 ILE A 181 ? ALA A 185 ? ILE A 288 ALA A 292 
AA1 6 THR A 207 ? ALA A 213 ? THR A 314 ALA A 320 
AA1 7 ALA A 231 ? TYR A 234 ? ALA A 338 TYR A 341 
AA2 1 ILE A 244 ? ASP A 248 ? ILE A 351 ASP A 355 
AA2 2 LYS A 252 ? HIS A 257 ? LYS A 359 HIS A 364 
AA3 1 ALA A 305 ? THR A 306 ? ALA A 412 THR A 413 
AA3 2 LYS A 312 ? VAL A 313 ? LYS A 419 VAL A 420 
AA4 1 ARG A 341 ? ASP A 346 ? ARG A 448 ASP A 453 
AA4 2 GLY A 454 ? THR A 466 ? GLY A 561 THR A 573 
AA4 3 LYS A 352 ? ASP A 353 ? LYS A 459 ASP A 460 
AA5 1 ARG A 341 ? ASP A 346 ? ARG A 448 ASP A 453 
AA5 2 GLY A 454 ? THR A 466 ? GLY A 561 THR A 573 
AA5 3 ARG A 376 ? TYR A 388 ? ARG A 483 TYR A 495 
AA5 4 PHE A 421 ? THR A 428 ? PHE A 528 THR A 535 
AA6 1 ARG A 357 ? VAL A 364 ? ARG A 464 VAL A 471 
AA6 2 GLY A 438 ? ASN A 446 ? GLY A 545 ASN A 553 
AA6 3 LEU A 394 ? VAL A 399 ? LEU A 501 VAL A 506 
AA6 4 ARG A 405 ? LEU A 409 ? ARG A 512 LEU A 516 
# 
loop_
_pdbx_struct_sheet_hbond.sheet_id 
_pdbx_struct_sheet_hbond.range_id_1 
_pdbx_struct_sheet_hbond.range_id_2 
_pdbx_struct_sheet_hbond.range_1_label_atom_id 
_pdbx_struct_sheet_hbond.range_1_label_comp_id 
_pdbx_struct_sheet_hbond.range_1_label_asym_id 
_pdbx_struct_sheet_hbond.range_1_label_seq_id 
_pdbx_struct_sheet_hbond.range_1_PDB_ins_code 
_pdbx_struct_sheet_hbond.range_1_auth_atom_id 
_pdbx_struct_sheet_hbond.range_1_auth_comp_id 
_pdbx_struct_sheet_hbond.range_1_auth_asym_id 
_pdbx_struct_sheet_hbond.range_1_auth_seq_id 
_pdbx_struct_sheet_hbond.range_2_label_atom_id 
_pdbx_struct_sheet_hbond.range_2_label_comp_id 
_pdbx_struct_sheet_hbond.range_2_label_asym_id 
_pdbx_struct_sheet_hbond.range_2_label_seq_id 
_pdbx_struct_sheet_hbond.range_2_PDB_ins_code 
_pdbx_struct_sheet_hbond.range_2_auth_atom_id 
_pdbx_struct_sheet_hbond.range_2_auth_comp_id 
_pdbx_struct_sheet_hbond.range_2_auth_asym_id 
_pdbx_struct_sheet_hbond.range_2_auth_seq_id 
AA1 1 2 N PHE A 66  ? N PHE A 173 O ARG A 118 ? O ARG A 225 
AA1 2 3 O VAL A 117 ? O VAL A 224 N ILE A 44  ? N ILE A 151 
AA1 3 4 N LEU A 45  ? N LEU A 152 O SER A 144 ? O SER A 251 
AA1 4 5 N TYR A 143 ? N TYR A 250 O VAL A 183 ? O VAL A 290 
AA1 5 6 N PHE A 182 ? N PHE A 289 O LEU A 208 ? O LEU A 315 
AA1 6 7 N SER A 211 ? N SER A 318 O ALA A 231 ? O ALA A 338 
AA2 1 2 N THR A 246 ? N THR A 353 O THR A 254 ? O THR A 361 
AA3 1 2 N ALA A 305 ? N ALA A 412 O VAL A 313 ? O VAL A 420 
AA4 1 2 N ARG A 341 ? N ARG A 448 O GLY A 465 ? O GLY A 572 
AA4 2 3 O LEU A 456 ? O LEU A 563 N LYS A 352 ? N LYS A 459 
AA5 1 2 N ARG A 341 ? N ARG A 448 O GLY A 465 ? O GLY A 572 
AA5 2 3 O THR A 460 ? O THR A 567 N ARG A 383 ? N ARG A 490 
AA5 3 4 N ALA A 380 ? N ALA A 487 O THR A 428 ? O THR A 535 
AA6 1 2 N VAL A 360 ? N VAL A 467 O LEU A 442 ? O LEU A 549 
AA6 2 3 O GLU A 443 ? O GLU A 550 N HIS A 397 ? N HIS A 504 
AA6 3 4 N LEU A 398 ? N LEU A 505 O SER A 406 ? O SER A 513 
# 
_pdbx_entry_details.entry_id                   9QWC 
_pdbx_entry_details.nonpolymer_details         ? 
_pdbx_entry_details.sequence_details           ? 
_pdbx_entry_details.compound_details           ? 
_pdbx_entry_details.source_details             ? 
_pdbx_entry_details.has_ligand_of_interest     Y 
_pdbx_entry_details.has_protein_modification   Y 
# 
loop_
_pdbx_validate_torsion.id 
_pdbx_validate_torsion.PDB_model_num 
_pdbx_validate_torsion.auth_comp_id 
_pdbx_validate_torsion.auth_asym_id 
_pdbx_validate_torsion.auth_seq_id 
_pdbx_validate_torsion.PDB_ins_code 
_pdbx_validate_torsion.label_alt_id 
_pdbx_validate_torsion.phi 
_pdbx_validate_torsion.psi 
1  1 ARG A 130 ? ? -105.01 64.97   
2  1 ASP A 153 ? ? -164.90 -142.74 
3  1 ASP A 153 ? ? -164.70 -142.74 
4  1 ASN A 192 ? ? -98.59  45.35   
5  1 ALA A 203 ? ? -147.63 29.80   
6  1 CYS A 211 ? A 43.13   -131.41 
7  1 CYS A 211 ? B 40.45   -132.31 
8  1 ALA A 216 ? ? -112.82 73.19   
9  1 MET A 226 ? B -141.53 -2.48   
10 1 ASN A 243 ? ? 37.45   60.19   
11 1 ASP A 258 ? ? -87.17  49.35   
12 1 ALA A 267 ? ? -79.29  -167.78 
13 1 SER A 342 ? ? -152.99 -153.77 
14 1 GLN A 350 ? ? -125.12 -165.27 
15 1 GLU A 485 ? ? -108.47 -106.27 
16 1 ASP A 540 ? ? 75.47   -3.75   
# 
loop_
_pdbx_struct_special_symmetry.id 
_pdbx_struct_special_symmetry.PDB_model_num 
_pdbx_struct_special_symmetry.auth_asym_id 
_pdbx_struct_special_symmetry.auth_comp_id 
_pdbx_struct_special_symmetry.auth_seq_id 
_pdbx_struct_special_symmetry.PDB_ins_code 
_pdbx_struct_special_symmetry.label_asym_id 
_pdbx_struct_special_symmetry.label_comp_id 
_pdbx_struct_special_symmetry.label_seq_id 
1 1 A NA  605  ? F NA  . 
2 1 A HOH 1106 ? R HOH . 
# 
loop_
_space_group_symop.id 
_space_group_symop.operation_xyz 
1  x,y,z          
2  x-y,x,z+5/6    
3  y,-x+y,z+1/6   
4  -y,x-y,z+2/3   
5  -x+y,-x,z+1/3  
6  x-y,-y,-z      
7  -x,-x+y,-z+1/3 
8  -x,-y,z+1/2    
9  y,x,-z+2/3     
10 -y,-x,-z+1/6   
11 -x+y,y,-z+1/2  
12 x,x-y,-z+5/6   
# 
loop_
_pdbx_distant_solvent_atoms.id 
_pdbx_distant_solvent_atoms.PDB_model_num 
_pdbx_distant_solvent_atoms.auth_atom_id 
_pdbx_distant_solvent_atoms.label_alt_id 
_pdbx_distant_solvent_atoms.auth_asym_id 
_pdbx_distant_solvent_atoms.auth_comp_id 
_pdbx_distant_solvent_atoms.auth_seq_id 
_pdbx_distant_solvent_atoms.PDB_ins_code 
_pdbx_distant_solvent_atoms.neighbor_macromolecule_distance 
_pdbx_distant_solvent_atoms.neighbor_ligand_distance 
1 1 O ? A HOH 1164 ? 5.82 . 
2 1 O ? A HOH 1165 ? 5.87 . 
# 
loop_
_pdbx_unobs_or_zero_occ_residues.id 
_pdbx_unobs_or_zero_occ_residues.PDB_model_num 
_pdbx_unobs_or_zero_occ_residues.polymer_flag 
_pdbx_unobs_or_zero_occ_residues.occupancy_flag 
_pdbx_unobs_or_zero_occ_residues.auth_asym_id 
_pdbx_unobs_or_zero_occ_residues.auth_comp_id 
_pdbx_unobs_or_zero_occ_residues.auth_seq_id 
_pdbx_unobs_or_zero_occ_residues.PDB_ins_code 
_pdbx_unobs_or_zero_occ_residues.label_asym_id 
_pdbx_unobs_or_zero_occ_residues.label_comp_id 
_pdbx_unobs_or_zero_occ_residues.label_seq_id 
1 1 Y 1 A ASP 108 ? A ASP 1   
2 1 Y 1 A VAL 109 ? A VAL 2   
3 1 Y 1 A GLY 582 ? A GLY 475 
4 1 Y 1 A SER 583 ? A SER 476 
5 1 Y 1 A HIS 584 ? A HIS 477 
6 1 Y 1 A HIS 585 ? A HIS 478 
7 1 Y 1 A HIS 586 ? A HIS 479 
8 1 Y 1 A HIS 587 ? A HIS 480 
# 
loop_
_chem_comp_atom.comp_id 
_chem_comp_atom.atom_id 
_chem_comp_atom.type_symbol 
_chem_comp_atom.pdbx_aromatic_flag 
_chem_comp_atom.pdbx_stereo_config 
_chem_comp_atom.pdbx_ordinal 
A1JA1 C10  C  Y N 1   
A1JA1 N12  N  N N 2   
A1JA1 C13  C  N N 3   
A1JA1 C15  C  N N 4   
A1JA1 C17  C  N N 5   
A1JA1 C20  C  N N 6   
A1JA1 C21  C  N N 7   
A1JA1 C24  C  N N 8   
A1JA1 C26  C  N N 9   
A1JA1 C28  C  Y N 10  
A1JA1 C02  C  Y N 11  
A1JA1 C03  C  Y N 12  
A1JA1 C04  C  Y N 13  
A1JA1 C06  C  Y N 14  
A1JA1 C07  C  Y N 15  
A1JA1 C08  C  Y N 16  
A1JA1 C09  C  Y N 17  
A1JA1 C11  C  N N 18  
A1JA1 C14  C  N N 19  
A1JA1 C16  C  N N 20  
A1JA1 C18  C  N N 21  
A1JA1 C25  C  N N 22  
A1JA1 C27  C  N N 23  
A1JA1 C29  C  Y N 24  
A1JA1 C30  C  N N 25  
A1JA1 C32  C  N N 26  
A1JA1 C33  C  N N 27  
A1JA1 C34  C  N N 28  
A1JA1 C35  C  N N 29  
A1JA1 C37  C  N N 30  
A1JA1 C38  C  N N 31  
A1JA1 C40  C  N N 32  
A1JA1 C41  C  N N 33  
A1JA1 C42  C  Y N 34  
A1JA1 C43  C  Y N 35  
A1JA1 N19  N  N N 36  
A1JA1 N22  N  N N 37  
A1JA1 N31  N  N N 38  
A1JA1 N36  N  N N 39  
A1JA1 O23  O  N N 40  
A1JA1 O39  O  N N 41  
A1JA1 CL01 CL N N 42  
A1JA1 CL05 CL N N 43  
A1JA1 H132 H  N N 44  
A1JA1 H131 H  N N 45  
A1JA1 H151 H  N N 46  
A1JA1 H171 H  N N 47  
A1JA1 H172 H  N N 48  
A1JA1 H212 H  N N 49  
A1JA1 H211 H  N N 50  
A1JA1 H242 H  N N 51  
A1JA1 H241 H  N N 52  
A1JA1 H262 H  N N 53  
A1JA1 H261 H  N N 54  
A1JA1 H281 H  N N 55  
A1JA1 H031 H  N N 56  
A1JA1 H061 H  N N 57  
A1JA1 H091 H  N N 58  
A1JA1 H111 H  N N 59  
A1JA1 H112 H  N N 60  
A1JA1 H141 H  N N 61  
A1JA1 H142 H  N N 62  
A1JA1 H161 H  N N 63  
A1JA1 H181 H  N N 64  
A1JA1 H182 H  N N 65  
A1JA1 H252 H  N N 66  
A1JA1 H251 H  N N 67  
A1JA1 H272 H  N N 68  
A1JA1 H271 H  N N 69  
A1JA1 H302 H  N N 70  
A1JA1 H301 H  N N 71  
A1JA1 H321 H  N N 72  
A1JA1 H322 H  N N 73  
A1JA1 H331 H  N N 74  
A1JA1 H332 H  N N 75  
A1JA1 H341 H  N N 76  
A1JA1 H352 H  N N 77  
A1JA1 H351 H  N N 78  
A1JA1 H381 H  N N 79  
A1JA1 H383 H  N N 80  
A1JA1 H382 H  N N 81  
A1JA1 H402 H  N N 82  
A1JA1 H401 H  N N 83  
A1JA1 H411 H  N N 84  
A1JA1 H412 H  N N 85  
A1JA1 H421 H  N N 86  
A1JA1 H431 H  N N 87  
A1JA1 H221 H  N N 88  
A1JA1 H2   H  N N 89  
A1JA1 H361 H  N N 90  
ALA   N    N  N N 91  
ALA   CA   C  N S 92  
ALA   C    C  N N 93  
ALA   O    O  N N 94  
ALA   CB   C  N N 95  
ALA   OXT  O  N N 96  
ALA   H    H  N N 97  
ALA   H2   H  N N 98  
ALA   HA   H  N N 99  
ALA   HB1  H  N N 100 
ALA   HB2  H  N N 101 
ALA   HB3  H  N N 102 
ALA   HXT  H  N N 103 
ARG   N    N  N N 104 
ARG   CA   C  N S 105 
ARG   C    C  N N 106 
ARG   O    O  N N 107 
ARG   CB   C  N N 108 
ARG   CG   C  N N 109 
ARG   CD   C  N N 110 
ARG   NE   N  N N 111 
ARG   CZ   C  N N 112 
ARG   NH1  N  N N 113 
ARG   NH2  N  N N 114 
ARG   OXT  O  N N 115 
ARG   H    H  N N 116 
ARG   H2   H  N N 117 
ARG   HA   H  N N 118 
ARG   HB2  H  N N 119 
ARG   HB3  H  N N 120 
ARG   HG2  H  N N 121 
ARG   HG3  H  N N 122 
ARG   HD2  H  N N 123 
ARG   HD3  H  N N 124 
ARG   HE   H  N N 125 
ARG   HH11 H  N N 126 
ARG   HH12 H  N N 127 
ARG   HH21 H  N N 128 
ARG   HH22 H  N N 129 
ARG   HXT  H  N N 130 
ASN   N    N  N N 131 
ASN   CA   C  N S 132 
ASN   C    C  N N 133 
ASN   O    O  N N 134 
ASN   CB   C  N N 135 
ASN   CG   C  N N 136 
ASN   OD1  O  N N 137 
ASN   ND2  N  N N 138 
ASN   OXT  O  N N 139 
ASN   H    H  N N 140 
ASN   H2   H  N N 141 
ASN   HA   H  N N 142 
ASN   HB2  H  N N 143 
ASN   HB3  H  N N 144 
ASN   HD21 H  N N 145 
ASN   HD22 H  N N 146 
ASN   HXT  H  N N 147 
ASP   N    N  N N 148 
ASP   CA   C  N S 149 
ASP   C    C  N N 150 
ASP   O    O  N N 151 
ASP   CB   C  N N 152 
ASP   CG   C  N N 153 
ASP   OD1  O  N N 154 
ASP   OD2  O  N N 155 
ASP   OXT  O  N N 156 
ASP   H    H  N N 157 
ASP   H2   H  N N 158 
ASP   HA   H  N N 159 
ASP   HB2  H  N N 160 
ASP   HB3  H  N N 161 
ASP   HD2  H  N N 162 
ASP   HXT  H  N N 163 
CA    CA   CA N N 164 
CL    CL   CL N N 165 
CYS   N    N  N N 166 
CYS   CA   C  N R 167 
CYS   C    C  N N 168 
CYS   O    O  N N 169 
CYS   CB   C  N N 170 
CYS   SG   S  N N 171 
CYS   OXT  O  N N 172 
CYS   H    H  N N 173 
CYS   H2   H  N N 174 
CYS   HA   H  N N 175 
CYS   HB2  H  N N 176 
CYS   HB3  H  N N 177 
CYS   HG   H  N N 178 
CYS   HXT  H  N N 179 
DMS   S    S  N N 180 
DMS   O    O  N N 181 
DMS   C1   C  N N 182 
DMS   C2   C  N N 183 
DMS   H11  H  N N 184 
DMS   H12  H  N N 185 
DMS   H13  H  N N 186 
DMS   H21  H  N N 187 
DMS   H22  H  N N 188 
DMS   H23  H  N N 189 
GLN   N    N  N N 190 
GLN   CA   C  N S 191 
GLN   C    C  N N 192 
GLN   O    O  N N 193 
GLN   CB   C  N N 194 
GLN   CG   C  N N 195 
GLN   CD   C  N N 196 
GLN   OE1  O  N N 197 
GLN   NE2  N  N N 198 
GLN   OXT  O  N N 199 
GLN   H    H  N N 200 
GLN   H2   H  N N 201 
GLN   HA   H  N N 202 
GLN   HB2  H  N N 203 
GLN   HB3  H  N N 204 
GLN   HG2  H  N N 205 
GLN   HG3  H  N N 206 
GLN   HE21 H  N N 207 
GLN   HE22 H  N N 208 
GLN   HXT  H  N N 209 
GLU   N    N  N N 210 
GLU   CA   C  N S 211 
GLU   C    C  N N 212 
GLU   O    O  N N 213 
GLU   CB   C  N N 214 
GLU   CG   C  N N 215 
GLU   CD   C  N N 216 
GLU   OE1  O  N N 217 
GLU   OE2  O  N N 218 
GLU   OXT  O  N N 219 
GLU   H    H  N N 220 
GLU   H2   H  N N 221 
GLU   HA   H  N N 222 
GLU   HB2  H  N N 223 
GLU   HB3  H  N N 224 
GLU   HG2  H  N N 225 
GLU   HG3  H  N N 226 
GLU   HE2  H  N N 227 
GLU   HXT  H  N N 228 
GLY   N    N  N N 229 
GLY   CA   C  N N 230 
GLY   C    C  N N 231 
GLY   O    O  N N 232 
GLY   OXT  O  N N 233 
GLY   H    H  N N 234 
GLY   H2   H  N N 235 
GLY   HA2  H  N N 236 
GLY   HA3  H  N N 237 
GLY   HXT  H  N N 238 
HIS   N    N  N N 239 
HIS   CA   C  N S 240 
HIS   C    C  N N 241 
HIS   O    O  N N 242 
HIS   CB   C  N N 243 
HIS   CG   C  Y N 244 
HIS   ND1  N  Y N 245 
HIS   CD2  C  Y N 246 
HIS   CE1  C  Y N 247 
HIS   NE2  N  Y N 248 
HIS   OXT  O  N N 249 
HIS   H    H  N N 250 
HIS   H2   H  N N 251 
HIS   HA   H  N N 252 
HIS   HB2  H  N N 253 
HIS   HB3  H  N N 254 
HIS   HD1  H  N N 255 
HIS   HD2  H  N N 256 
HIS   HE1  H  N N 257 
HIS   HE2  H  N N 258 
HIS   HXT  H  N N 259 
HOH   O    O  N N 260 
HOH   H1   H  N N 261 
HOH   H2   H  N N 262 
ILE   N    N  N N 263 
ILE   CA   C  N S 264 
ILE   C    C  N N 265 
ILE   O    O  N N 266 
ILE   CB   C  N S 267 
ILE   CG1  C  N N 268 
ILE   CG2  C  N N 269 
ILE   CD1  C  N N 270 
ILE   OXT  O  N N 271 
ILE   H    H  N N 272 
ILE   H2   H  N N 273 
ILE   HA   H  N N 274 
ILE   HB   H  N N 275 
ILE   HG12 H  N N 276 
ILE   HG13 H  N N 277 
ILE   HG21 H  N N 278 
ILE   HG22 H  N N 279 
ILE   HG23 H  N N 280 
ILE   HD11 H  N N 281 
ILE   HD12 H  N N 282 
ILE   HD13 H  N N 283 
ILE   HXT  H  N N 284 
LEU   N    N  N N 285 
LEU   CA   C  N S 286 
LEU   C    C  N N 287 
LEU   O    O  N N 288 
LEU   CB   C  N N 289 
LEU   CG   C  N N 290 
LEU   CD1  C  N N 291 
LEU   CD2  C  N N 292 
LEU   OXT  O  N N 293 
LEU   H    H  N N 294 
LEU   H2   H  N N 295 
LEU   HA   H  N N 296 
LEU   HB2  H  N N 297 
LEU   HB3  H  N N 298 
LEU   HG   H  N N 299 
LEU   HD11 H  N N 300 
LEU   HD12 H  N N 301 
LEU   HD13 H  N N 302 
LEU   HD21 H  N N 303 
LEU   HD22 H  N N 304 
LEU   HD23 H  N N 305 
LEU   HXT  H  N N 306 
LYS   N    N  N N 307 
LYS   CA   C  N S 308 
LYS   C    C  N N 309 
LYS   O    O  N N 310 
LYS   CB   C  N N 311 
LYS   CG   C  N N 312 
LYS   CD   C  N N 313 
LYS   CE   C  N N 314 
LYS   NZ   N  N N 315 
LYS   OXT  O  N N 316 
LYS   H    H  N N 317 
LYS   H2   H  N N 318 
LYS   HA   H  N N 319 
LYS   HB2  H  N N 320 
LYS   HB3  H  N N 321 
LYS   HG2  H  N N 322 
LYS   HG3  H  N N 323 
LYS   HD2  H  N N 324 
LYS   HD3  H  N N 325 
LYS   HE2  H  N N 326 
LYS   HE3  H  N N 327 
LYS   HZ1  H  N N 328 
LYS   HZ2  H  N N 329 
LYS   HZ3  H  N N 330 
LYS   HXT  H  N N 331 
MET   N    N  N N 332 
MET   CA   C  N S 333 
MET   C    C  N N 334 
MET   O    O  N N 335 
MET   CB   C  N N 336 
MET   CG   C  N N 337 
MET   SD   S  N N 338 
MET   CE   C  N N 339 
MET   OXT  O  N N 340 
MET   H    H  N N 341 
MET   H2   H  N N 342 
MET   HA   H  N N 343 
MET   HB2  H  N N 344 
MET   HB3  H  N N 345 
MET   HG2  H  N N 346 
MET   HG3  H  N N 347 
MET   HE1  H  N N 348 
MET   HE2  H  N N 349 
MET   HE3  H  N N 350 
MET   HXT  H  N N 351 
NA    NA   NA N N 352 
NAG   C1   C  N R 353 
NAG   C2   C  N R 354 
NAG   C3   C  N R 355 
NAG   C4   C  N S 356 
NAG   C5   C  N R 357 
NAG   C6   C  N N 358 
NAG   C7   C  N N 359 
NAG   C8   C  N N 360 
NAG   N2   N  N N 361 
NAG   O1   O  N N 362 
NAG   O3   O  N N 363 
NAG   O4   O  N N 364 
NAG   O5   O  N N 365 
NAG   O6   O  N N 366 
NAG   O7   O  N N 367 
NAG   H1   H  N N 368 
NAG   H2   H  N N 369 
NAG   H3   H  N N 370 
NAG   H4   H  N N 371 
NAG   H5   H  N N 372 
NAG   H61  H  N N 373 
NAG   H62  H  N N 374 
NAG   H81  H  N N 375 
NAG   H82  H  N N 376 
NAG   H83  H  N N 377 
NAG   HN2  H  N N 378 
NAG   HO1  H  N N 379 
NAG   HO3  H  N N 380 
NAG   HO4  H  N N 381 
NAG   HO6  H  N N 382 
PHE   N    N  N N 383 
PHE   CA   C  N S 384 
PHE   C    C  N N 385 
PHE   O    O  N N 386 
PHE   CB   C  N N 387 
PHE   CG   C  Y N 388 
PHE   CD1  C  Y N 389 
PHE   CD2  C  Y N 390 
PHE   CE1  C  Y N 391 
PHE   CE2  C  Y N 392 
PHE   CZ   C  Y N 393 
PHE   OXT  O  N N 394 
PHE   H    H  N N 395 
PHE   H2   H  N N 396 
PHE   HA   H  N N 397 
PHE   HB2  H  N N 398 
PHE   HB3  H  N N 399 
PHE   HD1  H  N N 400 
PHE   HD2  H  N N 401 
PHE   HE1  H  N N 402 
PHE   HE2  H  N N 403 
PHE   HZ   H  N N 404 
PHE   HXT  H  N N 405 
PRO   N    N  N N 406 
PRO   CA   C  N S 407 
PRO   C    C  N N 408 
PRO   O    O  N N 409 
PRO   CB   C  N N 410 
PRO   CG   C  N N 411 
PRO   CD   C  N N 412 
PRO   OXT  O  N N 413 
PRO   H    H  N N 414 
PRO   HA   H  N N 415 
PRO   HB2  H  N N 416 
PRO   HB3  H  N N 417 
PRO   HG2  H  N N 418 
PRO   HG3  H  N N 419 
PRO   HD2  H  N N 420 
PRO   HD3  H  N N 421 
PRO   HXT  H  N N 422 
SER   N    N  N N 423 
SER   CA   C  N S 424 
SER   C    C  N N 425 
SER   O    O  N N 426 
SER   CB   C  N N 427 
SER   OG   O  N N 428 
SER   OXT  O  N N 429 
SER   H    H  N N 430 
SER   H2   H  N N 431 
SER   HA   H  N N 432 
SER   HB2  H  N N 433 
SER   HB3  H  N N 434 
SER   HG   H  N N 435 
SER   HXT  H  N N 436 
THR   N    N  N N 437 
THR   CA   C  N S 438 
THR   C    C  N N 439 
THR   O    O  N N 440 
THR   CB   C  N R 441 
THR   OG1  O  N N 442 
THR   CG2  C  N N 443 
THR   OXT  O  N N 444 
THR   H    H  N N 445 
THR   H2   H  N N 446 
THR   HA   H  N N 447 
THR   HB   H  N N 448 
THR   HG1  H  N N 449 
THR   HG21 H  N N 450 
THR   HG22 H  N N 451 
THR   HG23 H  N N 452 
THR   HXT  H  N N 453 
TRP   N    N  N N 454 
TRP   CA   C  N S 455 
TRP   C    C  N N 456 
TRP   O    O  N N 457 
TRP   CB   C  N N 458 
TRP   CG   C  Y N 459 
TRP   CD1  C  Y N 460 
TRP   CD2  C  Y N 461 
TRP   NE1  N  Y N 462 
TRP   CE2  C  Y N 463 
TRP   CE3  C  Y N 464 
TRP   CZ2  C  Y N 465 
TRP   CZ3  C  Y N 466 
TRP   CH2  C  Y N 467 
TRP   OXT  O  N N 468 
TRP   H    H  N N 469 
TRP   H2   H  N N 470 
TRP   HA   H  N N 471 
TRP   HB2  H  N N 472 
TRP   HB3  H  N N 473 
TRP   HD1  H  N N 474 
TRP   HE1  H  N N 475 
TRP   HE3  H  N N 476 
TRP   HZ2  H  N N 477 
TRP   HZ3  H  N N 478 
TRP   HH2  H  N N 479 
TRP   HXT  H  N N 480 
TYR   N    N  N N 481 
TYR   CA   C  N S 482 
TYR   C    C  N N 483 
TYR   O    O  N N 484 
TYR   CB   C  N N 485 
TYR   CG   C  Y N 486 
TYR   CD1  C  Y N 487 
TYR   CD2  C  Y N 488 
TYR   CE1  C  Y N 489 
TYR   CE2  C  Y N 490 
TYR   CZ   C  Y N 491 
TYR   OH   O  N N 492 
TYR   OXT  O  N N 493 
TYR   H    H  N N 494 
TYR   H2   H  N N 495 
TYR   HA   H  N N 496 
TYR   HB2  H  N N 497 
TYR   HB3  H  N N 498 
TYR   HD1  H  N N 499 
TYR   HD2  H  N N 500 
TYR   HE1  H  N N 501 
TYR   HE2  H  N N 502 
TYR   HH   H  N N 503 
TYR   HXT  H  N N 504 
VAL   N    N  N N 505 
VAL   CA   C  N S 506 
VAL   C    C  N N 507 
VAL   O    O  N N 508 
VAL   CB   C  N N 509 
VAL   CG1  C  N N 510 
VAL   CG2  C  N N 511 
VAL   OXT  O  N N 512 
VAL   H    H  N N 513 
VAL   H2   H  N N 514 
VAL   HA   H  N N 515 
VAL   HB   H  N N 516 
VAL   HG11 H  N N 517 
VAL   HG12 H  N N 518 
VAL   HG13 H  N N 519 
VAL   HG21 H  N N 520 
VAL   HG22 H  N N 521 
VAL   HG23 H  N N 522 
VAL   HXT  H  N N 523 
# 
loop_
_chem_comp_bond.comp_id 
_chem_comp_bond.atom_id_1 
_chem_comp_bond.atom_id_2 
_chem_comp_bond.value_order 
_chem_comp_bond.pdbx_aromatic_flag 
_chem_comp_bond.pdbx_stereo_config 
_chem_comp_bond.pdbx_ordinal 
A1JA1 N22  C21  sing N N 1   
A1JA1 O23  C20  doub N N 2   
A1JA1 C21  C20  sing N N 3   
A1JA1 C20  N19  sing N N 4   
A1JA1 N19  C18  sing N N 5   
A1JA1 N19  C24  sing N N 6   
A1JA1 C18  C17  sing N N 7   
A1JA1 C24  C25  sing N N 8   
A1JA1 C17  C16  sing N N 9   
A1JA1 C25  C16  sing N N 10  
A1JA1 C16  C15  sing N N 11  
A1JA1 C14  C15  sing N N 12  
A1JA1 C14  C13  sing N N 13  
A1JA1 C15  C26  sing N N 14  
A1JA1 C13  N12  sing N N 15  
A1JA1 C26  C27  sing N N 16  
A1JA1 N12  C11  sing N N 17  
A1JA1 N12  C27  sing N N 18  
A1JA1 CL05 C04  sing N N 19  
A1JA1 C11  C10  sing N N 20  
A1JA1 C04  C06  doub Y N 21  
A1JA1 C04  C03  sing Y N 22  
A1JA1 C06  C07  sing Y N 23  
A1JA1 C09  C10  doub Y N 24  
A1JA1 C09  C08  sing Y N 25  
A1JA1 C10  C28  sing Y N 26  
A1JA1 C03  C02  doub Y N 27  
A1JA1 C07  C08  sing N N 28  
A1JA1 C07  C43  doub Y N 29  
A1JA1 C08  C42  doub Y N 30  
A1JA1 C28  C29  doub Y N 31  
A1JA1 C02  C43  sing Y N 32  
A1JA1 C02  CL01 sing N N 33  
A1JA1 C42  C29  sing Y N 34  
A1JA1 C29  C30  sing N N 35  
A1JA1 C32  C33  sing N N 36  
A1JA1 C32  N31  sing N N 37  
A1JA1 C30  N31  sing N N 38  
A1JA1 C33  C34  sing N N 39  
A1JA1 N31  C41  sing N N 40  
A1JA1 C34  C35  sing N N 41  
A1JA1 C34  C40  sing N N 42  
A1JA1 C41  C40  sing N N 43  
A1JA1 C35  N36  sing N N 44  
A1JA1 N36  C37  sing N N 45  
A1JA1 O39  C37  doub N N 46  
A1JA1 C37  C38  sing N N 47  
A1JA1 C13  H132 sing N N 48  
A1JA1 C13  H131 sing N N 49  
A1JA1 C15  H151 sing N N 50  
A1JA1 C17  H171 sing N N 51  
A1JA1 C17  H172 sing N N 52  
A1JA1 C21  H212 sing N N 53  
A1JA1 C21  H211 sing N N 54  
A1JA1 C24  H242 sing N N 55  
A1JA1 C24  H241 sing N N 56  
A1JA1 C26  H262 sing N N 57  
A1JA1 C26  H261 sing N N 58  
A1JA1 C28  H281 sing N N 59  
A1JA1 C03  H031 sing N N 60  
A1JA1 C06  H061 sing N N 61  
A1JA1 C09  H091 sing N N 62  
A1JA1 C11  H111 sing N N 63  
A1JA1 C11  H112 sing N N 64  
A1JA1 C14  H141 sing N N 65  
A1JA1 C14  H142 sing N N 66  
A1JA1 C16  H161 sing N N 67  
A1JA1 C18  H181 sing N N 68  
A1JA1 C18  H182 sing N N 69  
A1JA1 C25  H252 sing N N 70  
A1JA1 C25  H251 sing N N 71  
A1JA1 C27  H272 sing N N 72  
A1JA1 C27  H271 sing N N 73  
A1JA1 C30  H302 sing N N 74  
A1JA1 C30  H301 sing N N 75  
A1JA1 C32  H321 sing N N 76  
A1JA1 C32  H322 sing N N 77  
A1JA1 C33  H331 sing N N 78  
A1JA1 C33  H332 sing N N 79  
A1JA1 C34  H341 sing N N 80  
A1JA1 C35  H352 sing N N 81  
A1JA1 C35  H351 sing N N 82  
A1JA1 C38  H381 sing N N 83  
A1JA1 C38  H383 sing N N 84  
A1JA1 C38  H382 sing N N 85  
A1JA1 C40  H402 sing N N 86  
A1JA1 C40  H401 sing N N 87  
A1JA1 C41  H411 sing N N 88  
A1JA1 C41  H412 sing N N 89  
A1JA1 C42  H421 sing N N 90  
A1JA1 C43  H431 sing N N 91  
A1JA1 N22  H221 sing N N 92  
A1JA1 N22  H2   sing N N 93  
A1JA1 N36  H361 sing N N 94  
ALA   N    CA   sing N N 95  
ALA   N    H    sing N N 96  
ALA   N    H2   sing N N 97  
ALA   CA   C    sing N N 98  
ALA   CA   CB   sing N N 99  
ALA   CA   HA   sing N N 100 
ALA   C    O    doub N N 101 
ALA   C    OXT  sing N N 102 
ALA   CB   HB1  sing N N 103 
ALA   CB   HB2  sing N N 104 
ALA   CB   HB3  sing N N 105 
ALA   OXT  HXT  sing N N 106 
ARG   N    CA   sing N N 107 
ARG   N    H    sing N N 108 
ARG   N    H2   sing N N 109 
ARG   CA   C    sing N N 110 
ARG   CA   CB   sing N N 111 
ARG   CA   HA   sing N N 112 
ARG   C    O    doub N N 113 
ARG   C    OXT  sing N N 114 
ARG   CB   CG   sing N N 115 
ARG   CB   HB2  sing N N 116 
ARG   CB   HB3  sing N N 117 
ARG   CG   CD   sing N N 118 
ARG   CG   HG2  sing N N 119 
ARG   CG   HG3  sing N N 120 
ARG   CD   NE   sing N N 121 
ARG   CD   HD2  sing N N 122 
ARG   CD   HD3  sing N N 123 
ARG   NE   CZ   sing N N 124 
ARG   NE   HE   sing N N 125 
ARG   CZ   NH1  sing N N 126 
ARG   CZ   NH2  doub N N 127 
ARG   NH1  HH11 sing N N 128 
ARG   NH1  HH12 sing N N 129 
ARG   NH2  HH21 sing N N 130 
ARG   NH2  HH22 sing N N 131 
ARG   OXT  HXT  sing N N 132 
ASN   N    CA   sing N N 133 
ASN   N    H    sing N N 134 
ASN   N    H2   sing N N 135 
ASN   CA   C    sing N N 136 
ASN   CA   CB   sing N N 137 
ASN   CA   HA   sing N N 138 
ASN   C    O    doub N N 139 
ASN   C    OXT  sing N N 140 
ASN   CB   CG   sing N N 141 
ASN   CB   HB2  sing N N 142 
ASN   CB   HB3  sing N N 143 
ASN   CG   OD1  doub N N 144 
ASN   CG   ND2  sing N N 145 
ASN   ND2  HD21 sing N N 146 
ASN   ND2  HD22 sing N N 147 
ASN   OXT  HXT  sing N N 148 
ASP   N    CA   sing N N 149 
ASP   N    H    sing N N 150 
ASP   N    H2   sing N N 151 
ASP   CA   C    sing N N 152 
ASP   CA   CB   sing N N 153 
ASP   CA   HA   sing N N 154 
ASP   C    O    doub N N 155 
ASP   C    OXT  sing N N 156 
ASP   CB   CG   sing N N 157 
ASP   CB   HB2  sing N N 158 
ASP   CB   HB3  sing N N 159 
ASP   CG   OD1  doub N N 160 
ASP   CG   OD2  sing N N 161 
ASP   OD2  HD2  sing N N 162 
ASP   OXT  HXT  sing N N 163 
CYS   N    CA   sing N N 164 
CYS   N    H    sing N N 165 
CYS   N    H2   sing N N 166 
CYS   CA   C    sing N N 167 
CYS   CA   CB   sing N N 168 
CYS   CA   HA   sing N N 169 
CYS   C    O    doub N N 170 
CYS   C    OXT  sing N N 171 
CYS   CB   SG   sing N N 172 
CYS   CB   HB2  sing N N 173 
CYS   CB   HB3  sing N N 174 
CYS   SG   HG   sing N N 175 
CYS   OXT  HXT  sing N N 176 
DMS   S    O    doub N N 177 
DMS   S    C1   sing N N 178 
DMS   S    C2   sing N N 179 
DMS   C1   H11  sing N N 180 
DMS   C1   H12  sing N N 181 
DMS   C1   H13  sing N N 182 
DMS   C2   H21  sing N N 183 
DMS   C2   H22  sing N N 184 
DMS   C2   H23  sing N N 185 
GLN   N    CA   sing N N 186 
GLN   N    H    sing N N 187 
GLN   N    H2   sing N N 188 
GLN   CA   C    sing N N 189 
GLN   CA   CB   sing N N 190 
GLN   CA   HA   sing N N 191 
GLN   C    O    doub N N 192 
GLN   C    OXT  sing N N 193 
GLN   CB   CG   sing N N 194 
GLN   CB   HB2  sing N N 195 
GLN   CB   HB3  sing N N 196 
GLN   CG   CD   sing N N 197 
GLN   CG   HG2  sing N N 198 
GLN   CG   HG3  sing N N 199 
GLN   CD   OE1  doub N N 200 
GLN   CD   NE2  sing N N 201 
GLN   NE2  HE21 sing N N 202 
GLN   NE2  HE22 sing N N 203 
GLN   OXT  HXT  sing N N 204 
GLU   N    CA   sing N N 205 
GLU   N    H    sing N N 206 
GLU   N    H2   sing N N 207 
GLU   CA   C    sing N N 208 
GLU   CA   CB   sing N N 209 
GLU   CA   HA   sing N N 210 
GLU   C    O    doub N N 211 
GLU   C    OXT  sing N N 212 
GLU   CB   CG   sing N N 213 
GLU   CB   HB2  sing N N 214 
GLU   CB   HB3  sing N N 215 
GLU   CG   CD   sing N N 216 
GLU   CG   HG2  sing N N 217 
GLU   CG   HG3  sing N N 218 
GLU   CD   OE1  doub N N 219 
GLU   CD   OE2  sing N N 220 
GLU   OE2  HE2  sing N N 221 
GLU   OXT  HXT  sing N N 222 
GLY   N    CA   sing N N 223 
GLY   N    H    sing N N 224 
GLY   N    H2   sing N N 225 
GLY   CA   C    sing N N 226 
GLY   CA   HA2  sing N N 227 
GLY   CA   HA3  sing N N 228 
GLY   C    O    doub N N 229 
GLY   C    OXT  sing N N 230 
GLY   OXT  HXT  sing N N 231 
HIS   N    CA   sing N N 232 
HIS   N    H    sing N N 233 
HIS   N    H2   sing N N 234 
HIS   CA   C    sing N N 235 
HIS   CA   CB   sing N N 236 
HIS   CA   HA   sing N N 237 
HIS   C    O    doub N N 238 
HIS   C    OXT  sing N N 239 
HIS   CB   CG   sing N N 240 
HIS   CB   HB2  sing N N 241 
HIS   CB   HB3  sing N N 242 
HIS   CG   ND1  sing Y N 243 
HIS   CG   CD2  doub Y N 244 
HIS   ND1  CE1  doub Y N 245 
HIS   ND1  HD1  sing N N 246 
HIS   CD2  NE2  sing Y N 247 
HIS   CD2  HD2  sing N N 248 
HIS   CE1  NE2  sing Y N 249 
HIS   CE1  HE1  sing N N 250 
HIS   NE2  HE2  sing N N 251 
HIS   OXT  HXT  sing N N 252 
HOH   O    H1   sing N N 253 
HOH   O    H2   sing N N 254 
ILE   N    CA   sing N N 255 
ILE   N    H    sing N N 256 
ILE   N    H2   sing N N 257 
ILE   CA   C    sing N N 258 
ILE   CA   CB   sing N N 259 
ILE   CA   HA   sing N N 260 
ILE   C    O    doub N N 261 
ILE   C    OXT  sing N N 262 
ILE   CB   CG1  sing N N 263 
ILE   CB   CG2  sing N N 264 
ILE   CB   HB   sing N N 265 
ILE   CG1  CD1  sing N N 266 
ILE   CG1  HG12 sing N N 267 
ILE   CG1  HG13 sing N N 268 
ILE   CG2  HG21 sing N N 269 
ILE   CG2  HG22 sing N N 270 
ILE   CG2  HG23 sing N N 271 
ILE   CD1  HD11 sing N N 272 
ILE   CD1  HD12 sing N N 273 
ILE   CD1  HD13 sing N N 274 
ILE   OXT  HXT  sing N N 275 
LEU   N    CA   sing N N 276 
LEU   N    H    sing N N 277 
LEU   N    H2   sing N N 278 
LEU   CA   C    sing N N 279 
LEU   CA   CB   sing N N 280 
LEU   CA   HA   sing N N 281 
LEU   C    O    doub N N 282 
LEU   C    OXT  sing N N 283 
LEU   CB   CG   sing N N 284 
LEU   CB   HB2  sing N N 285 
LEU   CB   HB3  sing N N 286 
LEU   CG   CD1  sing N N 287 
LEU   CG   CD2  sing N N 288 
LEU   CG   HG   sing N N 289 
LEU   CD1  HD11 sing N N 290 
LEU   CD1  HD12 sing N N 291 
LEU   CD1  HD13 sing N N 292 
LEU   CD2  HD21 sing N N 293 
LEU   CD2  HD22 sing N N 294 
LEU   CD2  HD23 sing N N 295 
LEU   OXT  HXT  sing N N 296 
LYS   N    CA   sing N N 297 
LYS   N    H    sing N N 298 
LYS   N    H2   sing N N 299 
LYS   CA   C    sing N N 300 
LYS   CA   CB   sing N N 301 
LYS   CA   HA   sing N N 302 
LYS   C    O    doub N N 303 
LYS   C    OXT  sing N N 304 
LYS   CB   CG   sing N N 305 
LYS   CB   HB2  sing N N 306 
LYS   CB   HB3  sing N N 307 
LYS   CG   CD   sing N N 308 
LYS   CG   HG2  sing N N 309 
LYS   CG   HG3  sing N N 310 
LYS   CD   CE   sing N N 311 
LYS   CD   HD2  sing N N 312 
LYS   CD   HD3  sing N N 313 
LYS   CE   NZ   sing N N 314 
LYS   CE   HE2  sing N N 315 
LYS   CE   HE3  sing N N 316 
LYS   NZ   HZ1  sing N N 317 
LYS   NZ   HZ2  sing N N 318 
LYS   NZ   HZ3  sing N N 319 
LYS   OXT  HXT  sing N N 320 
MET   N    CA   sing N N 321 
MET   N    H    sing N N 322 
MET   N    H2   sing N N 323 
MET   CA   C    sing N N 324 
MET   CA   CB   sing N N 325 
MET   CA   HA   sing N N 326 
MET   C    O    doub N N 327 
MET   C    OXT  sing N N 328 
MET   CB   CG   sing N N 329 
MET   CB   HB2  sing N N 330 
MET   CB   HB3  sing N N 331 
MET   CG   SD   sing N N 332 
MET   CG   HG2  sing N N 333 
MET   CG   HG3  sing N N 334 
MET   SD   CE   sing N N 335 
MET   CE   HE1  sing N N 336 
MET   CE   HE2  sing N N 337 
MET   CE   HE3  sing N N 338 
MET   OXT  HXT  sing N N 339 
NAG   C1   C2   sing N N 340 
NAG   C1   O1   sing N N 341 
NAG   C1   O5   sing N N 342 
NAG   C1   H1   sing N N 343 
NAG   C2   C3   sing N N 344 
NAG   C2   N2   sing N N 345 
NAG   C2   H2   sing N N 346 
NAG   C3   C4   sing N N 347 
NAG   C3   O3   sing N N 348 
NAG   C3   H3   sing N N 349 
NAG   C4   C5   sing N N 350 
NAG   C4   O4   sing N N 351 
NAG   C4   H4   sing N N 352 
NAG   C5   C6   sing N N 353 
NAG   C5   O5   sing N N 354 
NAG   C5   H5   sing N N 355 
NAG   C6   O6   sing N N 356 
NAG   C6   H61  sing N N 357 
NAG   C6   H62  sing N N 358 
NAG   C7   C8   sing N N 359 
NAG   C7   N2   sing N N 360 
NAG   C7   O7   doub N N 361 
NAG   C8   H81  sing N N 362 
NAG   C8   H82  sing N N 363 
NAG   C8   H83  sing N N 364 
NAG   N2   HN2  sing N N 365 
NAG   O1   HO1  sing N N 366 
NAG   O3   HO3  sing N N 367 
NAG   O4   HO4  sing N N 368 
NAG   O6   HO6  sing N N 369 
PHE   N    CA   sing N N 370 
PHE   N    H    sing N N 371 
PHE   N    H2   sing N N 372 
PHE   CA   C    sing N N 373 
PHE   CA   CB   sing N N 374 
PHE   CA   HA   sing N N 375 
PHE   C    O    doub N N 376 
PHE   C    OXT  sing N N 377 
PHE   CB   CG   sing N N 378 
PHE   CB   HB2  sing N N 379 
PHE   CB   HB3  sing N N 380 
PHE   CG   CD1  doub Y N 381 
PHE   CG   CD2  sing Y N 382 
PHE   CD1  CE1  sing Y N 383 
PHE   CD1  HD1  sing N N 384 
PHE   CD2  CE2  doub Y N 385 
PHE   CD2  HD2  sing N N 386 
PHE   CE1  CZ   doub Y N 387 
PHE   CE1  HE1  sing N N 388 
PHE   CE2  CZ   sing Y N 389 
PHE   CE2  HE2  sing N N 390 
PHE   CZ   HZ   sing N N 391 
PHE   OXT  HXT  sing N N 392 
PRO   N    CA   sing N N 393 
PRO   N    CD   sing N N 394 
PRO   N    H    sing N N 395 
PRO   CA   C    sing N N 396 
PRO   CA   CB   sing N N 397 
PRO   CA   HA   sing N N 398 
PRO   C    O    doub N N 399 
PRO   C    OXT  sing N N 400 
PRO   CB   CG   sing N N 401 
PRO   CB   HB2  sing N N 402 
PRO   CB   HB3  sing N N 403 
PRO   CG   CD   sing N N 404 
PRO   CG   HG2  sing N N 405 
PRO   CG   HG3  sing N N 406 
PRO   CD   HD2  sing N N 407 
PRO   CD   HD3  sing N N 408 
PRO   OXT  HXT  sing N N 409 
SER   N    CA   sing N N 410 
SER   N    H    sing N N 411 
SER   N    H2   sing N N 412 
SER   CA   C    sing N N 413 
SER   CA   CB   sing N N 414 
SER   CA   HA   sing N N 415 
SER   C    O    doub N N 416 
SER   C    OXT  sing N N 417 
SER   CB   OG   sing N N 418 
SER   CB   HB2  sing N N 419 
SER   CB   HB3  sing N N 420 
SER   OG   HG   sing N N 421 
SER   OXT  HXT  sing N N 422 
THR   N    CA   sing N N 423 
THR   N    H    sing N N 424 
THR   N    H2   sing N N 425 
THR   CA   C    sing N N 426 
THR   CA   CB   sing N N 427 
THR   CA   HA   sing N N 428 
THR   C    O    doub N N 429 
THR   C    OXT  sing N N 430 
THR   CB   OG1  sing N N 431 
THR   CB   CG2  sing N N 432 
THR   CB   HB   sing N N 433 
THR   OG1  HG1  sing N N 434 
THR   CG2  HG21 sing N N 435 
THR   CG2  HG22 sing N N 436 
THR   CG2  HG23 sing N N 437 
THR   OXT  HXT  sing N N 438 
TRP   N    CA   sing N N 439 
TRP   N    H    sing N N 440 
TRP   N    H2   sing N N 441 
TRP   CA   C    sing N N 442 
TRP   CA   CB   sing N N 443 
TRP   CA   HA   sing N N 444 
TRP   C    O    doub N N 445 
TRP   C    OXT  sing N N 446 
TRP   CB   CG   sing N N 447 
TRP   CB   HB2  sing N N 448 
TRP   CB   HB3  sing N N 449 
TRP   CG   CD1  doub Y N 450 
TRP   CG   CD2  sing Y N 451 
TRP   CD1  NE1  sing Y N 452 
TRP   CD1  HD1  sing N N 453 
TRP   CD2  CE2  doub Y N 454 
TRP   CD2  CE3  sing Y N 455 
TRP   NE1  CE2  sing Y N 456 
TRP   NE1  HE1  sing N N 457 
TRP   CE2  CZ2  sing Y N 458 
TRP   CE3  CZ3  doub Y N 459 
TRP   CE3  HE3  sing N N 460 
TRP   CZ2  CH2  doub Y N 461 
TRP   CZ2  HZ2  sing N N 462 
TRP   CZ3  CH2  sing Y N 463 
TRP   CZ3  HZ3  sing N N 464 
TRP   CH2  HH2  sing N N 465 
TRP   OXT  HXT  sing N N 466 
TYR   N    CA   sing N N 467 
TYR   N    H    sing N N 468 
TYR   N    H2   sing N N 469 
TYR   CA   C    sing N N 470 
TYR   CA   CB   sing N N 471 
TYR   CA   HA   sing N N 472 
TYR   C    O    doub N N 473 
TYR   C    OXT  sing N N 474 
TYR   CB   CG   sing N N 475 
TYR   CB   HB2  sing N N 476 
TYR   CB   HB3  sing N N 477 
TYR   CG   CD1  doub Y N 478 
TYR   CG   CD2  sing Y N 479 
TYR   CD1  CE1  sing Y N 480 
TYR   CD1  HD1  sing N N 481 
TYR   CD2  CE2  doub Y N 482 
TYR   CD2  HD2  sing N N 483 
TYR   CE1  CZ   doub Y N 484 
TYR   CE1  HE1  sing N N 485 
TYR   CE2  CZ   sing Y N 486 
TYR   CE2  HE2  sing N N 487 
TYR   CZ   OH   sing N N 488 
TYR   OH   HH   sing N N 489 
TYR   OXT  HXT  sing N N 490 
VAL   N    CA   sing N N 491 
VAL   N    H    sing N N 492 
VAL   N    H2   sing N N 493 
VAL   CA   C    sing N N 494 
VAL   CA   CB   sing N N 495 
VAL   CA   HA   sing N N 496 
VAL   C    O    doub N N 497 
VAL   C    OXT  sing N N 498 
VAL   CB   CG1  sing N N 499 
VAL   CB   CG2  sing N N 500 
VAL   CB   HB   sing N N 501 
VAL   CG1  HG11 sing N N 502 
VAL   CG1  HG12 sing N N 503 
VAL   CG1  HG13 sing N N 504 
VAL   CG2  HG21 sing N N 505 
VAL   CG2  HG22 sing N N 506 
VAL   CG2  HG23 sing N N 507 
VAL   OXT  HXT  sing N N 508 
# 
loop_
_pdbx_audit_support.funding_organization 
_pdbx_audit_support.country 
_pdbx_audit_support.grant_number 
_pdbx_audit_support.ordinal 
'Austrian Science Fund' Austria 'M 2730-B' 1 
'Austrian Science Fund' Austria P26_P36648 2 
# 
_pdbx_initial_refinement_model.id               1 
_pdbx_initial_refinement_model.entity_id_list   ? 
_pdbx_initial_refinement_model.type             'experimental model' 
_pdbx_initial_refinement_model.source_name      PDB 
_pdbx_initial_refinement_model.accession_code   7QY0 
_pdbx_initial_refinement_model.details          ? 
# 
_space_group.name_H-M_alt     'P 65 2 2' 
_space_group.name_Hall        'P 65 2 (x,y,z+1/12)' 
_space_group.IT_number        179 
_space_group.crystal_system   hexagonal 
_space_group.id               1 
# 
_atom_sites.entry_id                    9QWC 
_atom_sites.Cartn_transf_matrix[1][1]   ? 
_atom_sites.Cartn_transf_matrix[1][2]   ? 
_atom_sites.Cartn_transf_matrix[1][3]   ? 
_atom_sites.Cartn_transf_matrix[2][1]   ? 
_atom_sites.Cartn_transf_matrix[2][2]   ? 
_atom_sites.Cartn_transf_matrix[2][3]   ? 
_atom_sites.Cartn_transf_matrix[3][1]   ? 
_atom_sites.Cartn_transf_matrix[3][2]   ? 
_atom_sites.Cartn_transf_matrix[3][3]   ? 
_atom_sites.Cartn_transf_vector[1]      ? 
_atom_sites.Cartn_transf_vector[2]      ? 
_atom_sites.Cartn_transf_vector[3]      ? 
_atom_sites.Cartn_transform_axes        ? 
_atom_sites.fract_transf_matrix[1][1]   0.007620 
_atom_sites.fract_transf_matrix[1][2]   0.004399 
_atom_sites.fract_transf_matrix[1][3]   0.000000 
_atom_sites.fract_transf_matrix[2][1]   0.000000 
_atom_sites.fract_transf_matrix[2][2]   0.008799 
_atom_sites.fract_transf_matrix[2][3]   0.000000 
_atom_sites.fract_transf_matrix[3][1]   0.000000 
_atom_sites.fract_transf_matrix[3][2]   0.000000 
_atom_sites.fract_transf_matrix[3][3]   0.006434 
_atom_sites.fract_transf_vector[1]      0.00000 
_atom_sites.fract_transf_vector[2]      0.00000 
_atom_sites.fract_transf_vector[3]      0.00000 
_atom_sites.solution_primary            ? 
_atom_sites.solution_secondary          ? 
_atom_sites.solution_hydrogens          ? 
_atom_sites.special_details             ? 
# 
loop_
_atom_type.symbol 
_atom_type.scat_dispersion_real 
_atom_type.scat_dispersion_imag 
_atom_type.scat_Cromer_Mann_a1 
_atom_type.scat_Cromer_Mann_a2 
_atom_type.scat_Cromer_Mann_a3 
_atom_type.scat_Cromer_Mann_a4 
_atom_type.scat_Cromer_Mann_b1 
_atom_type.scat_Cromer_Mann_b2 
_atom_type.scat_Cromer_Mann_b3 
_atom_type.scat_Cromer_Mann_b4 
_atom_type.scat_Cromer_Mann_c 
_atom_type.scat_source 
_atom_type.scat_dispersion_source 
C  ? ? 3.54356  2.42580 ? ? 25.62398 1.50364  ? ? 0.0 
;2-Gaussian fit: Grosse-Kunstleve RW, Sauter NK, Adams PD: Newsletter of the IUCr Commission on Crystallographic Computing 2004, 3, 22-31.
;
? 
CA ? ? 16.26893 3.65395 ? ? 3.58509  77.28589 ? ? 0.0 
;2-Gaussian fit: Grosse-Kunstleve RW, Sauter NK, Adams PD: Newsletter of the IUCr Commission on Crystallographic Computing 2004, 3, 22-31.
;
? 
CL ? ? 9.50761  7.44341 ? ? 1.04373  23.83732 ? ? 0.0 
;2-Gaussian fit: Grosse-Kunstleve RW, Sauter NK, Adams PD: Newsletter of the IUCr Commission on Crystallographic Computing 2004, 3, 22-31.
;
? 
H  ? ? 0.51345  0.48472 ? ? 24.73122 6.32584  ? ? 0.0 
;2-Gaussian fit: Grosse-Kunstleve RW, Sauter NK, Adams PD: Newsletter of the IUCr Commission on Crystallographic Computing 2004, 3, 22-31.
;
? 
N  ? ? 4.01032  2.96436 ? ? 19.97189 1.75589  ? ? 0.0 
;2-Gaussian fit: Grosse-Kunstleve RW, Sauter NK, Adams PD: Newsletter of the IUCr Commission on Crystallographic Computing 2004, 3, 22-31.
;
? 
NA ? ? 9.38062  1.54875 ? ? 3.38349  72.32734 ? ? 0.0 
;2-Gaussian fit: Grosse-Kunstleve RW, Sauter NK, Adams PD: Newsletter of the IUCr Commission on Crystallographic Computing 2004, 3, 22-31.
;
? 
O  ? ? 4.49882  3.47563 ? ? 15.80542 1.70748  ? ? 0.0 
;2-Gaussian fit: Grosse-Kunstleve RW, Sauter NK, Adams PD: Newsletter of the IUCr Commission on Crystallographic Computing 2004, 3, 22-31.
;
? 
S  ? ? 9.55732  6.39887 ? ? 1.23737  29.19336 ? ? 0.0 
;2-Gaussian fit: Grosse-Kunstleve RW, Sauter NK, Adams PD: Newsletter of the IUCr Commission on Crystallographic Computing 2004, 3, 22-31.
;
? 
# 
loop_
_atom_site.group_PDB 
_atom_site.id 
_atom_site.type_symbol 
_atom_site.label_atom_id 
_atom_site.label_alt_id 
_atom_site.label_comp_id 
_atom_site.label_asym_id 
_atom_site.label_entity_id 
_atom_site.label_seq_id 
_atom_site.pdbx_PDB_ins_code 
_atom_site.Cartn_x 
_atom_site.Cartn_y 
_atom_site.Cartn_z 
_atom_site.occupancy 
_atom_site.B_iso_or_equiv 
_atom_site.pdbx_formal_charge 
_atom_site.auth_seq_id 
_atom_site.auth_comp_id 
_atom_site.auth_asym_id 
_atom_site.auth_atom_id 
_atom_site.pdbx_PDB_model_num 
ATOM   1    N  N    . TYR   A 1 3   ? 7.93698  -32.17668 -16.77638 1.000 54.32288 ? 110  TYR   A N    1 
ATOM   2    C  CA   . TYR   A 1 3   ? 9.38873  -32.07326 -16.92194 1.000 53.66720 ? 110  TYR   A CA   1 
ATOM   3    C  C    . TYR   A 1 3   ? 9.86687  -32.74669 -18.20312 1.000 53.41331 ? 110  TYR   A C    1 
ATOM   4    O  O    . TYR   A 1 3   ? 9.44540  -33.86327 -18.50620 1.000 55.19252 ? 110  TYR   A O    1 
ATOM   5    C  CB   . TYR   A 1 3   ? 10.11118 -32.70625 -15.72288 1.000 52.24814 ? 110  TYR   A CB   1 
ATOM   6    C  CG   . TYR   A 1 3   ? 11.60721 -32.70657 -15.91799 1.000 50.39182 ? 110  TYR   A CG   1 
ATOM   7    C  CD1  . TYR   A 1 3   ? 12.31477 -31.51650 -15.88723 1.000 49.21295 ? 110  TYR   A CD1  1 
ATOM   8    C  CD2  . TYR   A 1 3   ? 12.30751 -33.88313 -16.17183 1.000 48.96204 ? 110  TYR   A CD2  1 
ATOM   9    C  CE1  . TYR   A 1 3   ? 13.66506 -31.48913 -16.08747 1.000 47.89611 ? 110  TYR   A CE1  1 
ATOM   10   C  CE2  . TYR   A 1 3   ? 13.68342 -33.86534 -16.37091 1.000 46.92581 ? 110  TYR   A CE2  1 
ATOM   11   C  CZ   . TYR   A 1 3   ? 14.34350 -32.65789 -16.33569 1.000 47.07908 ? 110  TYR   A CZ   1 
ATOM   12   O  OH   . TYR   A 1 3   ? 15.69726 -32.58956 -16.53880 1.000 48.14207 ? 110  TYR   A OH   1 
ATOM   13   H  HA   . TYR   A 1 3   ? 9.62033  -31.13204 -16.95888 1.000 64.40064 ? 110  TYR   A HA   1 
ATOM   14   H  HB2  . TYR   A 1 3   ? 9.90732  -32.19932 -14.92141 1.000 62.69777 ? 110  TYR   A HB2  1 
ATOM   15   H  HB3  . TYR   A 1 3   ? 9.81608  -33.62438 -15.61874 1.000 62.69777 ? 110  TYR   A HB3  1 
ATOM   16   H  HD1  . TYR   A 1 3   ? 11.86135 -30.72047 -15.72707 1.000 59.05554 ? 110  TYR   A HD1  1 
ATOM   17   H  HD2  . TYR   A 1 3   ? 11.84888 -34.69134 -16.20867 1.000 58.75445 ? 110  TYR   A HD2  1 
ATOM   18   H  HE1  . TYR   A 1 3   ? 14.12459 -30.68121 -16.05592 1.000 57.47533 ? 110  TYR   A HE1  1 
ATOM   19   H  HE2  . TYR   A 1 3   ? 14.14953 -34.65518 -16.52514 1.000 56.31098 ? 110  TYR   A HE2  1 
ATOM   20   H  HH   . TYR   A 1 3   ? 15.97255 -33.30456 -16.88317 1.000 57.77048 ? 110  TYR   A HH   1 
ATOM   21   N  N    . GLN   A 1 4   ? 10.76418 -32.09062 -18.94028 1.000 51.42518 ? 111  GLN   A N    1 
ATOM   22   C  CA   . GLN   A 1 4   ? 11.33239 -32.64968 -20.16366 1.000 48.13743 ? 111  GLN   A CA   1 
ATOM   23   C  C    . GLN   A 1 4   ? 12.81380 -32.93777 -19.94608 1.000 43.12563 ? 111  GLN   A C    1 
ATOM   24   O  O    . GLN   A 1 4   ? 13.60237 -32.02656 -19.66508 1.000 41.29875 ? 111  GLN   A O    1 
ATOM   25   C  CB   . GLN   A 1 4   ? 11.12580 -31.70702 -21.34929 1.000 49.75692 ? 111  GLN   A CB   1 
ATOM   26   C  CG   . GLN   A 1 4   ? 9.65632  -31.34513 -21.60655 1.000 51.48713 ? 111  GLN   A CG   1 
ATOM   27   C  CD   . GLN   A 1 4   ? 8.74687  -32.56116 -21.71466 1.000 52.28104 ? 111  GLN   A CD   1 
ATOM   28   O  OE1  . GLN   A 1 4   ? 9.05384  -33.52166 -22.42038 0.000 52.22081 ? 111  GLN   A OE1  1 
ATOM   29   N  NE2  . GLN   A 1 4   ? 7.62214  -32.52273 -21.00618 0.000 52.22090 ? 111  GLN   A NE2  1 
ATOM   30   H  H    . GLN   A 1 4   ? 11.06270 -31.30758 -18.74705 1.000 61.71021 ? 111  GLN   A H    1 
ATOM   31   H  HA   . GLN   A 1 4   ? 10.89122 -33.48974 -20.36505 1.000 57.76491 ? 111  GLN   A HA   1 
ATOM   32   H  HB2  . GLN   A 1 4   ? 11.60791 -30.88266 -21.17932 1.000 59.70830 ? 111  GLN   A HB2  1 
ATOM   33   H  HB3  . GLN   A 1 4   ? 11.46975 -32.13350 -22.14974 1.000 59.70830 ? 111  GLN   A HB3  1 
ATOM   34   H  HG2  . GLN   A 1 4   ? 9.33486  -30.79726 -20.87348 1.000 61.78456 ? 111  GLN   A HG2  1 
ATOM   35   H  HG3  . GLN   A 1 4   ? 9.59544  -30.85286 -22.44014 1.000 61.78456 ? 111  GLN   A HG3  1 
ATOM   36   H  HE21 . GLN   A 1 4   ? 7.44268  -31.83555 -20.52124 0.000 62.66507 ? 111  GLN   A HE21 1 
ATOM   37   H  HE22 . GLN   A 1 4   ? 7.07424  -33.18507 -21.03295 0.000 62.66507 ? 111  GLN   A HE22 1 
ATOM   38   N  N    . GLU   A 1 5   ? 13.19054 -34.20084 -20.07412 1.000 39.66484 ? 112  GLU   A N    1 
ATOM   39   C  CA   . GLU   A 1 5   ? 14.57441 -34.54916 -19.85499 1.000 38.31492 ? 112  GLU   A CA   1 
ATOM   40   C  C    . GLU   A 1 5   ? 15.44999 -33.98251 -20.96944 1.000 33.29230 ? 112  GLU   A C    1 
ATOM   41   O  O    . GLU   A 1 5   ? 14.97286 -33.66978 -22.06649 1.000 33.21029 ? 112  GLU   A O    1 
ATOM   42   C  CB   . GLU   A 1 5   ? 14.74782 -36.05768 -19.76372 1.000 42.09160 ? 112  GLU   A CB   1 
ATOM   43   C  CG   . GLU   A 1 5   ? 14.68084 -36.77349 -21.08578 1.000 44.85979 ? 112  GLU   A CG   1 
ATOM   44   C  CD   . GLU   A 1 5   ? 14.80658 -38.26276 -20.90481 1.000 47.12508 ? 112  GLU   A CD   1 
ATOM   45   O  OE1  . GLU   A 1 5   ? 14.90094 -38.69748 -19.73734 1.000 45.86656 ? 112  GLU   A OE1  1 
ATOM   46   O  OE2  . GLU   A 1 5   ? 14.80831 -38.99144 -21.91860 1.000 50.03337 ? 112  GLU   A OE2  1 
ATOM   47   H  H    . GLU   A 1 5   ? 12.67343 -34.85576 -20.28213 1.000 47.59781 ? 112  GLU   A H    1 
ATOM   48   H  HA   . GLU   A 1 5   ? 14.86919 -34.16850 -19.01291 1.000 45.97791 ? 112  GLU   A HA   1 
ATOM   49   H  HB2  . GLU   A 1 5   ? 15.61498 -36.24600 -19.37197 1.000 50.50992 ? 112  GLU   A HB2  1 
ATOM   50   H  HB3  . GLU   A 1 5   ? 14.04432 -36.41616 -19.20026 1.000 50.50992 ? 112  GLU   A HB3  1 
ATOM   51   H  HG2  . GLU   A 1 5   ? 13.82881 -36.58705 -21.51027 1.000 53.83175 ? 112  GLU   A HG2  1 
ATOM   52   H  HG3  . GLU   A 1 5   ? 15.40729 -36.47113 -21.65301 1.000 53.83175 ? 112  GLU   A HG3  1 
ATOM   53   N  N    . PRO   A 1 6   ? 16.74301 -33.85081 -20.70598 1.000 30.88235 ? 113  PRO   A N    1 
ATOM   54   C  CA   . PRO   A 1 6   ? 17.63186 -33.20080 -21.66940 1.000 28.23204 ? 113  PRO   A CA   1 
ATOM   55   C  C    . PRO   A 1 6   ? 17.64725 -33.90596 -23.00944 1.000 27.47359 ? 113  PRO   A C    1 
ATOM   56   O  O    . PRO   A 1 6   ? 17.53340 -35.12845 -23.09903 1.000 27.09057 ? 113  PRO   A O    1 
ATOM   57   C  CB   . PRO   A 1 6   ? 19.00183 -33.28501 -20.99161 1.000 28.58633 ? 113  PRO   A CB   1 
ATOM   58   C  CG   . PRO   A 1 6   ? 18.68592 -33.32515 -19.53580 1.000 29.45215 ? 113  PRO   A CG   1 
ATOM   59   C  CD   . PRO   A 1 6   ? 17.43068 -34.14365 -19.43694 1.000 30.22875 ? 113  PRO   A CD   1 
ATOM   60   H  HA   . PRO   A 1 6   ? 17.36849 -32.27594 -21.79655 1.000 33.87845 ? 113  PRO   A HA   1 
ATOM   61   H  HB2  . PRO   A 1 6   ? 19.46386 -34.09046 -21.27209 1.000 34.30359 ? 113  PRO   A HB2  1 
ATOM   62   H  HB3  . PRO   A 1 6   ? 19.53239 -32.50386 -21.21348 1.000 34.30359 ? 113  PRO   A HB3  1 
ATOM   63   H  HG2  . PRO   A 1 6   ? 19.41332 -33.74494 -19.05044 1.000 35.34258 ? 113  PRO   A HG2  1 
ATOM   64   H  HG3  . PRO   A 1 6   ? 18.54090 -32.42550 -19.20337 1.000 35.34258 ? 113  PRO   A HG3  1 
ATOM   65   H  HD2  . PRO   A 1 6   ? 17.63812 -35.08851 -19.36549 1.000 36.27450 ? 113  PRO   A HD2  1 
ATOM   66   H  HD3  . PRO   A 1 6   ? 16.89349 -33.86371 -18.67935 1.000 36.27450 ? 113  PRO   A HD3  1 
ATOM   67   N  N    . THR   A 1 7   ? 17.82974 -33.10807 -24.05579 1.000 27.56645 ? 114  THR   A N    1 
ATOM   68   C  CA   . THR   A 1 7   ? 17.89194 -33.58756 -25.42696 1.000 27.47993 ? 114  THR   A CA   1 
ATOM   69   C  C    . THR   A 1 7   ? 19.31450 -33.74844 -25.94522 1.000 25.55993 ? 114  THR   A C    1 
ATOM   70   O  O    . THR   A 1 7   ? 19.49487 -34.10674 -27.11482 1.000 26.26839 ? 114  THR   A O    1 
ATOM   71   C  CB   . THR   A 1 7   ? 17.13432 -32.61817 -26.32309 1.000 29.43384 ? 114  THR   A CB   1 
ATOM   72   O  OG1  . THR   A 1 7   ? 17.68591 -31.30977 -26.14133 1.000 30.99175 ? 114  THR   A OG1  1 
ATOM   73   C  CG2  . THR   A 1 7   ? 15.65681 -32.60121 -25.94641 1.000 32.34830 ? 114  THR   A CG2  1 
ATOM   74   H  H    . THR   A 1 7   ? 17.92322 -32.25551 -23.99262 1.000 33.07973 ? 114  THR   A H    1 
ATOM   75   H  HA   . THR   A 1 7   ? 17.46937 -34.45935 -25.47517 1.000 32.97592 ? 114  THR   A HA   1 
ATOM   76   H  HB   . THR   A 1 7   ? 17.20827 -32.88510 -27.25270 1.000 35.32061 ? 114  THR   A HB   1 
ATOM   77   H  HG1  . THR   A 1 7   ? 17.15499 -30.73039 -26.43806 1.000 37.19010 ? 114  THR   A HG1  1 
ATOM   78   H  HG21 . THR   A 1 7   ? 15.17320 -31.99362 -26.52767 1.000 38.81796 ? 114  THR   A HG21 1 
ATOM   79   H  HG22 . THR   A 1 7   ? 15.28085 -33.49068 -26.03805 1.000 38.81796 ? 114  THR   A HG22 1 
ATOM   80   H  HG23 . THR   A 1 7   ? 15.55200 -32.30826 -25.02767 1.000 38.81796 ? 114  THR   A HG23 1 
ATOM   81   N  N    . ASP   A 1 8   ? 20.32298 -33.50483 -25.11226 1.000 25.31111 ? 115  ASP   A N    1 
ATOM   82   C  CA   . ASP   A 1 8   ? 21.70411 -33.52306 -25.57029 1.000 23.69312 ? 115  ASP   A CA   1 
ATOM   83   C  C    . ASP   A 1 8   ? 22.06792 -34.88048 -26.17535 1.000 24.76103 ? 115  ASP   A C    1 
ATOM   84   O  O    . ASP   A 1 8   ? 21.59656 -35.93165 -25.71783 1.000 24.84253 ? 115  ASP   A O    1 
ATOM   85   C  CB   . ASP   A 1 8   ? 22.63724 -33.19434 -24.40283 1.000 23.01392 ? 115  ASP   A CB   1 
ATOM   86   C  CG   . ASP   A 1 8   ? 22.28745 -31.87598 -23.74081 1.000 23.82452 ? 115  ASP   A CG   1 
ATOM   87   O  OD1  . ASP   A 1 8   ? 21.15415 -31.77242 -23.21917 1.000 24.90233 ? 115  ASP   A OD1  1 
ATOM   88   O  OD2  . ASP   A 1 8   ? 23.12681 -30.94436 -23.75142 1.000 23.87508 ? 115  ASP   A OD2  1 
ATOM   89   H  H    . ASP   A 1 8   ? 20.23263 -33.32617 -24.27589 1.000 30.37333 ? 115  ASP   A H    1 
ATOM   90   H  HA   . ASP   A 1 8   ? 21.82334 -32.85816 -26.26641 1.000 28.43175 ? 115  ASP   A HA   1 
ATOM   91   H  HB2  . ASP   A 1 8   ? 22.56994 -33.89472 -23.73512 1.000 27.61671 ? 115  ASP   A HB2  1 
ATOM   92   H  HB3  . ASP   A 1 8   ? 23.54816 -33.13514 -24.73088 1.000 27.61671 ? 115  ASP   A HB3  1 
ATOM   93   N  N    . PRO   A 1 9   ? 22.94352 -34.89053 -27.18317 1.000 24.80955 ? 116  PRO   A N    1 
ATOM   94   C  CA   . PRO   A 1 9   ? 23.14840 -36.12596 -27.95530 1.000 26.29098 ? 116  PRO   A CA   1 
ATOM   95   C  C    . PRO   A 1 9   ? 23.73739 -37.26715 -27.15367 1.000 25.49869 ? 116  PRO   A C    1 
ATOM   96   O  O    . PRO   A 1 9   ? 23.48141 -38.43366 -27.48125 1.000 25.83925 ? 116  PRO   A O    1 
ATOM   97   C  CB   . PRO   A 1 9   ? 24.09424 -35.68501 -29.08602 1.000 27.25364 ? 116  PRO   A CB   1 
ATOM   98   C  CG   . PRO   A 1 9   ? 24.71642 -34.40780 -28.61363 1.000 26.83522 ? 116  PRO   A CG   1 
ATOM   99   C  CD   . PRO   A 1 9   ? 23.68016 -33.74950 -27.75331 1.000 25.10089 ? 116  PRO   A CD   1 
ATOM   100  H  HA   . PRO   A 1 9   ? 22.30149 -36.41082 -28.33278 1.000 31.54918 ? 116  PRO   A HA   1 
ATOM   101  H  HB2  . PRO   A 1 9   ? 24.77041 -36.36504 -29.23182 1.000 32.70437 ? 116  PRO   A HB2  1 
ATOM   102  H  HB3  . PRO   A 1 9   ? 23.58718 -35.54137 -29.90037 1.000 32.70437 ? 116  PRO   A HB3  1 
ATOM   103  H  HG2  . PRO   A 1 9   ? 25.51672 -34.60233 -28.10122 1.000 32.20226 ? 116  PRO   A HG2  1 
ATOM   104  H  HG3  . PRO   A 1 9   ? 24.93765 -33.84910 -29.37508 1.000 32.20226 ? 116  PRO   A HG3  1 
ATOM   105  H  HD2  . PRO   A 1 9   ? 24.09606 -33.22201 -27.05354 1.000 30.12107 ? 116  PRO   A HD2  1 
ATOM   106  H  HD3  . PRO   A 1 9   ? 23.09314 -33.19028 -28.28584 1.000 30.12107 ? 116  PRO   A HD3  1 
ATOM   107  N  N    . LYS   A 1 10  ? 24.52229 -36.98507 -26.11805 1.000 23.41029 ? 117  LYS   A N    1 
ATOM   108  C  CA   . LYS   A 1 10  ? 25.10657 -38.05112 -25.31438 1.000 23.77534 ? 117  LYS   A CA   1 
ATOM   109  C  C    . LYS   A 1 10  ? 24.43009 -38.22153 -23.96470 1.000 23.63015 ? 117  LYS   A C    1 
ATOM   110  O  O    . LYS   A 1 10  ? 24.88795 -39.02999 -23.15235 1.000 22.84924 ? 117  LYS   A O    1 
ATOM   111  C  CB   . LYS   A 1 10  ? 26.60282 -37.80928 -25.15046 1.000 26.47185 ? 117  LYS   A CB   1 
ATOM   112  C  CG   . LYS   A 1 10  ? 27.28406 -37.88155 -26.51861 1.000 30.86745 ? 117  LYS   A CG   1 
ATOM   113  C  CD   . LYS   A 1 10  ? 28.74103 -37.79384 -26.36245 1.000 35.72878 ? 117  LYS   A CD   1 
ATOM   114  C  CE   . LYS   A 1 10  ? 29.43515 -39.12478 -26.49930 0.000 36.21999 ? 117  LYS   A CE   1 
ATOM   115  N  NZ   . LYS   A 1 10  ? 29.46619 -39.61332 -27.90278 0.000 36.47169 ? 117  LYS   A NZ   1 
ATOM   116  H  H    . LYS   A 1 10  ? 24.72866 -36.18970 -25.86427 1.000 28.09235 ? 117  LYS   A H    1 
ATOM   117  H  HA   . LYS   A 1 10  ? 24.99519 -38.89235 -25.78429 1.000 28.53041 ? 117  LYS   A HA   1 
ATOM   118  H  HB2  . LYS   A 1 10  ? 26.75343 -36.92955 -24.77061 1.000 31.76622 ? 117  LYS   A HB2  1 
ATOM   119  H  HB3  . LYS   A 1 10  ? 26.98396 -38.48948 -24.57343 1.000 31.76622 ? 117  LYS   A HB3  1 
ATOM   120  H  HG2  . LYS   A 1 10  ? 27.06773 -38.72451 -26.94700 1.000 37.04094 ? 117  LYS   A HG2  1 
ATOM   121  H  HG3  . LYS   A 1 10  ? 26.98582 -37.14235 -27.07136 1.000 37.04094 ? 117  LYS   A HG3  1 
ATOM   122  H  HD2  . LYS   A 1 10  ? 29.09548 -37.20201 -27.04436 1.000 42.87454 ? 117  LYS   A HD2  1 
ATOM   123  H  HD3  . LYS   A 1 10  ? 28.94241 -37.44259 -25.48099 1.000 42.87454 ? 117  LYS   A HD3  1 
ATOM   124  H  HE2  . LYS   A 1 10  ? 30.35092 -39.03737 -26.19170 0.000 43.46399 ? 117  LYS   A HE2  1 
ATOM   125  H  HE3  . LYS   A 1 10  ? 28.96635 -39.78300 -25.96277 0.000 43.46399 ? 117  LYS   A HE3  1 
ATOM   126  H  HZ1  . LYS   A 1 10  ? 29.83780 -40.42136 -27.93567 0.000 43.76603 ? 117  LYS   A HZ1  1 
ATOM   127  H  HZ2  . LYS   A 1 10  ? 28.63854 -39.66265 -28.22629 0.000 43.76603 ? 117  LYS   A HZ2  1 
ATOM   128  H  HZ3  . LYS   A 1 10  ? 29.94130 -39.05610 -28.40862 0.000 43.76603 ? 117  LYS   A HZ3  1 
ATOM   129  N  N    . PHE   A 1 11  ? 23.32105 -37.53260 -23.71952 1.000 23.86713 ? 118  PHE   A N    1 
ATOM   130  C  CA   . PHE   A 1 11  ? 22.60865 -37.78297 -22.47204 1.000 23.57297 ? 118  PHE   A CA   1 
ATOM   131  C  C    . PHE   A 1 11  ? 22.18453 -39.23862 -22.34647 1.000 24.09823 ? 118  PHE   A C    1 
ATOM   132  O  O    . PHE   A 1 11  ? 22.32013 -39.79991 -21.24381 1.000 24.54259 ? 118  PHE   A O    1 
ATOM   133  C  CB   . PHE   A 1 11  ? 21.40426 -36.85022 -22.33937 1.000 24.95799 ? 118  PHE   A CB   1 
ATOM   134  C  CG   . PHE   A 1 11  ? 20.58815 -37.11979 -21.10941 1.000 25.00962 ? 118  PHE   A CG   1 
ATOM   135  C  CD1  . PHE   A 1 11  ? 21.13020 -36.90640 -19.85533 1.000 24.40904 ? 118  PHE   A CD1  1 
ATOM   136  C  CD2  . PHE   A 1 11  ? 19.29722 -37.60294 -21.20157 1.000 26.72615 ? 118  PHE   A CD2  1 
ATOM   137  C  CE1  . PHE   A 1 11  ? 20.39460 -37.16554 -18.70869 1.000 25.87591 ? 118  PHE   A CE1  1 
ATOM   138  C  CE2  . PHE   A 1 11  ? 18.56090 -37.86258 -20.06256 1.000 27.03263 ? 118  PHE   A CE2  1 
ATOM   139  C  CZ   . PHE   A 1 11  ? 19.11150 -37.64031 -18.81408 1.000 27.11060 ? 118  PHE   A CZ   1 
ATOM   140  H  H    . PHE   A 1 11  ? 22.97346 -36.93941 -24.23615 1.000 28.64056 ? 118  PHE   A H    1 
ATOM   141  H  HA   . PHE   A 1 11  ? 23.20832 -37.57192 -21.73940 1.000 28.28757 ? 118  PHE   A HA   1 
ATOM   142  H  HB2  . PHE   A 1 11  ? 21.71897 -35.93376 -22.29504 1.000 29.94959 ? 118  PHE   A HB2  1 
ATOM   143  H  HB3  . PHE   A 1 11  ? 20.82918 -36.96652 -23.11180 1.000 29.94959 ? 118  PHE   A HB3  1 
ATOM   144  H  HD1  . PHE   A 1 11  ? 21.99958 -36.58485 -19.77987 1.000 29.29085 ? 118  PHE   A HD1  1 
ATOM   145  H  HD2  . PHE   A 1 11  ? 18.92065 -37.75472 -22.03826 1.000 32.07138 ? 118  PHE   A HD2  1 
ATOM   146  H  HE1  . PHE   A 1 11  ? 20.76984 -37.01797 -17.87065 1.000 31.05110 ? 118  PHE   A HE1  1 
ATOM   147  H  HE2  . PHE   A 1 11  ? 17.69264 -38.18769 -20.13550 1.000 32.43916 ? 118  PHE   A HE2  1 
ATOM   148  H  HZ   . PHE   A 1 11  ? 18.61355 -37.81213 -18.04764 1.000 32.53272 ? 118  PHE   A HZ   1 
ATOM   149  N  N    . PRO   A 1 12  ? 21.71821 -39.91200 -23.39830 1.000 24.81215 ? 119  PRO   A N    1 
ATOM   150  C  CA   . PRO   A 1 12  ? 21.39954 -41.34002 -23.24835 1.000 26.04688 ? 119  PRO   A CA   1 
ATOM   151  C  C    . PRO   A 1 12  ? 22.57851 -42.17985 -22.79871 1.000 26.17021 ? 119  PRO   A C    1 
ATOM   152  O  O    . PRO   A 1 12  ? 22.38119 -43.21678 -22.15752 1.000 28.90581 ? 119  PRO   A O    1 
ATOM   153  C  CB   . PRO   A 1 12  ? 20.92942 -41.73907 -24.65274 1.000 27.89536 ? 119  PRO   A CB   1 
ATOM   154  C  CG   . PRO   A 1 12  ? 20.44494 -40.46494 -25.25112 1.000 28.86038 ? 119  PRO   A CG   1 
ATOM   155  C  CD   . PRO   A 1 12  ? 21.36285 -39.40929 -24.73826 1.000 26.08818 ? 119  PRO   A CD   1 
ATOM   156  H  HA   . PRO   A 1 12  ? 20.67037 -41.45012 -22.61820 1.000 31.25625 ? 119  PRO   A HA   1 
ATOM   157  H  HB2  . PRO   A 1 12  ? 21.67020 -42.10506 -25.16087 1.000 33.47443 ? 119  PRO   A HB2  1 
ATOM   158  H  HB3  . PRO   A 1 12  ? 20.21425 -42.39156 -24.59208 1.000 33.47443 ? 119  PRO   A HB3  1 
ATOM   159  H  HG2  . PRO   A 1 12  ? 20.48815 -40.51907 -26.21865 1.000 34.63246 ? 119  PRO   A HG2  1 
ATOM   160  H  HG3  . PRO   A 1 12  ? 19.53257 -40.29541 -24.96874 1.000 34.63246 ? 119  PRO   A HG3  1 
ATOM   161  H  HD2  . PRO   A 1 12  ? 22.14984 -39.33030 -25.29978 1.000 31.30582 ? 119  PRO   A HD2  1 
ATOM   162  H  HD3  . PRO   A 1 12  ? 20.90995 -38.55353 -24.67954 1.000 31.30582 ? 119  PRO   A HD3  1 
ATOM   163  N  N    . GLN   A 1 13  ? 23.80026 -41.77589 -23.13027 1.000 23.33873 ? 120  GLN   A N    1 
ATOM   164  C  CA   . GLN   A 1 13  ? 24.98018 -42.50718 -22.69932 1.000 24.01022 ? 120  GLN   A CA   1 
ATOM   165  C  C    . GLN   A 1 13  ? 25.38258 -42.18813 -21.26784 1.000 21.80516 ? 120  GLN   A C    1 
ATOM   166  O  O    . GLN   A 1 13  ? 26.27593 -42.85627 -20.73891 1.000 21.40069 ? 120  GLN   A O    1 
ATOM   167  C  CB   . GLN   A 1 13  ? 26.16193 -42.20590 -23.61778 1.000 26.90556 ? 120  GLN   A CB   1 
ATOM   168  C  CG   . GLN   A 1 13  ? 26.02475 -42.79603 -25.01360 1.000 32.78010 ? 120  GLN   A CG   1 
ATOM   169  C  CD   . GLN   A 1 13  ? 25.64692 -41.74814 -26.02327 1.000 42.27244 ? 120  GLN   A CD   1 
ATOM   170  O  OE1  . GLN   A 1 13  ? 26.51021 -41.18308 -26.70306 1.000 49.09936 ? 120  GLN   A OE1  1 
ATOM   171  N  NE2  . GLN   A 1 13  ? 24.36395 -41.46325 -26.11876 1.000 42.40142 ? 120  GLN   A NE2  1 
ATOM   172  H  H    . GLN   A 1 13  ? 23.97053 -41.07947 -23.60525 1.000 28.00647 ? 120  GLN   A H    1 
ATOM   173  H  HA   . GLN   A 1 13  ? 24.78419 -43.45518 -22.76089 1.000 28.81227 ? 120  GLN   A HA   1 
ATOM   174  H  HB2  . GLN   A 1 13  ? 26.24648 -41.24407 -23.71068 1.000 32.28668 ? 120  GLN   A HB2  1 
ATOM   175  H  HB3  . GLN   A 1 13  ? 26.96681 -42.57279 -23.21972 1.000 32.28668 ? 120  GLN   A HB3  1 
ATOM   176  H  HG2  . GLN   A 1 13  ? 26.87163 -43.18590 -25.28136 1.000 39.33612 ? 120  GLN   A HG2  1 
ATOM   177  H  HG3  . GLN   A 1 13  ? 25.33348 -43.47648 -25.00734 1.000 39.33612 ? 120  GLN   A HG3  1 
ATOM   178  H  HE21 . GLN   A 1 13  ? 23.79478 -41.86986 -25.61844 1.000 50.88170 ? 120  GLN   A HE21 1 
ATOM   179  H  HE22 . GLN   A 1 13  ? 24.09577 -40.87072 -26.68142 1.000 50.88170 ? 120  GLN   A HE22 1 
ATOM   180  N  N    . GLN   A 1 14  ? 24.76524 -41.18500 -20.63904 1.000 22.87040 ? 121  GLN   A N    1 
ATOM   181  C  CA   . GLN   A 1 14  ? 25.04838 -40.84995 -19.24313 1.000 22.68930 ? 121  GLN   A CA   1 
ATOM   182  C  C    . GLN   A 1 14  ? 24.17218 -41.72658 -18.34847 1.000 22.57032 ? 121  GLN   A C    1 
ATOM   183  O  O    . GLN   A 1 14  ? 23.22111 -41.28437 -17.70160 1.000 23.66683 ? 121  GLN   A O    1 
ATOM   184  C  CB   . GLN   A 1 14  ? 24.83985 -39.35797 -19.00602 1.000 22.98416 ? 121  GLN   A CB   1 
ATOM   185  C  CG   . GLN   A 1 14  ? 25.83807 -38.51818 -19.82096 1.000 23.27511 ? 121  GLN   A CG   1 
ATOM   186  C  CD   . GLN   A 1 14  ? 25.72791 -37.02454 -19.59496 1.000 21.90227 ? 121  GLN   A CD   1 
ATOM   187  O  OE1  . GLN   A 1 14  ? 24.68869 -36.42713 -19.83440 1.000 22.43885 ? 121  GLN   A OE1  1 
ATOM   188  N  NE2  . GLN   A 1 14  ? 26.81928 -36.41060 -19.15021 1.000 23.94679 ? 121  GLN   A NE2  1 
ATOM   189  H  H    . GLN   A 1 14  ? 24.17282 -40.67936 -21.00368 1.000 27.44447 ? 121  GLN   A H    1 
ATOM   190  H  HA   . GLN   A 1 14  ? 25.97572 -41.04335 -19.03444 1.000 27.22716 ? 121  GLN   A HA   1 
ATOM   191  H  HB2  . GLN   A 1 14  ? 23.94095 -39.11239 -19.27537 1.000 27.58099 ? 121  GLN   A HB2  1 
ATOM   192  H  HB3  . GLN   A 1 14  ? 24.96977 -39.16091 -18.06518 1.000 27.58099 ? 121  GLN   A HB3  1 
ATOM   193  H  HG2  . GLN   A 1 14  ? 26.73846 -38.78571 -19.57884 1.000 27.93014 ? 121  GLN   A HG2  1 
ATOM   194  H  HG3  . GLN   A 1 14  ? 25.68507 -38.68402 -20.76435 1.000 27.93014 ? 121  GLN   A HG3  1 
ATOM   195  H  HE21 . GLN   A 1 14  ? 27.53759 -36.86105 -19.00629 1.000 28.73615 ? 121  GLN   A HE21 1 
ATOM   196  H  HE22 . GLN   A 1 14  ? 26.80727 -35.56281 -19.00629 1.000 28.73615 ? 121  GLN   A HE22 1 
ATOM   197  N  N    . TRP   A 1 15  ? 24.53734 -43.01347 -18.34047 1.000 20.58650 ? 122  TRP   A N    1 
ATOM   198  C  CA   . TRP   A 1 15  ? 23.72064 -44.06545 -17.73735 1.000 20.29229 ? 122  TRP   A CA   1 
ATOM   199  C  C    . TRP   A 1 15  ? 23.49264 -43.84601 -16.24812 1.000 22.24311 ? 122  TRP   A C    1 
ATOM   200  O  O    . TRP   A 1 15  ? 22.47398 -44.29023 -15.69395 1.000 24.98137 ? 122  TRP   A O    1 
ATOM   201  C  CB   . TRP   A 1 15  ? 24.41060 -45.40577 -17.97271 1.000 19.63462 ? 122  TRP   A CB   1 
ATOM   202  C  CG   . TRP   A 1 15  ? 25.85416 -45.42613 -17.50830 1.000 18.90635 ? 122  TRP   A CG   1 
ATOM   203  C  CD1  . TRP   A 1 15  ? 26.95324 -45.02268 -18.21683 1.000 19.40003 ? 122  TRP   A CD1  1 
ATOM   204  C  CD2  . TRP   A 1 15  ? 26.34468 -45.86620 -16.23647 1.000 18.49389 ? 122  TRP   A CD2  1 
ATOM   205  N  NE1  . TRP   A 1 15  ? 28.08671 -45.18187 -17.46868 1.000 19.20021 ? 122  TRP   A NE1  1 
ATOM   206  C  CE2  . TRP   A 1 15  ? 27.74426 -45.71219 -16.25276 1.000 17.89355 ? 122  TRP   A CE2  1 
ATOM   207  C  CE3  . TRP   A 1 15  ? 25.73850 -46.37778 -15.08832 1.000 19.32849 ? 122  TRP   A CE3  1 
ATOM   208  C  CZ2  . TRP   A 1 15  ? 28.54518 -46.04253 -15.16602 1.000 19.55173 ? 122  TRP   A CZ2  1 
ATOM   209  C  CZ3  . TRP   A 1 15  ? 26.53370 -46.70699 -14.01211 1.000 19.29937 ? 122  TRP   A CZ3  1 
ATOM   210  C  CH2  . TRP   A 1 15  ? 27.92018 -46.54233 -14.05700 1.000 20.02008 ? 122  TRP   A CH2  1 
ATOM   211  H  H    . TRP   A 1 15  ? 25.26816 -43.30825 -18.68486 1.000 24.70380 ? 122  TRP   A H    1 
ATOM   212  H  HA   . TRP   A 1 15  ? 22.84656 -44.07067 -18.15789 1.000 24.35075 ? 122  TRP   A HA   1 
ATOM   213  H  HB2  . TRP   A 1 15  ? 23.93138 -46.09504 -17.48675 1.000 23.56154 ? 122  TRP   A HB2  1 
ATOM   214  H  HB3  . TRP   A 1 15  ? 24.40030 -45.60151 -18.92270 1.000 23.56154 ? 122  TRP   A HB3  1 
ATOM   215  H  HD1  . TRP   A 1 15  ? 26.93225 -44.68774 -19.08416 1.000 23.28004 ? 122  TRP   A HD1  1 
ATOM   216  H  HE1  . TRP   A 1 15  ? 28.88434 -44.98175 -17.72033 1.000 23.04026 ? 122  TRP   A HE1  1 
ATOM   217  H  HE3  . TRP   A 1 15  ? 24.81660 -46.49417 -15.05025 1.000 23.19419 ? 122  TRP   A HE3  1 
ATOM   218  H  HZ2  . TRP   A 1 15  ? 29.46779 -45.92846 -15.19191 1.000 23.46207 ? 122  TRP   A HZ2  1 
ATOM   219  H  HZ3  . TRP   A 1 15  ? 26.13958 -47.04546 -13.24075 1.000 23.15924 ? 122  TRP   A HZ3  1 
ATOM   220  H  HH2  . TRP   A 1 15  ? 28.42992 -46.77799 -13.31569 1.000 24.02409 ? 122  TRP   A HH2  1 
ATOM   221  N  N    . TYR   A 1 16  ? 24.42665 -43.17114 -15.59174 1.000 20.94860 ? 123  TYR   A N    1 
ATOM   222  C  CA   . TYR   A 1 16  ? 24.37390 -42.89217 -14.16094 1.000 22.20019 ? 123  TYR   A CA   1 
ATOM   223  C  C    . TYR   A 1 16  ? 23.41144 -41.75014 -13.84823 1.000 24.05887 ? 123  TYR   A C    1 
ATOM   224  O  O    . TYR   A 1 16  ? 23.06925 -41.56202 -12.67861 1.000 24.17175 ? 123  TYR   A O    1 
ATOM   225  C  CB   . TYR   A 1 16  ? 25.80174 -42.59688 -13.63735 1.000 20.81182 ? 123  TYR   A CB   1 
ATOM   226  C  CG   . TYR   A 1 16  ? 26.54432 -41.70891 -14.58328 1.000 18.95413 ? 123  TYR   A CG   1 
ATOM   227  C  CD1  . TYR   A 1 16  ? 27.23164 -42.24525 -15.67023 1.000 18.14802 ? 123  TYR   A CD1  1 
ATOM   228  C  CD2  . TYR   A 1 16  ? 26.50293 -40.32668 -14.44621 1.000 19.54282 ? 123  TYR   A CD2  1 
ATOM   229  C  CE1  . TYR   A 1 16  ? 27.83974 -41.43317 -16.59277 1.000 18.57363 ? 123  TYR   A CE1  1 
ATOM   230  C  CE2  . TYR   A 1 16  ? 27.13078 -39.50982 -15.35739 1.000 18.56250 ? 123  TYR   A CE2  1 
ATOM   231  C  CZ   . TYR   A 1 16  ? 27.79461 -40.07427 -16.43120 1.000 17.78181 ? 123  TYR   A CZ   1 
ATOM   232  O  OH   . TYR   A 1 16  ? 28.40365 -39.25938 -17.34290 1.000 19.78472 ? 123  TYR   A OH   1 
ATOM   233  H  H    . TYR   A 1 16  ? 25.13108 -42.85000 -15.96624 1.000 25.13832 ? 123  TYR   A H    1 
ATOM   234  H  HA   . TYR   A 1 16  ? 24.06190 -43.66974 -13.67214 1.000 26.64022 ? 123  TYR   A HA   1 
ATOM   235  H  HB2  . TYR   A 1 16  ? 25.74451 -42.15161 -12.77750 1.000 24.97418 ? 123  TYR   A HB2  1 
ATOM   236  H  HB3  . TYR   A 1 16  ? 26.29128 -43.42949 -13.54786 1.000 24.97418 ? 123  TYR   A HB3  1 
ATOM   237  H  HD1  . TYR   A 1 16  ? 27.27870 -43.16851 -15.77162 1.000 21.77762 ? 123  TYR   A HD1  1 
ATOM   238  H  HD2  . TYR   A 1 16  ? 26.04527 -39.94949 -13.72985 1.000 23.45139 ? 123  TYR   A HD2  1 
ATOM   239  H  HE1  . TYR   A 1 16  ? 28.28006 -41.80310 -17.32364 1.000 22.28835 ? 123  TYR   A HE1  1 
ATOM   240  H  HE2  . TYR   A 1 16  ? 27.10908 -38.58603 -15.25228 1.000 22.27500 ? 123  TYR   A HE2  1 
ATOM   241  H  HH   . TYR   A 1 16  ? 28.24945 -38.45480 -17.15725 1.000 23.74167 ? 123  TYR   A HH   1 
ATOM   242  N  N    . LEU   A 1 17  ? 22.94877 -41.01603 -14.87064 1.000 25.03610 ? 124  LEU   A N    1 
ATOM   243  C  CA   . LEU   A 1 17  ? 21.83666 -40.06228 -14.78096 1.000 27.40405 ? 124  LEU   A CA   1 
ATOM   244  C  C    . LEU   A 1 17  ? 20.58401 -40.50480 -15.53515 1.000 32.62191 ? 124  LEU   A C    1 
ATOM   245  O  O    . LEU   A 1 17  ? 19.46687 -40.28987 -15.06155 1.000 35.81536 ? 124  LEU   A O    1 
ATOM   246  C  CB   . LEU   A 1 17  ? 22.23273 -38.70022 -15.36073 1.000 25.71514 ? 124  LEU   A CB   1 
ATOM   247  C  CG   . LEU   A 1 17  ? 23.62707 -38.13970 -15.15800 1.000 23.17814 ? 124  LEU   A CG   1 
ATOM   248  C  CD1  . LEU   A 1 17  ? 23.79013 -36.89239 -16.02873 1.000 24.84294 ? 124  LEU   A CD1  1 
ATOM   249  C  CD2  . LEU   A 1 17  ? 23.85107 -37.80465 -13.69670 1.000 24.34782 ? 124  LEU   A CD2  1 
ATOM   250  H  H    . LEU   A 1 17  ? 23.27993 -41.05622 -15.66330 1.000 30.04332 ? 124  LEU   A H    1 
ATOM   251  H  HA   . LEU   A 1 17  ? 21.62916 -39.96030 -13.83892 1.000 32.88487 ? 124  LEU   A HA   1 
ATOM   252  H  HB2  . LEU   A 1 17  ? 22.10571 -38.75428 -16.32085 1.000 30.85817 ? 124  LEU   A HB2  1 
ATOM   253  H  HB3  . LEU   A 1 17  ? 21.62592 -38.04495 -14.98217 1.000 30.85817 ? 124  LEU   A HB3  1 
ATOM   254  H  HG   . LEU   A 1 17  ? 24.29416 -38.79533 -15.41496 1.000 27.81377 ? 124  LEU   A HG   1 
ATOM   255  H  HD11 . LEU   A 1 17  ? 24.70777 -36.58365 -15.96949 1.000 29.81153 ? 124  LEU   A HD11 1 
ATOM   256  H  HD12 . LEU   A 1 17  ? 23.57580 -37.11832 -16.94738 1.000 29.81153 ? 124  LEU   A HD12 1 
ATOM   257  H  HD13 . LEU   A 1 17  ? 23.18779 -36.20277 -15.70853 1.000 29.81153 ? 124  LEU   A HD13 1 
ATOM   258  H  HD21 . LEU   A 1 17  ? 24.72445 -37.39457 -13.59702 1.000 29.21738 ? 124  LEU   A HD21 1 
ATOM   259  H  HD22 . LEU   A 1 17  ? 23.16111 -37.18860 -13.40459 1.000 29.21738 ? 124  LEU   A HD22 1 
ATOM   260  H  HD23 . LEU   A 1 17  ? 23.80766 -38.62138 -13.17519 1.000 29.21738 ? 124  LEU   A HD23 1 
ATOM   261  N  N    . SER   A 1 18  ? 20.71917 -41.03289 -16.75019 1.000 34.72076 ? 125  SER   A N    1 
ATOM   262  C  CA   . SER   A 1 18  ? 19.54971 -41.23722 -17.60125 1.000 37.37284 ? 125  SER   A CA   1 
ATOM   263  C  C    . SER   A 1 18  ? 18.94887 -42.62893 -17.47361 1.000 39.45756 ? 125  SER   A C    1 
ATOM   264  O  O    . SER   A 1 18  ? 17.95604 -42.92372 -18.15896 1.000 41.66475 ? 125  SER   A O    1 
ATOM   265  C  CB   . SER   A 1 18  ? 19.90778 -40.96318 -19.06695 1.000 37.91396 ? 125  SER   A CB   1 
ATOM   266  O  OG   . SER   A 1 18  ? 20.78194 -41.94778 -19.58558 1.000 37.96581 ? 125  SER   A OG   1 
ATOM   267  H  H    . SER   A 1 18  ? 21.46675 -41.27700 -17.09824 1.000 41.66491 ? 125  SER   A H    1 
ATOM   268  H  HA   . SER   A 1 18  ? 18.86733 -40.60041 -17.33720 1.000 44.84740 ? 125  SER   A HA   1 
ATOM   269  H  HB2  . SER   A 1 18  ? 19.09247 -40.96149 -19.59246 1.000 45.49675 ? 125  SER   A HB2  1 
ATOM   270  H  HB3  . SER   A 1 18  ? 20.34214 -40.09786 -19.12570 1.000 45.49675 ? 125  SER   A HB3  1 
ATOM   271  H  HG   . SER   A 1 18  ? 21.50011 -41.95258 -19.14991 1.000 45.55898 ? 125  SER   A HG   1 
ATOM   272  N  N    . GLY   A 1 19  ? 19.49038 -43.46576 -16.59102 1.000 40.67756 ? 126  GLY   A N    1 
ATOM   273  C  CA   . GLY   A 1 19  ? 19.05317 -44.84829 -16.52957 1.000 45.27040 ? 126  GLY   A CA   1 
ATOM   274  C  C    . GLY   A 1 19  ? 17.58838 -44.97828 -16.15709 1.000 49.35269 ? 126  GLY   A C    1 
ATOM   275  O  O    . GLY   A 1 19  ? 17.01689 -44.13069 -15.46651 1.000 50.90960 ? 126  GLY   A O    1 
ATOM   276  H  H    . GLY   A 1 19  ? 20.10411 -43.25764 -16.02567 1.000 48.81307 ? 126  GLY   A H    1 
ATOM   277  H  HA2  . GLY   A 1 19  ? 19.18591 -45.26543 -17.39518 1.000 54.32448 ? 126  GLY   A HA2  1 
ATOM   278  H  HA3  . GLY   A 1 19  ? 19.57959 -45.32198 -15.86669 1.000 54.32448 ? 126  GLY   A HA3  1 
ATOM   279  N  N    . VAL   A 1 20  ? 16.97506 -46.06461 -16.63558 1.000 52.85178 ? 127  VAL   A N    1 
ATOM   280  C  CA   . VAL   A 1 20  ? 15.61787 -46.45504 -16.27972 1.000 56.30548 ? 127  VAL   A CA   1 
ATOM   281  C  C    . VAL   A 1 20  ? 15.58853 -47.78360 -15.53351 1.000 57.07483 ? 127  VAL   A C    1 
ATOM   282  O  O    . VAL   A 1 20  ? 14.51963 -48.37734 -15.36904 1.000 56.21599 ? 127  VAL   A O    1 
ATOM   283  C  CB   . VAL   A 1 20  ? 14.70524 -46.52886 -17.52243 1.000 57.25943 ? 127  VAL   A CB   1 
ATOM   284  C  CG1  . VAL   A 1 20  ? 14.47837 -45.14631 -18.10784 0.000 57.72842 ? 127  VAL   A CG1  1 
ATOM   285  C  CG2  . VAL   A 1 20  ? 15.29830 -47.47125 -18.56359 0.000 57.72842 ? 127  VAL   A CG2  1 
ATOM   286  H  H    . VAL   A 1 20  ? 17.34370 -46.60942 -17.18955 1.000 63.42213 ? 127  VAL   A H    1 
ATOM   287  H  HA   . VAL   A 1 20  ? 15.26250 -45.77291 -15.68869 1.000 67.56658 ? 127  VAL   A HA   1 
ATOM   288  H  HB   . VAL   A 1 20  ? 13.84170 -46.88100 -17.25562 1.000 68.71131 ? 127  VAL   A HB   1 
ATOM   289  H  HG11 . VAL   A 1 20  ? 13.88633 -45.22046 -18.87262 0.000 69.27410 ? 127  VAL   A HG11 1 
ATOM   290  H  HG12 . VAL   A 1 20  ? 14.07580 -44.57921 -17.43165 0.000 69.27410 ? 127  VAL   A HG12 1 
ATOM   291  H  HG13 . VAL   A 1 20  ? 15.33142 -44.77664 -18.38452 0.000 69.27410 ? 127  VAL   A HG13 1 
ATOM   292  H  HG21 . VAL   A 1 20  ? 14.67935 -47.55122 -19.30615 0.000 69.27410 ? 127  VAL   A HG21 1 
ATOM   293  H  HG22 . VAL   A 1 20  ? 16.14232 -47.10782 -18.87417 0.000 69.27410 ? 127  VAL   A HG22 1 
ATOM   294  H  HG23 . VAL   A 1 20  ? 15.44182 -48.34040 -18.15753 0.000 69.27410 ? 127  VAL   A HG23 1 
ATOM   295  N  N    . THR   A 1 21  ? 16.74855 -48.26793 -15.08498 1.000 57.42613 ? 128  THR   A N    1 
ATOM   296  C  CA   . THR   A 1 21  ? 16.87884 -49.59639 -14.50289 1.000 58.30729 ? 128  THR   A CA   1 
ATOM   297  C  C    . THR   A 1 21  ? 17.17727 -49.55918 -13.00973 1.000 58.16343 ? 128  THR   A C    1 
ATOM   298  O  O    . THR   A 1 21  ? 17.53365 -50.59379 -12.43551 1.000 57.94178 ? 128  THR   A O    1 
ATOM   299  C  CB   . THR   A 1 21  ? 17.97622 -50.38030 -15.22907 1.000 59.82587 ? 128  THR   A CB   1 
ATOM   300  O  OG1  . THR   A 1 21  ? 19.21799 -49.66835 -15.14797 1.000 60.57605 ? 128  THR   A OG1  1 
ATOM   301  C  CG2  . THR   A 1 21  ? 17.61800 -50.57413 -16.68839 1.000 60.90919 ? 128  THR   A CG2  1 
ATOM   302  H  H    . THR   A 1 21  ? 17.48951 -47.83207 -15.10950 1.000 68.91135 ? 128  THR   A H    1 
ATOM   303  H  HA   . THR   A 1 21  ? 16.03775 -50.06436 -14.62321 1.000 69.96875 ? 128  THR   A HA   1 
ATOM   304  H  HB   . THR   A 1 21  ? 18.07132 -51.25135 -14.81299 1.000 71.79104 ? 128  THR   A HB   1 
ATOM   305  H  HG1  . THR   A 1 21  ? 19.83000 -50.11609 -15.50932 1.000 72.69126 ? 128  THR   A HG1  1 
ATOM   306  H  HG21 . THR   A 1 21  ? 18.32951 -51.05045 -17.14422 1.000 73.09103 ? 128  THR   A HG21 1 
ATOM   307  H  HG22 . THR   A 1 21  ? 16.79778 -51.08647 -16.76344 1.000 73.09103 ? 128  THR   A HG22 1 
ATOM   308  H  HG23 . THR   A 1 21  ? 17.49141 -49.71280 -17.11616 1.000 73.09103 ? 128  THR   A HG23 1 
ATOM   309  N  N    . GLN   A 1 22  ? 17.04340 -48.39750 -12.36972 1.000 57.81200 ? 129  GLN   A N    1 
ATOM   310  C  CA   . GLN   A 1 22  ? 17.29260 -48.19687 -10.94363 1.000 57.78858 ? 129  GLN   A CA   1 
ATOM   311  C  C    . GLN   A 1 22  ? 18.77248 -48.26711 -10.58475 1.000 55.24524 ? 129  GLN   A C    1 
ATOM   312  O  O    . GLN   A 1 22  ? 19.11319 -48.24217 -9.39358  1.000 57.50681 ? 129  GLN   A O    1 
ATOM   313  C  CB   . GLN   A 1 22  ? 16.52587 -49.20730 -10.07865 1.000 59.83186 ? 129  GLN   A CB   1 
ATOM   314  C  CG   . GLN   A 1 22  ? 15.04075 -49.30117 -10.39202 0.000 60.99937 ? 129  GLN   A CG   1 
ATOM   315  C  CD   . GLN   A 1 22  ? 14.42056 -50.58291 -9.87300  0.000 61.96844 ? 129  GLN   A CD   1 
ATOM   316  O  OE1  . GLN   A 1 22  ? 14.62308 -50.96241 -8.71960  0.000 62.34448 ? 129  GLN   A OE1  1 
ATOM   317  N  NE2  . GLN   A 1 22  ? 13.66929 -51.26481 -10.72972 0.000 62.34448 ? 129  GLN   A NE2  1 
ATOM   318  H  H    . GLN   A 1 22  ? 16.79599 -47.67430 -12.76389 1.000 69.37440 ? 129  GLN   A H    1 
ATOM   319  H  HA   . GLN   A 1 22  ? 16.97799 -47.30685 -10.72050 1.000 69.34630 ? 129  GLN   A HA   1 
ATOM   320  H  HB2  . GLN   A 1 22  ? 16.91101 -50.08698 -10.21551 1.000 71.79823 ? 129  GLN   A HB2  1 
ATOM   321  H  HB3  . GLN   A 1 22  ? 16.61379 -48.94775 -9.14816  1.000 71.79823 ? 129  GLN   A HB3  1 
ATOM   322  H  HG2  . GLN   A 1 22  ? 14.58102 -48.55444 -9.97736  0.000 73.19925 ? 129  GLN   A HG2  1 
ATOM   323  H  HG3  . GLN   A 1 22  ? 14.91694 -49.27431 -11.35371 0.000 73.19925 ? 129  GLN   A HG3  1 
ATOM   324  H  HE21 . GLN   A 1 22  ? 13.55702 -50.97229 -11.53061 0.000 74.81337 ? 129  GLN   A HE21 1 
ATOM   325  H  HE22 . GLN   A 1 22  ? 13.29502 -51.99896 -10.48366 0.000 74.81337 ? 129  GLN   A HE22 1 
ATOM   326  N  N    . ARG   A 1 23  ? 19.66753 -48.35669 -11.56331 1.000 49.61030 ? 130  ARG   A N    1 
ATOM   327  C  CA   . ARG   A 1 23  ? 21.10388 -48.30052 -11.29235 1.000 44.98832 ? 130  ARG   A CA   1 
ATOM   328  C  C    . ARG   A 1 23  ? 21.64732 -46.93653 -11.71260 1.000 37.12550 ? 130  ARG   A C    1 
ATOM   329  O  O    . ARG   A 1 23  ? 22.47311 -46.80462 -12.62300 1.000 36.70802 ? 130  ARG   A O    1 
ATOM   330  C  CB   . ARG   A 1 23  ? 21.82305 -49.44908 -11.99379 1.000 48.18904 ? 130  ARG   A CB   1 
ATOM   331  C  CG   . ARG   A 1 23  ? 21.24530 -50.83762 -11.68398 1.000 51.29443 ? 130  ARG   A CG   1 
ATOM   332  C  CD   . ARG   A 1 23  ? 21.06143 -51.09916 -10.17844 1.000 53.00118 ? 130  ARG   A CD   1 
ATOM   333  N  NE   . ARG   A 1 23  ? 20.26900 -52.29947 -9.93576  0.000 53.97357 ? 130  ARG   A NE   1 
ATOM   334  C  CZ   . ARG   A 1 23  ? 20.74568 -53.53680 -9.96665  0.000 54.64379 ? 130  ARG   A CZ   1 
ATOM   335  N  NH1  . ARG   A 1 23  ? 22.02080 -53.78200 -10.22176 0.000 54.87844 ? 130  ARG   A NH1  1 
ATOM   336  N  NH2  . ARG   A 1 23  ? 19.92028 -54.55463 -9.74040  0.000 54.87844 ? 130  ARG   A NH2  1 
ATOM   337  H  H    . ARG   A 1 23  ? 19.46840 -48.45065 -12.39464 1.000 59.53237 ? 130  ARG   A H    1 
ATOM   338  H  HA   . ARG   A 1 23  ? 21.24928 -48.39696 -10.33817 1.000 53.98599 ? 130  ARG   A HA   1 
ATOM   339  H  HB2  . ARG   A 1 23  ? 21.76327 -49.31286 -12.95231 1.000 57.82685 ? 130  ARG   A HB2  1 
ATOM   340  H  HB3  . ARG   A 1 23  ? 22.75241 -49.44858 -11.71595 1.000 57.82685 ? 130  ARG   A HB3  1 
ATOM   341  H  HG2  . ARG   A 1 23  ? 20.37653 -50.91828 -12.10782 1.000 61.55331 ? 130  ARG   A HG2  1 
ATOM   342  H  HG3  . ARG   A 1 23  ? 21.84802 -51.51352 -12.03152 1.000 61.55331 ? 130  ARG   A HG3  1 
ATOM   343  H  HD2  . ARG   A 1 23  ? 21.93072 -51.21908 -9.76509  1.000 63.60141 ? 130  ARG   A HD2  1 
ATOM   344  H  HD3  . ARG   A 1 23  ? 20.60359 -50.34499 -9.77532  1.000 63.60141 ? 130  ARG   A HD3  1 
ATOM   345  H  HE   . ARG   A 1 23  ? 19.43329 -52.19764 -9.76017  0.000 64.76828 ? 130  ARG   A HE   1 
ATOM   346  H  HH11 . ARG   A 1 23  ? 22.56208 -53.13094 -10.37257 0.000 65.85413 ? 130  ARG   A HH11 1 
ATOM   347  H  HH12 . ARG   A 1 23  ? 22.30821 -54.59242 -10.23676 0.000 65.85413 ? 130  ARG   A HH12 1 
ATOM   348  H  HH21 . ARG   A 1 23  ? 19.08917 -54.40607 -9.57674  0.000 65.85413 ? 130  ARG   A HH21 1 
ATOM   349  H  HH22 . ARG   A 1 23  ? 20.21761 -55.36141 -9.75775  0.000 65.85413 ? 130  ARG   A HH22 1 
ATOM   350  N  N    . ASP   A 1 24  ? 21.17629 -45.90378 -11.01651 1.000 30.03809 ? 131  ASP   A N    1 
ATOM   351  C  CA   . ASP   A 1 24  ? 21.58597 -44.53358 -11.29442 1.000 26.81515 ? 131  ASP   A CA   1 
ATOM   352  C  C    . ASP   A 1 24  ? 21.50529 -43.70226 -10.01779 1.000 24.54578 ? 131  ASP   A C    1 
ATOM   353  O  O    . ASP   A 1 24  ? 21.15381 -44.19494 -8.94060  1.000 24.69936 ? 131  ASP   A O    1 
ATOM   354  C  CB   . ASP   A 1 24  ? 20.72900 -43.92706 -12.41118 1.000 27.63272 ? 131  ASP   A CB   1 
ATOM   355  C  CG   . ASP   A 1 24  ? 19.26473 -43.94234 -12.08650 1.000 31.23022 ? 131  ASP   A CG   1 
ATOM   356  O  OD1  . ASP   A 1 24  ? 18.86814 -43.29814 -11.09520 1.000 31.28227 ? 131  ASP   A OD1  1 
ATOM   357  O  OD2  . ASP   A 1 24  ? 18.50895 -44.60132 -12.83219 1.000 34.20823 ? 131  ASP   A OD2  1 
ATOM   358  H  H    . ASP   A 1 24  ? 20.61199 -45.97390 -10.37134 1.000 36.04571 ? 131  ASP   A H    1 
ATOM   359  H  HA   . ASP   A 1 24  ? 22.51367 -44.54384 -11.57758 1.000 32.17818 ? 131  ASP   A HA   1 
ATOM   360  H  HB2  . ASP   A 1 24  ? 20.99647 -43.00513 -12.55049 1.000 33.15927 ? 131  ASP   A HB2  1 
ATOM   361  H  HB3  . ASP   A 1 24  ? 20.86182 -44.43764 -13.22517 1.000 33.15927 ? 131  ASP   A HB3  1 
ATOM   362  N  N    . LEU   A 1 25  ? 21.87359 -42.42968 -10.14273 1.000 23.26293 ? 132  LEU   A N    1 
ATOM   363  C  CA   . LEU   A 1 25  ? 21.96654 -41.52570 -9.00910  1.000 21.74986 ? 132  LEU   A CA   1 
ATOM   364  C  C    . LEU   A 1 25  ? 20.65905 -40.79978 -8.71737  1.000 20.86954 ? 132  LEU   A C    1 
ATOM   365  O  O    . LEU   A 1 25  ? 20.63880 -39.91582 -7.85712  1.000 21.66000 ? 132  LEU   A O    1 
ATOM   366  C  CB   . LEU   A 1 25  ? 23.09238 -40.52303 -9.25509  1.000 21.59283 ? 132  LEU   A CB   1 
ATOM   367  C  CG   . LEU   A 1 25  ? 24.46826 -41.16134 -9.38296  1.000 22.59040 ? 132  LEU   A CG   1 
ATOM   368  C  CD1  . LEU   A 1 25  ? 25.47965 -40.17322 -9.91694  1.000 24.68502 ? 132  LEU   A CD1  1 
ATOM   369  C  CD2  . LEU   A 1 25  ? 24.92540 -41.66224 -8.03491  1.000 24.09299 ? 132  LEU   A CD2  1 
ATOM   370  H  H    . LEU   A 1 25  ? 22.07853 -42.06189 -10.89262 1.000 27.91552 ? 132  LEU   A H    1 
ATOM   371  H  HA   . LEU   A 1 25  ? 22.18670 -42.03601 -8.21411  1.000 26.09983 ? 132  LEU   A HA   1 
ATOM   372  H  HB2  . LEU   A 1 25  ? 22.90914 -40.04613 -10.07964 1.000 25.91140 ? 132  LEU   A HB2  1 
ATOM   373  H  HB3  . LEU   A 1 25  ? 23.12230 -39.90079 -8.51157  1.000 25.91140 ? 132  LEU   A HB3  1 
ATOM   374  H  HG   . LEU   A 1 25  ? 24.40957 -41.90333 -10.00497 1.000 27.10848 ? 132  LEU   A HG   1 
ATOM   375  H  HD11 . LEU   A 1 25  ? 26.33552 -40.61910 -10.01486 1.000 29.62203 ? 132  LEU   A HD11 1 
ATOM   376  H  HD12 . LEU   A 1 25  ? 25.17684 -39.84571 -10.77830 1.000 29.62203 ? 132  LEU   A HD12 1 
ATOM   377  H  HD13 . LEU   A 1 25  ? 25.56056 -39.43547 -9.29238  1.000 29.62203 ? 132  LEU   A HD13 1 
ATOM   378  H  HD21 . LEU   A 1 25  ? 25.80500 -42.06050 -8.12767  1.000 28.91159 ? 132  LEU   A HD21 1 
ATOM   379  H  HD22 . LEU   A 1 25  ? 24.96389 -40.91552 -7.41699  1.000 28.91159 ? 132  LEU   A HD22 1 
ATOM   380  H  HD23 . LEU   A 1 25  ? 24.29433 -42.32518 -7.71373  1.000 28.91159 ? 132  LEU   A HD23 1 
ATOM   381  N  N    . ASN   A 1 26  ? 19.57607 -41.15429 -9.41488  1.000 22.19469 ? 133  ASN   A N    1 
ATOM   382  C  CA   . ASN   A 1 26  ? 18.24460 -40.60659 -9.15467  1.000 22.80407 ? 133  ASN   A CA   1 
ATOM   383  C  C    . ASN   A 1 26  ? 18.23535 -39.08587 -9.29836  1.000 23.00714 ? 133  ASN   A C    1 
ATOM   384  O  O    . ASN   A 1 26  ? 17.61636 -38.35976 -8.51217  1.000 22.62830 ? 133  ASN   A O    1 
ATOM   385  C  CB   . ASN   A 1 26  ? 17.72580 -41.03017 -7.77938  1.000 23.65596 ? 133  ASN   A CB   1 
ATOM   386  C  CG   . ASN   A 1 26  ? 16.22603 -40.91066 -7.67248  1.000 25.71495 ? 133  ASN   A CG   1 
ATOM   387  O  OD1  . ASN   A 1 26  ? 15.50826 -41.10801 -8.65530  1.000 27.67638 ? 133  ASN   A OD1  1 
ATOM   388  N  ND2  . ASN   A 1 26  ? 15.73809 -40.58276 -6.48161  1.000 25.69389 ? 133  ASN   A ND2  1 
ATOM   389  H  H    . ASN   A 1 26  ? 19.58852 -41.72402 -10.05897 1.000 26.63363 ? 133  ASN   A H    1 
ATOM   390  H  HA   . ASN   A 1 26  ? 17.63541 -40.96375 -9.81967  1.000 27.36489 ? 133  ASN   A HA   1 
ATOM   391  H  HB2  . ASN   A 1 26  ? 17.96711 -41.95603 -7.61985  1.000 28.38715 ? 133  ASN   A HB2  1 
ATOM   392  H  HB3  . ASN   A 1 26  ? 18.12313 -40.46212 -7.10089  1.000 28.38715 ? 133  ASN   A HB3  1 
ATOM   393  H  HD21 . ASN   A 1 26  ? 14.88885 -40.50283 -6.37204  1.000 30.83267 ? 133  ASN   A HD21 1 
ATOM   394  H  HD22 . ASN   A 1 26  ? 16.27136 -40.45034 -5.82003  1.000 30.83267 ? 133  ASN   A HD22 1 
ATOM   395  N  N    . VAL   A 1 27  ? 18.92106 -38.60663 -10.33221 1.000 22.19357 ? 134  VAL   A N    1 
ATOM   396  C  CA   . VAL   A 1 27  ? 19.02824 -37.17826 -10.57577 1.000 23.36844 ? 134  VAL   A CA   1 
ATOM   397  C  C    . VAL   A 1 27  ? 17.79426 -36.64390 -11.30262 1.000 23.02701 ? 134  VAL   A C    1 
ATOM   398  O  O    . VAL   A 1 27  ? 17.36900 -35.51356 -11.04612 1.000 24.23372 ? 134  VAL   A O    1 
ATOM   399  C  CB   . VAL   A 1 27  ? 20.33075 -36.91190 -11.34845 1.000 25.69015 ? 134  VAL   A CB   1 
ATOM   400  C  CG1  . VAL   A 1 27  ? 20.38243 -35.52610 -11.84389 1.000 27.67433 ? 134  VAL   A CG1  1 
ATOM   401  C  CG2  . VAL   A 1 27  ? 21.52659 -37.16015 -10.45419 1.000 25.40115 ? 134  VAL   A CG2  1 
ATOM   402  H  H    . VAL   A 1 27  ? 19.33500 -39.09148 -10.90943 1.000 26.63229 ? 134  VAL   A H    1 
ATOM   403  H  HA   . VAL   A 1 27  ? 19.06845 -36.70146 -9.73200  1.000 28.04213 ? 134  VAL   A HA   1 
ATOM   404  H  HB   . VAL   A 1 27  ? 20.35847 -37.51422 -12.10828 1.000 30.82818 ? 134  VAL   A HB   1 
ATOM   405  H  HG11 . VAL   A 1 27  ? 21.26748 -35.35087 -12.20009 1.000 33.20920 ? 134  VAL   A HG11 1 
ATOM   406  H  HG12 . VAL   A 1 27  ? 19.71729 -35.41498 -12.54113 1.000 33.20920 ? 134  VAL   A HG12 1 
ATOM   407  H  HG13 . VAL   A 1 27  ? 20.19577 -34.92089 -11.10919 1.000 33.20920 ? 134  VAL   A HG13 1 
ATOM   408  H  HG21 . VAL   A 1 27  ? 22.33736 -37.07183 -10.97931 1.000 30.48137 ? 134  VAL   A HG21 1 
ATOM   409  H  HG22 . VAL   A 1 27  ? 21.52482 -36.50793 -9.73620  1.000 30.48137 ? 134  VAL   A HG22 1 
ATOM   410  H  HG23 . VAL   A 1 27  ? 21.46603 -38.05607 -10.08736 1.000 30.48137 ? 134  VAL   A HG23 1 
ATOM   411  N  N    . LYS   A 1 28  ? 17.18695 -37.42555 -12.20324 1.000 24.92923 ? 135  LYS   A N    1 
ATOM   412  C  CA   . LYS   A 1 28  ? 16.00073 -36.92915 -12.90163 1.000 26.50739 ? 135  LYS   A CA   1 
ATOM   413  C  C    . LYS   A 1 28  ? 14.90284 -36.55575 -11.91122 1.000 26.58439 ? 135  LYS   A C    1 
ATOM   414  O  O    . LYS   A 1 28  ? 14.15453 -35.59210 -12.13065 1.000 27.25889 ? 135  LYS   A O    1 
ATOM   415  C  CB   . LYS   A 1 28  ? 15.48470 -37.97070 -13.89840 1.000 29.44806 ? 135  LYS   A CB   1 
ATOM   416  C  CG   . LYS   A 1 28  ? 16.15172 -37.93631 -15.25361 1.000 33.33095 ? 135  LYS   A CG   1 
ATOM   417  C  CD   . LYS   A 1 28  ? 15.62096 -39.04547 -16.19794 1.000 36.87830 ? 135  LYS   A CD   1 
ATOM   418  C  CE   . LYS   A 1 28  ? 16.17607 -40.41379 -15.79078 1.000 39.35534 ? 135  LYS   A CE   1 
ATOM   419  N  NZ   . LYS   A 1 28  ? 15.60425 -41.54539 -16.58278 1.000 40.83276 ? 135  LYS   A NZ   1 
ATOM   420  H  H    . LYS   A 1 28  ? 17.43434 -38.22019 -12.41992 1.000 29.91507 ? 135  LYS   A H    1 
ATOM   421  H  HA   . LYS   A 1 28  ? 16.24820 -36.13728 -13.40422 1.000 31.80887 ? 135  LYS   A HA   1 
ATOM   422  H  HB2  . LYS   A 1 28  ? 15.63040 -38.85358 -13.52397 1.000 35.33767 ? 135  LYS   A HB2  1 
ATOM   423  H  HB3  . LYS   A 1 28  ? 14.53626 -37.82120 -14.03629 1.000 35.33767 ? 135  LYS   A HB3  1 
ATOM   424  H  HG2  . LYS   A 1 28  ? 15.98066 -37.07755 -15.67094 1.000 39.99714 ? 135  LYS   A HG2  1 
ATOM   425  H  HG3  . LYS   A 1 28  ? 17.10642 -38.06661 -15.14196 1.000 39.99714 ? 135  LYS   A HG3  1 
ATOM   426  H  HD2  . LYS   A 1 28  ? 14.65281 -39.07823 -16.14796 1.000 44.25396 ? 135  LYS   A HD2  1 
ATOM   427  H  HD3  . LYS   A 1 28  ? 15.90004 -38.85786 -17.10779 1.000 44.25396 ? 135  LYS   A HD3  1 
ATOM   428  H  HE2  . LYS   A 1 28  ? 17.13706 -40.41461 -15.92270 1.000 47.22641 ? 135  LYS   A HE2  1 
ATOM   429  H  HE3  . LYS   A 1 28  ? 15.96935 -40.57098 -14.85619 1.000 47.22641 ? 135  LYS   A HE3  1 
ATOM   430  H  HZ1  . LYS   A 1 28  ? 15.97235 -42.31372 -16.32533 1.000 48.99931 ? 135  LYS   A HZ1  1 
ATOM   431  H  HZ2  . LYS   A 1 28  ? 14.72425 -41.59047 -16.45757 1.000 48.99931 ? 135  LYS   A HZ2  1 
ATOM   432  H  HZ3  . LYS   A 1 28  ? 15.76683 -41.42326 -17.44923 1.000 48.99931 ? 135  LYS   A HZ3  1 
ATOM   433  N  N    . ALA   A 1 29  ? 14.79327 -37.31263 -10.81318 1.000 25.39340 ? 136  ALA   A N    1 
ATOM   434  C  CA   . ALA   A 1 29  ? 13.78573 -37.02260 -9.80109  1.000 26.87438 ? 136  ALA   A CA   1 
ATOM   435  C  C    . ALA   A 1 29  ? 13.99552 -35.63850 -9.20493  1.000 27.63522 ? 136  ALA   A C    1 
ATOM   436  O  O    . ALA   A 1 29  ? 13.03044 -34.92470 -8.91335  1.000 29.47510 ? 136  ALA   A O    1 
ATOM   437  C  CB   . ALA   A 1 29  ? 13.82897 -38.09005 -8.71148  1.000 26.52693 ? 136  ALA   A CB   1 
ATOM   438  H  H    . ALA   A 1 29  ? 15.28795 -37.99333 -10.63559 1.000 30.47207 ? 136  ALA   A H    1 
ATOM   439  H  HA   . ALA   A 1 29  ? 12.90637 -37.04345 -10.20998 1.000 32.24926 ? 136  ALA   A HA   1 
ATOM   440  H  HB1  . ALA   A 1 29  ? 13.16204 -37.88172 -8.03865  1.000 31.83231 ? 136  ALA   A HB1  1 
ATOM   441  H  HB2  . ALA   A 1 29  ? 13.63942 -38.95451 -9.10857  1.000 31.83231 ? 136  ALA   A HB2  1 
ATOM   442  H  HB3  . ALA   A 1 29  ? 14.71230 -38.09666 -8.31074  1.000 31.83231 ? 136  ALA   A HB3  1 
ATOM   443  N  N    . ALA   A 1 30  ? 15.25189 -35.23718 -9.02923  1.000 26.05642 ? 137  ALA   A N    1 
ATOM   444  C  CA   . ALA   A 1 30  ? 15.53600 -33.91154 -8.49326  1.000 25.73545 ? 137  ALA   A CA   1 
ATOM   445  C  C    . ALA   A 1 30  ? 15.24808 -32.83501 -9.52963  1.000 25.85852 ? 137  ALA   A C    1 
ATOM   446  O  O    . ALA   A 1 30  ? 14.65085 -31.80113 -9.21235  1.000 26.90292 ? 137  ALA   A O    1 
ATOM   447  C  CB   . ALA   A 1 30  ? 16.99145 -33.83137 -8.02785  1.000 24.84075 ? 137  ALA   A CB   1 
ATOM   448  H  H    . ALA   A 1 30  ? 15.94897 -35.70724 -9.21012  1.000 31.26771 ? 137  ALA   A H    1 
ATOM   449  H  HA   . ALA   A 1 30  ? 14.96789 -33.75489 -7.72280  1.000 30.88255 ? 137  ALA   A HA   1 
ATOM   450  H  HB1  . ALA   A 1 30  ? 17.15986 -32.94619 -7.66869  1.000 29.80891 ? 137  ALA   A HB1  1 
ATOM   451  H  HB2  . ALA   A 1 30  ? 17.14096 -34.50065 -7.34183  1.000 29.80891 ? 137  ALA   A HB2  1 
ATOM   452  H  HB3  . ALA   A 1 30  ? 17.57469 -33.99764 -8.78488  1.000 29.80891 ? 137  ALA   A HB3  1 
ATOM   453  N  N    . TRP   A 1 31  ? 15.67722 -33.05817 -10.77261 1.000 24.55186 ? 138  TRP   A N    1 
ATOM   454  C  CA   . TRP   A 1 31  ? 15.36782 -32.12287 -11.84532 1.000 25.29182 ? 138  TRP   A CA   1 
ATOM   455  C  C    . TRP   A 1 31  ? 13.86873 -31.89843 -11.95759 1.000 27.34194 ? 138  TRP   A C    1 
ATOM   456  O  O    . TRP   A 1 31  ? 13.40994 -30.76550 -12.15164 1.000 28.88028 ? 138  TRP   A O    1 
ATOM   457  C  CB   . TRP   A 1 31  ? 15.90240 -32.65583 -13.16996 1.000 24.26241 ? 138  TRP   A CB   1 
ATOM   458  C  CG   . TRP   A 1 31  ? 17.39365 -32.74988 -13.28000 1.000 22.64943 ? 138  TRP   A CG   1 
ATOM   459  C  CD1  . TRP   A 1 31  ? 18.33911 -32.13922 -12.48770 1.000 23.20377 ? 138  TRP   A CD1  1 
ATOM   460  C  CD2  . TRP   A 1 31  ? 18.11790 -33.51720 -14.24343 1.000 21.39622 ? 138  TRP   A CD2  1 
ATOM   461  N  NE1  . TRP   A 1 31  ? 19.59738 -32.48747 -12.91124 1.000 23.07242 ? 138  TRP   A NE1  1 
ATOM   462  C  CE2  . TRP   A 1 31  ? 19.48992 -33.31860 -13.99327 1.000 22.20022 ? 138  TRP   A CE2  1 
ATOM   463  C  CE3  . TRP   A 1 31  ? 17.73881 -34.34639 -15.29914 1.000 21.60026 ? 138  TRP   A CE3  1 
ATOM   464  C  CZ2  . TRP   A 1 31  ? 20.48075 -33.92791 -14.75281 1.000 22.04351 ? 138  TRP   A CZ2  1 
ATOM   465  C  CZ3  . TRP   A 1 31  ? 18.72734 -34.94674 -16.06143 1.000 21.85752 ? 138  TRP   A CZ3  1 
ATOM   466  C  CH2  . TRP   A 1 31  ? 20.07958 -34.73821 -15.78125 1.000 22.09009 ? 138  TRP   A CH2  1 
ATOM   467  H  H    . TRP   A 1 31  ? 16.14454 -33.73768 -11.01649 1.000 29.46223 ? 138  TRP   A H    1 
ATOM   468  H  HA   . TRP   A 1 31  ? 15.79862 -31.27558 -11.65186 1.000 30.35019 ? 138  TRP   A HA   1 
ATOM   469  H  HB2  . TRP   A 1 31  ? 15.54750 -33.54856 -13.30404 1.000 29.11489 ? 138  TRP   A HB2  1 
ATOM   470  H  HB3  . TRP   A 1 31  ? 15.59844 -32.06800 -13.87917 1.000 29.11489 ? 138  TRP   A HB3  1 
ATOM   471  H  HD1  . TRP   A 1 31  ? 18.15313 -31.57493 -11.77224 1.000 27.84452 ? 138  TRP   A HD1  1 
ATOM   472  H  HE1  . TRP   A 1 31  ? 20.33461 -32.22557 -12.55418 1.000 27.68691 ? 138  TRP   A HE1  1 
ATOM   473  H  HE3  . TRP   A 1 31  ? 16.84000 -34.49325 -15.48751 1.000 25.92031 ? 138  TRP   A HE3  1 
ATOM   474  H  HZ2  . TRP   A 1 31  ? 21.38219 -33.79073 -14.56979 1.000 26.45221 ? 138  TRP   A HZ2  1 
ATOM   475  H  HZ3  . TRP   A 1 31  ? 18.48673 -35.49749 -16.77114 1.000 26.22902 ? 138  TRP   A HZ3  1 
ATOM   476  H  HH2  . TRP   A 1 31  ? 20.72232 -35.15931 -16.30514 1.000 26.50811 ? 138  TRP   A HH2  1 
ATOM   477  N  N    . ALA   A 1 32  ? 13.08905 -32.97289 -11.85561 1.000 28.11041 ? 139  ALA   A N    1 
ATOM   478  C  CA   . ALA   A 1 32  ? 11.64525 -32.85490 -11.99555 1.000 31.19479 ? 139  ALA   A CA   1 
ATOM   479  C  C    . ALA   A 1 32  ? 10.99042 -32.17955 -10.79311 1.000 33.20933 ? 139  ALA   A C    1 
ATOM   480  O  O    . ALA   A 1 32  ? 9.87674  -31.65824 -10.93376 1.000 36.03830 ? 139  ALA   A O    1 
ATOM   481  C  CB   . ALA   A 1 32  ? 11.02790 -34.23220 -12.22056 1.000 31.77388 ? 139  ALA   A CB   1 
ATOM   482  H  H    . ALA   A 1 32  ? 13.37022 -33.77198 -11.70729 1.000 33.73249 ? 139  ALA   A H    1 
ATOM   483  H  HA   . ALA   A 1 32  ? 11.45589 -32.30961 -12.77511 1.000 37.43375 ? 139  ALA   A HA   1 
ATOM   484  H  HB1  . ALA   A 1 32  ? 10.07238 -34.13199 -12.35412 1.000 38.12866 ? 139  ALA   A HB1  1 
ATOM   485  H  HB2  . ALA   A 1 32  ? 11.43122 -34.63463 -13.00560 1.000 38.12866 ? 139  ALA   A HB2  1 
ATOM   486  H  HB3  . ALA   A 1 32  ? 11.19684 -34.78507 -11.44165 1.000 38.12866 ? 139  ALA   A HB3  1 
ATOM   487  N  N    . GLN   A 1 33  ? 11.63627 -32.19367 -9.61734  1.000 33.27013 ? 140  GLN   A N    1 
ATOM   488  C  CA   . GLN   A 1 33  ? 11.20589 -31.37572 -8.48060  1.000 34.53243 ? 140  GLN   A CA   1 
ATOM   489  C  C    . GLN   A 1 33  ? 11.56268 -29.90097 -8.68155  1.000 35.40927 ? 140  GLN   A C    1 
ATOM   490  O  O    . GLN   A 1 33  ? 11.19279 -29.06912 -7.84666  1.000 37.27196 ? 140  GLN   A O    1 
ATOM   491  C  CB   . GLN   A 1 33  ? 11.83395 -31.88536 -7.16347  1.000 37.20270 ? 140  GLN   A CB   1 
ATOM   492  C  CG   . GLN   A 1 33  ? 11.38862 -33.29982 -6.66344  1.000 38.38297 ? 140  GLN   A CG   1 
ATOM   493  C  CD   . GLN   A 1 33  ? 12.12451 -33.77058 -5.37107  1.000 40.46632 ? 140  GLN   A CD   1 
ATOM   494  O  OE1  . GLN   A 1 33  ? 12.94400 -34.70718 -5.40105  1.000 39.77400 ? 140  GLN   A OE1  1 
ATOM   495  N  NE2  . GLN   A 1 33  ? 11.82394 -33.12447 -4.24168  1.000 41.01452 ? 140  GLN   A NE2  1 
ATOM   496  H  H    . GLN   A 1 33  ? 12.33139 -32.67312 -9.45442  1.000 39.92415 ? 140  GLN   A H    1 
ATOM   497  H  HA   . GLN   A 1 33  ? 10.24433 -31.45936 -8.38413  1.000 41.43892 ? 140  GLN   A HA   1 
ATOM   498  H  HB2  . GLN   A 1 33  ? 12.79582 -31.91892 -7.28427  1.000 44.64324 ? 140  GLN   A HB2  1 
ATOM   499  H  HB3  . GLN   A 1 33  ? 11.60955 -31.25459 -6.46156  1.000 44.64324 ? 140  GLN   A HB3  1 
ATOM   500  H  HG2  . GLN   A 1 33  ? 10.43815 -33.27791 -6.47102  1.000 46.05957 ? 140  GLN   A HG2  1 
ATOM   501  H  HG3  . GLN   A 1 33  ? 11.57108 -33.94909 -7.36062  1.000 46.05957 ? 140  GLN   A HG3  1 
ATOM   502  H  HE21 . GLN   A 1 33  ? 11.24994 -32.48415 -4.25232  1.000 49.21743 ? 140  GLN   A HE21 1 
ATOM   503  H  HE22 . GLN   A 1 33  ? 12.20436 -33.34870 -3.50371  1.000 49.21743 ? 140  GLN   A HE22 1 
ATOM   504  N  N    . GLY   A 1 34  ? 12.27245 -29.56876 -9.76204  1.000 33.51052 ? 141  GLY   A N    1 
ATOM   505  C  CA   . GLY   A 1 34  ? 12.63459 -28.20387 -10.08998 1.000 31.73836 ? 141  GLY   A CA   1 
ATOM   506  C  C    . GLY   A 1 34  ? 14.04888 -27.78781 -9.72821  1.000 30.31288 ? 141  GLY   A C    1 
ATOM   507  O  O    . GLY   A 1 34  ? 14.36224 -26.59548 -9.81078  1.000 32.53074 ? 141  GLY   A O    1 
ATOM   508  H  H    . GLY   A 1 34  ? 12.56223 -30.14056 -10.33534 1.000 40.21262 ? 141  GLY   A H    1 
ATOM   509  H  HA2  . GLY   A 1 34  ? 12.53023 -28.08066 -11.04645 1.000 38.08603 ? 141  GLY   A HA2  1 
ATOM   510  H  HA3  . GLY   A 1 34  ? 12.02739 -27.60607 -9.62646  1.000 38.08603 ? 141  GLY   A HA3  1 
ATOM   511  N  N    . TYR   A 1 35  ? 14.91451 -28.72267 -9.35029  1.000 27.39308 ? 142  TYR   A N    1 
ATOM   512  C  CA   . TYR   A 1 35  ? 16.24925 -28.40136 -8.85774  1.000 25.75538 ? 142  TYR   A CA   1 
ATOM   513  C  C    . TYR   A 1 35  ? 17.28421 -28.78060 -9.90836  1.000 25.58795 ? 142  TYR   A C    1 
ATOM   514  O  O    . TYR   A 1 35  ? 17.45283 -29.96211 -10.22764 1.000 25.47268 ? 142  TYR   A O    1 
ATOM   515  C  CB   . TYR   A 1 35  ? 16.52081 -29.11106 -7.52827  1.000 25.92987 ? 142  TYR   A CB   1 
ATOM   516  C  CG   . TYR   A 1 35  ? 15.52751 -28.68416 -6.48073  1.000 26.73091 ? 142  TYR   A CG   1 
ATOM   517  C  CD1  . TYR   A 1 35  ? 15.56452 -27.40031 -5.95340  1.000 25.35104 ? 142  TYR   A CD1  1 
ATOM   518  C  CD2  . TYR   A 1 35  ? 14.52676 -29.54222 -6.05082  1.000 29.25302 ? 142  TYR   A CD2  1 
ATOM   519  C  CE1  . TYR   A 1 35  ? 14.64415 -26.99533 -5.02410  1.000 27.90783 ? 142  TYR   A CE1  1 
ATOM   520  C  CE2  . TYR   A 1 35  ? 13.60838 -29.14301 -5.10519  1.000 31.18542 ? 142  TYR   A CE2  1 
ATOM   521  C  CZ   . TYR   A 1 35  ? 13.67198 -27.87090 -4.60157  1.000 30.04654 ? 142  TYR   A CZ   1 
ATOM   522  O  OH   . TYR   A 1 35  ? 12.75743 -27.46314 -3.66944  1.000 32.04955 ? 142  TYR   A OH   1 
ATOM   523  H  H    . TYR   A 1 35  ? 14.74787 -29.56612 -9.37069  1.000 32.87169 ? 142  TYR   A H    1 
ATOM   524  H  HA   . TYR   A 1 35  ? 16.31902 -27.44473 -8.71320  1.000 30.90646 ? 142  TYR   A HA   1 
ATOM   525  H  HB2  . TYR   A 1 35  ? 16.44496 -30.07007 -7.65258  1.000 31.11585 ? 142  TYR   A HB2  1 
ATOM   526  H  HB3  . TYR   A 1 35  ? 17.41195 -28.88619 -7.21812  1.000 31.11585 ? 142  TYR   A HB3  1 
ATOM   527  H  HD1  . TYR   A 1 35  ? 16.22332 -26.80745 -6.23518  1.000 30.42124 ? 142  TYR   A HD1  1 
ATOM   528  H  HD2  . TYR   A 1 35  ? 14.47487 -30.40004 -6.40628  1.000 35.10362 ? 142  TYR   A HD2  1 
ATOM   529  H  HE1  . TYR   A 1 35  ? 14.67646 -26.13184 -4.68023  1.000 33.48939 ? 142  TYR   A HE1  1 
ATOM   530  H  HE2  . TYR   A 1 35  ? 12.95117 -29.73178 -4.81136  1.000 37.42251 ? 142  TYR   A HE2  1 
ATOM   531  H  HH   . TYR   A 1 35  ? 12.17161 -28.05572 -3.56333  1.000 38.45946 ? 142  TYR   A HH   1 
ATOM   532  N  N    . THR   A 1 36  ? 17.97518 -27.77265 -10.43677 1.000 26.52233 ? 143  THR   A N    1 
ATOM   533  C  CA   . THR   A 1 36  ? 18.99061 -27.96879 -11.46030 1.000 27.10803 ? 143  THR   A CA   1 
ATOM   534  C  C    . THR   A 1 36  ? 20.29897 -27.25952 -11.14899 1.000 24.70274 ? 143  THR   A C    1 
ATOM   535  O  O    . THR   A 1 36  ? 21.22567 -27.29002 -11.97787 1.000 23.71115 ? 143  THR   A O    1 
ATOM   536  C  CB   . THR   A 1 36  ? 18.47305 -27.46584 -12.80851 1.000 30.99147 ? 143  THR   A CB   1 
ATOM   537  O  OG1  . THR   A 1 36  ? 18.14804 -26.07792 -12.68194 1.000 35.13149 ? 143  THR   A OG1  1 
ATOM   538  C  CG2  . THR   A 1 36  ? 17.23014 -28.23621 -13.21900 1.000 30.91323 ? 143  THR   A CG2  1 
ATOM   539  H  H    . THR   A 1 36  ? 17.86983 -26.94917 -10.21231 1.000 31.82679 ? 143  THR   A H    1 
ATOM   540  H  HA   . THR   A 1 36  ? 19.17549 -28.91790 -11.53712 1.000 32.52963 ? 143  THR   A HA   1 
ATOM   541  H  HB   . THR   A 1 36  ? 19.14735 -27.59049 -13.49458 1.000 37.18976 ? 143  THR   A HB   1 
ATOM   542  H  HG1  . THR   A 1 36  ? 17.68429 -25.95314 -11.99277 1.000 42.15778 ? 143  THR   A HG1  1 
ATOM   543  H  HG21 . THR   A 1 36  ? 16.90369 -27.90915 -14.07186 1.000 37.09588 ? 143  THR   A HG21 1 
ATOM   544  H  HG22 . THR   A 1 36  ? 17.43731 -29.18016 -13.30226 1.000 37.09588 ? 143  THR   A HG22 1 
ATOM   545  H  HG23 . THR   A 1 36  ? 16.53495 -28.12414 -12.55189 1.000 37.09588 ? 143  THR   A HG23 1 
ATOM   546  N  N    . GLY   A 1 37  ? 20.41167 -26.64100 -9.98465  1.000 23.74680 ? 144  GLY   A N    1 
ATOM   547  C  CA   . GLY   A 1 37  ? 21.63105 -25.96679 -9.59492  1.000 24.12488 ? 144  GLY   A CA   1 
ATOM   548  C  C    . GLY   A 1 37  ? 21.60889 -24.46168 -9.74874  1.000 22.79374 ? 144  GLY   A C    1 
ATOM   549  O  O    . GLY   A 1 37  ? 22.63737 -23.82222 -9.49784  1.000 22.55044 ? 144  GLY   A O    1 
ATOM   550  H  H    . GLY   A 1 37  ? 19.78531 -26.59890 -9.39687  1.000 28.49616 ? 144  GLY   A H    1 
ATOM   551  H  HA2  . GLY   A 1 37  ? 21.81030 -26.16534 -8.66253  1.000 28.94986 ? 144  GLY   A HA2  1 
ATOM   552  H  HA3  . GLY   A 1 37  ? 22.36012 -26.30785 -10.13625 1.000 28.94986 ? 144  GLY   A HA3  1 
ATOM   553  N  N    A HIS   A 1 38  ? 20.48107 -23.87664 -10.14942 0.574 23.53511 ? 145  HIS   A N    1 
ATOM   554  N  N    B HIS   A 1 38  ? 20.48592 -23.87991 -10.17991 0.426 23.20937 ? 145  HIS   A N    1 
ATOM   555  C  CA   A HIS   A 1 38  ? 20.41848 -22.43368 -10.32774 0.574 24.00389 ? 145  HIS   A CA   1 
ATOM   556  C  CA   B HIS   A 1 38  ? 20.37790 -22.43021 -10.30328 0.426 23.36164 ? 145  HIS   A CA   1 
ATOM   557  C  C    A HIS   A 1 38  ? 20.84220 -21.72146 -9.05361  0.574 23.36988 ? 145  HIS   A C    1 
ATOM   558  C  C    B HIS   A 1 38  ? 20.87575 -21.75290 -9.03330  0.426 23.19760 ? 145  HIS   A C    1 
ATOM   559  O  O    A HIS   A 1 38  ? 20.33721 -22.01576 -7.96721  0.574 22.98175 ? 145  HIS   A O    1 
ATOM   560  O  O    B HIS   A 1 38  ? 20.46514 -22.11011 -7.92672  0.426 23.27330 ? 145  HIS   A O    1 
ATOM   561  C  CB   A HIS   A 1 38  ? 19.00505 -21.99544 -10.71110 0.574 26.81112 ? 145  HIS   A CB   1 
ATOM   562  C  CB   B HIS   A 1 38  ? 18.92033 -22.02253 -10.56349 0.426 25.14978 ? 145  HIS   A CB   1 
ATOM   563  C  CG   A HIS   A 1 38  ? 18.87503 -20.51815 -10.89540 0.574 30.77338 ? 145  HIS   A CG   1 
ATOM   564  C  CG   B HIS   A 1 38  ? 18.50649 -22.07396 -12.00465 0.426 28.27617 ? 145  HIS   A CG   1 
ATOM   565  N  ND1  A HIS   A 1 38  ? 19.37601 -19.86190 -11.99838 0.574 32.80523 ? 145  HIS   A ND1  1 
ATOM   566  N  ND1  B HIS   A 1 38  ? 19.00130 -21.20630 -12.95563 0.426 29.46013 ? 145  HIS   A ND1  1 
ATOM   567  C  CD2  A HIS   A 1 38  ? 18.32963 -19.56357 -10.10504 0.574 33.59264 ? 145  HIS   A CD2  1 
ATOM   568  C  CD2  B HIS   A 1 38  ? 17.61801 -22.86817 -12.64844 0.426 28.81740 ? 145  HIS   A CD2  1 
ATOM   569  C  CE1  A HIS   A 1 38  ? 19.13347 -18.56909 -11.88639 0.574 33.58915 ? 145  HIS   A CE1  1 
ATOM   570  C  CE1  B HIS   A 1 38  ? 18.44355 -21.47036 -14.12382 0.426 29.22259 ? 145  HIS   A CE1  1 
ATOM   571  N  NE2  A HIS   A 1 38  ? 18.50285 -18.36113 -10.74584 0.574 34.46681 ? 145  HIS   A NE2  1 
ATOM   572  N  NE2  B HIS   A 1 38  ? 17.59802 -22.47239 -13.96443 0.426 29.21011 ? 145  HIS   A NE2  1 
ATOM   573  H  H    A HIS   A 1 38  ? 19.74736 -24.29068 -10.32214 0.574 28.24213 ? 145  HIS   A H    1 
ATOM   574  H  H    B HIS   A 1 38  ? 19.77369 -24.30524 -10.40669 0.426 27.85125 ? 145  HIS   A H    1 
ATOM   575  H  HA   A HIS   A 1 38  ? 21.02108 -22.18477 -11.04595 0.574 28.80467 ? 145  HIS   A HA   1 
ATOM   576  H  HA   B HIS   A 1 38  ? 20.91669 -22.13677 -11.05461 0.426 28.03397 ? 145  HIS   A HA   1 
ATOM   577  H  HB2  A HIS   A 1 38  ? 18.75968 -22.42292 -11.54654 0.574 32.17335 ? 145  HIS   A HB2  1 
ATOM   578  H  HB2  B HIS   A 1 38  ? 18.33912 -22.62258 -10.07050 0.426 30.17973 ? 145  HIS   A HB2  1 
ATOM   579  H  HB3  A HIS   A 1 38  ? 18.39205 -22.26343 -10.00874 0.574 32.17335 ? 145  HIS   A HB3  1 
ATOM   580  H  HB3  B HIS   A 1 38  ? 18.79478 -21.11140 -10.25528 0.426 30.17973 ? 145  HIS   A HB3  1 
ATOM   581  H  HD2  A HIS   A 1 38  ? 17.91565 -19.69698 -9.28302  0.574 40.31116 ? 145  HIS   A HD2  1 
ATOM   582  H  HD2  B HIS   A 1 38  ? 17.11537 -23.55333 -12.27054 0.426 34.58088 ? 145  HIS   A HD2  1 
ATOM   583  H  HE1  A HIS   A 1 38  ? 19.36722 -17.91598 -12.50583 0.574 40.30698 ? 145  HIS   A HE1  1 
ATOM   584  H  HE1  B HIS   A 1 38  ? 18.61682 -21.02629 -14.92237 0.426 35.06711 ? 145  HIS   A HE1  1 
ATOM   585  N  N    . GLY   A 1 39  ? 21.76676 -20.77184 -9.19809  1.000 23.02548 ? 146  GLY   A N    1 
ATOM   586  C  CA   . GLY   A 1 39  ? 22.22579 -19.95394 -8.09138  1.000 22.75258 ? 146  GLY   A CA   1 
ATOM   587  C  C    . GLY   A 1 39  ? 23.37426 -20.53446 -7.30183  1.000 22.64916 ? 146  GLY   A C    1 
ATOM   588  O  O    . GLY   A 1 39  ? 23.89510 -19.85467 -6.40928  1.000 23.54060 ? 146  GLY   A O    1 
ATOM   589  H  H    A GLY   A 1 39  ? 22.14775 -20.58274 -9.94554  0.574 27.63058 ? 146  GLY   A H    1 
ATOM   590  H  H    B GLY   A 1 39  ? 22.12042 -20.56344 -9.95379  0.426 27.63058 ? 146  GLY   A H    1 
ATOM   591  H  HA2  . GLY   A 1 39  ? 22.51105 -19.09436 -8.43873  1.000 27.30310 ? 146  GLY   A HA2  1 
ATOM   592  H  HA3  . GLY   A 1 39  ? 21.48590 -19.81738 -7.47917  1.000 27.30310 ? 146  GLY   A HA3  1 
ATOM   593  N  N    . ILE   A 1 40  ? 23.79655 -21.75338 -7.60572  1.000 21.21388 ? 147  ILE   A N    1 
ATOM   594  C  CA   . ILE   A 1 40  ? 24.86426 -22.41310 -6.86955  1.000 20.34624 ? 147  ILE   A CA   1 
ATOM   595  C  C    . ILE   A 1 40  ? 26.14763 -22.30431 -7.68279  1.000 21.15282 ? 147  ILE   A C    1 
ATOM   596  O  O    . ILE   A 1 40  ? 26.12855 -22.35619 -8.91445  1.000 22.38525 ? 147  ILE   A O    1 
ATOM   597  C  CB   . ILE   A 1 40  ? 24.50671 -23.88843 -6.57729  1.000 20.97835 ? 147  ILE   A CB   1 
ATOM   598  C  CG1  . ILE   A 1 40  ? 23.13796 -23.99612 -5.88297  1.000 21.45166 ? 147  ILE   A CG1  1 
ATOM   599  C  CG2  . ILE   A 1 40  ? 25.60528 -24.53058 -5.74328  1.000 19.43696 ? 147  ILE   A CG2  1 
ATOM   600  C  CD1  . ILE   A 1 40  ? 23.01421 -23.18954 -4.61716  1.000 21.87012 ? 147  ILE   A CD1  1 
ATOM   601  H  H    . ILE   A 1 40  ? 23.47396 -22.22762 -8.24653  1.000 25.45666 ? 147  ILE   A H    1 
ATOM   602  H  HA   . ILE   A 1 40  ? 25.00190 -21.96294 -6.02143  1.000 24.41548 ? 147  ILE   A HA   1 
ATOM   603  H  HB   . ILE   A 1 40  ? 24.44027 -24.36522 -7.41941  1.000 25.17401 ? 147  ILE   A HB   1 
ATOM   604  H  HG12 . ILE   A 1 40  ? 22.45474 -23.68427 -6.49686  1.000 25.74199 ? 147  ILE   A HG12 1 
ATOM   605  H  HG13 . ILE   A 1 40  ? 22.97962 -24.92547 -5.65465  1.000 25.74199 ? 147  ILE   A HG13 1 
ATOM   606  H  HG21 . ILE   A 1 40  ? 25.32403 -25.42161 -5.48277  1.000 23.32435 ? 147  ILE   A HG21 1 
ATOM   607  H  HG22 . ILE   A 1 40  ? 26.41572 -24.58142 -6.27385  1.000 23.32435 ? 147  ILE   A HG22 1 
ATOM   608  H  HG23 . ILE   A 1 40  ? 25.76017 -23.98858 -4.95389  1.000 23.32435 ? 147  ILE   A HG23 1 
ATOM   609  H  HD11 . ILE   A 1 40  ? 22.15174 -23.36921 -4.21126  1.000 26.24414 ? 147  ILE   A HD11 1 
ATOM   610  H  HD12 . ILE   A 1 40  ? 23.72556 -23.44491 -4.00916  1.000 26.24414 ? 147  ILE   A HD12 1 
ATOM   611  H  HD13 . ILE   A 1 40  ? 23.08748 -22.24711 -4.83478  1.000 26.24414 ? 147  ILE   A HD13 1 
ATOM   612  N  N    . VAL   A 1 41  ? 27.27289 -22.19722 -6.98169  1.000 19.75876 ? 148  VAL   A N    1 
ATOM   613  C  CA   . VAL   A 1 41  ? 28.58836 -21.97574 -7.57555  1.000 19.39818 ? 148  VAL   A CA   1 
ATOM   614  C  C    . VAL   A 1 41  ? 29.51333 -23.09056 -7.10087  1.000 18.34512 ? 148  VAL   A C    1 
ATOM   615  O  O    . VAL   A 1 41  ? 29.69057 -23.27492 -5.88958  1.000 19.47612 ? 148  VAL   A O    1 
ATOM   616  C  CB   . VAL   A 1 41  ? 29.15439 -20.60087 -7.17688  1.000 19.38541 ? 148  VAL   A CB   1 
ATOM   617  C  CG1  . VAL   A 1 41  ? 30.53155 -20.40275 -7.75379  1.000 19.76322 ? 148  VAL   A CG1  1 
ATOM   618  C  CG2  . VAL   A 1 41  ? 28.21464 -19.47602 -7.61118  1.000 21.09279 ? 148  VAL   A CG2  1 
ATOM   619  H  H    . VAL   A 1 41  ? 27.30065 -22.25184 -6.12388  1.000 23.71051 ? 148  VAL   A H    1 
ATOM   620  H  HA   . VAL   A 1 41  ? 28.52056 -22.02379 -8.54198  1.000 23.27781 ? 148  VAL   A HA   1 
ATOM   621  H  HB   . VAL   A 1 41  ? 29.22797 -20.56764 -6.21024  1.000 23.26249 ? 148  VAL   A HB   1 
ATOM   622  H  HG11 . VAL   A 1 41  ? 30.83215 -19.50291 -7.55170  1.000 23.71586 ? 148  VAL   A HG11 1 
ATOM   623  H  HG12 . VAL   A 1 41  ? 31.13587 -21.05009 -7.35802  1.000 23.71586 ? 148  VAL   A HG12 1 
ATOM   624  H  HG13 . VAL   A 1 41  ? 30.49286 -20.53061 -8.71455  1.000 23.71586 ? 148  VAL   A HG13 1 
ATOM   625  H  HG21 . VAL   A 1 41  ? 28.56406 -18.63047 -7.28891  1.000 25.31135 ? 148  VAL   A HG21 1 
ATOM   626  H  HG22 . VAL   A 1 41  ? 28.16212 -19.46464 -8.57969  1.000 25.31135 ? 148  VAL   A HG22 1 
ATOM   627  H  HG23 . VAL   A 1 41  ? 27.33534 -19.63583 -7.23409  1.000 25.31135 ? 148  VAL   A HG23 1 
ATOM   628  N  N    . VAL   A 1 42  ? 30.12192 -23.81052 -8.05058  1.000 17.79433 ? 149  VAL   A N    1 
ATOM   629  C  CA   . VAL   A 1 42  ? 31.01133 -24.93580 -7.78147  1.000 17.97284 ? 149  VAL   A CA   1 
ATOM   630  C  C    . VAL   A 1 42  ? 32.36750 -24.65101 -8.41493  1.000 17.12684 ? 149  VAL   A C    1 
ATOM   631  O  O    . VAL   A 1 42  ? 32.44181 -24.13249 -9.52963  1.000 18.77237 ? 149  VAL   A O    1 
ATOM   632  C  CB   . VAL   A 1 42  ? 30.42451 -26.24986 -8.33526  1.000 18.21953 ? 149  VAL   A CB   1 
ATOM   633  C  CG1  . VAL   A 1 42  ? 31.34314 -27.44494 -8.01671  1.000 18.20450 ? 149  VAL   A CG1  1 
ATOM   634  C  CG2  . VAL   A 1 42  ? 29.00760 -26.47125 -7.79889  1.000 18.14683 ? 149  VAL   A CG2  1 
ATOM   635  H  H    . VAL   A 1 42  ? 30.02810 -23.65597 -8.89136  1.000 21.35319 ? 149  VAL   A H    1 
ATOM   636  H  HA   . VAL   A 1 42  ? 31.13588 -25.02595 -6.82374  1.000 21.56741 ? 149  VAL   A HA   1 
ATOM   637  H  HB   . VAL   A 1 42  ? 30.36771 -26.18434 -9.30138  1.000 21.86344 ? 149  VAL   A HB   1 
ATOM   638  H  HG11 . VAL   A 1 42  ? 30.92118 -28.26004 -8.33047  1.000 21.84540 ? 149  VAL   A HG11 1 
ATOM   639  H  HG12 . VAL   A 1 42  ? 32.19331 -27.31837 -8.46626  1.000 21.84540 ? 149  VAL   A HG12 1 
ATOM   640  H  HG13 . VAL   A 1 42  ? 31.47985 -27.49129 -7.05751  1.000 21.84540 ? 149  VAL   A HG13 1 
ATOM   641  H  HG21 . VAL   A 1 42  ? 28.65110 -27.29022 -8.17718  1.000 21.77620 ? 149  VAL   A HG21 1 
ATOM   642  H  HG22 . VAL   A 1 42  ? 29.04331 -26.54159 -6.83210  1.000 21.77620 ? 149  VAL   A HG22 1 
ATOM   643  H  HG23 . VAL   A 1 42  ? 28.45165 -25.71894 -8.05550  1.000 21.77620 ? 149  VAL   A HG23 1 
ATOM   644  N  N    . SER   A 1 43  ? 33.44564 -25.00622 -7.72282  1.000 16.82564 ? 150  SER   A N    1 
ATOM   645  C  CA   . SER   A 1 43  ? 34.78888 -24.85285 -8.27228  1.000 17.18963 ? 150  SER   A CA   1 
ATOM   646  C  C    . SER   A 1 43  ? 35.52343 -26.18782 -8.24543  1.000 16.34827 ? 150  SER   A C    1 
ATOM   647  O  O    . SER   A 1 43  ? 35.49612 -26.88685 -7.23417  1.000 17.41169 ? 150  SER   A O    1 
ATOM   648  C  CB   . SER   A 1 43  ? 35.58859 -23.81478 -7.48776  1.000 18.41637 ? 150  SER   A CB   1 
ATOM   649  O  OG   . SER   A 1 43  ? 36.83883 -23.59694 -8.11225  1.000 19.76925 ? 150  SER   A OG   1 
ATOM   650  H  H    . SER   A 1 43  ? 33.42393 -25.33949 -6.93032  1.000 20.19077 ? 150  SER   A H    1 
ATOM   651  H  HA   . SER   A 1 43  ? 34.71502 -24.56564 -9.19583  1.000 20.62756 ? 150  SER   A HA   1 
ATOM   652  H  HB2  . SER   A 1 43  ? 35.09352 -22.98095 -7.46456  1.000 22.09965 ? 150  SER   A HB2  1 
ATOM   653  H  HB3  . SER   A 1 43  ? 35.73449 -24.13920 -6.58534  1.000 22.09965 ? 150  SER   A HB3  1 
ATOM   654  H  HG   . SER   A 1 43  ? 36.72486 -23.26395 -8.87496  1.000 23.72310 ? 150  SER   A HG   1 
ATOM   655  N  N    . ILE   A 1 44  ? 36.17536 -26.52922 -9.36037  1.000 16.79309 ? 151  ILE   A N    1 
ATOM   656  C  CA   . ILE   A 1 44  ? 36.96247 -27.74916 -9.51739  1.000 15.37189 ? 151  ILE   A CA   1 
ATOM   657  C  C    . ILE   A 1 44  ? 38.42819 -27.42535 -9.23870  1.000 14.89097 ? 151  ILE   A C    1 
ATOM   658  O  O    . ILE   A 1 44  ? 39.03873 -26.63550 -9.96894  1.000 16.26896 ? 151  ILE   A O    1 
ATOM   659  C  CB   . ILE   A 1 44  ? 36.83855 -28.30900 -10.94812 1.000 18.30526 ? 151  ILE   A CB   1 
ATOM   660  C  CG1  . ILE   A 1 44  ? 35.38721 -28.51514 -11.37948 1.000 20.11642 ? 151  ILE   A CG1  1 
ATOM   661  C  CG2  . ILE   A 1 44  ? 37.64756 -29.59268 -11.08655 1.000 20.05792 ? 151  ILE   A CG2  1 
ATOM   662  C  CD1  . ILE   A 1 44  ? 34.57930 -29.41595 -10.48156 1.000 19.26239 ? 151  ILE   A CD1  1 
ATOM   663  H  H    . ILE   A 1 44  ? 36.17477 -26.04530 -10.07130 1.000 20.15171 ? 151  ILE   A H    1 
ATOM   664  H  HA   . ILE   A 1 44  ? 36.64734 -28.40227 -8.87315  1.000 18.44627 ? 151  ILE   A HA   1 
ATOM   665  H  HB   . ILE   A 1 44  ? 37.20526 -27.64056 -11.54779 1.000 21.96631 ? 151  ILE   A HB   1 
ATOM   666  H  HG12 . ILE   A 1 44  ? 34.94641 -27.65128 -11.39774 1.000 24.13971 ? 151  ILE   A HG12 1 
ATOM   667  H  HG13 . ILE   A 1 44  ? 35.38308 -28.90852 -12.26612 1.000 24.13971 ? 151  ILE   A HG13 1 
ATOM   668  H  HG21 . ILE   A 1 44  ? 37.44839 -30.00058 -11.94378 1.000 24.06950 ? 151  ILE   A HG21 1 
ATOM   669  H  HG22 . ILE   A 1 44  ? 38.59203 -29.37796 -11.03387 1.000 24.06950 ? 151  ILE   A HG22 1 
ATOM   670  H  HG23 . ILE   A 1 44  ? 37.40530 -30.19767 -10.36809 1.000 24.06950 ? 151  ILE   A HG23 1 
ATOM   671  H  HD11 . ILE   A 1 44  ? 33.68882 -29.51581 -10.85301 1.000 23.11486 ? 151  ILE   A HD11 1 
ATOM   672  H  HD12 . ILE   A 1 44  ? 35.01440 -30.28125 -10.42821 1.000 23.11486 ? 151  ILE   A HD12 1 
ATOM   673  H  HD13 . ILE   A 1 44  ? 34.52670 -29.01718 -9.59889  1.000 23.11486 ? 151  ILE   A HD13 1 
ATOM   674  N  N    A LEU   A 1 45  ? 39.00144 -28.04955 -8.21278  0.405 15.93531 ? 152  LEU   A N    1 
ATOM   675  N  N    B LEU   A 1 45  ? 39.00772 -28.05600 -8.21818  0.595 15.69690 ? 152  LEU   A N    1 
ATOM   676  C  CA   A LEU   A 1 45  ? 40.41178 -27.86931 -7.88204  0.405 16.70031 ? 152  LEU   A CA   1 
ATOM   677  C  CA   B LEU   A 1 45  ? 40.41824 -27.86781 -7.89067  0.595 16.39553 ? 152  LEU   A CA   1 
ATOM   678  C  C    A LEU   A 1 45  ? 41.20185 -28.92102 -8.65308  0.405 16.11500 ? 152  LEU   A C    1 
ATOM   679  C  C    B LEU   A 1 45  ? 41.20801 -28.91959 -8.65485  0.595 15.80851 ? 152  LEU   A C    1 
ATOM   680  O  O    A LEU   A 1 45  ? 41.17178 -30.10173 -8.30182  0.405 16.62192 ? 152  LEU   A O    1 
ATOM   681  O  O    B LEU   A 1 45  ? 41.18882 -30.09589 -8.29527  0.595 16.55820 ? 152  LEU   A O    1 
ATOM   682  C  CB   A LEU   A 1 45  ? 40.64004 -27.99830 -6.37578  0.405 17.97343 ? 152  LEU   A CB   1 
ATOM   683  C  CB   B LEU   A 1 45  ? 40.66195 -27.98389 -6.38638  0.595 18.02733 ? 152  LEU   A CB   1 
ATOM   684  C  CG   A LEU   A 1 45  ? 39.81820 -27.09507 -5.45188  0.405 18.72456 ? 152  LEU   A CG   1 
ATOM   685  C  CG   B LEU   A 1 45  ? 40.43080 -26.70876 -5.58011  0.595 18.49699 ? 152  LEU   A CG   1 
ATOM   686  C  CD1  A LEU   A 1 45  ? 40.33299 -27.19324 -4.02169  0.405 20.13532 ? 152  LEU   A CD1  1 
ATOM   687  C  CD1  B LEU   A 1 45  ? 39.03513 -26.18911 -5.77966  0.595 20.91593 ? 152  LEU   A CD1  1 
ATOM   688  C  CD2  A LEU   A 1 45  ? 39.84056 -25.65667 -5.91579  0.405 18.49487 ? 152  LEU   A CD2  1 
ATOM   689  C  CD2  B LEU   A 1 45  ? 40.68876 -26.96822 -4.10241  0.595 20.98298 ? 152  LEU   A CD2  1 
ATOM   690  H  H    A LEU   A 1 45  ? 38.58830 -28.58988 -7.68652  0.405 19.12238 ? 152  LEU   A H    1 
ATOM   691  H  H    B LEU   A 1 45  ? 38.59948 -28.60370 -7.69573  0.595 18.83628 ? 152  LEU   A H    1 
ATOM   692  H  HA   A LEU   A 1 45  ? 40.70641 -26.98507 -8.15077  0.405 20.04037 ? 152  LEU   A HA   1 
ATOM   693  H  HA   B LEU   A 1 45  ? 40.70250 -26.98189 -8.16498  0.595 19.67464 ? 152  LEU   A HA   1 
ATOM   694  H  HB2  A LEU   A 1 45  ? 40.43961 -28.91324 -6.12354  0.405 21.56811 ? 152  LEU   A HB2  1 
ATOM   695  H  HB2  B LEU   A 1 45  ? 40.06433 -28.66134 -6.03309  0.595 21.63280 ? 152  LEU   A HB2  1 
ATOM   696  H  HB3  A LEU   A 1 45  ? 41.57377 -27.80274 -6.20032  0.405 21.56811 ? 152  LEU   A HB3  1 
ATOM   697  H  HB3  B LEU   A 1 45  ? 41.58430 -28.25016 -6.24761  0.595 21.63280 ? 152  LEU   A HB3  1 
ATOM   698  H  HG   A LEU   A 1 45  ? 38.89610 -27.39523 -5.47509  0.405 22.46947 ? 152  LEU   A HG   1 
ATOM   699  H  HG   B LEU   A 1 45  ? 41.04834 -26.02791 -5.88994  0.595 22.19639 ? 152  LEU   A HG   1 
ATOM   700  H  HD11 A LEU   A 1 45  ? 39.81966 -26.59229 -3.45933  0.405 24.16238 ? 152  LEU   A HD11 1 
ATOM   701  H  HD11 B LEU   A 1 45  ? 38.88151 -25.45319 -5.16669  0.595 25.09911 ? 152  LEU   A HD11 1 
ATOM   702  H  HD12 A LEU   A 1 45  ? 40.22971 -28.10626 -3.71085  0.405 24.16238 ? 152  LEU   A HD12 1 
ATOM   703  H  HD12 B LEU   A 1 45  ? 38.94018 -25.88249 -6.69501  0.595 25.09911 ? 152  LEU   A HD12 1 
ATOM   704  H  HD13 A LEU   A 1 45  ? 41.26981 -26.94223 -4.00533  0.405 24.16238 ? 152  LEU   A HD13 1 
ATOM   705  H  HD13 B LEU   A 1 45  ? 38.40372 -26.90398 -5.60309  0.595 25.09911 ? 152  LEU   A HD13 1 
ATOM   706  H  HD21 A LEU   A 1 45  ? 39.43374 -25.09876 -5.23452  0.405 22.19384 ? 152  LEU   A HD21 1 
ATOM   707  H  HD21 B LEU   A 1 45  ? 40.56881 -26.14066 -3.61083  0.595 25.17958 ? 152  LEU   A HD21 1 
ATOM   708  H  HD22 A LEU   A 1 45  ? 40.76073 -25.38544 -6.05940  0.405 22.19384 ? 152  LEU   A HD22 1 
ATOM   709  H  HD22 B LEU   A 1 45  ? 40.06077 -27.63571 -3.78465  0.595 25.17958 ? 152  LEU   A HD22 1 
ATOM   710  H  HD23 A LEU   A 1 45  ? 39.34123 -25.58424 -6.74424  0.405 22.19384 ? 152  LEU   A HD23 1 
ATOM   711  H  HD23 B LEU   A 1 45  ? 41.59725 -27.28976 -3.99213  0.595 25.17958 ? 152  LEU   A HD23 1 
ATOM   712  N  N    . ASP   A 1 46  ? 41.90659 -28.50746 -9.70830  1.000 15.86580 ? 153  ASP   A N    1 
ATOM   713  C  CA   . ASP   A 1 46  ? 42.52354 -29.50728 -10.58354 1.000 16.48380 ? 153  ASP   A CA   1 
ATOM   714  C  C    . ASP   A 1 46  ? 43.56951 -28.87716 -11.49165 1.000 17.33117 ? 153  ASP   A C    1 
ATOM   715  O  O    . ASP   A 1 46  ? 44.30596 -27.98717 -11.05757 1.000 16.90957 ? 153  ASP   A O    1 
ATOM   716  C  CB   . ASP   A 1 46  ? 41.39520 -30.22609 -11.35916 1.000 17.52242 ? 153  ASP   A CB   1 
ATOM   717  C  CG   . ASP   A 1 46  ? 41.73551 -31.64688 -11.74753 1.000 18.60189 ? 153  ASP   A CG   1 
ATOM   718  O  OD1  . ASP   A 1 46  ? 42.68549 -31.84226 -12.51418 1.000 19.93676 ? 153  ASP   A OD1  1 
ATOM   719  O  OD2  . ASP   A 1 46  ? 41.02866 -32.57604 -11.32476 1.000 19.61885 ? 153  ASP   A OD2  1 
ATOM   720  H  H    A ASP   A 1 46  ? 42.03707 -27.68689 -9.93018  0.405 19.03896 ? 153  ASP   A H    1 
ATOM   721  H  H    B ASP   A 1 46  ? 42.03474 -27.68692 -9.93165  0.595 19.03896 ? 153  ASP   A H    1 
ATOM   722  H  HA   . ASP   A 1 46  ? 43.00765 -30.17429 -10.07205 1.000 19.78056 ? 153  ASP   A HA   1 
ATOM   723  H  HB2  . ASP   A 1 46  ? 40.60144 -30.25343 -10.80231 1.000 21.02690 ? 153  ASP   A HB2  1 
ATOM   724  H  HB3  . ASP   A 1 46  ? 41.21216 -29.73227 -12.17374 1.000 21.02690 ? 153  ASP   A HB3  1 
ATOM   725  N  N    . ASP   A 1 47  ? 43.66396 -29.34055 -12.73955 1.000 17.63057 ? 154  ASP   A N    1 
ATOM   726  C  CA   . ASP   A 1 47  ? 44.70516 -28.90459 -13.66209 1.000 17.25838 ? 154  ASP   A CA   1 
ATOM   727  C  C    . ASP   A 1 47  ? 44.25298 -27.77951 -14.58586 1.000 17.46590 ? 154  ASP   A C    1 
ATOM   728  O  O    . ASP   A 1 47  ? 44.98105 -27.43943 -15.52988 1.000 20.04019 ? 154  ASP   A O    1 
ATOM   729  C  CB   . ASP   A 1 47  ? 45.20841 -30.09323 -14.48966 1.000 18.93703 ? 154  ASP   A CB   1 
ATOM   730  C  CG   . ASP   A 1 47  ? 44.09480 -30.79327 -15.25404 1.000 18.07290 ? 154  ASP   A CG   1 
ATOM   731  O  OD1  . ASP   A 1 47  ? 43.00241 -30.20557 -15.40018 1.000 18.39638 ? 154  ASP   A OD1  1 
ATOM   732  O  OD2  . ASP   A 1 47  ? 44.31305 -31.94536 -15.70475 1.000 18.85848 ? 154  ASP   A OD2  1 
ATOM   733  H  H    . ASP   A 1 47  ? 43.12482 -29.91884 -13.07794 1.000 21.15668 ? 154  ASP   A H    1 
ATOM   734  H  HA   . ASP   A 1 47  ? 45.44914 -28.56724 -13.13903 1.000 20.71006 ? 154  ASP   A HA   1 
ATOM   735  H  HB2  . ASP   A 1 47  ? 45.86065 -29.77610 -15.13380 1.000 22.72443 ? 154  ASP   A HB2  1 
ATOM   736  H  HB3  . ASP   A 1 47  ? 45.61733 -30.74150 -13.89517 1.000 22.72443 ? 154  ASP   A HB3  1 
ATOM   737  N  N    . GLY   A 1 48  ? 43.10646 -27.16832 -14.31255 1.000 17.68868 ? 155  GLY   A N    1 
ATOM   738  C  CA   . GLY   A 1 48  ? 42.57723 -26.07725 -15.10800 1.000 18.56465 ? 155  GLY   A CA   1 
ATOM   739  C  C    . GLY   A 1 48  ? 41.23060 -26.43389 -15.71072 1.000 18.76985 ? 155  GLY   A C    1 
ATOM   740  O  O    . GLY   A 1 48  ? 40.75684 -27.56184 -15.62175 1.000 20.26792 ? 155  GLY   A O    1 
ATOM   741  H  H    . GLY   A 1 48  ? 42.60245 -27.37759 -13.64788 1.000 21.22641 ? 155  GLY   A H    1 
ATOM   742  H  HA2  . GLY   A 1 48  ? 42.46853 -25.29121 -14.55012 1.000 22.27758 ? 155  GLY   A HA2  1 
ATOM   743  H  HA3  . GLY   A 1 48  ? 43.19388 -25.87085 -15.82775 1.000 22.27758 ? 155  GLY   A HA3  1 
ATOM   744  N  N    . ILE   A 1 49  ? 40.60155 -25.42615 -16.31866 1.000 18.63560 ? 156  ILE   A N    1 
ATOM   745  C  CA   . ILE   A 1 49  ? 39.27980 -25.60123 -16.92114 1.000 18.91272 ? 156  ILE   A CA   1 
ATOM   746  C  C    . ILE   A 1 49  ? 39.24327 -24.86652 -18.25518 1.000 19.51121 ? 156  ILE   A C    1 
ATOM   747  O  O    . ILE   A 1 49  ? 39.62438 -23.69608 -18.33575 1.000 19.72732 ? 156  ILE   A O    1 
ATOM   748  C  CB   . ILE   A 1 49  ? 38.16104 -25.11427 -15.97259 1.000 21.22316 ? 156  ILE   A CB   1 
ATOM   749  C  CG1  . ILE   A 1 49  ? 36.78694 -25.29883 -16.60832 1.000 22.44425 ? 156  ILE   A CG1  1 
ATOM   750  C  CG2  . ILE   A 1 49  ? 38.35466 -23.65889 -15.58038 1.000 21.66825 ? 156  ILE   A CG2  1 
ATOM   751  C  CD1  . ILE   A 1 49  ? 35.63040 -24.99714 -15.66736 1.000 23.30913 ? 156  ILE   A CD1  1 
ATOM   752  H  H    . ILE   A 1 49  ? 40.92118 -24.63136 -16.39447 1.000 22.36272 ? 156  ILE   A H    1 
ATOM   753  H  HA   . ILE   A 1 49  ? 39.12813 -26.54045 -17.11028 1.000 22.69526 ? 156  ILE   A HA   1 
ATOM   754  H  HB   . ILE   A 1 49  ? 38.21427 -25.65849 -15.17141 1.000 25.46779 ? 156  ILE   A HB   1 
ATOM   755  H  HG12 . ILE   A 1 49  ? 36.71276 -24.70198 -17.36935 1.000 26.93310 ? 156  ILE   A HG12 1 
ATOM   756  H  HG13 . ILE   A 1 49  ? 36.69919 -26.21998 -16.89933 1.000 26.93310 ? 156  ILE   A HG13 1 
ATOM   757  H  HG21 . ILE   A 1 49  ? 37.71025 -23.42867 -14.89289 1.000 26.00190 ? 156  ILE   A HG21 1 
ATOM   758  H  HG22 . ILE   A 1 49  ? 39.25595 -23.54023 -15.24201 1.000 26.00190 ? 156  ILE   A HG22 1 
ATOM   759  H  HG23 . ILE   A 1 49  ? 38.21848 -23.10045 -16.36173 1.000 26.00190 ? 156  ILE   A HG23 1 
ATOM   760  H  HD11 . ILE   A 1 49  ? 34.79976 -25.26104 -16.09315 1.000 27.97096 ? 156  ILE   A HD11 1 
ATOM   761  H  HD12 . ILE   A 1 49  ? 35.75381 -25.49657 -14.84502 1.000 27.97096 ? 156  ILE   A HD12 1 
ATOM   762  H  HD13 . ILE   A 1 49  ? 35.61733 -24.04592 -15.47787 1.000 27.97096 ? 156  ILE   A HD13 1 
ATOM   763  N  N    . GLU   A 1 50  ? 38.82099 -25.56879 -19.30605 1.000 19.51818 ? 157  GLU   A N    1 
ATOM   764  C  CA   . GLU   A 1 50  ? 38.66327 -24.98425 -20.63590 1.000 21.14927 ? 157  GLU   A CA   1 
ATOM   765  C  C    . GLU   A 1 50  ? 37.38310 -24.15834 -20.62475 1.000 20.71579 ? 157  GLU   A C    1 
ATOM   766  O  O    . GLU   A 1 50  ? 36.28766 -24.64096 -20.93746 1.000 21.63016 ? 157  GLU   A O    1 
ATOM   767  C  CB   . GLU   A 1 50  ? 38.63422 -26.07877 -21.69069 1.000 21.32285 ? 157  GLU   A CB   1 
ATOM   768  C  CG   . GLU   A 1 50  ? 38.62261 -25.57999 -23.11662 1.000 22.21594 ? 157  GLU   A CG   1 
ATOM   769  C  CD   . GLU   A 1 50  ? 38.81725 -26.71988 -24.08131 1.000 23.78105 ? 157  GLU   A CD   1 
ATOM   770  O  OE1  . GLU   A 1 50  ? 37.85290 -27.47429 -24.30060 1.000 24.38310 ? 157  GLU   A OE1  1 
ATOM   771  O  OE2  . GLU   A 1 50  ? 39.95083 -26.89391 -24.56324 1.000 24.61123 ? 157  GLU   A OE2  1 
ATOM   772  H  H    . GLU   A 1 50  ? 38.61534 -26.40317 -19.27278 1.000 23.42181 ? 157  GLU   A H    1 
ATOM   773  H  HA   . GLU   A 1 50  ? 39.40599 -24.39389 -20.83779 1.000 25.37912 ? 157  GLU   A HA   1 
ATOM   774  H  HB2  . GLU   A 1 50  ? 39.42262 -26.63320 -21.58141 1.000 25.58742 ? 157  GLU   A HB2  1 
ATOM   775  H  HB3  . GLU   A 1 50  ? 37.83376 -26.61099 -21.56070 1.000 25.58742 ? 157  GLU   A HB3  1 
ATOM   776  H  HG2  . GLU   A 1 50  ? 37.76969 -25.15831 -23.30533 1.000 26.65913 ? 157  GLU   A HG2  1 
ATOM   777  H  HG3  . GLU   A 1 50  ? 39.34290 -24.94267 -23.24272 1.000 26.65913 ? 157  GLU   A HG3  1 
ATOM   778  N  N    . LYS   A 1 51  ? 37.52970 -22.88347 -20.26408 1.000 20.77935 ? 158  LYS   A N    1 
ATOM   779  C  CA   . LYS   A 1 51  ? 36.36318 -22.05817 -19.96362 1.000 22.78656 ? 158  LYS   A CA   1 
ATOM   780  C  C    . LYS   A 1 51  ? 35.56170 -21.73095 -21.21019 1.000 23.92181 ? 158  LYS   A C    1 
ATOM   781  O  O    . LYS   A 1 51  ? 34.38506 -21.36471 -21.09995 1.000 25.54978 ? 158  LYS   A O    1 
ATOM   782  C  CB   . LYS   A 1 51  ? 36.79330 -20.77354 -19.25280 1.000 24.92621 ? 158  LYS   A CB   1 
ATOM   783  C  CG   . LYS   A 1 51  ? 37.63084 -19.84052 -20.07637 1.000 27.26830 ? 158  LYS   A CG   1 
ATOM   784  C  CD   . LYS   A 1 51  ? 38.25590 -18.74266 -19.19718 1.000 29.10698 ? 158  LYS   A CD   1 
ATOM   785  C  CE   . LYS   A 1 51  ? 39.12140 -17.80038 -19.99833 1.000 30.25194 ? 158  LYS   A CE   1 
ATOM   786  N  NZ   . LYS   A 1 51  ? 40.37458 -18.43778 -20.44906 1.000 29.26956 ? 158  LYS   A NZ   1 
ATOM   787  H  H    . LYS   A 1 51  ? 38.28426 -22.47814 -20.18701 1.000 24.93523 ? 158  LYS   A H    1 
ATOM   788  H  HA   . LYS   A 1 51  ? 35.78184 -22.54346 -19.35745 1.000 27.34387 ? 158  LYS   A HA   1 
ATOM   789  H  HB2  . LYS   A 1 51  ? 35.99634 -20.28933 -18.98578 1.000 29.91145 ? 158  LYS   A HB2  1 
ATOM   790  H  HB3  . LYS   A 1 51  ? 37.31244 -21.01542 -18.46993 1.000 29.91145 ? 158  LYS   A HB3  1 
ATOM   791  H  HG2  . LYS   A 1 51  ? 38.34653 -20.33823 -20.50177 1.000 32.72196 ? 158  LYS   A HG2  1 
ATOM   792  H  HG3  . LYS   A 1 51  ? 37.07599 -19.41642 -20.74956 1.000 32.72196 ? 158  LYS   A HG3  1 
ATOM   793  H  HD2  . LYS   A 1 51  ? 37.54857 -18.22480 -18.78195 1.000 34.92838 ? 158  LYS   A HD2  1 
ATOM   794  H  HD3  . LYS   A 1 51  ? 38.80869 -19.15566 -18.51545 1.000 34.92838 ? 158  LYS   A HD3  1 
ATOM   795  H  HE2  . LYS   A 1 51  ? 38.63198 -17.50861 -20.78333 1.000 36.30233 ? 158  LYS   A HE2  1 
ATOM   796  H  HE3  . LYS   A 1 51  ? 39.35272 -17.03559 -19.44835 1.000 36.30233 ? 158  LYS   A HE3  1 
ATOM   797  H  HZ1  . LYS   A 1 51  ? 40.83852 -17.87224 -20.95603 1.000 35.12347 ? 158  LYS   A HZ1  1 
ATOM   798  H  HZ2  . LYS   A 1 51  ? 40.86923 -18.66767 -19.74580 1.000 35.12347 ? 158  LYS   A HZ2  1 
ATOM   799  H  HZ3  . LYS   A 1 51  ? 40.19110 -19.16768 -20.92413 1.000 35.12347 ? 158  LYS   A HZ3  1 
ATOM   800  N  N    . ASN   A 1 52  ? 36.16514 -21.87568 -22.38385 1.000 22.95395 ? 159  ASN   A N    1 
ATOM   801  C  CA   . ASN   A 1 52  ? 35.48714 -21.65323 -23.65042 1.000 24.79403 ? 159  ASN   A CA   1 
ATOM   802  C  C    . ASN   A 1 52  ? 34.94146 -22.93650 -24.25339 1.000 23.11665 ? 159  ASN   A C    1 
ATOM   803  O  O    . ASN   A 1 52  ? 34.52307 -22.92785 -25.40776 1.000 23.91092 ? 159  ASN   A O    1 
ATOM   804  C  CB   . ASN   A 1 52  ? 36.42968 -20.97775 -24.65134 1.000 26.44695 ? 159  ASN   A CB   1 
ATOM   805  C  CG   . ASN   A 1 52  ? 37.72148 -21.75902 -24.86642 1.000 27.98963 ? 159  ASN   A CG   1 
ATOM   806  O  OD1  . ASN   A 1 52  ? 38.26511 -22.36294 -23.93897 1.000 27.62445 ? 159  ASN   A OD1  1 
ATOM   807  N  ND2  . ASN   A 1 52  ? 38.21658 -21.74603 -26.09431 1.000 32.98311 ? 159  ASN   A ND2  1 
ATOM   808  H  H    . ASN   A 1 52  ? 36.98835 -22.10813 -22.47268 1.000 27.54474 ? 159  ASN   A H    1 
ATOM   809  H  HA   . ASN   A 1 52  ? 34.74171 -21.05344 -23.49076 1.000 29.75283 ? 159  ASN   A HA   1 
ATOM   810  H  HB2  . ASN   A 1 52  ? 35.97955 -20.90133 -25.50717 1.000 31.73634 ? 159  ASN   A HB2  1 
ATOM   811  H  HB3  . ASN   A 1 52  ? 36.66384 -20.09675 -24.31982 1.000 31.73634 ? 159  ASN   A HB3  1 
ATOM   812  H  HD21 . ASN   A 1 52  ? 38.94350 -22.17093 -26.26936 1.000 39.57973 ? 159  ASN   A HD21 1 
ATOM   813  H  HD22 . ASN   A 1 52  ? 37.81124 -21.31269 -26.71682 1.000 39.57973 ? 159  ASN   A HD22 1 
ATOM   814  N  N    . HIS   A 1 53  ? 34.92877 -24.03425 -23.51113 1.000 21.78315 ? 160  HIS   A N    1 
ATOM   815  C  CA   . HIS   A 1 53  ? 34.33512 -25.25587 -24.03930 1.000 22.11418 ? 160  HIS   A CA   1 
ATOM   816  C  C    . HIS   A 1 53  ? 32.87150 -24.99837 -24.39216 1.000 22.88693 ? 160  HIS   A C    1 
ATOM   817  O  O    . HIS   A 1 53  ? 32.14812 -24.37601 -23.59920 1.000 23.02551 ? 160  HIS   A O    1 
ATOM   818  C  CB   . HIS   A 1 53  ? 34.44600 -26.38478 -23.01269 1.000 20.50013 ? 160  HIS   A CB   1 
ATOM   819  C  CG   . HIS   A 1 53  ? 34.17697 -27.73501 -23.59110 1.000 21.07752 ? 160  HIS   A CG   1 
ATOM   820  N  ND1  . HIS   A 1 53  ? 32.92075 -28.13179 -23.99452 1.000 21.73127 ? 160  HIS   A ND1  1 
ATOM   821  C  CD2  . HIS   A 1 53  ? 35.00497 -28.77021 -23.86086 1.000 20.05287 ? 160  HIS   A CD2  1 
ATOM   822  C  CE1  . HIS   A 1 53  ? 32.98899 -29.35443 -24.49189 1.000 21.69094 ? 160  HIS   A CE1  1 
ATOM   823  N  NE2  . HIS   A 1 53  ? 34.24090 -29.77065 -24.40647 1.000 20.74404 ? 160  HIS   A NE2  1 
ATOM   824  H  H    . HIS   A 1 53  ? 35.24968 -24.09878 -22.71587 1.000 26.13978 ? 160  HIS   A H    1 
ATOM   825  H  HA   . HIS   A 1 53  ? 34.80229 -25.53335 -24.84283 1.000 26.53702 ? 160  HIS   A HA   1 
ATOM   826  H  HB2  . HIS   A 1 53  ? 35.34474 -26.39019 -22.64781 1.000 24.60015 ? 160  HIS   A HB2  1 
ATOM   827  H  HB3  . HIS   A 1 53  ? 33.80140 -26.22970 -22.30463 1.000 24.60015 ? 160  HIS   A HB3  1 
ATOM   828  H  HD2  . HIS   A 1 53  ? 35.92146 -28.79848 -23.70542 1.000 24.06345 ? 160  HIS   A HD2  1 
ATOM   829  H  HE1  . HIS   A 1 53  ? 32.27720 -29.83957 -24.84244 1.000 26.02913 ? 160  HIS   A HE1  1 
ATOM   830  N  N    A PRO   A 1 54  ? 32.39617 -25.43870 -25.56631 0.601 23.35811 ? 161  PRO   A N    1 
ATOM   831  N  N    B PRO   A 1 54  ? 32.39092 -25.47059 -25.54925 0.399 23.02027 ? 161  PRO   A N    1 
ATOM   832  C  CA   A PRO   A 1 54  ? 30.99829 -25.16554 -25.93298 0.601 24.68105 ? 161  PRO   A CA   1 
ATOM   833  C  CA   B PRO   A 1 54  ? 31.00121 -25.17594 -25.93423 0.399 23.80431 ? 161  PRO   A CA   1 
ATOM   834  C  C    A PRO   A 1 54  ? 29.97993 -25.67410 -24.92346 0.601 24.63472 ? 161  PRO   A C    1 
ATOM   835  C  C    B PRO   A 1 54  ? 29.95904 -25.72773 -24.97595 0.399 24.00426 ? 161  PRO   A C    1 
ATOM   836  O  O    A PRO   A 1 54  ? 28.87020 -25.13189 -24.86977 0.601 25.38472 ? 161  PRO   A O    1 
ATOM   837  O  O    B PRO   A 1 54  ? 28.80681 -25.28121 -25.02504 0.399 24.23089 ? 161  PRO   A O    1 
ATOM   838  C  CB   A PRO   A 1 54  ? 30.84399 -25.86618 -27.29277 0.601 25.98517 ? 161  PRO   A CB   1 
ATOM   839  C  CB   B PRO   A 1 54  ? 30.87487 -25.81471 -27.32610 0.399 24.07802 ? 161  PRO   A CB   1 
ATOM   840  C  CG   A PRO   A 1 54  ? 32.22711 -25.90934 -27.85825 0.601 26.17907 ? 161  PRO   A CG   1 
ATOM   841  C  CG   B PRO   A 1 54  ? 31.94549 -26.84847 -27.36846 0.399 23.70918 ? 161  PRO   A CG   1 
ATOM   842  C  CD   A PRO   A 1 54  ? 33.13921 -26.08018 -26.66576 0.601 24.76793 ? 161  PRO   A CD   1 
ATOM   843  C  CD   B PRO   A 1 54  ? 33.08053 -26.27675 -26.56959 0.399 23.61443 ? 161  PRO   A CD   1 
ATOM   844  H  HA   A PRO   A 1 54  ? 30.87311 -24.21074 -26.04956 0.601 29.61726 ? 161  PRO   A HA   1 
ATOM   845  H  HA   B PRO   A 1 54  ? 30.88282 -24.21603 -26.00819 0.399 28.56517 ? 161  PRO   A HA   1 
ATOM   846  H  HB2  A PRO   A 1 54  ? 30.49177 -26.76105 -27.16607 0.601 31.18221 ? 161  PRO   A HB2  1 
ATOM   847  H  HB2  B PRO   A 1 54  ? 29.99822 -26.21744 -27.42712 0.399 28.89362 ? 161  PRO   A HB2  1 
ATOM   848  H  HB3  A PRO   A 1 54  ? 30.25042 -25.35379 -27.86377 0.601 31.18221 ? 161  PRO   A HB3  1 
ATOM   849  H  HB3  B PRO   A 1 54  ? 31.01246 -25.14304 -28.01226 0.399 28.89362 ? 161  PRO   A HB3  1 
ATOM   850  H  HG2  A PRO   A 1 54  ? 32.31072 -26.65932 -28.46769 0.601 31.41489 ? 161  PRO   A HG2  1 
ATOM   851  H  HG2  B PRO   A 1 54  ? 31.62359 -27.67248 -26.97062 0.399 28.45102 ? 161  PRO   A HG2  1 
ATOM   852  H  HG3  A PRO   A 1 54  ? 32.41871 -25.08036 -28.32407 0.601 31.41489 ? 161  PRO   A HG3  1 
ATOM   853  H  HG3  B PRO   A 1 54  ? 32.21457 -27.00648 -28.28690 0.399 28.45102 ? 161  PRO   A HG3  1 
ATOM   854  H  HD2  A PRO   A 1 54  ? 33.28779 -27.02019 -26.47812 0.601 29.72152 ? 161  PRO   A HD2  1 
ATOM   855  H  HD2  B PRO   A 1 54  ? 33.60481 -26.98172 -26.15843 0.399 28.33731 ? 161  PRO   A HD2  1 
ATOM   856  H  HD3  A PRO   A 1 54  ? 33.98729 -25.63347 -26.81448 0.601 29.72152 ? 161  PRO   A HD3  1 
ATOM   857  H  HD3  B PRO   A 1 54  ? 33.64958 -25.72071 -27.12449 0.399 28.33731 ? 161  PRO   A HD3  1 
ATOM   858  N  N    . ASP   A 1 55  ? 30.30978 -26.68104 -24.11126 1.000 24.20416 ? 162  ASP   A N    1 
ATOM   859  C  CA   . ASP   A 1 55  ? 29.37170 -27.17785 -23.11105 1.000 22.87152 ? 162  ASP   A CA   1 
ATOM   860  C  C    . ASP   A 1 55  ? 29.63593 -26.62997 -21.71624 1.000 22.78683 ? 162  ASP   A C    1 
ATOM   861  O  O    . ASP   A 1 55  ? 28.92306 -27.00795 -20.77804 1.000 23.66920 ? 162  ASP   A O    1 
ATOM   862  C  CB   . ASP   A 1 55  ? 29.37107 -28.71303 -23.06599 1.000 22.21404 ? 162  ASP   A CB   1 
ATOM   863  C  CG   . ASP   A 1 55  ? 27.95758 -29.30227 -23.10689 1.000 22.04567 ? 162  ASP   A CG   1 
ATOM   864  O  OD1  . ASP   A 1 55  ? 27.02105 -28.60337 -23.56158 1.000 22.45265 ? 162  ASP   A OD1  1 
ATOM   865  O  OD2  . ASP   A 1 55  ? 27.77773 -30.47348 -22.70513 1.000 22.12267 ? 162  ASP   A OD2  1 
ATOM   866  H  H    A ASP   A 1 55  ? 31.06733 -27.08795 -24.12299 0.601 29.04499 ? 162  ASP   A H    1 
ATOM   867  H  H    B ASP   A 1 55  ? 31.08469 -27.05319 -24.08652 0.399 29.04499 ? 162  ASP   A H    1 
ATOM   868  H  HA   . ASP   A 1 55  ? 28.48302 -26.89665 -23.37954 1.000 27.44582 ? 162  ASP   A HA   1 
ATOM   869  H  HB2  . ASP   A 1 55  ? 29.86063 -29.05260 -23.83144 1.000 26.65685 ? 162  ASP   A HB2  1 
ATOM   870  H  HB3  . ASP   A 1 55  ? 29.79526 -29.00598 -22.24432 1.000 26.65685 ? 162  ASP   A HB3  1 
ATOM   871  N  N    . LEU   A 1 56  ? 30.63230 -25.75642 -21.55347 1.000 22.11235 ? 163  LEU   A N    1 
ATOM   872  C  CA   . LEU   A 1 56  ? 30.90161 -25.11202 -20.27231 1.000 21.16459 ? 163  LEU   A CA   1 
ATOM   873  C  C    . LEU   A 1 56  ? 30.72576 -23.59939 -20.29803 1.000 22.73473 ? 163  LEU   A C    1 
ATOM   874  O  O    . LEU   A 1 56  ? 30.35997 -23.01745 -19.27175 1.000 22.42234 ? 163  LEU   A O    1 
ATOM   875  C  CB   . LEU   A 1 56  ? 32.33000 -25.42097 -19.80205 1.000 20.45836 ? 163  LEU   A CB   1 
ATOM   876  C  CG   . LEU   A 1 56  ? 32.66768 -26.89726 -19.61815 1.000 21.00453 ? 163  LEU   A CG   1 
ATOM   877  C  CD1  . LEU   A 1 56  ? 34.12189 -27.01950 -19.22929 1.000 21.44487 ? 163  LEU   A CD1  1 
ATOM   878  C  CD2  . LEU   A 1 56  ? 31.77951 -27.54772 -18.59813 1.000 21.33369 ? 163  LEU   A CD2  1 
ATOM   879  H  H    . LEU   A 1 56  ? 31.17149 -25.51961 -22.18020 1.000 26.53482 ? 163  LEU   A H    1 
ATOM   880  H  HA   . LEU   A 1 56  ? 30.28566 -25.47467 -19.61657 1.000 25.39751 ? 163  LEU   A HA   1 
ATOM   881  H  HB2  . LEU   A 1 56  ? 32.94852 -25.06429 -20.45865 1.000 24.55003 ? 163  LEU   A HB2  1 
ATOM   882  H  HB3  . LEU   A 1 56  ? 32.46750 -24.98590 -18.94607 1.000 24.55003 ? 163  LEU   A HB3  1 
ATOM   883  H  HG   . LEU   A 1 56  ? 32.51699 -27.37059 -20.45131 1.000 25.20544 ? 163  LEU   A HG   1 
ATOM   884  H  HD11 . LEU   A 1 56  ? 34.32733 -27.95308 -19.06455 1.000 25.73384 ? 163  LEU   A HD11 1 
ATOM   885  H  HD12 . LEU   A 1 56  ? 34.67191 -26.68262 -19.95377 1.000 25.73384 ? 163  LEU   A HD12 1 
ATOM   886  H  HD13 . LEU   A 1 56  ? 34.27866 -26.49950 -18.42559 1.000 25.73384 ? 163  LEU   A HD13 1 
ATOM   887  H  HD21 . LEU   A 1 56  ? 32.06401 -28.46639 -18.47158 1.000 25.60043 ? 163  LEU   A HD21 1 
ATOM   888  H  HD22 . LEU   A 1 56  ? 31.85015 -27.06138 -17.76184 1.000 25.60043 ? 163  LEU   A HD22 1 
ATOM   889  H  HD23 . LEU   A 1 56  ? 30.86370 -27.52601 -18.91706 1.000 25.60043 ? 163  LEU   A HD23 1 
ATOM   890  N  N    . ALA   A 1 57  ? 30.94606 -22.95483 -21.44666 1.000 23.42793 ? 164  ALA   A N    1 
ATOM   891  C  CA   . ALA   A 1 57  ? 30.98647 -21.49581 -21.49184 1.000 23.52451 ? 164  ALA   A CA   1 
ATOM   892  C  C    . ALA   A 1 57  ? 29.72608 -20.86481 -20.91267 1.000 24.77746 ? 164  ALA   A C    1 
ATOM   893  O  O    . ALA   A 1 57  ? 29.79843 -19.85089 -20.20699 1.000 24.91066 ? 164  ALA   A O    1 
ATOM   894  C  CB   . ALA   A 1 57  ? 31.19837 -21.03207 -22.92951 1.000 25.31287 ? 164  ALA   A CB   1 
ATOM   895  H  H    . ALA   A 1 57  ? 31.07389 -23.33679 -22.20650 1.000 28.11351 ? 164  ALA   A H    1 
ATOM   896  H  HA   . ALA   A 1 57  ? 31.73480 -21.19459 -20.95317 1.000 28.22941 ? 164  ALA   A HA   1 
ATOM   897  H  HB1  . ALA   A 1 57  ? 31.26528 -20.06447 -22.94261 1.000 30.37544 ? 164  ALA   A HB1  1 
ATOM   898  H  HB2  . ALA   A 1 57  ? 32.01703 -21.42491 -23.27063 1.000 30.37544 ? 164  ALA   A HB2  1 
ATOM   899  H  HB3  . ALA   A 1 57  ? 30.44438 -21.31882 -23.46820 1.000 30.37544 ? 164  ALA   A HB3  1 
ATOM   900  N  N    . GLY   A 1 58  ? 28.56073 -21.45021 -21.19152 1.000 23.93892 ? 165  GLY   A N    1 
ATOM   901  C  CA   . GLY   A 1 58  ? 27.31963 -20.84362 -20.74131 1.000 25.55503 ? 165  GLY   A CA   1 
ATOM   902  C  C    . GLY   A 1 58  ? 27.16580 -20.81423 -19.23711 1.000 25.37171 ? 165  GLY   A C    1 
ATOM   903  O  O    . GLY   A 1 58  ? 26.41197 -19.98119 -18.71819 1.000 28.45829 ? 165  GLY   A O    1 
ATOM   904  H  H    . GLY   A 1 58  ? 28.46827 -22.18366 -21.63096 1.000 28.72671 ? 165  GLY   A H    1 
ATOM   905  H  HA2  . GLY   A 1 58  ? 27.27976 -19.93011 -21.06505 1.000 30.66604 ? 165  GLY   A HA2  1 
ATOM   906  H  HA3  . GLY   A 1 58  ? 26.57348 -21.34206 -21.10969 1.000 30.66604 ? 165  GLY   A HA3  1 
ATOM   907  N  N    . ASN   A 1 59  ? 27.84847 -21.71052 -18.53133 1.000 23.12399 ? 166  ASN   A N    1 
ATOM   908  C  CA   . ASN   A 1 59  ? 27.80058 -21.77361 -17.07582 1.000 21.48797 ? 166  ASN   A CA   1 
ATOM   909  C  C    . ASN   A 1 59  ? 29.08844 -21.29988 -16.41843 1.000 21.73888 ? 166  ASN   A C    1 
ATOM   910  O  O    . ASN   A 1 59  ? 29.17960 -21.28389 -15.17759 1.000 22.38082 ? 166  ASN   A O    1 
ATOM   911  C  CB   . ASN   A 1 59  ? 27.49078 -23.20722 -16.62735 1.000 20.80875 ? 166  ASN   A CB   1 
ATOM   912  C  CG   . ASN   A 1 59  ? 26.05519 -23.58966 -16.89750 1.000 22.64273 ? 166  ASN   A CG   1 
ATOM   913  O  OD1  . ASN   A 1 59  ? 25.19053 -22.71656 -17.04020 1.000 25.53588 ? 166  ASN   A OD1  1 
ATOM   914  N  ND2  . ASN   A 1 59  ? 25.78734 -24.88515 -16.97474 1.000 23.03918 ? 166  ASN   A ND2  1 
ATOM   915  H  H    . ASN   A 1 59  ? 28.35887 -22.30711 -18.88229 1.000 27.74878 ? 166  ASN   A H    1 
ATOM   916  H  HA   . ASN   A 1 59  ? 27.08409 -21.19910 -16.76358 1.000 25.78557 ? 166  ASN   A HA   1 
ATOM   917  H  HB2  . ASN   A 1 59  ? 28.06402 -23.82296 -17.11021 1.000 24.97050 ? 166  ASN   A HB2  1 
ATOM   918  H  HB3  . ASN   A 1 59  ? 27.65014 -23.28412 -15.67363 1.000 24.97050 ? 166  ASN   A HB3  1 
ATOM   919  H  HD21 . ASN   A 1 59  ? 24.98335 -25.14968 -17.12713 1.000 27.64702 ? 166  ASN   A HD21 1 
ATOM   920  H  HD22 . ASN   A 1 59  ? 26.41750 -25.46138 -16.87246 1.000 27.64702 ? 166  ASN   A HD22 1 
ATOM   921  N  N    . TYR   A 1 60  ? 30.08441 -20.91138 -17.20262 1.000 22.86660 ? 167  TYR   A N    1 
ATOM   922  C  CA   . TYR   A 1 60  ? 31.38701 -20.60986 -16.63476 1.000 21.87997 ? 167  TYR   A CA   1 
ATOM   923  C  C    . TYR   A 1 60  ? 31.33631 -19.34766 -15.78605 1.000 22.47921 ? 167  TYR   A C    1 
ATOM   924  O  O    . TYR   A 1 60  ? 30.73425 -18.34133 -16.16757 1.000 24.56191 ? 167  TYR   A O    1 
ATOM   925  C  CB   . TYR   A 1 60  ? 32.43477 -20.45525 -17.73250 1.000 22.93651 ? 167  TYR   A CB   1 
ATOM   926  C  CG   . TYR   A 1 60  ? 33.77057 -20.07947 -17.16385 1.000 22.80688 ? 167  TYR   A CG   1 
ATOM   927  C  CD1  . TYR   A 1 60  ? 34.52785 -21.00856 -16.46761 1.000 23.01834 ? 167  TYR   A CD1  1 
ATOM   928  C  CD2  . TYR   A 1 60  ? 34.26444 -18.78433 -17.27946 1.000 23.44060 ? 167  TYR   A CD2  1 
ATOM   929  C  CE1  . TYR   A 1 60  ? 35.74403 -20.66710 -15.91873 1.000 22.21486 ? 167  TYR   A CE1  1 
ATOM   930  C  CE2  . TYR   A 1 60  ? 35.49437 -18.43673 -16.72596 1.000 23.16998 ? 167  TYR   A CE2  1 
ATOM   931  C  CZ   . TYR   A 1 60  ? 36.22419 -19.38909 -16.05132 1.000 22.73422 ? 167  TYR   A CZ   1 
ATOM   932  O  OH   . TYR   A 1 60  ? 37.44610 -19.09761 -15.48080 1.000 24.20497 ? 167  TYR   A OH   1 
ATOM   933  H  H    . TYR   A 1 60  ? 30.03177 -20.81595 -18.05568 1.000 27.43992 ? 167  TYR   A H    1 
ATOM   934  H  HA   . TYR   A 1 60  ? 31.65345 -21.34778 -16.06433 1.000 26.25596 ? 167  TYR   A HA   1 
ATOM   935  H  HB2  . TYR   A 1 60  ? 32.52944 -21.29613 -18.20669 1.000 27.52381 ? 167  TYR   A HB2  1 
ATOM   936  H  HB3  . TYR   A 1 60  ? 32.15613 -19.75777 -18.34632 1.000 27.52381 ? 167  TYR   A HB3  1 
ATOM   937  H  HD1  . TYR   A 1 60  ? 34.20946 -21.87683 -16.36948 1.000 27.62201 ? 167  TYR   A HD1  1 
ATOM   938  H  HD2  . TYR   A 1 60  ? 33.76695 -18.14213 -17.73221 1.000 28.12872 ? 167  TYR   A HD2  1 
ATOM   939  H  HE1  . TYR   A 1 60  ? 36.24047 -21.30404 -15.45748 1.000 26.65783 ? 167  TYR   A HE1  1 
ATOM   940  H  HE2  . TYR   A 1 60  ? 35.81939 -17.56957 -16.81137 1.000 27.80397 ? 167  TYR   A HE2  1 
ATOM   941  H  HH   . TYR   A 1 60  ? 37.63408 -18.28798 -15.60228 1.000 29.04597 ? 167  TYR   A HH   1 
ATOM   942  N  N    . ASP   A 1 61  ? 32.00260 -19.40601 -14.63947 1.000 21.96637 ? 168  ASP   A N    1 
ATOM   943  C  CA   . ASP   A 1 61  ? 32.01661 -18.31595 -13.66535 1.000 22.99002 ? 168  ASP   A CA   1 
ATOM   944  C  C    . ASP   A 1 61  ? 33.45434 -17.92412 -13.35087 1.000 22.52904 ? 168  ASP   A C    1 
ATOM   945  O  O    . ASP   A 1 61  ? 34.15208 -18.66968 -12.63177 1.000 24.00331 ? 168  ASP   A O    1 
ATOM   946  C  CB   . ASP   A 1 61  ? 31.28923 -18.75578 -12.39762 1.000 23.98203 ? 168  ASP   A CB   1 
ATOM   947  C  CG   . ASP   A 1 61  ? 31.14768 -17.64117 -11.37849 1.000 26.13330 ? 168  ASP   A CG   1 
ATOM   948  O  OD1  . ASP   A 1 61  ? 31.63615 -16.50361 -11.61335 1.000 27.94897 ? 168  ASP   A OD1  1 
ATOM   949  O  OD2  . ASP   A 1 61  ? 30.53725 -17.91777 -10.34114 1.000 28.79833 ? 168  ASP   A OD2  1 
ATOM   950  H  H    . ASP   A 1 61  ? 32.46861 -20.08575 -14.39376 1.000 26.35964 ? 168  ASP   A H    1 
ATOM   951  H  HA   . ASP   A 1 61  ? 31.57744 -17.53659 -14.04035 1.000 27.58803 ? 168  ASP   A HA   1 
ATOM   952  H  HB2  . ASP   A 1 61  ? 30.39883 -19.05921 -12.63433 1.000 28.77844 ? 168  ASP   A HB2  1 
ATOM   953  H  HB3  . ASP   A 1 61  ? 31.78669 -19.47816 -11.98337 1.000 28.77844 ? 168  ASP   A HB3  1 
ATOM   954  N  N    . PRO   A 1 62  ? 33.93823 -16.78034 -13.84518 1.000 23.37642 ? 169  PRO   A N    1 
ATOM   955  C  CA   . PRO   A 1 62  ? 35.30610 -16.35715 -13.49608 1.000 23.91086 ? 169  PRO   A CA   1 
ATOM   956  C  C    . PRO   A 1 62  ? 35.51204 -16.17611 -12.00802 1.000 23.08085 ? 169  PRO   A C    1 
ATOM   957  O  O    . PRO   A 1 62  ? 36.63594 -16.35010 -11.51414 1.000 23.32170 ? 169  PRO   A O    1 
ATOM   958  C  CB   . PRO   A 1 62  ? 35.47132 -15.03230 -14.25216 1.000 26.53380 ? 169  PRO   A CB   1 
ATOM   959  C  CG   . PRO   A 1 62  ? 34.40686 -15.01932 -15.27458 1.000 28.76670 ? 169  PRO   A CG   1 
ATOM   960  C  CD   . PRO   A 1 62  ? 33.27244 -15.83012 -14.74687 1.000 26.39663 ? 169  PRO   A CD   1 
ATOM   961  H  HA   . PRO   A 1 62  ? 35.94765 -17.00031 -13.83616 1.000 28.69303 ? 169  PRO   A HA   1 
ATOM   962  H  HB2  . PRO   A 1 62  ? 35.36723 -14.28948 -13.63713 1.000 31.84056 ? 169  PRO   A HB2  1 
ATOM   963  H  HB3  . PRO   A 1 62  ? 36.34760 -14.99939 -14.66684 1.000 31.84056 ? 169  PRO   A HB3  1 
ATOM   964  H  HG2  . PRO   A 1 62  ? 34.12416 -14.10486 -15.43186 1.000 34.52004 ? 169  PRO   A HG2  1 
ATOM   965  H  HG3  . PRO   A 1 62  ? 34.74628 -15.40760 -16.09612 1.000 34.52004 ? 169  PRO   A HG3  1 
ATOM   966  H  HD2  . PRO   A 1 62  ? 32.64476 -15.27277 -14.26079 1.000 31.67596 ? 169  PRO   A HD2  1 
ATOM   967  H  HD3  . PRO   A 1 62  ? 32.81571 -16.29564 -15.46492 1.000 31.67596 ? 169  PRO   A HD3  1 
ATOM   968  N  N    . GLY   A 1 63  ? 34.45060 -15.85580 -11.27181 1.000 23.43052 ? 170  GLY   A N    1 
ATOM   969  C  CA   . GLY   A 1 63  ? 34.54567 -15.69491 -9.83429  1.000 23.96557 ? 170  GLY   A CA   1 
ATOM   970  C  C    . GLY   A 1 63  ? 34.68006 -16.98888 -9.08259  1.000 23.36208 ? 170  GLY   A C    1 
ATOM   971  O  O    . GLY   A 1 63  ? 34.88784 -16.96188 -7.86604  1.000 26.76098 ? 170  GLY   A O    1 
ATOM   972  H  H    . GLY   A 1 63  ? 33.66116 -15.72642 -11.58749 1.000 28.11663 ? 170  GLY   A H    1 
ATOM   973  H  HA2  . GLY   A 1 63  ? 35.32028 -15.14800 -9.62990  1.000 28.75868 ? 170  GLY   A HA2  1 
ATOM   974  H  HA3  . GLY   A 1 63  ? 33.74803 -15.24459 -9.51510  1.000 28.75868 ? 170  GLY   A HA3  1 
ATOM   975  N  N    . ALA   A 1 64  ? 34.57712 -18.11791 -9.77734  1.000 23.35262 ? 171  ALA   A N    1 
ATOM   976  C  CA   . ALA   A 1 64  ? 34.82838 -19.42211 -9.19717  1.000 23.40871 ? 171  ALA   A CA   1 
ATOM   977  C  C    . ALA   A 1 64  ? 36.17311 -19.98425 -9.62766  1.000 22.26946 ? 171  ALA   A C    1 
ATOM   978  O  O    . ALA   A 1 64  ? 36.41420 -21.18116 -9.45702  1.000 22.44663 ? 171  ALA   A O    1 
ATOM   979  C  CB   . ALA   A 1 64  ? 33.70922 -20.39413 -9.57355  1.000 23.34776 ? 171  ALA   A CB   1 
ATOM   980  H  H    . ALA   A 1 64  ? 34.35704 -18.14952 -10.60810 1.000 28.02315 ? 171  ALA   A H    1 
ATOM   981  H  HA   . ALA   A 1 64  ? 34.83223 -19.33448 -8.23114  1.000 28.09046 ? 171  ALA   A HA   1 
ATOM   982  H  HB1  . ALA   A 1 64  ? 33.91980 -21.27142 -9.21729  1.000 28.01731 ? 171  ALA   A HB1  1 
ATOM   983  H  HB2  . ALA   A 1 64  ? 32.87422 -20.07566 -9.19638  1.000 28.01731 ? 171  ALA   A HB2  1 
ATOM   984  H  HB3  . ALA   A 1 64  ? 33.64035 -20.43744 -10.54013 1.000 28.01731 ? 171  ALA   A HB3  1 
ATOM   985  N  N    . SER   A 1 65  ? 37.05158 -19.14628 -10.17845 1.000 21.04372 ? 172  SER   A N    1 
ATOM   986  C  CA   . SER   A 1 65  ? 38.24401 -19.62514 -10.85127 1.000 20.48071 ? 172  SER   A CA   1 
ATOM   987  C  C    . SER   A 1 65  ? 39.47015 -18.81932 -10.46797 1.000 19.98141 ? 172  SER   A C    1 
ATOM   988  O  O    . SER   A 1 65  ? 39.38789 -17.63027 -10.15386 1.000 21.00942 ? 172  SER   A O    1 
ATOM   989  C  CB   . SER   A 1 65  ? 38.08833 -19.53669 -12.36182 1.000 21.99310 ? 172  SER   A CB   1 
ATOM   990  O  OG   . SER   A 1 65  ? 37.01131 -20.32721 -12.80120 1.000 22.05945 ? 172  SER   A OG   1 
ATOM   991  H  H    . SER   A 1 65  ? 36.97277 -18.28992 -10.17215 1.000 25.25246 ? 172  SER   A H    1 
ATOM   992  H  HA   . SER   A 1 65  ? 38.39043 -20.54132 -10.56828 1.000 24.57685 ? 172  SER   A HA   1 
ATOM   993  H  HB2  . SER   A 1 65  ? 37.92352 -18.61323 -12.60870 1.000 26.39171 ? 172  SER   A HB2  1 
ATOM   994  H  HB3  . SER   A 1 65  ? 38.90361 -19.85207 -12.78225 1.000 26.39171 ? 172  SER   A HB3  1 
ATOM   995  H  HG   . SER   A 1 65  ? 36.90007 -20.22736 -13.62779 1.000 26.47134 ? 172  SER   A HG   1 
ATOM   996  N  N    . PHE   A 1 66  ? 40.62154 -19.46778 -10.57963 1.000 19.33525 ? 173  PHE   A N    1 
ATOM   997  C  CA   . PHE   A 1 66  ? 41.90311 -18.80275 -10.40961 1.000 20.03171 ? 173  PHE   A CA   1 
ATOM   998  C  C    . PHE   A 1 66  ? 42.98760 -19.75315 -10.90069 1.000 19.88485 ? 173  PHE   A C    1 
ATOM   999  O  O    . PHE   A 1 66  ? 42.77314 -20.96562 -11.02102 1.000 19.50473 ? 173  PHE   A O    1 
ATOM   1000 C  CB   . PHE   A 1 66  ? 42.15020 -18.39980 -8.95185  1.000 20.22557 ? 173  PHE   A CB   1 
ATOM   1001 C  CG   . PHE   A 1 66  ? 43.06432 -17.23058 -8.81701  1.000 21.81461 ? 173  PHE   A CG   1 
ATOM   1002 C  CD1  . PHE   A 1 66  ? 42.59349 -15.95019 -9.01357  1.000 23.96610 ? 173  PHE   A CD1  1 
ATOM   1003 C  CD2  . PHE   A 1 66  ? 44.40251 -17.40652 -8.52483  1.000 21.62003 ? 173  PHE   A CD2  1 
ATOM   1004 C  CE1  . PHE   A 1 66  ? 43.44163 -14.86167 -8.90244  1.000 25.15990 ? 173  PHE   A CE1  1 
ATOM   1005 C  CE2  . PHE   A 1 66  ? 45.24968 -16.32178 -8.41902  1.000 24.26646 ? 173  PHE   A CE2  1 
ATOM   1006 C  CZ   . PHE   A 1 66  ? 44.76094 -15.04964 -8.61465  1.000 25.69060 ? 173  PHE   A CZ   1 
ATOM   1007 H  H    . PHE   A 1 66  ? 40.68728 -20.30688 -10.75622 1.000 23.20230 ? 173  PHE   A H    1 
ATOM   1008 H  HA   . PHE   A 1 66  ? 41.92817 -17.99559 -10.94698 1.000 24.03805 ? 173  PHE   A HA   1 
ATOM   1009 H  HB2  . PHE   A 1 66  ? 41.30272 -18.16574 -8.54209  1.000 24.27068 ? 173  PHE   A HB2  1 
ATOM   1010 H  HB3  . PHE   A 1 66  ? 42.55040 -19.14813 -8.48202  1.000 24.27068 ? 173  PHE   A HB3  1 
ATOM   1011 H  HD1  . PHE   A 1 66  ? 41.69732 -15.81618 -9.22289  1.000 28.75932 ? 173  PHE   A HD1  1 
ATOM   1012 H  HD2  . PHE   A 1 66  ? 44.73659 -18.26512 -8.39798  1.000 25.94403 ? 173  PHE   A HD2  1 
ATOM   1013 H  HE1  . PHE   A 1 66  ? 43.11097 -14.00101 -9.02428  1.000 30.19188 ? 173  PHE   A HE1  1 
ATOM   1014 H  HE2  . PHE   A 1 66  ? 46.14818 -16.44997 -8.21612  1.000 29.11975 ? 173  PHE   A HE2  1 
ATOM   1015 H  HZ   . PHE   A 1 66  ? 45.33128 -14.31787 -8.55042  1.000 30.82872 ? 173  PHE   A HZ   1 
ATOM   1016 N  N    . ASP   A 1 67  ? 44.14847 -19.18608 -11.20022 1.000 19.62018 ? 174  ASP   A N    1 
ATOM   1017 C  CA   . ASP   A 1 67  ? 45.31227 -19.96063 -11.61766 1.000 20.38508 ? 174  ASP   A CA   1 
ATOM   1018 C  C    . ASP   A 1 67  ? 46.37059 -19.74098 -10.54949 1.000 21.28848 ? 174  ASP   A C    1 
ATOM   1019 O  O    . ASP   A 1 67  ? 47.08857 -18.73509 -10.56658 1.000 21.54626 ? 174  ASP   A O    1 
ATOM   1020 C  CB   . ASP   A 1 67  ? 45.77882 -19.53158 -12.99860 1.000 20.71499 ? 174  ASP   A CB   1 
ATOM   1021 C  CG   . ASP   A 1 67  ? 46.96979 -20.32153 -13.49884 1.000 19.99398 ? 174  ASP   A CG   1 
ATOM   1022 O  OD1  . ASP   A 1 67  ? 47.62477 -21.02940 -12.70240 1.000 20.94709 ? 174  ASP   A OD1  1 
ATOM   1023 O  OD2  . ASP   A 1 67  ? 47.25721 -20.22365 -14.71032 1.000 21.39835 ? 174  ASP   A OD2  1 
ATOM   1024 H  H    . ASP   A 1 67  ? 44.29009 -18.33840 -11.16885 1.000 23.54422 ? 174  ASP   A H    1 
ATOM   1025 H  HA   . ASP   A 1 67  ? 45.10493 -20.90703 -11.66499 1.000 24.46210 ? 174  ASP   A HA   1 
ATOM   1026 H  HB2  . ASP   A 1 67  ? 45.05219 -19.65694 -13.62883 1.000 24.85799 ? 174  ASP   A HB2  1 
ATOM   1027 H  HB3  . ASP   A 1 67  ? 46.03350 -18.59612 -12.96770 1.000 24.85799 ? 174  ASP   A HB3  1 
ATOM   1028 N  N    A VAL   A 1 68  ? 46.46468 -20.67295 -9.59079  0.492 21.62357 ? 175  VAL   A N    1 
ATOM   1029 N  N    B VAL   A 1 68  ? 46.43916 -20.67570 -9.60985  0.508 20.68166 ? 175  VAL   A N    1 
ATOM   1030 C  CA   A VAL   A 1 68  ? 47.47215 -20.55887 -8.53702  0.492 22.88076 ? 175  VAL   A CA   1 
ATOM   1031 C  CA   B VAL   A 1 68  ? 47.43595 -20.56726 -8.56333  0.508 21.03806 ? 175  VAL   A CA   1 
ATOM   1032 C  C    A VAL   A 1 68  ? 48.81792 -21.14813 -8.94059  0.492 22.44069 ? 175  VAL   A C    1 
ATOM   1033 C  C    B VAL   A 1 68  ? 48.81837 -20.93087 -9.09496  0.508 21.42042 ? 175  VAL   A C    1 
ATOM   1034 O  O    A VAL   A 1 68  ? 49.80150 -20.99452 -8.19495  0.492 22.93921 ? 175  VAL   A O    1 
ATOM   1035 O  O    B VAL   A 1 68  ? 49.82326 -20.37660 -8.63359  0.508 22.31870 ? 175  VAL   A O    1 
ATOM   1036 C  CB   A VAL   A 1 68  ? 47.01744 -21.22586 -7.22170  0.492 24.09804 ? 175  VAL   A CB   1 
ATOM   1037 C  CB   B VAL   A 1 68  ? 47.01573 -21.43856 -7.37248  0.508 20.44347 ? 175  VAL   A CB   1 
ATOM   1038 C  CG1  A VAL   A 1 68  ? 45.73616 -20.57232 -6.71780  0.492 24.91324 ? 175  VAL   A CG1  1 
ATOM   1039 C  CG1  B VAL   A 1 68  ? 48.02583 -21.34061 -6.27318  0.508 20.06431 ? 175  VAL   A CG1  1 
ATOM   1040 C  CG2  A VAL   A 1 68  ? 46.84434 -22.73026 -7.39462  0.492 24.59249 ? 175  VAL   A CG2  1 
ATOM   1041 C  CG2  B VAL   A 1 68  ? 45.64711 -20.99820 -6.86654  0.508 21.41263 ? 175  VAL   A CG2  1 
ATOM   1042 H  H    A VAL   A 1 68  ? 45.96275 -21.36885 -9.53253  0.492 25.94828 ? 175  VAL   A H    1 
ATOM   1043 H  H    B VAL   A 1 68  ? 45.93005 -21.36693 -9.55882  0.508 24.81800 ? 175  VAL   A H    1 
ATOM   1044 H  HA   A VAL   A 1 68  ? 47.58831 -19.61088 -8.36753  0.492 27.45691 ? 175  VAL   A HA   1 
ATOM   1045 H  HA   B VAL   A 1 68  ? 47.48872 -19.64937 -8.25414  0.508 25.24568 ? 175  VAL   A HA   1 
ATOM   1046 H  HB   A VAL   A 1 68  ? 47.70595 -21.09701 -6.55069  0.492 28.91764 ? 175  VAL   A HB   1 
ATOM   1047 H  HB   B VAL   A 1 68  ? 46.96280 -22.36421 -7.65756  0.508 24.53217 ? 175  VAL   A HB   1 
ATOM   1048 H  HG11 A VAL   A 1 68  ? 45.43765 -21.03628 -5.91997  0.492 29.89589 ? 175  VAL   A HG11 1 
ATOM   1049 H  HG11 B VAL   A 1 68  ? 47.67517 -21.77899 -5.48212  0.508 24.07717 ? 175  VAL   A HG11 1 
ATOM   1050 H  HG12 A VAL   A 1 68  ? 45.91630 -19.64180 -6.51144  0.492 29.89589 ? 175  VAL   A HG12 1 
ATOM   1051 H  HG12 B VAL   A 1 68  ? 48.84477 -21.77608 -6.55707  0.508 24.07717 ? 175  VAL   A HG12 1 
ATOM   1052 H  HG13 A VAL   A 1 68  ? 45.05803 -20.63262 -7.40875  0.492 29.89589 ? 175  VAL   A HG13 1 
ATOM   1053 H  HG13 B VAL   A 1 68  ? 48.19718 -20.40476 -6.08421  0.508 24.07717 ? 175  VAL   A HG13 1 
ATOM   1054 H  HG21 A VAL   A 1 68  ? 46.47760 -23.10197 -6.57717  0.492 29.51099 ? 175  VAL   A HG21 1 
ATOM   1055 H  HG21 B VAL   A 1 68  ? 45.42249 -21.51238 -6.07530  0.508 25.69515 ? 175  VAL   A HG21 1 
ATOM   1056 H  HG22 A VAL   A 1 68  ? 46.23863 -22.89553 -8.13402  0.492 29.51099 ? 175  VAL   A HG22 1 
ATOM   1057 H  HG22 B VAL   A 1 68  ? 45.67985 -20.05351 -6.64886  0.508 25.69515 ? 175  VAL   A HG22 1 
ATOM   1058 H  HG23 A VAL   A 1 68  ? 47.70918 -23.12840 -7.58017  0.492 29.51099 ? 175  VAL   A HG23 1 
ATOM   1059 H  HG23 B VAL   A 1 68  ? 44.98827 -21.15499 -7.56098  0.508 25.69515 ? 175  VAL   A HG23 1 
ATOM   1060 N  N    . ASN   A 1 69  ? 48.89809 -21.82810 -10.08525 1.000 20.90046 ? 176  ASN   A N    1 
ATOM   1061 C  CA   . ASN   A 1 69  ? 50.20044 -22.26152 -10.59129 1.000 20.59363 ? 176  ASN   A CA   1 
ATOM   1062 C  C    . ASN   A 1 69  ? 50.96764 -21.10065 -11.22334 1.000 22.45547 ? 176  ASN   A C    1 
ATOM   1063 O  O    . ASN   A 1 69  ? 52.17454 -20.96228 -11.00748 1.000 25.31179 ? 176  ASN   A O    1 
ATOM   1064 C  CB   . ASN   A 1 69  ? 50.04249 -23.38781 -11.61380 1.000 20.17376 ? 176  ASN   A CB   1 
ATOM   1065 C  CG   . ASN   A 1 69  ? 49.53272 -24.68849 -10.99926 1.000 18.56158 ? 176  ASN   A CG   1 
ATOM   1066 O  OD1  . ASN   A 1 69  ? 48.60786 -25.32617 -11.52661 1.000 19.12592 ? 176  ASN   A OD1  1 
ATOM   1067 N  ND2  . ASN   A 1 69  ? 50.12363 -25.08340 -9.87722  1.000 20.01277 ? 176  ASN   A ND2  1 
ATOM   1068 H  H    A ASN   A 1 69  ? 48.22790 -22.04681 -10.57780 0.461 25.08055 ? 176  ASN   A H    1 
ATOM   1069 H  H    B ASN   A 1 69  ? 48.22362 -22.19397 -10.47361 0.539 25.08055 ? 176  ASN   A H    1 
ATOM   1070 H  HA   . ASN   A 1 69  ? 50.71045 -22.60537 -9.84125  1.000 24.71236 ? 176  ASN   A HA   1 
ATOM   1071 H  HB2  . ASN   A 1 69  ? 49.40785 -23.10976 -12.29264 1.000 24.20851 ? 176  ASN   A HB2  1 
ATOM   1072 H  HB3  . ASN   A 1 69  ? 50.90496 -23.56754 -12.01967 1.000 24.20851 ? 176  ASN   A HB3  1 
ATOM   1073 H  HD21 . ASN   A 1 69  ? 49.87253 -25.80998 -9.49170  1.000 24.01533 ? 176  ASN   A HD21 1 
ATOM   1074 H  HD22 . ASN   A 1 69  ? 50.75735 -24.61252 -9.53623  1.000 24.01533 ? 176  ASN   A HD22 1 
ATOM   1075 N  N    . ASP   A 1 70  ? 50.29147 -20.26645 -12.01685 1.000 23.18463 ? 177  ASP   A N    1 
ATOM   1076 C  CA   . ASP   A 1 70  ? 50.92807 -19.13076 -12.67045 1.000 24.23402 ? 177  ASP   A CA   1 
ATOM   1077 C  C    . ASP   A 1 70  ? 50.56084 -17.79199 -12.04372 1.000 23.39859 ? 177  ASP   A C    1 
ATOM   1078 O  O    . ASP   A 1 70  ? 51.02545 -16.75535 -12.52429 1.000 25.30539 ? 177  ASP   A O    1 
ATOM   1079 C  CB   . ASP   A 1 70  ? 50.57506 -19.10916 -14.16521 1.000 24.90629 ? 177  ASP   A CB   1 
ATOM   1080 C  CG   . ASP   A 1 70  ? 51.39751 -20.08619 -14.97576 1.000 30.06130 ? 177  ASP   A CG   1 
ATOM   1081 O  OD1  . ASP   A 1 70  ? 52.43637 -20.56048 -14.48042 1.000 34.36841 ? 177  ASP   A OD1  1 
ATOM   1082 O  OD2  . ASP   A 1 70  ? 51.00732 -20.38268 -16.11818 1.000 30.78673 ? 177  ASP   A OD2  1 
ATOM   1083 H  H    . ASP   A 1 70  ? 49.45280 -20.34205 -12.19154 1.000 27.82156 ? 177  ASP   A H    1 
ATOM   1084 H  HA   . ASP   A 1 70  ? 51.88884 -19.23842 -12.59153 1.000 29.08082 ? 177  ASP   A HA   1 
ATOM   1085 H  HB2  . ASP   A 1 70  ? 49.63988 -19.34333 -14.27242 1.000 29.88755 ? 177  ASP   A HB2  1 
ATOM   1086 H  HB3  . ASP   A 1 70  ? 50.73637 -18.21896 -14.51512 1.000 29.88755 ? 177  ASP   A HB3  1 
ATOM   1087 N  N    . GLN   A 1 71  ? 49.74766 -17.78235 -10.98745 1.000 23.91227 ? 178  GLN   A N    1 
ATOM   1088 C  CA   . GLN   A 1 71  ? 49.38414 -16.55785 -10.26794 1.000 25.42484 ? 178  GLN   A CA   1 
ATOM   1089 C  C    . GLN   A 1 71  ? 48.69449 -15.55571 -11.19964 1.000 25.17205 ? 178  GLN   A C    1 
ATOM   1090 O  O    . GLN   A 1 71  ? 49.16117 -14.43798 -11.43054 1.000 27.07238 ? 178  GLN   A O    1 
ATOM   1091 C  CB   . GLN   A 1 71  ? 50.61613 -15.95208 -9.58699  1.000 29.02942 ? 178  GLN   A CB   1 
ATOM   1092 C  CG   . GLN   A 1 71  ? 51.34074 -16.96391 -8.69095  1.000 32.48382 ? 178  GLN   A CG   1 
ATOM   1093 C  CD   . GLN   A 1 71  ? 52.22479 -16.32898 -7.64153  1.000 35.33943 ? 178  GLN   A CD   1 
ATOM   1094 O  OE1  . GLN   A 1 71  ? 53.03405 -15.45077 -7.93958  0.000 35.23868 ? 178  GLN   A OE1  1 
ATOM   1095 N  NE2  . GLN   A 1 71  ? 52.06697 -16.76530 -6.39602  0.000 35.23867 ? 178  GLN   A NE2  1 
ATOM   1096 H  H    . GLN   A 1 71  ? 49.38416 -18.48938 -10.65946 1.000 28.69472 ? 178  GLN   A H    1 
ATOM   1097 H  HA   . GLN   A 1 71  ? 48.74213 -16.78184 -9.57616  1.000 30.50981 ? 178  GLN   A HA   1 
ATOM   1098 H  HB2  . GLN   A 1 71  ? 51.23849 -15.65003 -10.26694 1.000 34.83531 ? 178  GLN   A HB2  1 
ATOM   1099 H  HB3  . GLN   A 1 71  ? 50.33852 -15.20398 -9.03548  1.000 34.83531 ? 178  GLN   A HB3  1 
ATOM   1100 H  HG2  . GLN   A 1 71  ? 50.67863 -17.50393 -8.23171  1.000 38.98058 ? 178  GLN   A HG2  1 
ATOM   1101 H  HG3  . GLN   A 1 71  ? 51.90093 -17.52772 -9.24701  1.000 38.98058 ? 178  GLN   A HG3  1 
ATOM   1102 H  HE21 . GLN   A 1 71  ? 51.48641 -17.37621 -6.22472  0.000 42.28641 ? 178  GLN   A HE21 1 
ATOM   1103 H  HE22 . GLN   A 1 71  ? 52.54541 -16.43671 -5.76141  0.000 42.28641 ? 178  GLN   A HE22 1 
ATOM   1104 N  N    . ASP   A 1 72  ? 47.55606 -15.97393 -11.73225 1.000 23.92104 ? 179  ASP   A N    1 
ATOM   1105 C  CA   . ASP   A 1 72  ? 46.72035 -15.09243 -12.53881 1.000 24.39707 ? 179  ASP   A CA   1 
ATOM   1106 C  C    . ASP   A 1 72  ? 45.28787 -15.58909 -12.42915 1.000 23.81663 ? 179  ASP   A C    1 
ATOM   1107 O  O    . ASP   A 1 72  ? 45.03165 -16.65935 -11.86342 1.000 23.36637 ? 179  ASP   A O    1 
ATOM   1108 C  CB   . ASP   A 1 72  ? 47.20211 -15.02312 -14.00261 1.000 24.11921 ? 179  ASP   A CB   1 
ATOM   1109 C  CG   . ASP   A 1 72  ? 47.03502 -16.34251 -14.76548 1.000 25.91359 ? 179  ASP   A CG   1 
ATOM   1110 O  OD1  . ASP   A 1 72  ? 45.89122 -16.78018 -14.99146 1.000 25.81634 ? 179  ASP   A OD1  1 
ATOM   1111 O  OD2  . ASP   A 1 72  ? 48.05676 -16.92295 -15.18460 1.000 26.07159 ? 179  ASP   A OD2  1 
ATOM   1112 H  H    A ASP   A 1 72  ? 47.24193 -16.76934 -11.64143 0.550 28.70525 ? 179  ASP   A H    1 
ATOM   1113 H  H    B ASP   A 1 72  ? 47.24193 -16.76934 -11.64143 0.450 28.70525 ? 179  ASP   A H    1 
ATOM   1114 H  HA   . ASP   A 1 72  ? 46.75058 -14.18815 -12.18917 1.000 29.27649 ? 179  ASP   A HA   1 
ATOM   1115 H  HB2  . ASP   A 1 72  ? 46.69000 -14.34400 -14.46891 1.000 28.94305 ? 179  ASP   A HB2  1 
ATOM   1116 H  HB3  . ASP   A 1 72  ? 48.14429 -14.79263 -14.01153 1.000 28.94305 ? 179  ASP   A HB3  1 
ATOM   1117 N  N    . PRO   A 1 73  ? 44.31540 -14.81620 -12.92340 1.000 24.79998 ? 180  PRO   A N    1 
ATOM   1118 C  CA   . PRO   A 1 73  ? 42.91396 -15.21399 -12.70980 1.000 25.62625 ? 180  PRO   A CA   1 
ATOM   1119 C  C    . PRO   A 1 73  ? 42.39683 -16.26018 -13.67404 1.000 24.59975 ? 180  PRO   A C    1 
ATOM   1120 O  O    . PRO   A 1 73  ? 41.28777 -16.75708 -13.46314 1.000 25.56849 ? 180  PRO   A O    1 
ATOM   1121 C  CB   . PRO   A 1 73  ? 42.13296 -13.90025 -12.90381 1.000 26.50330 ? 180  PRO   A CB   1 
ATOM   1122 C  CG   . PRO   A 1 73  ? 43.12748 -12.83427 -13.02289 1.000 27.56438 ? 180  PRO   A CG   1 
ATOM   1123 C  CD   . PRO   A 1 73  ? 44.40785 -13.44520 -13.45403 1.000 26.83041 ? 180  PRO   A CD   1 
ATOM   1124 H  HA   . PRO   A 1 73  ? 42.81080 -15.53037 -11.79866 1.000 30.75151 ? 180  PRO   A HA   1 
ATOM   1125 H  HB2  . PRO   A 1 73  ? 41.59744 -13.95864 -13.71048 1.000 31.80396 ? 180  PRO   A HB2  1 
ATOM   1126 H  HB3  . PRO   A 1 73  ? 41.56036 -13.74813 -12.13577 1.000 31.80396 ? 180  PRO   A HB3  1 
ATOM   1127 H  HG2  . PRO   A 1 73  ? 42.82514 -12.18947 -13.68147 1.000 33.07725 ? 180  PRO   A HG2  1 
ATOM   1128 H  HG3  . PRO   A 1 73  ? 43.23548 -12.40246 -12.16105 1.000 33.07725 ? 180  PRO   A HG3  1 
ATOM   1129 H  HD2  . PRO   A 1 73  ? 44.47997 -13.45223 -14.42132 1.000 32.19649 ? 180  PRO   A HD2  1 
ATOM   1130 H  HD3  . PRO   A 1 73  ? 45.16338 -12.97469 -13.06843 1.000 32.19649 ? 180  PRO   A HD3  1 
ATOM   1131 N  N    . ASP   A 1 74  ? 43.15244 -16.59536 -14.72236 1.000 23.50868 ? 181  ASP   A N    1 
ATOM   1132 C  CA   . ASP   A 1 74  ? 42.64806 -17.34686 -15.86244 1.000 22.81255 ? 181  ASP   A CA   1 
ATOM   1133 C  C    . ASP   A 1 74  ? 43.08880 -18.79872 -15.76202 1.000 23.53424 ? 181  ASP   A C    1 
ATOM   1134 O  O    . ASP   A 1 74  ? 44.28354 -19.08502 -15.92509 1.000 22.13864 ? 181  ASP   A O    1 
ATOM   1135 C  CB   . ASP   A 1 74  ? 43.16553 -16.70747 -17.15117 1.000 24.45230 ? 181  ASP   A CB   1 
ATOM   1136 C  CG   . ASP   A 1 74  ? 42.69995 -17.41873 -18.41031 1.000 27.18965 ? 181  ASP   A CG   1 
ATOM   1137 O  OD1  . ASP   A 1 74  ? 42.06233 -18.48472 -18.31467 1.000 26.18123 ? 181  ASP   A OD1  1 
ATOM   1138 O  OD2  . ASP   A 1 74  ? 42.98168 -16.88609 -19.51447 1.000 29.70240 ? 181  ASP   A OD2  1 
ATOM   1139 H  H    . ASP   A 1 74  ? 43.98466 -16.39110 -14.79516 1.000 28.21042 ? 181  ASP   A H    1 
ATOM   1140 H  HA   . ASP   A 1 74  ? 41.67809 -17.33958 -15.86311 1.000 27.37506 ? 181  ASP   A HA   1 
ATOM   1141 H  HB2  . ASP   A 1 74  ? 42.85063 -15.79103 -17.19443 1.000 29.34276 ? 181  ASP   A HB2  1 
ATOM   1142 H  HB3  . ASP   A 1 74  ? 44.13533 -16.72494 -17.14193 1.000 29.34276 ? 181  ASP   A HB3  1 
ATOM   1143 N  N    . PRO   A 1 75  ? 42.17244 -19.74257 -15.48567 1.000 22.57674 ? 182  PRO   A N    1 
ATOM   1144 C  CA   . PRO   A 1 75  ? 42.56697 -21.13889 -15.25077 1.000 20.92078 ? 182  PRO   A CA   1 
ATOM   1145 C  C    . PRO   A 1 75  ? 42.64935 -21.98148 -16.50679 1.000 20.76210 ? 182  PRO   A C    1 
ATOM   1146 O  O    . PRO   A 1 75  ? 42.59320 -23.21602 -16.42195 1.000 19.93842 ? 182  PRO   A O    1 
ATOM   1147 C  CB   . PRO   A 1 75  ? 41.43292 -21.65004 -14.36614 1.000 20.29911 ? 182  PRO   A CB   1 
ATOM   1148 C  CG   . PRO   A 1 75  ? 40.24132 -20.95671 -15.01186 1.000 21.84405 ? 182  PRO   A CG   1 
ATOM   1149 C  CD   . PRO   A 1 75  ? 40.72295 -19.56089 -15.28078 1.000 21.93452 ? 182  PRO   A CD   1 
ATOM   1150 H  HA   . PRO   A 1 75  ? 43.42333 -21.15799 -14.79559 1.000 25.10494 ? 182  PRO   A HA   1 
ATOM   1151 H  HB2  . PRO   A 1 75  ? 41.36151 -22.61614 -14.41563 1.000 24.35893 ? 182  PRO   A HB2  1 
ATOM   1152 H  HB3  . PRO   A 1 75  ? 41.55857 -21.37343 -13.44495 1.000 24.35893 ? 182  PRO   A HB3  1 
ATOM   1153 H  HG2  . PRO   A 1 75  ? 40.00015 -21.40748 -15.83620 1.000 26.21287 ? 182  PRO   A HG2  1 
ATOM   1154 H  HG3  . PRO   A 1 75  ? 39.48687 -20.95410 -14.40219 1.000 26.21287 ? 182  PRO   A HG3  1 
ATOM   1155 H  HD2  . PRO   A 1 75  ? 40.30375 -19.19728 -16.07637 1.000 26.32143 ? 182  PRO   A HD2  1 
ATOM   1156 H  HD3  . PRO   A 1 75  ? 40.55047 -18.98279 -14.52120 1.000 26.32143 ? 182  PRO   A HD3  1 
ATOM   1157 N  N    . GLN   A 1 76  ? 42.74509 -21.34647 -17.66435 1.000 21.35069 ? 183  GLN   A N    1 
ATOM   1158 C  CA   . GLN   A 1 76  ? 42.80616 -22.10494 -18.90400 1.000 20.63126 ? 183  GLN   A CA   1 
ATOM   1159 C  C    . GLN   A 1 76  ? 43.91655 -23.15093 -18.82459 1.000 20.43546 ? 183  GLN   A C    1 
ATOM   1160 O  O    . GLN   A 1 76  ? 45.02601 -22.84819 -18.36064 1.000 21.43033 ? 183  GLN   A O    1 
ATOM   1161 C  CB   . GLN   A 1 76  ? 43.04751 -21.16752 -20.08862 1.000 21.98046 ? 183  GLN   A CB   1 
ATOM   1162 C  CG   . GLN   A 1 76  ? 42.80295 -21.81618 -21.43138 1.000 22.40032 ? 183  GLN   A CG   1 
ATOM   1163 C  CD   . GLN   A 1 76  ? 41.32052 -21.92051 -21.77043 1.000 24.65451 ? 183  GLN   A CD   1 
ATOM   1164 O  OE1  . GLN   A 1 76  ? 40.47927 -21.28995 -21.13683 1.000 29.60540 ? 183  GLN   A OE1  1 
ATOM   1165 N  NE2  . GLN   A 1 76  ? 41.00201 -22.70159 -22.78733 1.000 25.28564 ? 183  GLN   A NE2  1 
ATOM   1166 H  H    . GLN   A 1 76  ? 42.77606 -20.49230 -17.75936 1.000 25.62083 ? 183  GLN   A H    1 
ATOM   1167 H  HA   . GLN   A 1 76  ? 41.96312 -22.56352 -19.04499 1.000 24.75751 ? 183  GLN   A HA   1 
ATOM   1168 H  HB2  . GLN   A 1 76  ? 42.44968 -20.40743 -20.01264 1.000 26.37656 ? 183  GLN   A HB2  1 
ATOM   1169 H  HB3  . GLN   A 1 76  ? 43.96975 -20.86768 -20.06716 1.000 26.37656 ? 183  GLN   A HB3  1 
ATOM   1170 H  HG2  . GLN   A 1 76  ? 43.23263 -21.28714 -22.12160 1.000 26.88038 ? 183  GLN   A HG2  1 
ATOM   1171 H  HG3  . GLN   A 1 76  ? 43.17297 -22.71278 -21.42203 1.000 26.88038 ? 183  GLN   A HG3  1 
ATOM   1172 H  HE21 . GLN   A 1 76  ? 41.61818 -23.11832 -23.21893 1.000 30.34277 ? 183  GLN   A HE21 1 
ATOM   1173 H  HE22 . GLN   A 1 76  ? 40.17851 -22.79329 -23.01765 1.000 30.34277 ? 183  GLN   A HE22 1 
ATOM   1174 N  N    . PRO   A 1 77  ? 43.67249 -24.37960 -19.27271 1.000 19.49373 ? 184  PRO   A N    1 
ATOM   1175 C  CA   . PRO   A 1 77  ? 44.71345 -25.40704 -19.18216 1.000 19.42638 ? 184  PRO   A CA   1 
ATOM   1176 C  C    . PRO   A 1 77  ? 45.86817 -25.13175 -20.12651 1.000 20.36095 ? 184  PRO   A C    1 
ATOM   1177 O  O    . PRO   A 1 77  ? 45.73571 -24.44320 -21.14242 1.000 22.31183 ? 184  PRO   A O    1 
ATOM   1178 C  CB   . PRO   A 1 77  ? 43.98726 -26.69878 -19.57790 1.000 20.95599 ? 184  PRO   A CB   1 
ATOM   1179 C  CG   . PRO   A 1 77  ? 42.52802 -26.37482 -19.53218 1.000 22.15117 ? 184  PRO   A CG   1 
ATOM   1180 C  CD   . PRO   A 1 77  ? 42.41038 -24.92256 -19.79541 1.000 19.59834 ? 184  PRO   A CD   1 
ATOM   1181 H  HA   . PRO   A 1 77  ? 45.04063 -25.47403 -18.27147 1.000 23.31165 ? 184  PRO   A HA   1 
ATOM   1182 H  HB2  . PRO   A 1 77  ? 44.25353 -26.96271 -20.47251 1.000 25.14719 ? 184  PRO   A HB2  1 
ATOM   1183 H  HB3  . PRO   A 1 77  ? 44.20376 -27.40233 -18.94619 1.000 25.14719 ? 184  PRO   A HB3  1 
ATOM   1184 H  HG2  . PRO   A 1 77  ? 42.06126 -26.88379 -20.21335 1.000 26.58140 ? 184  PRO   A HG2  1 
ATOM   1185 H  HG3  . PRO   A 1 77  ? 42.17481 -26.59218 -18.65531 1.000 26.58140 ? 184  PRO   A HG3  1 
ATOM   1186 H  HD2  . PRO   A 1 77  ? 42.32804 -24.74983 -20.74635 1.000 23.51800 ? 184  PRO   A HD2  1 
ATOM   1187 H  HD3  . PRO   A 1 77  ? 41.65115 -24.54667 -19.32299 1.000 23.51800 ? 184  PRO   A HD3  1 
ATOM   1188 N  N    . ARG   A 1 78  ? 47.01140 -25.71274 -19.77551 1.000 19.75903 ? 185  ARG   A N    1 
ATOM   1189 C  CA   . ARG   A 1 78  ? 48.17657 -25.75418 -20.64885 1.000 20.04623 ? 185  ARG   A CA   1 
ATOM   1190 C  C    . ARG   A 1 78  ? 48.00023 -26.89814 -21.63954 1.000 20.11556 ? 185  ARG   A C    1 
ATOM   1191 O  O    . ARG   A 1 78  ? 47.88773 -28.06403 -21.23736 1.000 20.64933 ? 185  ARG   A O    1 
ATOM   1192 C  CB   . ARG   A 1 78  ? 49.43794 -25.94617 -19.80628 1.000 21.68264 ? 185  ARG   A CB   1 
ATOM   1193 C  CG   . ARG   A 1 78  ? 50.73303 -26.02464 -20.57886 1.000 22.01818 ? 185  ARG   A CG   1 
ATOM   1194 C  CD   . ARG   A 1 78  ? 51.91410 -26.01460 -19.62831 1.000 23.70178 ? 185  ARG   A CD   1 
ATOM   1195 N  NE   . ARG   A 1 78  ? 51.85323 -27.15210 -18.71506 1.000 23.73445 ? 185  ARG   A NE   1 
ATOM   1196 C  CZ   . ARG   A 1 78  ? 52.40676 -28.33726 -18.93680 1.000 24.58691 ? 185  ARG   A CZ   1 
ATOM   1197 N  NH1  . ARG   A 1 78  ? 53.18959 -28.54997 -19.97883 1.000 25.92444 ? 185  ARG   A NH1  1 
ATOM   1198 N  NH2  . ARG   A 1 78  ? 52.16096 -29.33864 -18.09205 1.000 24.33201 ? 185  ARG   A NH2  1 
ATOM   1199 H  H    . ARG   A 1 78  ? 47.13970 -26.09917 -19.01800 1.000 23.71084 ? 185  ARG   A H    1 
ATOM   1200 H  HA   . ARG   A 1 78  ? 48.26428 -24.92557 -21.14545 1.000 24.05548 ? 185  ARG   A HA   1 
ATOM   1201 H  HB2  . ARG   A 1 78  ? 49.51234 -25.19731 -19.19425 1.000 26.01917 ? 185  ARG   A HB2  1 
ATOM   1202 H  HB3  . ARG   A 1 78  ? 49.34867 -26.77388 -19.30847 1.000 26.01917 ? 185  ARG   A HB3  1 
ATOM   1203 H  HG2  . ARG   A 1 78  ? 50.75628 -26.84666 -21.09330 1.000 26.42182 ? 185  ARG   A HG2  1 
ATOM   1204 H  HG3  . ARG   A 1 78  ? 50.80575 -25.26020 -21.17152 1.000 26.42182 ? 185  ARG   A HG3  1 
ATOM   1205 H  HD2  . ARG   A 1 78  ? 52.73882 -26.07068 -20.13584 1.000 28.44214 ? 185  ARG   A HD2  1 
ATOM   1206 H  HD3  . ARG   A 1 78  ? 51.90159 -25.19810 -19.10479 1.000 28.44214 ? 185  ARG   A HD3  1 
ATOM   1207 H  HE   . ARG   A 1 78  ? 51.42564 -27.04569 -17.97652 1.000 28.48134 ? 185  ARG   A HE   1 
ATOM   1208 H  HH11 . ARG   A 1 78  ? 53.35088 -27.91223 -20.53279 1.000 31.10933 ? 185  ARG   A HH11 1 
ATOM   1209 H  HH12 . ARG   A 1 78  ? 53.53811 -29.32624 -20.10349 1.000 31.10933 ? 185  ARG   A HH12 1 
ATOM   1210 H  HH21 . ARG   A 1 78  ? 51.64878 -29.21234 -17.41285 1.000 29.19842 ? 185  ARG   A HH21 1 
ATOM   1211 H  HH22 . ARG   A 1 78  ? 52.51456 -30.11101 -18.22624 1.000 29.19842 ? 185  ARG   A HH22 1 
ATOM   1212 N  N    . TYR   A 1 79  ? 47.95881 -26.56394 -22.92535 1.000 20.71526 ? 186  TYR   A N    1 
ATOM   1213 C  CA   . TYR   A 1 79  ? 47.74122 -27.55444 -23.96833 1.000 21.87079 ? 186  TYR   A CA   1 
ATOM   1214 C  C    . TYR   A 1 79  ? 49.05422 -28.24244 -24.30830 1.000 23.75138 ? 186  TYR   A C    1 
ATOM   1215 O  O    . TYR   A 1 79  ? 50.07099 -27.57765 -24.51436 1.000 25.17315 ? 186  TYR   A O    1 
ATOM   1216 C  CB   . TYR   A 1 79  ? 47.12865 -26.88863 -25.20231 1.000 21.61959 ? 186  TYR   A CB   1 
ATOM   1217 C  CG   . TYR   A 1 79  ? 45.71919 -26.43681 -24.93787 1.000 22.84499 ? 186  TYR   A CG   1 
ATOM   1218 C  CD1  . TYR   A 1 79  ? 45.45926 -25.16743 -24.43171 1.000 24.42751 ? 186  TYR   A CD1  1 
ATOM   1219 C  CD2  . TYR   A 1 79  ? 44.64179 -27.29215 -25.15557 1.000 21.99279 ? 186  TYR   A CD2  1 
ATOM   1220 C  CE1  . TYR   A 1 79  ? 44.17413 -24.76011 -24.15669 1.000 24.96650 ? 186  TYR   A CE1  1 
ATOM   1221 C  CE2  . TYR   A 1 79  ? 43.35288 -26.89113 -24.88104 1.000 22.88998 ? 186  TYR   A CE2  1 
ATOM   1222 C  CZ   . TYR   A 1 79  ? 43.12532 -25.62128 -24.37718 1.000 22.98971 ? 186  TYR   A CZ   1 
ATOM   1223 O  OH   . TYR   A 1 79  ? 41.83845 -25.20133 -24.08632 1.000 25.70783 ? 186  TYR   A OH   1 
ATOM   1224 H  H    . TYR   A 1 79  ? 48.05506 -25.76201 -23.22074 1.000 24.85831 ? 186  TYR   A H    1 
ATOM   1225 H  HA   . TYR   A 1 79  ? 47.12191 -28.23440 -23.66012 1.000 26.24495 ? 186  TYR   A HA   1 
ATOM   1226 H  HB2  . TYR   A 1 79  ? 47.65838 -26.11313 -25.44498 1.000 25.94351 ? 186  TYR   A HB2  1 
ATOM   1227 H  HB3  . TYR   A 1 79  ? 47.11426 -27.52328 -25.93573 1.000 25.94351 ? 186  TYR   A HB3  1 
ATOM   1228 H  HD1  . TYR   A 1 79  ? 46.16654 -24.58386 -24.27649 1.000 29.31301 ? 186  TYR   A HD1  1 
ATOM   1229 H  HD2  . TYR   A 1 79  ? 44.79470 -28.14598 -25.49097 1.000 26.39135 ? 186  TYR   A HD2  1 
ATOM   1230 H  HE1  . TYR   A 1 79  ? 44.01572 -23.90649 -23.82331 1.000 29.95980 ? 186  TYR   A HE1  1 
ATOM   1231 H  HE2  . TYR   A 1 79  ? 42.64034 -27.46913 -25.03300 1.000 27.46797 ? 186  TYR   A HE2  1 
ATOM   1232 H  HH   . TYR   A 1 79  ? 41.29142 -25.81767 -24.24905 1.000 30.84939 ? 186  TYR   A HH   1 
ATOM   1233 N  N    . THR   A 1 80  ? 49.02311 -29.57670 -24.35316 1.000 23.88281 ? 187  THR   A N    1 
ATOM   1234 C  CA   . THR   A 1 80  ? 50.18778 -30.40522 -24.64036 1.000 24.86575 ? 187  THR   A CA   1 
ATOM   1235 C  C    . THR   A 1 80  ? 49.76847 -31.51675 -25.58992 1.000 25.59465 ? 187  THR   A C    1 
ATOM   1236 O  O    . THR   A 1 80  ? 48.58409 -31.82516 -25.72294 1.000 24.48432 ? 187  THR   A O    1 
ATOM   1237 C  CB   . THR   A 1 80  ? 50.78369 -31.03435 -23.36677 1.000 25.08113 ? 187  THR   A CB   1 
ATOM   1238 O  OG1  . THR   A 1 80  ? 49.80704 -31.88090 -22.73857 1.000 26.43855 ? 187  THR   A OG1  1 
ATOM   1239 C  CG2  . THR   A 1 80  ? 51.19718 -29.95017 -22.37952 1.000 25.41718 ? 187  THR   A CG2  1 
ATOM   1240 H  H    . THR   A 1 80  ? 48.31119 -30.03898 -24.21512 1.000 28.65937 ? 187  THR   A H    1 
ATOM   1241 H  HA   . THR   A 1 80  ? 50.86907 -29.85623 -25.05912 1.000 29.83890 ? 187  THR   A HA   1 
ATOM   1242 H  HB   . THR   A 1 80  ? 51.56496 -31.55709 -23.60604 1.000 30.09736 ? 187  THR   A HB   1 
ATOM   1243 H  HG1  . THR   A 1 80  ? 50.18846 -32.43669 -22.23736 1.000 31.72626 ? 187  THR   A HG1  1 
ATOM   1244 H  HG21 . THR   A 1 80  ? 51.65309 -30.34814 -21.62145 1.000 30.50062 ? 187  THR   A HG21 1 
ATOM   1245 H  HG22 . THR   A 1 80  ? 51.79482 -29.31937 -22.81059 1.000 30.50062 ? 187  THR   A HG22 1 
ATOM   1246 H  HG23 . THR   A 1 80  ? 50.41376 -29.47471 -22.06156 1.000 30.50062 ? 187  THR   A HG23 1 
ATOM   1247 N  N    A GLN   A 1 81  ? 50.77274 -32.13024 -26.22735 0.606 25.94481 ? 188  GLN   A N    1 
ATOM   1248 N  N    B GLN   A 1 81  ? 50.74629 -32.13988 -26.25028 0.394 26.45470 ? 188  GLN   A N    1 
ATOM   1249 C  CA   A GLN   A 1 81  ? 50.51358 -33.19401 -27.19117 0.606 26.67051 ? 188  GLN   A CA   1 
ATOM   1250 C  CA   B GLN   A 1 81  ? 50.36656 -33.15085 -27.23094 0.394 27.26300 ? 188  GLN   A CA   1 
ATOM   1251 C  C    A GLN   A 1 81  ? 49.78777 -34.37279 -26.56625 0.606 26.04397 ? 188  GLN   A C    1 
ATOM   1252 C  C    B GLN   A 1 81  ? 49.86089 -34.44173 -26.59801 0.394 26.87824 ? 188  GLN   A C    1 
ATOM   1253 O  O    A GLN   A 1 81  ? 49.02383 -35.06028 -27.24829 0.606 24.22668 ? 188  GLN   A O    1 
ATOM   1254 O  O    B GLN   A 1 81  ? 49.29673 -35.26973 -27.31857 0.394 26.03496 ? 188  GLN   A O    1 
ATOM   1255 C  CB   A GLN   A 1 81  ? 51.82719 -33.67370 -27.79659 0.606 29.65933 ? 188  GLN   A CB   1 
ATOM   1256 C  CB   B GLN   A 1 81  ? 51.52562 -33.45996 -28.18168 0.394 29.61921 ? 188  GLN   A CB   1 
ATOM   1257 C  CG   A GLN   A 1 81  ? 52.38446 -32.76814 -28.86623 0.606 33.60087 ? 188  GLN   A CG   1 
ATOM   1258 C  CG   B GLN   A 1 81  ? 52.84976 -33.81030 -27.54193 0.394 31.79539 ? 188  GLN   A CG   1 
ATOM   1259 C  CD   A GLN   A 1 81  ? 53.58441 -33.38303 -29.54006 0.606 36.77574 ? 188  GLN   A CD   1 
ATOM   1260 C  CD   B GLN   A 1 81  ? 53.93832 -33.98552 -28.58821 0.394 33.63830 ? 188  GLN   A CD   1 
ATOM   1261 O  OE1  A GLN   A 1 81  ? 54.54857 -33.77818 -28.87734 0.606 38.92406 ? 188  GLN   A OE1  1 
ATOM   1262 O  OE1  B GLN   A 1 81  ? 53.67230 -33.92854 -29.79687 0.394 34.75735 ? 188  GLN   A OE1  1 
ATOM   1263 N  NE2  A GLN   A 1 81  ? 53.52085 -33.50568 -30.85541 0.606 35.94537 ? 188  GLN   A NE2  1 
ATOM   1264 N  NE2  B GLN   A 1 81  ? 55.16574 -34.20270 -28.13595 0.394 33.88900 ? 188  GLN   A NE2  1 
ATOM   1265 H  H    A GLN   A 1 81  ? 51.60607 -31.94800 -26.11801 0.606 31.13377 ? 188  GLN   A H    1 
ATOM   1266 H  H    B GLN   A 1 81  ? 51.58940 -32.00136 -26.15241 0.394 31.74564 ? 188  GLN   A H    1 
ATOM   1267 H  HA   A GLN   A 1 81  ? 49.95203 -32.83295 -27.89488 0.606 32.00462 ? 188  GLN   A HA   1 
ATOM   1268 H  HA   B GLN   A 1 81  ? 49.64688 -32.78175 -27.76641 0.394 32.71560 ? 188  GLN   A HA   1 
ATOM   1269 H  HB2  A GLN   A 1 81  ? 52.48915 -33.73632 -27.09034 0.606 35.59119 ? 188  GLN   A HB2  1 
ATOM   1270 H  HB2  B GLN   A 1 81  ? 51.26851 -34.21471 -28.73408 0.394 35.54305 ? 188  GLN   A HB2  1 
ATOM   1271 H  HB3  A GLN   A 1 81  ? 51.68406 -34.54624 -28.19546 0.606 35.59119 ? 188  GLN   A HB3  1 
ATOM   1272 H  HB3  B GLN   A 1 81  ? 51.67611 -32.67872 -28.73657 0.394 35.54305 ? 188  GLN   A HB3  1 
ATOM   1273 H  HG2  A GLN   A 1 81  ? 51.70411 -32.60985 -29.53926 0.606 40.32104 ? 188  GLN   A HG2  1 
ATOM   1274 H  HG2  B GLN   A 1 81  ? 53.11519 -33.09718 -26.94034 0.394 38.15447 ? 188  GLN   A HG2  1 
ATOM   1275 H  HG3  A GLN   A 1 81  ? 52.65660 -31.92773 -28.46554 0.606 40.32104 ? 188  GLN   A HG3  1 
ATOM   1276 H  HG3  B GLN   A 1 81  ? 52.75997 -34.64216 -27.05117 0.394 38.15447 ? 188  GLN   A HG3  1 
ATOM   1277 H  HE21 A GLN   A 1 81  ? 52.82067 -33.24070 -31.27865 0.606 43.13444 ? 188  GLN   A HE21 1 
ATOM   1278 H  HE21 B GLN   A 1 81  ? 55.31202 -34.23811 -27.28922 0.394 40.66681 ? 188  GLN   A HE21 1 
ATOM   1279 H  HE22 A GLN   A 1 81  ? 54.17970 -33.85043 -31.28746 0.606 43.13444 ? 188  GLN   A HE22 1 
ATOM   1280 H  HE22 B GLN   A 1 81  ? 55.81552 -34.30815 -28.68936 0.394 40.66681 ? 188  GLN   A HE22 1 
ATOM   1281 N  N    . MET   A 1 82  ? 50.02102 -34.63690 -25.28655 1.000 27.89264 ? 189  MET   A N    1 
ATOM   1282 C  CA   . MET   A 1 82  ? 49.39302 -35.76955 -24.61783 1.000 32.41217 ? 189  MET   A CA   1 
ATOM   1283 C  C    . MET   A 1 82  ? 48.10708 -35.38808 -23.90497 1.000 26.90850 ? 189  MET   A C    1 
ATOM   1284 O  O    . MET   A 1 82  ? 47.50009 -36.24291 -23.25411 1.000 26.81396 ? 189  MET   A O    1 
ATOM   1285 C  CB   . MET   A 1 82  ? 50.35686 -36.42562 -23.62293 1.000 42.25604 ? 189  MET   A CB   1 
ATOM   1286 C  CG   . MET   A 1 82  ? 51.19137 -37.55290 -24.23025 1.000 50.01342 ? 189  MET   A CG   1 
ATOM   1287 S  SD   . MET   A 1 82  ? 51.40871 -38.96300 -23.11267 1.000 57.44070 ? 189  MET   A SD   1 
ATOM   1288 C  CE   . MET   A 1 82  ? 52.18404 -38.18006 -21.70544 0.000 57.99895 ? 189  MET   A CE   1 
ATOM   1289 H  H    A MET   A 1 82  ? 50.54100 -34.17314 -24.78241 0.606 33.47117 ? 189  MET   A H    1 
ATOM   1290 H  H    B MET   A 1 82  ? 50.48554 -34.12905 -24.77088 0.394 33.47117 ? 189  MET   A H    1 
ATOM   1291 H  HA   . MET   A 1 82  ? 49.19132 -36.43596 -25.29318 1.000 38.89460 ? 189  MET   A HA   1 
ATOM   1292 H  HB2  . MET   A 1 82  ? 50.96833 -35.75061 -23.28921 1.000 50.70725 ? 189  MET   A HB2  1 
ATOM   1293 H  HB3  . MET   A 1 82  ? 49.84270 -36.79895 -22.89002 1.000 50.70725 ? 189  MET   A HB3  1 
ATOM   1294 H  HG2  . MET   A 1 82  ? 50.75006 -37.87360 -25.03230 1.000 60.01610 ? 189  MET   A HG2  1 
ATOM   1295 H  HG3  . MET   A 1 82  ? 52.07117 -37.20898 -24.45063 1.000 60.01610 ? 189  MET   A HG3  1 
ATOM   1296 H  HE1  . MET   A 1 82  ? 52.41007 -38.85936 -21.05094 0.000 69.59874 ? 189  MET   A HE1  1 
ATOM   1297 H  HE2  . MET   A 1 82  ? 52.98800 -37.72466 -22.00067 0.000 69.59874 ? 189  MET   A HE2  1 
ATOM   1298 H  HE3  . MET   A 1 82  ? 51.56503 -37.54114 -21.31877 0.000 69.59874 ? 189  MET   A HE3  1 
ATOM   1299 N  N    . ASN   A 1 83  ? 47.67198 -34.13589 -24.01860 1.000 23.62802 ? 190  ASN   A N    1 
ATOM   1300 C  CA   . ASN   A 1 83  ? 46.42873 -33.68317 -23.38894 1.000 21.93839 ? 190  ASN   A CA   1 
ATOM   1301 C  C    . ASN   A 1 83  ? 46.41565 -33.98950 -21.89746 1.000 20.93691 ? 190  ASN   A C    1 
ATOM   1302 O  O    . ASN   A 1 83  ? 45.38646 -34.34215 -21.32142 1.000 22.49414 ? 190  ASN   A O    1 
ATOM   1303 C  CB   . ASN   A 1 83  ? 45.23787 -34.29212 -24.11123 1.000 24.89189 ? 190  ASN   A CB   1 
ATOM   1304 C  CG   . ASN   A 1 83  ? 45.19344 -33.86126 -25.54609 1.000 27.02853 ? 190  ASN   A CG   1 
ATOM   1305 O  OD1  . ASN   A 1 83  ? 45.41780 -32.68753 -25.84365 1.000 29.24544 ? 190  ASN   A OD1  1 
ATOM   1306 N  ND2  . ASN   A 1 83  ? 44.95949 -34.79869 -26.44890 1.000 27.38879 ? 190  ASN   A ND2  1 
ATOM   1307 H  H    . ASN   A 1 83  ? 48.08151 -33.52128 -24.45923 1.000 28.35363 ? 190  ASN   A H    1 
ATOM   1308 H  HA   . ASN   A 1 83  ? 46.36324 -32.71810 -23.46133 1.000 26.32607 ? 190  ASN   A HA   1 
ATOM   1309 H  HB2  . ASN   A 1 83  ? 45.30525 -35.25940 -24.08396 1.000 29.87027 ? 190  ASN   A HB2  1 
ATOM   1310 H  HB3  . ASN   A 1 83  ? 44.41823 -34.00436 -23.67962 1.000 29.87027 ? 190  ASN   A HB3  1 
ATOM   1311 H  HD21 . ASN   A 1 83  ? 44.92596 -34.59326 -27.28333 1.000 32.86655 ? 190  ASN   A HD21 1 
ATOM   1312 H  HD22 . ASN   A 1 83  ? 44.84088 -35.61379 -26.20163 1.000 32.86655 ? 190  ASN   A HD22 1 
ATOM   1313 N  N    . ASP   A 1 84  ? 47.57198 -33.77004 -21.26772 1.000 22.03054 ? 191  ASP   A N    1 
ATOM   1314 C  CA   . ASP   A 1 84  ? 47.75223 -34.04639 -19.84618 1.000 25.15673 ? 191  ASP   A CA   1 
ATOM   1315 C  C    . ASP   A 1 84  ? 46.79177 -33.25753 -18.96215 1.000 23.43794 ? 191  ASP   A C    1 
ATOM   1316 O  O    . ASP   A 1 84  ? 46.36884 -33.74787 -17.90874 1.000 26.01596 ? 191  ASP   A O    1 
ATOM   1317 C  CB   . ASP   A 1 84  ? 49.18191 -33.69489 -19.43087 1.000 29.98311 ? 191  ASP   A CB   1 
ATOM   1318 C  CG   . ASP   A 1 84  ? 50.21473 -34.42660 -20.21998 1.000 36.04271 ? 191  ASP   A CG   1 
ATOM   1319 O  OD1  . ASP   A 1 84  ? 50.51295 -33.99518 -21.34966 1.000 37.53696 ? 191  ASP   A OD1  1 
ATOM   1320 O  OD2  . ASP   A 1 84  ? 50.73665 -35.43179 -19.70562 1.000 38.82609 ? 191  ASP   A OD2  1 
ATOM   1321 H  H    . ASP   A 1 84  ? 48.27722 -33.45695 -21.64747 1.000 26.43665 ? 191  ASP   A H    1 
ATOM   1322 H  HA   . ASP   A 1 84  ? 47.58207 -34.99231 -19.71507 1.000 30.18807 ? 191  ASP   A HA   1 
ATOM   1323 H  HB2  . ASP   A 1 84  ? 49.32350 -32.74429 -19.56204 1.000 35.97973 ? 191  ASP   A HB2  1 
ATOM   1324 H  HB3  . ASP   A 1 84  ? 49.30344 -33.92250 -18.49581 1.000 35.97973 ? 191  ASP   A HB3  1 
ATOM   1325 N  N    . ASN   A 1 85  ? 46.50375 -32.01729 -19.32546 1.000 20.16303 ? 192  ASN   A N    1 
ATOM   1326 C  CA   . ASN   A 1 85  ? 45.76999 -31.10444 -18.44701 1.000 18.65025 ? 192  ASN   A CA   1 
ATOM   1327 C  C    . ASN   A 1 85  ? 44.29629 -31.03192 -18.79056 1.000 19.63038 ? 192  ASN   A C    1 
ATOM   1328 O  O    . ASN   A 1 85  ? 43.69486 -29.96158 -18.81160 1.000 20.25180 ? 192  ASN   A O    1 
ATOM   1329 C  CB   . ASN   A 1 85  ? 46.41470 -29.73160 -18.48309 1.000 18.80335 ? 192  ASN   A CB   1 
ATOM   1330 C  CG   . ASN   A 1 85  ? 47.81323 -29.76495 -17.94268 1.000 20.31524 ? 192  ASN   A CG   1 
ATOM   1331 O  OD1  . ASN   A 1 85  ? 48.02838 -30.15533 -16.79206 1.000 21.69954 ? 192  ASN   A OD1  1 
ATOM   1332 N  ND2  . ASN   A 1 85  ? 48.78069 -29.43195 -18.78180 1.000 20.93722 ? 192  ASN   A ND2  1 
ATOM   1333 H  H    . ASN   A 1 85  ? 46.72270 -31.67317 -20.08259 1.000 24.19563 ? 192  ASN   A H    1 
ATOM   1334 H  HA   . ASN   A 1 85  ? 45.82664 -31.44391 -17.54012 1.000 22.38030 ? 192  ASN   A HA   1 
ATOM   1335 H  HB2  . ASN   A 1 85  ? 46.44957 -29.41772 -19.40024 1.000 22.56402 ? 192  ASN   A HB2  1 
ATOM   1336 H  HB3  . ASN   A 1 85  ? 45.89326 -29.11814 -17.94210 1.000 22.56402 ? 192  ASN   A HB3  1 
ATOM   1337 H  HD21 . ASN   A 1 85  ? 49.59918 -29.43610 -18.51786 1.000 25.12466 ? 192  ASN   A HD21 1 
ATOM   1338 H  HD22 . ASN   A 1 85  ? 48.59097 -29.21138 -19.59109 1.000 25.12466 ? 192  ASN   A HD22 1 
ATOM   1339 N  N    . ARG   A 1 86  ? 43.69389 -32.19409 -19.00998 1.000 18.81864 ? 193  ARG   A N    1 
ATOM   1340 C  CA   . ARG   A 1 86  ? 42.30122 -32.29305 -19.40319 1.000 17.69313 ? 193  ARG   A CA   1 
ATOM   1341 C  C    . ARG   A 1 86  ? 41.37774 -32.62242 -18.24831 1.000 17.32706 ? 193  ARG   A C    1 
ATOM   1342 O  O    . ARG   A 1 86  ? 40.15449 -32.60994 -18.43193 1.000 18.13658 ? 193  ARG   A O    1 
ATOM   1343 C  CB   . ARG   A 1 86  ? 42.13737 -33.37771 -20.45684 1.000 19.65036 ? 193  ARG   A CB   1 
ATOM   1344 C  CG   . ARG   A 1 86  ? 42.40593 -34.76031 -19.92038 1.000 20.24196 ? 193  ARG   A CG   1 
ATOM   1345 C  CD   . ARG   A 1 86  ? 42.44658 -35.75329 -21.03533 1.000 21.70708 ? 193  ARG   A CD   1 
ATOM   1346 N  NE   . ARG   A 1 86  ? 42.57122 -37.09555 -20.50821 1.000 21.93836 ? 193  ARG   A NE   1 
ATOM   1347 C  CZ   . ARG   A 1 86  ? 42.72568 -38.17945 -21.25144 1.000 25.02636 ? 193  ARG   A CZ   1 
ATOM   1348 N  NH1  . ARG   A 1 86  ? 42.77439 -38.11011 -22.57929 1.000 27.14486 ? 193  ARG   A NH1  1 
ATOM   1349 N  NH2  . ARG   A 1 86  ? 42.84211 -39.35815 -20.64861 1.000 26.43941 ? 193  ARG   A NH2  1 
ATOM   1350 H  H    . ARG   A 1 86  ? 44.08335 -32.95716 -18.93488 1.000 22.58237 ? 193  ARG   A H    1 
ATOM   1351 H  HA   . ARG   A 1 86  ? 42.03061 -31.44144 -19.78060 1.000 21.23176 ? 193  ARG   A HA   1 
ATOM   1352 H  HB2  . ARG   A 1 86  ? 41.22712 -33.35734 -20.79139 1.000 23.58043 ? 193  ARG   A HB2  1 
ATOM   1353 H  HB3  . ARG   A 1 86  ? 42.76078 -33.21059 -21.18095 1.000 23.58043 ? 193  ARG   A HB3  1 
ATOM   1354 H  HG2  . ARG   A 1 86  ? 43.26205 -34.77182 -19.46451 1.000 24.29035 ? 193  ARG   A HG2  1 
ATOM   1355 H  HG3  . ARG   A 1 86  ? 41.69946 -35.01383 -19.30595 1.000 24.29035 ? 193  ARG   A HG3  1 
ATOM   1356 H  HD2  . ARG   A 1 86  ? 41.62694 -35.69756 -21.55107 1.000 26.04850 ? 193  ARG   A HD2  1 
ATOM   1357 H  HD3  . ARG   A 1 86  ? 43.21019 -35.57184 -21.60531 1.000 26.04850 ? 193  ARG   A HD3  1 
ATOM   1358 H  HE   . ARG   A 1 86  ? 42.54299 -37.19537 -19.65449 1.000 26.32603 ? 193  ARG   A HE   1 
ATOM   1359 H  HH11 . ARG   A 1 86  ? 42.70489 -37.34866 -22.97295 1.000 32.57383 ? 193  ARG   A HH11 1 
ATOM   1360 H  HH12 . ARG   A 1 86  ? 42.87538 -38.82674 -23.04388 1.000 32.57383 ? 193  ARG   A HH12 1 
ATOM   1361 H  HH21 . ARG   A 1 86  ? 42.81644 -39.40658 -19.79035 1.000 31.72729 ? 193  ARG   A HH21 1 
ATOM   1362 H  HH22 . ARG   A 1 86  ? 42.94311 -40.07245 -21.11677 1.000 31.72729 ? 193  ARG   A HH22 1 
ATOM   1363 N  N    . HIS   A 1 87  ? 41.92063 -32.93967 -17.07711 1.000 16.54806 ? 194  HIS   A N    1 
ATOM   1364 C  CA   . HIS   A 1 87  ? 41.07834 -33.56770 -16.06540 1.000 15.82829 ? 194  HIS   A CA   1 
ATOM   1365 C  C    . HIS   A 1 87  ? 40.08468 -32.57872 -15.47221 1.000 16.25829 ? 194  HIS   A C    1 
ATOM   1366 O  O    . HIS   A 1 87  ? 38.92585 -32.92835 -15.22591 1.000 16.31334 ? 194  HIS   A O    1 
ATOM   1367 C  CB   . HIS   A 1 87  ? 41.92518 -34.20115 -14.96268 1.000 16.33761 ? 194  HIS   A CB   1 
ATOM   1368 C  CG   . HIS   A 1 87  ? 41.14997 -35.14784 -14.10942 1.000 16.54330 ? 194  HIS   A CG   1 
ATOM   1369 N  ND1  . HIS   A 1 87  ? 40.58898 -34.77821 -12.90663 1.000 17.06549 ? 194  HIS   A ND1  1 
ATOM   1370 C  CD2  . HIS   A 1 87  ? 40.78563 -36.43807 -14.31889 1.000 17.35874 ? 194  HIS   A CD2  1 
ATOM   1371 C  CE1  . HIS   A 1 87  ? 39.92949 -35.80910 -12.40235 1.000 17.54281 ? 194  HIS   A CE1  1 
ATOM   1372 N  NE2  . HIS   A 1 87  ? 40.04179 -36.83042 -13.23414 1.000 17.75097 ? 194  HIS   A NE2  1 
ATOM   1373 H  H    . HIS   A 1 87  ? 42.74000 -32.80776 -16.85164 1.000 19.85767 ? 194  HIS   A H    1 
ATOM   1374 H  HA   . HIS   A 1 87  ? 40.57849 -34.27956 -16.49472 1.000 18.99395 ? 194  HIS   A HA   1 
ATOM   1375 H  HB2  . HIS   A 1 87  ? 42.65575 -34.69302 -15.36916 1.000 19.60514 ? 194  HIS   A HB2  1 
ATOM   1376 H  HB3  . HIS   A 1 87  ? 42.27491 -33.49972 -14.39121 1.000 19.60514 ? 194  HIS   A HB3  1 
ATOM   1377 H  HD2  . HIS   A 1 87  ? 40.99983 -36.95900 -15.05892 1.000 20.83049 ? 194  HIS   A HD2  1 
ATOM   1378 H  HE1  . HIS   A 1 87  ? 39.46452 -35.81410 -11.59695 1.000 21.05137 ? 194  HIS   A HE1  1 
ATOM   1379 N  N    . GLY   A 1 88  ? 40.51102 -31.34169 -15.23348 1.000 17.01050 ? 195  GLY   A N    1 
ATOM   1380 C  CA   . GLY   A 1 88  ? 39.59676 -30.37128 -14.66307 1.000 17.43633 ? 195  GLY   A CA   1 
ATOM   1381 C  C    . GLY   A 1 88  ? 38.41349 -30.09193 -15.56853 1.000 16.84089 ? 195  GLY   A C    1 
ATOM   1382 O  O    . GLY   A 1 88  ? 37.29539 -29.87277 -15.09716 1.000 19.16884 ? 195  GLY   A O    1 
ATOM   1383 H  H    . GLY   A 1 88  ? 41.30465 -31.04955 -15.38970 1.000 20.41260 ? 195  GLY   A H    1 
ATOM   1384 H  HA2  . GLY   A 1 88  ? 39.26172 -30.70497 -13.81613 1.000 20.92359 ? 195  GLY   A HA2  1 
ATOM   1385 H  HA3  . GLY   A 1 88  ? 40.06813 -29.53749 -14.50978 1.000 20.92359 ? 195  GLY   A HA3  1 
ATOM   1386 N  N    . THR   A 1 89  ? 38.65529 -30.07460 -16.88037 1.000 16.40661 ? 196  THR   A N    1 
ATOM   1387 C  CA   . THR   A 1 89  ? 37.58872 -29.87640 -17.85526 1.000 17.14365 ? 196  THR   A CA   1 
ATOM   1388 C  C    . THR   A 1 89  ? 36.60104 -31.03524 -17.83026 1.000 17.27348 ? 196  THR   A C    1 
ATOM   1389 O  O    . THR   A 1 89  ? 35.38246 -30.82206 -17.87643 1.000 17.79756 ? 196  THR   A O    1 
ATOM   1390 C  CB   . THR   A 1 89  ? 38.21038 -29.69970 -19.24309 1.000 18.23075 ? 196  THR   A CB   1 
ATOM   1391 O  OG1  . THR   A 1 89  ? 39.00070 -28.50628 -19.24389 1.000 19.29438 ? 196  THR   A OG1  1 
ATOM   1392 C  CG2  . THR   A 1 89  ? 37.15336 -29.58782 -20.32527 1.000 18.69840 ? 196  THR   A CG2  1 
ATOM   1393 H  H    . THR   A 1 89  ? 39.43323 -30.17598 -17.23269 1.000 19.68794 ? 196  THR   A H    1 
ATOM   1394 H  HA   . THR   A 1 89  ? 37.09085 -29.07153 -17.64262 1.000 20.57238 ? 196  THR   A HA   1 
ATOM   1395 H  HB   . THR   A 1 89  ? 38.75602 -30.47555 -19.44614 1.000 21.87690 ? 196  THR   A HB   1 
ATOM   1396 H  HG1  . THR   A 1 89  ? 39.68020 -28.61136 -18.76136 1.000 23.15326 ? 196  THR   A HG1  1 
ATOM   1397 H  HG21 . THR   A 1 89  ? 37.57324 -29.41607 -21.18265 1.000 22.43807 ? 196  THR   A HG21 1 
ATOM   1398 H  HG22 . THR   A 1 89  ? 36.64800 -30.41383 -20.38208 1.000 22.43807 ? 196  THR   A HG22 1 
ATOM   1399 H  HG23 . THR   A 1 89  ? 36.54529 -28.86016 -20.12114 1.000 22.43807 ? 196  THR   A HG23 1 
ATOM   1400 N  N    . ARG   A 1 90  ? 37.10367 -32.26779 -17.71278 1.000 16.34943 ? 197  ARG   A N    1 
ATOM   1401 C  CA   . ARG   A 1 90  ? 36.22164 -33.42058 -17.56887 1.000 16.54905 ? 197  ARG   A CA   1 
ATOM   1402 C  C    . ARG   A 1 90  ? 35.37037 -33.31020 -16.31176 1.000 17.41772 ? 197  ARG   A C    1 
ATOM   1403 O  O    . ARG   A 1 90  ? 34.15220 -33.52739 -16.35140 1.000 18.51092 ? 197  ARG   A O    1 
ATOM   1404 C  CB   . ARG   A 1 90  ? 37.05022 -34.69953 -17.55829 1.000 16.55298 ? 197  ARG   A CB   1 
ATOM   1405 C  CG   . ARG   A 1 90  ? 37.70722 -34.97314 -18.91332 1.000 17.17991 ? 197  ARG   A CG   1 
ATOM   1406 C  CD   . ARG   A 1 90  ? 38.50667 -36.25745 -18.90600 1.000 18.15841 ? 197  ARG   A CD   1 
ATOM   1407 N  NE   . ARG   A 1 90  ? 39.00458 -36.54719 -20.24328 1.000 17.09011 ? 197  ARG   A NE   1 
ATOM   1408 C  CZ   . ARG   A 1 90  ? 39.25414 -37.75930 -20.70678 1.000 18.64438 ? 197  ARG   A CZ   1 
ATOM   1409 N  NH1  . ARG   A 1 90  ? 39.19228 -38.82252 -19.92676 1.000 18.93577 ? 197  ARG   A NH1  1 
ATOM   1410 N  NH2  . ARG   A 1 90  ? 39.53587 -37.90841 -21.99631 1.000 20.68699 ? 197  ARG   A NH2  1 
ATOM   1411 H  H    . ARG   A 1 90  ? 37.94225 -32.45851 -17.71375 1.000 19.61931 ? 197  ARG   A H    1 
ATOM   1412 H  HA   . ARG   A 1 90  ? 35.61909 -33.45641 -18.32818 1.000 19.85886 ? 197  ARG   A HA   1 
ATOM   1413 H  HB2  . ARG   A 1 90  ? 37.75112 -34.61876 -16.89263 1.000 19.86358 ? 197  ARG   A HB2  1 
ATOM   1414 H  HB3  . ARG   A 1 90  ? 36.47404 -35.44987 -17.34401 1.000 19.86358 ? 197  ARG   A HB3  1 
ATOM   1415 H  HG2  . ARG   A 1 90  ? 37.01893 -35.04877 -19.59262 1.000 20.61589 ? 197  ARG   A HG2  1 
ATOM   1416 H  HG3  . ARG   A 1 90  ? 38.30844 -34.24343 -19.13001 1.000 20.61589 ? 197  ARG   A HG3  1 
ATOM   1417 H  HD2  . ARG   A 1 90  ? 39.26326 -36.16714 -18.30574 1.000 21.79010 ? 197  ARG   A HD2  1 
ATOM   1418 H  HD3  . ARG   A 1 90  ? 37.94145 -36.99174 -18.61922 1.000 21.79010 ? 197  ARG   A HD3  1 
ATOM   1419 H  HE   . ARG   A 1 90  ? 39.14643 -35.88172 -20.76924 1.000 20.50813 ? 197  ARG   A HE   1 
ATOM   1420 H  HH11 . ARG   A 1 90  ? 38.98576 -38.73529 -19.09650 1.000 22.72292 ? 197  ARG   A HH11 1 
ATOM   1421 H  HH12 . ARG   A 1 90  ? 39.35850 -39.60240 -20.24887 1.000 22.72292 ? 197  ARG   A HH12 1 
ATOM   1422 H  HH21 . ARG   A 1 90  ? 39.55364 -37.22244 -22.51469 1.000 24.82439 ? 197  ARG   A HH21 1 
ATOM   1423 H  HH22 . ARG   A 1 90  ? 39.70050 -38.69093 -22.31280 1.000 24.82439 ? 197  ARG   A HH22 1 
ATOM   1424 N  N    . CYS   A 1 91  ? 35.98673 -32.93429 -15.19347 1.000 16.74974 ? 198  CYS   A N    1 
ATOM   1425 C  CA   . CYS   A 1 91  ? 35.23677 -32.83176 -13.94112 1.000 16.67899 ? 198  CYS   A CA   1 
ATOM   1426 C  C    . CYS   A 1 91  ? 34.21443 -31.70160 -13.98871 1.000 16.52259 ? 198  CYS   A C    1 
ATOM   1427 O  O    . CYS   A 1 91  ? 33.09806 -31.84988 -13.48326 1.000 18.37051 ? 198  CYS   A O    1 
ATOM   1428 C  CB   . CYS   A 1 91  ? 36.20088 -32.63074 -12.77309 1.000 17.12912 ? 198  CYS   A CB   1 
ATOM   1429 S  SG   . CYS   A 1 91  ? 37.26578 -34.03954 -12.47223 1.000 18.20553 ? 198  CYS   A SG   1 
ATOM   1430 H  H    . CYS   A 1 91  ? 36.82139 -32.73650 -15.13167 1.000 20.09969 ? 198  CYS   A H    1 
ATOM   1431 H  HA   . CYS   A 1 91  ? 34.75469 -33.66166 -13.80054 1.000 20.01479 ? 198  CYS   A HA   1 
ATOM   1432 H  HB2  . CYS   A 1 91  ? 36.76660 -31.86603 -12.96305 1.000 20.55494 ? 198  CYS   A HB2  1 
ATOM   1433 H  HB3  . CYS   A 1 91  ? 35.68581 -32.47027 -11.96696 1.000 20.55494 ? 198  CYS   A HB3  1 
ATOM   1434 H  HG   . CYS   A 1 91  ? 38.24041 -33.67233 -11.87619 1.000 21.84663 ? 198  CYS   A HG   1 
ATOM   1435 N  N    . ALA   A 1 92  ? 34.57687 -30.56048 -14.59133 1.000 16.10747 ? 199  ALA   A N    1 
ATOM   1436 C  CA   . ALA   A 1 92  ? 33.64933 -29.43939 -14.65011 1.000 17.47594 ? 199  ALA   A CA   1 
ATOM   1437 C  C    . ALA   A 1 92  ? 32.37489 -29.82772 -15.38277 1.000 17.92719 ? 199  ALA   A C    1 
ATOM   1438 O  O    . ALA   A 1 92  ? 31.26875 -29.45573 -14.96993 1.000 18.17927 ? 199  ALA   A O    1 
ATOM   1439 C  CB   . ALA   A 1 92  ? 34.32402 -28.25395 -15.33272 1.000 18.19622 ? 199  ALA   A CB   1 
ATOM   1440 H  H    . ALA   A 1 92  ? 35.33882 -30.41865 -14.96405 1.000 19.32896 ? 199  ALA   A H    1 
ATOM   1441 H  HA   . ALA   A 1 92  ? 33.40784 -29.17299 -13.74921 1.000 20.97113 ? 199  ALA   A HA   1 
ATOM   1442 H  HB1  . ALA   A 1 92  ? 33.69719 -27.51487 -15.37442 1.000 21.83546 ? 199  ALA   A HB1  1 
ATOM   1443 H  HB2  . ALA   A 1 92  ? 35.10536 -27.99641 -14.81884 1.000 21.83546 ? 199  ALA   A HB2  1 
ATOM   1444 H  HB3  . ALA   A 1 92  ? 34.58859 -28.51425 -16.22891 1.000 21.83546 ? 199  ALA   A HB3  1 
ATOM   1445 N  N    . GLY   A 1 93  ? 32.50964 -30.58101 -16.47589 1.000 18.20392 ? 200  GLY   A N    1 
ATOM   1446 C  CA   . GLY   A 1 93  ? 31.33442 -30.99033 -17.22075 1.000 18.89959 ? 200  GLY   A CA   1 
ATOM   1447 C  C    . GLY   A 1 93  ? 30.44953 -31.94203 -16.44568 1.000 17.39341 ? 200  GLY   A C    1 
ATOM   1448 O  O    . GLY   A 1 93  ? 29.22657 -31.93092 -16.60757 1.000 19.55134 ? 200  GLY   A O    1 
ATOM   1449 H  H    . GLY   A 1 93  ? 33.25743 -30.85992 -16.79626 1.000 21.84470 ? 200  GLY   A H    1 
ATOM   1450 H  HA2  . GLY   A 1 93  ? 30.81134 -30.20564 -17.44779 1.000 22.67951 ? 200  GLY   A HA2  1 
ATOM   1451 H  HA3  . GLY   A 1 93  ? 31.61273 -31.43177 -18.03842 1.000 22.67951 ? 200  GLY   A HA3  1 
ATOM   1452 N  N    . GLU   A 1 94  ? 31.04471 -32.78049 -15.59830 1.000 16.99587 ? 201  GLU   A N    1 
ATOM   1453 C  CA   . GLU   A 1 94  ? 30.23865 -33.67350 -14.78435 1.000 16.45157 ? 201  GLU   A CA   1 
ATOM   1454 C  C    . GLU   A 1 94  ? 29.30203 -32.88660 -13.87987 1.000 17.33068 ? 201  GLU   A C    1 
ATOM   1455 O  O    . GLU   A 1 94  ? 28.15748 -33.29347 -13.65012 1.000 17.89229 ? 201  GLU   A O    1 
ATOM   1456 C  CB   . GLU   A 1 94  ? 31.13514 -34.55068 -13.92614 1.000 16.59408 ? 201  GLU   A CB   1 
ATOM   1457 C  CG   . GLU   A 1 94  ? 31.99101 -35.54058 -14.65689 1.000 17.57066 ? 201  GLU   A CG   1 
ATOM   1458 C  CD   . GLU   A 1 94  ? 32.73984 -36.38040 -13.64152 1.000 17.81586 ? 201  GLU   A CD   1 
ATOM   1459 O  OE1  . GLU   A 1 94  ? 32.14341 -37.34898 -13.11980 1.000 17.65622 ? 201  GLU   A OE1  1 
ATOM   1460 O  OE2  . GLU   A 1 94  ? 33.89701 -36.03291 -13.32550 1.000 17.40133 ? 201  GLU   A OE2  1 
ATOM   1461 H  H    . GLU   A 1 94  ? 31.89402 -32.84773 -15.48107 1.000 20.39504 ? 201  GLU   A H    1 
ATOM   1462 H  HA   . GLU   A 1 94  ? 29.71573 -34.23863 -15.37433 1.000 19.74188 ? 201  GLU   A HA   1 
ATOM   1463 H  HB2  . GLU   A 1 94  ? 31.73166 -33.97333 -13.42440 1.000 19.91290 ? 201  GLU   A HB2  1 
ATOM   1464 H  HB3  . GLU   A 1 94  ? 30.57190 -35.05457 -13.31806 1.000 19.91290 ? 201  GLU   A HB3  1 
ATOM   1465 H  HG2  . GLU   A 1 94  ? 31.43568 -36.12124 -15.20033 1.000 21.08480 ? 201  GLU   A HG2  1 
ATOM   1466 H  HG3  . GLU   A 1 94  ? 32.63165 -35.07492 -15.21693 1.000 21.08480 ? 201  GLU   A HG3  1 
ATOM   1467 N  N    . VAL   A 1 95  ? 29.79911 -31.78173 -13.31950 1.000 17.27435 ? 202  VAL   A N    1 
ATOM   1468 C  CA   . VAL   A 1 95  ? 28.99225 -30.95223 -12.43618 1.000 17.60070 ? 202  VAL   A CA   1 
ATOM   1469 C  C    . VAL   A 1 95  ? 27.96646 -30.15984 -13.23170 1.000 17.27382 ? 202  VAL   A C    1 
ATOM   1470 O  O    . VAL   A 1 95  ? 26.78506 -30.11110 -12.87225 1.000 19.08761 ? 202  VAL   A O    1 
ATOM   1471 C  CB   . VAL   A 1 95  ? 29.88625 -30.00028 -11.62090 1.000 18.03397 ? 202  VAL   A CB   1 
ATOM   1472 C  CG1  . VAL   A 1 95  ? 29.03270 -29.15223 -10.68269 1.000 18.88600 ? 202  VAL   A CG1  1 
ATOM   1473 C  CG2  . VAL   A 1 95  ? 30.92682 -30.76907 -10.84186 1.000 18.09577 ? 202  VAL   A CG2  1 
ATOM   1474 H  H    . VAL   A 1 95  ? 30.60083 -31.49345 -13.43674 1.000 20.72922 ? 202  VAL   A H    1 
ATOM   1475 H  HA   . VAL   A 1 95  ? 28.52335 -31.54137 -11.82468 1.000 21.12084 ? 202  VAL   A HA   1 
ATOM   1476 H  HB   . VAL   A 1 95  ? 30.35265 -29.41014 -12.23336 1.000 21.64077 ? 202  VAL   A HB   1 
ATOM   1477 H  HG11 . VAL   A 1 95  ? 29.61621 -28.63943 -10.10178 1.000 22.66320 ? 202  VAL   A HG11 1 
ATOM   1478 H  HG12 . VAL   A 1 95  ? 28.48249 -28.55317 -11.21117 1.000 22.66320 ? 202  VAL   A HG12 1 
ATOM   1479 H  HG13 . VAL   A 1 95  ? 28.46941 -29.73751 -10.15255 1.000 22.66320 ? 202  VAL   A HG13 1 
ATOM   1480 H  HG21 . VAL   A 1 95  ? 31.41210 -30.15353 -10.27044 1.000 21.71493 ? 202  VAL   A HG21 1 
ATOM   1481 H  HG22 . VAL   A 1 95  ? 30.48367 -31.44215 -10.30197 1.000 21.71493 ? 202  VAL   A HG22 1 
ATOM   1482 H  HG23 . VAL   A 1 95  ? 31.53747 -31.19380 -11.46444 1.000 21.71493 ? 202  VAL   A HG23 1 
ATOM   1483 N  N    . ALA   A 1 96  ? 28.41505 -29.47781 -14.29871 1.000 18.60016 ? 203  ALA   A N    1 
ATOM   1484 C  CA   . ALA   A 1 96  ? 27.63309 -28.35340 -14.79954 1.000 19.49370 ? 203  ALA   A CA   1 
ATOM   1485 C  C    . ALA   A 1 96  ? 27.72987 -28.16125 -16.30890 1.000 20.46916 ? 203  ALA   A C    1 
ATOM   1486 O  O    . ALA   A 1 96  ? 27.58051 -27.03545 -16.79286 1.000 21.82178 ? 203  ALA   A O    1 
ATOM   1487 C  CB   . ALA   A 1 96  ? 28.06537 -27.07178 -14.09104 1.000 22.27427 ? 203  ALA   A CB   1 
ATOM   1488 H  H    . ALA   A 1 96  ? 29.14105 -29.64525 -14.72824 1.000 22.32020 ? 203  ALA   A H    1 
ATOM   1489 H  HA   . ALA   A 1 96  ? 26.69849 -28.53329 -14.61229 1.000 23.39244 ? 203  ALA   A HA   1 
ATOM   1490 H  HB1  . ALA   A 1 96  ? 27.51771 -26.33615 -14.40700 1.000 26.72913 ? 203  ALA   A HB1  1 
ATOM   1491 H  HB2  . ALA   A 1 96  ? 27.94803 -27.18459 -13.13480 1.000 26.72913 ? 203  ALA   A HB2  1 
ATOM   1492 H  HB3  . ALA   A 1 96  ? 28.99859 -26.89937 -14.29173 1.000 26.72913 ? 203  ALA   A HB3  1 
ATOM   1493 N  N    . ALA   A 1 97  ? 27.93524 -29.22515 -17.07472 1.000 19.23434 ? 204  ALA   A N    1 
ATOM   1494 C  CA   . ALA   A 1 97  ? 27.80488 -29.07671 -18.52071 1.000 20.16071 ? 204  ALA   A CA   1 
ATOM   1495 C  C    . ALA   A 1 97  ? 26.40380 -28.57820 -18.85983 1.000 20.74461 ? 204  ALA   A C    1 
ATOM   1496 O  O    . ALA   A 1 97  ? 25.41489 -28.98033 -18.24220 1.000 20.76113 ? 204  ALA   A O    1 
ATOM   1497 C  CB   . ALA   A 1 97  ? 28.09981 -30.39351 -19.23444 1.000 21.03794 ? 204  ALA   A CB   1 
ATOM   1498 H  H    . ALA   A 1 97  ? 28.14246 -30.01180 -16.79571 1.000 23.08120 ? 204  ALA   A H    1 
ATOM   1499 H  HA   . ALA   A 1 97  ? 28.45250 -28.43039 -18.84283 1.000 24.19286 ? 204  ALA   A HA   1 
ATOM   1500 H  HB1  . ALA   A 1 97  ? 28.01840 -30.25904 -20.19162 1.000 25.24553 ? 204  ALA   A HB1  1 
ATOM   1501 H  HB2  . ALA   A 1 97  ? 29.00152 -30.67624 -19.01565 1.000 25.24553 ? 204  ALA   A HB2  1 
ATOM   1502 H  HB3  . ALA   A 1 97  ? 27.46254 -31.06248 -18.93902 1.000 25.24553 ? 204  ALA   A HB3  1 
ATOM   1503 N  N    . VAL   A 1 98  ? 26.33906 -27.67629 -19.84484 1.000 21.21280 ? 205  VAL   A N    1 
ATOM   1504 C  CA   . VAL   A 1 98  ? 25.08442 -27.06317 -20.26511 1.000 21.74932 ? 205  VAL   A CA   1 
ATOM   1505 C  C    . VAL   A 1 98  ? 24.14924 -28.11376 -20.84784 1.000 21.09700 ? 205  VAL   A C    1 
ATOM   1506 O  O    . VAL   A 1 98  ? 24.58270 -29.05946 -21.52240 1.000 22.83346 ? 205  VAL   A O    1 
ATOM   1507 C  CB   . VAL   A 1 98  ? 25.38195 -25.95177 -21.28869 1.000 23.10797 ? 205  VAL   A CB   1 
ATOM   1508 C  CG1  . VAL   A 1 98  ? 24.09756 -25.37980 -21.90621 1.000 24.52024 ? 205  VAL   A CG1  1 
ATOM   1509 C  CG2  . VAL   A 1 98  ? 26.21875 -24.84444 -20.63509 1.000 23.80371 ? 205  VAL   A CG2  1 
ATOM   1510 H  H    . VAL   A 1 98  ? 27.02024 -27.39985 -20.29113 1.000 25.45536 ? 205  VAL   A H    1 
ATOM   1511 H  HA   . VAL   A 1 98  ? 24.64240 -26.67624 -19.49323 1.000 26.09918 ? 205  VAL   A HA   1 
ATOM   1512 H  HB   . VAL   A 1 98  ? 25.89234 -26.33826 -22.01741 1.000 27.72956 ? 205  VAL   A HB   1 
ATOM   1513 H  HG11 . VAL   A 1 98  ? 24.31933 -24.58579 -22.41735 1.000 29.42428 ? 205  VAL   A HG11 1 
ATOM   1514 H  HG12 . VAL   A 1 98  ? 23.70211 -26.04784 -22.48779 1.000 29.42428 ? 205  VAL   A HG12 1 
ATOM   1515 H  HG13 . VAL   A 1 98  ? 23.47883 -25.15289 -21.19446 1.000 29.42428 ? 205  VAL   A HG13 1 
ATOM   1516 H  HG21 . VAL   A 1 98  ? 26.37455 -24.14119 -21.28475 1.000 28.56445 ? 205  VAL   A HG21 1 
ATOM   1517 H  HG22 . VAL   A 1 98  ? 25.73366 -24.48979 -19.87364 1.000 28.56445 ? 205  VAL   A HG22 1 
ATOM   1518 H  HG23 . VAL   A 1 98  ? 27.06479 -25.21853 -20.34325 1.000 28.56445 ? 205  VAL   A HG23 1 
ATOM   1519 N  N    . ALA   A 1 99  ? 22.84910 -27.94191 -20.59756 1.000 22.01151 ? 206  ALA   A N    1 
ATOM   1520 C  CA   . ALA   A 1 99  ? 21.81832 -28.85315 -21.07115 1.000 22.84854 ? 206  ALA   A CA   1 
ATOM   1521 C  C    . ALA   A 1 99  ? 21.07910 -28.27159 -22.27138 1.000 24.30061 ? 206  ALA   A C    1 
ATOM   1522 O  O    . ALA   A 1 99  ? 20.97709 -27.05058 -22.43848 1.000 24.89146 ? 206  ALA   A O    1 
ATOM   1523 C  CB   . ALA   A 1 99  ? 20.80583 -29.15780 -19.96124 1.000 23.85907 ? 206  ALA   A CB   1 
ATOM   1524 H  H    . ALA   A 1 99  ? 22.53526 -27.28377 -20.14153 1.000 26.41381 ? 206  ALA   A H    1 
ATOM   1525 H  HA   . ALA   A 1 99  ? 22.24277 -29.68049 -21.34728 1.000 27.41825 ? 206  ALA   A HA   1 
ATOM   1526 H  HB1  . ALA   A 1 99  ? 20.12300 -29.75140 -20.31092 1.000 28.63088 ? 206  ALA   A HB1  1 
ATOM   1527 H  HB2  . ALA   A 1 99  ? 21.26677 -29.58333 -19.22140 1.000 28.63088 ? 206  ALA   A HB2  1 
ATOM   1528 H  HB3  . ALA   A 1 99  ? 20.40197 -28.32696 -19.66544 1.000 28.63088 ? 206  ALA   A HB3  1 
ATOM   1529 N  N    . ASN   A 1 100 ? 20.55558 -29.17443 -23.10254 1.000 25.67161 ? 207  ASN   A N    1 
ATOM   1530 C  CA   . ASN   A 1 100 ? 19.63021 -28.83200 -24.19267 1.000 27.28302 ? 207  ASN   A CA   1 
ATOM   1531 C  C    . ASN   A 1 100 ? 20.26224 -27.90095 -25.22621 1.000 28.01541 ? 207  ASN   A C    1 
ATOM   1532 O  O    . ASN   A 1 100 ? 19.58776 -27.05082 -25.81543 1.000 29.88582 ? 207  ASN   A O    1 
ATOM   1533 C  CB   . ASN   A 1 100 ? 18.34857 -28.23236 -23.61745 1.000 28.54848 ? 207  ASN   A CB   1 
ATOM   1534 C  CG   . ASN   A 1 100 ? 17.61565 -29.21061 -22.71798 1.000 30.13096 ? 207  ASN   A CG   1 
ATOM   1535 O  OD1  . ASN   A 1 100 ? 17.28344 -30.31574 -23.13582 1.000 31.83979 ? 207  ASN   A OD1  1 
ATOM   1536 N  ND2  . ASN   A 1 100 ? 17.39431 -28.82557 -21.47307 1.000 30.59963 ? 207  ASN   A ND2  1 
ATOM   1537 H  H    . ASN   A 1 100 ? 20.72382 -30.01658 -23.05687 1.000 30.80593 ? 207  ASN   A H    1 
ATOM   1538 H  HA   . ASN   A 1 100 ? 19.40900 -29.64503 -24.67324 1.000 32.73963 ? 207  ASN   A HA   1 
ATOM   1539 H  HB2  . ASN   A 1 100 ? 18.57124 -27.44719 -23.09321 1.000 34.25818 ? 207  ASN   A HB2  1 
ATOM   1540 H  HB3  . ASN   A 1 100 ? 17.75612 -27.98802 -24.34560 1.000 34.25818 ? 207  ASN   A HB3  1 
ATOM   1541 H  HD21 . ASN   A 1 100 ? 16.98231 -29.34803 -20.92819 1.000 36.71955 ? 207  ASN   A HD21 1 
ATOM   1542 H  HD22 . ASN   A 1 100 ? 17.66229 -28.05259 -21.20795 1.000 36.71955 ? 207  ASN   A HD22 1 
ATOM   1543 N  N    . ASN   A 1 101 ? 21.56256 -28.08682 -25.47617 1.000 26.99185 ? 208  ASN   A N    1 
ATOM   1544 C  CA   . ASN   A 1 101 ? 22.30626 -27.24412 -26.40745 1.000 25.72437 ? 208  ASN   A CA   1 
ATOM   1545 C  C    . ASN   A 1 101 ? 22.96043 -28.04108 -27.53376 1.000 26.00028 ? 208  ASN   A C    1 
ATOM   1546 O  O    . ASN   A 1 101 ? 23.81199 -27.50368 -28.25012 1.000 26.40033 ? 208  ASN   A O    1 
ATOM   1547 C  CB   . ASN   A 1 101 ? 23.35854 -26.42823 -25.64966 1.000 24.63767 ? 208  ASN   A CB   1 
ATOM   1548 C  CG   . ASN   A 1 101 ? 24.49330 -27.27914 -25.12899 1.000 24.03237 ? 208  ASN   A CG   1 
ATOM   1549 O  OD1  . ASN   A 1 101 ? 24.33860 -28.48562 -24.90143 1.000 23.79520 ? 208  ASN   A OD1  1 
ATOM   1550 N  ND2  . ASN   A 1 101 ? 25.65244 -26.65308 -24.93671 1.000 24.47314 ? 208  ASN   A ND2  1 
ATOM   1551 H  H    . ASN   A 1 101 ? 22.03878 -28.70345 -25.11205 1.000 32.39022 ? 208  ASN   A H    1 
ATOM   1552 H  HA   . ASN   A 1 101 ? 21.68880 -26.62188 -26.82272 1.000 30.86925 ? 208  ASN   A HA   1 
ATOM   1553 H  HB2  . ASN   A 1 101 ? 23.73275 -25.76207 -26.24724 1.000 29.56521 ? 208  ASN   A HB2  1 
ATOM   1554 H  HB3  . ASN   A 1 101 ? 22.93660 -25.99431 -24.89165 1.000 29.56521 ? 208  ASN   A HB3  1 
ATOM   1555 H  HD21 . ASN   A 1 101 ? 26.33265 -27.08872 -24.64151 1.000 29.36777 ? 208  ASN   A HD21 1 
ATOM   1556 H  HD22 . ASN   A 1 101 ? 25.72099 -25.81305 -25.10771 1.000 29.36777 ? 208  ASN   A HD22 1 
ATOM   1557 N  N    . GLY   A 1 102 ? 22.57050 -29.29770 -27.72238 1.000 25.37162 ? 209  GLY   A N    1 
ATOM   1558 C  CA   . GLY   A 1 102 ? 23.05485 -30.08602 -28.83024 1.000 26.21190 ? 209  GLY   A CA   1 
ATOM   1559 C  C    . GLY   A 1 102 ? 24.50012 -30.50443 -28.73970 1.000 25.73914 ? 209  GLY   A C    1 
ATOM   1560 O  O    . GLY   A 1 102 ? 25.04494 -30.99002 -29.73568 1.000 27.02426 ? 209  GLY   A O    1 
ATOM   1561 H  H    . GLY   A 1 102 ? 22.01870 -29.71591 -27.21226 1.000 30.44594 ? 209  GLY   A H    1 
ATOM   1562 H  HA2  . GLY   A 1 102 ? 22.51887 -30.89202 -28.89340 1.000 31.45428 ? 209  GLY   A HA2  1 
ATOM   1563 H  HA3  . GLY   A 1 102 ? 22.94834 -29.57126 -29.64545 1.000 31.45428 ? 209  GLY   A HA3  1 
ATOM   1564 N  N    . VAL   A 1 103 ? 25.12693 -30.36249 -27.57242 1.000 25.51210 ? 210  VAL   A N    1 
ATOM   1565 C  CA   . VAL   A 1 103 ? 26.54582 -30.62644 -27.37797 1.000 25.35528 ? 210  VAL   A CA   1 
ATOM   1566 C  C    . VAL   A 1 103 ? 26.70367 -31.63765 -26.24869 1.000 23.83375 ? 210  VAL   A C    1 
ATOM   1567 O  O    . VAL   A 1 103 ? 26.09273 -31.47967 -25.18684 1.000 22.60061 ? 210  VAL   A O    1 
ATOM   1568 C  CB   . VAL   A 1 103 ? 27.31236 -29.32710 -27.05611 1.000 26.91315 ? 210  VAL   A CB   1 
ATOM   1569 C  CG1  . VAL   A 1 103 ? 28.76467 -29.62386 -26.72446 1.000 27.79284 ? 210  VAL   A CG1  1 
ATOM   1570 C  CG2  . VAL   A 1 103 ? 27.22760 -28.34839 -28.23209 1.000 27.15436 ? 210  VAL   A CG2  1 
ATOM   1571 H  H    . VAL   A 1 103 ? 24.73302 -30.10426 -26.85288 1.000 30.61452 ? 210  VAL   A H    1 
ATOM   1572 H  HA   . VAL   A 1 103 ? 26.91439 -31.01807 -28.18524 1.000 30.42633 ? 210  VAL   A HA   1 
ATOM   1573 H  HB   . VAL   A 1 103 ? 26.90302 -28.91339 -26.28010 1.000 32.29578 ? 210  VAL   A HB   1 
ATOM   1574 H  HG11 . VAL   A 1 103 ? 29.24493 -28.78622 -26.63162 1.000 33.35141 ? 210  VAL   A HG11 1 
ATOM   1575 H  HG12 . VAL   A 1 103 ? 28.80336 -30.12129 -25.89262 1.000 33.35141 ? 210  VAL   A HG12 1 
ATOM   1576 H  HG13 . VAL   A 1 103 ? 29.15155 -30.14916 -27.44230 1.000 33.35141 ? 210  VAL   A HG13 1 
ATOM   1577 H  HG21 . VAL   A 1 103 ? 27.71053 -27.53855 -28.00440 1.000 32.58523 ? 210  VAL   A HG21 1 
ATOM   1578 H  HG22 . VAL   A 1 103 ? 27.62413 -28.76081 -29.01540 1.000 32.58523 ? 210  VAL   A HG22 1 
ATOM   1579 H  HG23 . VAL   A 1 103 ? 26.29574 -28.14069 -28.40356 1.000 32.58523 ? 210  VAL   A HG23 1 
ATOM   1580 N  N    A CYS   A 1 104 ? 27.48652 -32.69221 -26.50495 0.584 22.81731 ? 211  CYS   A N    1 
ATOM   1581 N  N    B CYS   A 1 104 ? 27.53888 -32.65492 -26.47878 0.416 23.38677 ? 211  CYS   A N    1 
ATOM   1582 C  CA   A CYS   A 1 104 ? 27.87280 -33.69644 -25.51165 0.584 22.39710 ? 211  CYS   A CA   1 
ATOM   1583 C  CA   B CYS   A 1 104 ? 27.89881 -33.65988 -25.47989 0.416 23.45703 ? 211  CYS   A CA   1 
ATOM   1584 C  C    A CYS   A 1 104 ? 26.68020 -34.09437 -24.64442 0.584 22.51236 ? 211  CYS   A C    1 
ATOM   1585 C  C    B CYS   A 1 104 ? 26.69094 -34.07487 -24.64411 0.416 23.16824 ? 211  CYS   A C    1 
ATOM   1586 O  O    A CYS   A 1 104 ? 25.61067 -34.41669 -25.18305 0.584 21.87934 ? 211  CYS   A O    1 
ATOM   1587 O  O    B CYS   A 1 104 ? 25.62794 -34.38243 -25.19963 0.416 23.16458 ? 211  CYS   A O    1 
ATOM   1588 C  CB   A CYS   A 1 104 ? 29.05547 -33.16756 -24.69140 0.584 22.60701 ? 211  CYS   A CB   1 
ATOM   1589 C  CB   B CYS   A 1 104 ? 29.03300 -33.14475 -24.58360 0.416 24.54271 ? 211  CYS   A CB   1 
ATOM   1590 S  SG   A CYS   A 1 104 ? 30.11567 -34.41227 -23.84896 0.584 23.81880 ? 211  CYS   A SG   1 
ATOM   1591 S  SG   B CYS   A 1 104 ? 30.57300 -32.68141 -25.43266 0.416 26.07372 ? 211  CYS   A SG   1 
ATOM   1592 H  H    A CYS   A 1 104 ? 27.82061 -32.85430 -27.28065 0.584 27.38077 ? 211  CYS   A H    1 
ATOM   1593 H  H    B CYS   A 1 104 ? 27.92459 -32.78900 -27.23565 0.416 28.06412 ? 211  CYS   A H    1 
ATOM   1594 H  HA   A CYS   A 1 104 ? 28.16615 -34.51223 -25.94678 0.584 26.87652 ? 211  CYS   A HA   1 
ATOM   1595 H  HA   B CYS   A 1 104 ? 28.21716 -34.45319 -25.93838 0.416 28.14843 ? 211  CYS   A HA   1 
ATOM   1596 H  HB2  A CYS   A 1 104 ? 29.63149 -32.66465 -25.28821 0.584 27.12841 ? 211  CYS   A HB2  1 
ATOM   1597 H  HB2  B CYS   A 1 104 ? 28.71530 -32.35651 -24.11600 0.416 29.45125 ? 211  CYS   A HB2  1 
ATOM   1598 H  HB3  A CYS   A 1 104 ? 28.70292 -32.58442 -24.00107 0.584 27.12841 ? 211  CYS   A HB3  1 
ATOM   1599 H  HB3  B CYS   A 1 104 ? 29.25559 -33.84134 -23.94632 0.416 29.45125 ? 211  CYS   A HB3  1 
ATOM   1600 N  N    . GLY   A 1 105 ? 26.84856 -34.10843 -23.31667 1.000 21.76454 ? 212  GLY   A N    1 
ATOM   1601 C  CA   . GLY   A 1 105 ? 25.76868 -34.47287 -22.42252 1.000 21.83182 ? 212  GLY   A CA   1 
ATOM   1602 C  C    . GLY   A 1 105 ? 25.36146 -33.31497 -21.53643 1.000 21.64932 ? 212  GLY   A C    1 
ATOM   1603 O  O    . GLY   A 1 105 ? 25.32250 -32.16742 -21.99920 1.000 21.73955 ? 212  GLY   A O    1 
ATOM   1604 H  H    A GLY   A 1 105 ? 27.58371 -33.90902 -22.91743 0.584 26.11745 ? 212  GLY   A H    1 
ATOM   1605 H  H    B GLY   A 1 105 ? 27.58408 -33.92049 -22.91258 0.416 26.11745 ? 212  GLY   A H    1 
ATOM   1606 H  HA2  . GLY   A 1 105 ? 24.99794 -34.75017 -22.94209 1.000 26.19818 ? 212  GLY   A HA2  1 
ATOM   1607 H  HA3  . GLY   A 1 105 ? 26.05062 -35.20957 -21.85799 1.000 26.19818 ? 212  GLY   A HA3  1 
ATOM   1608 N  N    . VAL   A 1 106 ? 25.08263 -33.59030 -20.25438 1.000 21.46268 ? 213  VAL   A N    1 
ATOM   1609 C  CA   . VAL   A 1 106 ? 24.68676 -32.55642 -19.30526 1.000 21.13428 ? 213  VAL   A CA   1 
ATOM   1610 C  C    . VAL   A 1 106 ? 25.40679 -32.77261 -17.98363 1.000 20.67771 ? 213  VAL   A C    1 
ATOM   1611 O  O    . VAL   A 1 106 ? 25.81316 -33.88299 -17.64660 1.000 21.31231 ? 213  VAL   A O    1 
ATOM   1612 C  CB   . VAL   A 1 106 ? 23.16619 -32.52161 -19.03943 1.000 22.85530 ? 213  VAL   A CB   1 
ATOM   1613 C  CG1  . VAL   A 1 106 ? 22.39270 -32.42715 -20.34106 1.000 22.51376 ? 213  VAL   A CG1  1 
ATOM   1614 C  CG2  . VAL   A 1 106 ? 22.70997 -33.72743 -18.24639 1.000 22.59330 ? 213  VAL   A CG2  1 
ATOM   1615 H  H    . VAL   A 1 106 ? 25.11799 -34.37901 -19.91337 1.000 25.75521 ? 213  VAL   A H    1 
ATOM   1616 H  HA   . VAL   A 1 106 ? 24.95871 -31.70319 -19.67802 1.000 25.36114 ? 213  VAL   A HA   1 
ATOM   1617 H  HB   . VAL   A 1 106 ? 22.97798 -31.73116 -18.50965 1.000 27.42636 ? 213  VAL   A HB   1 
ATOM   1618 H  HG11 . VAL   A 1 106 ? 21.48118 -32.15750 -20.14790 1.000 27.01652 ? 213  VAL   A HG11 1 
ATOM   1619 H  HG12 . VAL   A 1 106 ? 22.81772 -31.76989 -20.91400 1.000 27.01652 ? 213  VAL   A HG12 1 
ATOM   1620 H  HG13 . VAL   A 1 106 ? 22.39616 -33.29509 -20.77417 1.000 27.01652 ? 213  VAL   A HG13 1 
ATOM   1621 H  HG21 . VAL   A 1 106 ? 21.74030 -33.74492 -18.22806 1.000 27.11196 ? 213  VAL   A HG21 1 
ATOM   1622 H  HG22 . VAL   A 1 106 ? 23.04731 -34.53126 -18.67179 1.000 27.11196 ? 213  VAL   A HG22 1 
ATOM   1623 H  HG23 . VAL   A 1 106 ? 23.05674 -33.66087 -17.34294 1.000 27.11196 ? 213  VAL   A HG23 1 
ATOM   1624 N  N    . GLY   A 1 107 ? 25.52300 -31.68443 -17.21923 1.000 19.16273 ? 214  GLY   A N    1 
ATOM   1625 C  CA   . GLY   A 1 107 ? 25.95297 -31.78190 -15.83969 1.000 19.35093 ? 214  GLY   A CA   1 
ATOM   1626 C  C    . GLY   A 1 107 ? 24.83506 -32.25504 -14.92271 1.000 19.83933 ? 214  GLY   A C    1 
ATOM   1627 O  O    . GLY   A 1 107 ? 23.65312 -32.14019 -15.22368 1.000 20.52619 ? 214  GLY   A O    1 
ATOM   1628 H  H    . GLY   A 1 107 ? 25.35744 -30.88243 -17.48186 1.000 22.99527 ? 214  GLY   A H    1 
ATOM   1629 H  HA2  . GLY   A 1 107 ? 26.68907 -32.41035 -15.77556 1.000 23.22112 ? 214  GLY   A HA2  1 
ATOM   1630 H  HA3  . GLY   A 1 107 ? 26.25311 -30.91170 -15.53380 1.000 23.22112 ? 214  GLY   A HA3  1 
ATOM   1631 N  N    . VAL   A 1 108 ? 25.22398 -32.79888 -13.76550 1.000 18.95652 ? 215  VAL   A N    1 
ATOM   1632 C  CA   . VAL   A 1 108 ? 24.23582 -33.10420 -12.73553 1.000 17.88854 ? 215  VAL   A CA   1 
ATOM   1633 C  C    . VAL   A 1 108 ? 23.46227 -31.84585 -12.37618 1.000 18.69612 ? 215  VAL   A C    1 
ATOM   1634 O  O    . VAL   A 1 108 ? 22.23921 -31.87504 -12.19825 1.000 20.32126 ? 215  VAL   A O    1 
ATOM   1635 C  CB   . VAL   A 1 108 ? 24.92560 -33.70253 -11.49374 1.000 18.33174 ? 215  VAL   A CB   1 
ATOM   1636 C  CG1  . VAL   A 1 108 ? 23.95582 -33.79464 -10.31457 1.000 19.46084 ? 215  VAL   A CG1  1 
ATOM   1637 C  CG2  . VAL   A 1 108 ? 25.53269 -35.05694 -11.82143 1.000 20.57033 ? 215  VAL   A CG2  1 
ATOM   1638 H  H    . VAL   A 1 108 ? 26.03539 -32.99531 -13.55904 1.000 22.74782 ? 215  VAL   A H    1 
ATOM   1639 H  HA   . VAL   A 1 108 ? 23.61535 -33.76346 -13.08381 1.000 21.46625 ? 215  VAL   A HA   1 
ATOM   1640 H  HB   . VAL   A 1 108 ? 25.64692 -33.11253 -11.22448 1.000 21.99809 ? 215  VAL   A HB   1 
ATOM   1641 H  HG11 . VAL   A 1 108 ? 24.35558 -34.33952 -9.61872  1.000 23.35301 ? 215  VAL   A HG11 1 
ATOM   1642 H  HG12 . VAL   A 1 108 ? 23.78309 -32.90173 -9.97725  1.000 23.35301 ? 215  VAL   A HG12 1 
ATOM   1643 H  HG13 . VAL   A 1 108 ? 23.12809 -34.19972 -10.61733 1.000 23.35301 ? 215  VAL   A HG13 1 
ATOM   1644 H  HG21 . VAL   A 1 108 ? 26.02945 -35.37499 -11.05138 1.000 24.68440 ? 215  VAL   A HG21 1 
ATOM   1645 H  HG22 . VAL   A 1 108 ? 24.81989 -35.67911 -12.03523 1.000 24.68440 ? 215  VAL   A HG22 1 
ATOM   1646 H  HG23 . VAL   A 1 108 ? 26.12711 -34.96091 -12.58191 1.000 24.68440 ? 215  VAL   A HG23 1 
ATOM   1647 N  N    . ALA   A 1 109 ? 24.17661 -30.73600 -12.21167 1.000 18.94623 ? 216  ALA   A N    1 
ATOM   1648 C  CA   . ALA   A 1 109 ? 23.60185 -29.43786 -11.87879 1.000 19.37491 ? 216  ALA   A CA   1 
ATOM   1649 C  C    . ALA   A 1 109 ? 23.80265 -28.51835 -13.07663 1.000 20.06453 ? 216  ALA   A C    1 
ATOM   1650 O  O    . ALA   A 1 109 ? 24.63329 -27.61277 -13.06804 1.000 20.60499 ? 216  ALA   A O    1 
ATOM   1651 C  CB   . ALA   A 1 109 ? 24.26383 -28.86355 -10.61721 1.000 20.25276 ? 216  ALA   A CB   1 
ATOM   1652 H  H    . ALA   A 1 109 ? 25.03251 -30.70959 -12.29131 1.000 22.73548 ? 216  ALA   A H    1 
ATOM   1653 H  HA   . ALA   A 1 109 ? 22.65369 -29.53607 -11.69919 1.000 23.24990 ? 216  ALA   A HA   1 
ATOM   1654 H  HB1  . ALA   A 1 109 ? 23.90500 -27.97852 -10.44729 1.000 24.30332 ? 216  ALA   A HB1  1 
ATOM   1655 H  HB2  . ALA   A 1 109 ? 24.07293 -29.44759 -9.86664  1.000 24.30332 ? 216  ALA   A HB2  1 
ATOM   1656 H  HB3  . ALA   A 1 109 ? 25.22184 -28.81032 -10.75961 1.000 24.30332 ? 216  ALA   A HB3  1 
ATOM   1657 N  N    . TYR   A 1 110 ? 23.02537 -28.77047 -14.12203 1.000 20.39104 ? 217  TYR   A N    1 
ATOM   1658 C  CA   . TYR   A 1 110 ? 23.31531 -28.16274 -15.41025 1.000 21.64935 ? 217  TYR   A CA   1 
ATOM   1659 C  C    . TYR   A 1 110 ? 22.93586 -26.69000 -15.47959 1.000 22.57361 ? 217  TYR   A C    1 
ATOM   1660 O  O    . TYR   A 1 110 ? 23.19526 -26.05260 -16.50969 1.000 22.56219 ? 217  TYR   A O    1 
ATOM   1661 C  CB   . TYR   A 1 110 ? 22.64323 -28.95259 -16.53599 1.000 21.99637 ? 217  TYR   A CB   1 
ATOM   1662 C  CG   . TYR   A 1 110 ? 21.15235 -29.20256 -16.44967 1.000 23.69444 ? 217  TYR   A CG   1 
ATOM   1663 C  CD1  . TYR   A 1 110 ? 20.24174 -28.17472 -16.64361 1.000 24.62537 ? 217  TYR   A CD1  1 
ATOM   1664 C  CD2  . TYR   A 1 110 ? 20.65601 -30.49074 -16.27801 1.000 24.62391 ? 217  TYR   A CD2  1 
ATOM   1665 C  CE1  . TYR   A 1 110 ? 18.87572 -28.41491 -16.62252 1.000 26.90383 ? 217  TYR   A CE1  1 
ATOM   1666 C  CE2  . TYR   A 1 110 ? 19.28760 -30.74369 -16.24721 1.000 26.65408 ? 217  TYR   A CE2  1 
ATOM   1667 C  CZ   . TYR   A 1 110 ? 18.40283 -29.69925 -16.42219 1.000 27.92293 ? 217  TYR   A CZ   1 
ATOM   1668 O  OH   . TYR   A 1 110 ? 17.04235 -29.93566 -16.41261 1.000 31.42494 ? 217  TYR   A OH   1 
ATOM   1669 H  H    . TYR   A 1 110 ? 22.33467 -29.28270 -14.10947 1.000 24.46924 ? 217  TYR   A H    1 
ATOM   1670 H  HA   . TYR   A 1 110 ? 24.27156 -28.21214 -15.56529 1.000 25.97922 ? 217  TYR   A HA   1 
ATOM   1671 H  HB2  . TYR   A 1 110 ? 22.79476 -28.47057 -17.36399 1.000 26.39565 ? 217  TYR   A HB2  1 
ATOM   1672 H  HB3  . TYR   A 1 110 ? 23.06726 -29.82403 -16.57704 1.000 26.39565 ? 217  TYR   A HB3  1 
ATOM   1673 H  HD1  . TYR   A 1 110 ? 20.55199 -27.31034 -16.79020 1.000 29.55044 ? 217  TYR   A HD1  1 
ATOM   1674 H  HD2  . TYR   A 1 110 ? 21.25159 -31.19849 -16.18171 1.000 29.54869 ? 217  TYR   A HD2  1 
ATOM   1675 H  HE1  . TYR   A 1 110 ? 18.27803 -27.71267 -16.74302 1.000 32.28460 ? 217  TYR   A HE1  1 
ATOM   1676 H  HE2  . TYR   A 1 110 ? 18.97273 -31.60796 -16.11007 1.000 31.98489 ? 217  TYR   A HE2  1 
ATOM   1677 H  HH   . TYR   A 1 110 ? 16.89387 -30.76116 -16.45860 1.000 37.70993 ? 217  TYR   A HH   1 
ATOM   1678 N  N    . ASN   A 1 111 ? 22.35926 -26.12440 -14.41463 1.000 22.43101 ? 218  ASN   A N    1 
ATOM   1679 C  CA   . ASN   A 1 111 ? 22.18177 -24.68140 -14.32444 1.000 23.40433 ? 218  ASN   A CA   1 
ATOM   1680 C  C    . ASN   A 1 111 ? 23.04025 -24.04806 -13.23817 1.000 22.66902 ? 218  ASN   A C    1 
ATOM   1681 O  O    . ASN   A 1 111 ? 22.88940 -22.84900 -12.96098 1.000 23.74888 ? 218  ASN   A O    1 
ATOM   1682 C  CB   . ASN   A 1 111 ? 20.71291 -24.33855 -14.10370 1.000 25.63168 ? 218  ASN   A CB   1 
ATOM   1683 C  CG   . ASN   A 1 111 ? 19.89706 -24.46952 -15.37588 1.000 27.24650 ? 218  ASN   A CG   1 
ATOM   1684 O  OD1  . ASN   A 1 111 ? 20.33222 -24.04929 -16.44443 1.000 28.61018 ? 218  ASN   A OD1  1 
ATOM   1685 N  ND2  . ASN   A 1 111 ? 18.72006 -25.07251 -15.27199 1.000 30.36637 ? 218  ASN   A ND2  1 
ATOM   1686 H  H    . ASN   A 1 111 ? 22.06440 -26.56005 -13.73430 1.000 26.91721 ? 218  ASN   A H    1 
ATOM   1687 H  HA   . ASN   A 1 111 ? 22.45069 -24.29118 -15.17079 1.000 28.08520 ? 218  ASN   A HA   1 
ATOM   1688 H  HB2  . ASN   A 1 111 ? 20.34089 -24.94275 -13.44231 1.000 30.75801 ? 218  ASN   A HB2  1 
ATOM   1689 H  HB3  . ASN   A 1 111 ? 20.64310 -23.42244 -13.79264 1.000 30.75801 ? 218  ASN   A HB3  1 
ATOM   1690 H  HD21 . ASN   A 1 111 ? 18.22349 -25.16905 -15.96747 1.000 36.43964 ? 218  ASN   A HD21 1 
ATOM   1691 H  HD22 . ASN   A 1 111 ? 18.45357 -25.36688 -14.50914 1.000 36.43964 ? 218  ASN   A HD22 1 
ATOM   1692 N  N    . ALA   A 1 112 ? 23.94797 -24.80902 -12.63555 1.000 21.19661 ? 219  ALA   A N    1 
ATOM   1693 C  CA   . ALA   A 1 112 ? 24.90664 -24.22065 -11.71480 1.000 19.96128 ? 219  ALA   A CA   1 
ATOM   1694 C  C    . ALA   A 1 112 ? 25.95763 -23.43131 -12.49103 1.000 20.47208 ? 219  ALA   A C    1 
ATOM   1695 O  O    . ALA   A 1 112 ? 26.15009 -23.61179 -13.69616 1.000 23.39791 ? 219  ALA   A O    1 
ATOM   1696 C  CB   . ALA   A 1 112 ? 25.58858 -25.30149 -10.87542 1.000 20.97568 ? 219  ALA   A CB   1 
ATOM   1697 H  H    . ALA   A 1 112 ? 24.02726 -25.65861 -12.74285 1.000 25.43593 ? 219  ALA   A H    1 
ATOM   1698 H  HA   . ALA   A 1 112 ? 24.44579 -23.61990 -11.10849 1.000 23.95354 ? 219  ALA   A HA   1 
ATOM   1699 H  HB1  . ALA   A 1 112 ? 26.20700 -24.87922 -10.25886 1.000 25.17082 ? 219  ALA   A HB1  1 
ATOM   1700 H  HB2  . ALA   A 1 112 ? 24.91243 -25.79161 -10.38196 1.000 25.17082 ? 219  ALA   A HB2  1 
ATOM   1701 H  HB3  . ALA   A 1 112 ? 26.06885 -25.90334 -11.46534 1.000 25.17082 ? 219  ALA   A HB3  1 
ATOM   1702 N  N    . ARG   A 1 113 ? 26.63490 -22.54048 -11.78040 1.000 21.14696 ? 220  ARG   A N    1 
ATOM   1703 C  CA   . ARG   A 1 113 ? 27.82655 -21.89278 -12.29530 1.000 21.54240 ? 220  ARG   A CA   1 
ATOM   1704 C  C    . ARG   A 1 113 ? 29.05110 -22.69144 -11.88227 1.000 20.31082 ? 220  ARG   A C    1 
ATOM   1705 O  O    . ARG   A 1 113 ? 29.08523 -23.29782 -10.80474 1.000 20.90213 ? 220  ARG   A O    1 
ATOM   1706 C  CB   . ARG   A 1 113 ? 27.91370 -20.44536 -11.80907 1.000 26.19183 ? 220  ARG   A CB   1 
ATOM   1707 C  CG   . ARG   A 1 113 ? 27.08354 -19.45914 -12.69458 1.000 32.76911 ? 220  ARG   A CG   1 
ATOM   1708 C  CD   . ARG   A 1 113 ? 27.30194 -18.02206 -12.27353 1.000 38.31308 ? 220  ARG   A CD   1 
ATOM   1709 N  NE   . ARG   A 1 113 ? 26.81976 -17.80518 -10.91577 1.000 43.04913 ? 220  ARG   A NE   1 
ATOM   1710 C  CZ   . ARG   A 1 113 ? 26.99366 -16.69046 -10.21576 1.000 47.08792 ? 220  ARG   A CZ   1 
ATOM   1711 N  NH1  . ARG   A 1 113 ? 27.70793 -15.67908 -10.68783 1.000 48.20016 ? 220  ARG   A NH1  1 
ATOM   1712 N  NH2  . ARG   A 1 113 ? 26.43018 -16.58577 -9.01384  1.000 48.72147 ? 220  ARG   A NH2  1 
ATOM   1713 H  H    . ARG   A 1 113 ? 26.41942 -22.29210 -10.98575 1.000 25.37635 ? 220  ARG   A H    1 
ATOM   1714 H  HA   . ARG   A 1 113 ? 27.80115 -21.86053 -13.26444 1.000 25.85088 ? 220  ARG   A HA   1 
ATOM   1715 H  HB2  . ARG   A 1 113 ? 27.57192 -20.39568 -10.90264 1.000 31.43020 ? 220  ARG   A HB2  1 
ATOM   1716 H  HB3  . ARG   A 1 113 ? 28.84069 -20.16049 -11.83018 1.000 31.43020 ? 220  ARG   A HB3  1 
ATOM   1717 H  HG2  . ARG   A 1 113 ? 27.35658 -19.55078 -13.62083 1.000 39.32293 ? 220  ARG   A HG2  1 
ATOM   1718 H  HG3  . ARG   A 1 113 ? 26.13950 -19.66337 -12.60523 1.000 39.32293 ? 220  ARG   A HG3  1 
ATOM   1719 H  HD2  . ARG   A 1 113 ? 28.24951 -17.81652 -12.30100 1.000 45.97569 ? 220  ARG   A HD2  1 
ATOM   1720 H  HD3  . ARG   A 1 113 ? 26.81695 -17.43174 -12.87121 1.000 45.97569 ? 220  ARG   A HD3  1 
ATOM   1721 H  HE   . ARG   A 1 113 ? 26.38996 -18.44792 -10.53926 1.000 51.65896 ? 220  ARG   A HE   1 
ATOM   1722 H  HH11 . ARG   A 1 113 ? 28.07192 -15.73548 -11.46496 1.000 57.84019 ? 220  ARG   A HH11 1 
ATOM   1723 H  HH12 . ARG   A 1 113 ? 27.80749 -14.96628 -10.21708 1.000 57.84019 ? 220  ARG   A HH12 1 
ATOM   1724 H  HH21 . ARG   A 1 113 ? 25.96109 -17.23505 -8.70082  1.000 58.46577 ? 220  ARG   A HH21 1 
ATOM   1725 H  HH22 . ARG   A 1 113 ? 26.53536 -15.86887 -8.55060  1.000 58.46577 ? 220  ARG   A HH22 1 
ATOM   1726 N  N    . ILE   A 1 114 ? 30.03873 -22.73503 -12.76816 1.000 19.41612 ? 221  ILE   A N    1 
ATOM   1727 C  CA   . ILE   A 1 114 ? 31.17568 -23.63786 -12.62880 1.000 18.81692 ? 221  ILE   A CA   1 
ATOM   1728 C  C    . ILE   A 1 114 ? 32.46028 -22.87676 -12.91280 1.000 19.37845 ? 221  ILE   A C    1 
ATOM   1729 O  O    . ILE   A 1 114 ? 32.54679 -22.11468 -13.88034 1.000 20.90092 ? 221  ILE   A O    1 
ATOM   1730 C  CB   . ILE   A 1 114 ? 31.02348 -24.86088 -13.57140 1.000 19.30899 ? 221  ILE   A CB   1 
ATOM   1731 C  CG1  . ILE   A 1 114 ? 32.08189 -25.92319 -13.29376 1.000 18.71195 ? 221  ILE   A CG1  1 
ATOM   1732 C  CG2  . ILE   A 1 114 ? 31.07198 -24.44249 -15.03993 1.000 21.29601 ? 221  ILE   A CG2  1 
ATOM   1733 C  CD1  . ILE   A 1 114 ? 31.92791 -26.62226 -11.93068 1.000 19.91210 ? 221  ILE   A CD1  1 
ATOM   1734 H  H    A ILE   A 1 114 ? 30.07353 -22.24190 -13.47188 0.660 23.29935 ? 221  ILE   A H    1 
ATOM   1735 H  H    B ILE   A 1 114 ? 30.07353 -22.24190 -13.47188 0.340 23.29935 ? 221  ILE   A H    1 
ATOM   1736 H  HA   . ILE   A 1 114 ? 31.23054 -23.95515 -11.71381 1.000 22.58030 ? 221  ILE   A HA   1 
ATOM   1737 H  HB   . ILE   A 1 114 ? 30.15241 -25.24578 -13.38704 1.000 23.17079 ? 221  ILE   A HB   1 
ATOM   1738 H  HG12 . ILE   A 1 114 ? 32.02641 -26.60430 -13.98217 1.000 22.45434 ? 221  ILE   A HG12 1 
ATOM   1739 H  HG13 . ILE   A 1 114 ? 32.95600 -25.50308 -13.31239 1.000 22.45434 ? 221  ILE   A HG13 1 
ATOM   1740 H  HG21 . ILE   A 1 114 ? 30.84333 -25.20556 -15.59341 1.000 25.55521 ? 221  ILE   A HG21 1 
ATOM   1741 H  HG22 . ILE   A 1 114 ? 30.43485 -23.72567 -15.18528 1.000 25.55521 ? 221  ILE   A HG22 1 
ATOM   1742 H  HG23 . ILE   A 1 114 ? 31.96784 -24.13679 -15.25178 1.000 25.55521 ? 221  ILE   A HG23 1 
ATOM   1743 H  HD11 . ILE   A 1 114 ? 32.56669 -27.35011 -11.87511 1.000 23.89452 ? 221  ILE   A HD11 1 
ATOM   1744 H  HD12 . ILE   A 1 114 ? 32.09735 -25.97883 -11.22486 1.000 23.89452 ? 221  ILE   A HD12 1 
ATOM   1745 H  HD13 . ILE   A 1 114 ? 31.02493 -26.96801 -11.85331 1.000 23.89452 ? 221  ILE   A HD13 1 
ATOM   1746 N  N    . GLY   A 1 115 ? 33.46208 -23.08262 -12.06484 1.000 18.68856 ? 222  GLY   A N    1 
ATOM   1747 C  CA   . GLY   A 1 115 ? 34.78852 -22.56255 -12.30677 1.000 19.28291 ? 222  GLY   A CA   1 
ATOM   1748 C  C    . GLY   A 1 115 ? 35.82226 -23.61743 -11.98137 1.000 18.74430 ? 222  GLY   A C    1 
ATOM   1749 O  O    . GLY   A 1 115 ? 35.48912 -24.75021 -11.63040 1.000 18.78525 ? 222  GLY   A O    1 
ATOM   1750 H  H    . GLY   A 1 115 ? 33.39116 -23.52816 -11.33268 1.000 22.42628 ? 222  GLY   A H    1 
ATOM   1751 H  HA2  . GLY   A 1 115 ? 34.87949 -22.30795 -13.23833 1.000 23.13950 ? 222  GLY   A HA2  1 
ATOM   1752 H  HA3  . GLY   A 1 115 ? 34.94557 -21.78404 -11.74984 1.000 23.13950 ? 222  GLY   A HA3  1 
ATOM   1753 N  N    . GLY   A 1 116 ? 37.07790 -23.22892 -12.11328 1.000 19.38702 ? 223  GLY   A N    1 
ATOM   1754 C  CA   . GLY   A 1 116 ? 38.17289 -24.13132 -11.82067 1.000 19.31177 ? 223  GLY   A CA   1 
ATOM   1755 C  C    . GLY   A 1 116 ? 39.35091 -23.38632 -11.25023 1.000 18.68243 ? 223  GLY   A C    1 
ATOM   1756 O  O    . GLY   A 1 116 ? 39.62166 -22.23614 -11.61640 1.000 18.29363 ? 223  GLY   A O    1 
ATOM   1757 H  H    . GLY   A 1 116 ? 37.32238 -22.44582 -12.37132 1.000 23.26442 ? 223  GLY   A H    1 
ATOM   1758 H  HA2  . GLY   A 1 116 ? 37.88452 -24.79677 -11.17654 1.000 23.17413 ? 223  GLY   A HA2  1 
ATOM   1759 H  HA3  . GLY   A 1 116 ? 38.45294 -24.57962 -12.63400 1.000 23.17413 ? 223  GLY   A HA3  1 
ATOM   1760 N  N    . VAL   A 1 117 ? 40.05846 -24.05196 -10.34501 1.000 17.59820 ? 224  VAL   A N    1 
ATOM   1761 C  CA   . VAL   A 1 117 ? 41.34729 -23.58878 -9.86449  1.000 17.64579 ? 224  VAL   A CA   1 
ATOM   1762 C  C    . VAL   A 1 117 ? 42.41687 -24.41980 -10.54581 1.000 17.10562 ? 224  VAL   A C    1 
ATOM   1763 O  O    . VAL   A 1 117 ? 42.45979 -25.64878 -10.38908 1.000 17.91880 ? 224  VAL   A O    1 
ATOM   1764 C  CB   . VAL   A 1 117 ? 41.47177 -23.69963 -8.33924  1.000 19.97009 ? 224  VAL   A CB   1 
ATOM   1765 C  CG1  . VAL   A 1 117 ? 42.79597 -23.07737 -7.90151  1.000 19.78584 ? 224  VAL   A CG1  1 
ATOM   1766 C  CG2  . VAL   A 1 117 ? 40.30936 -23.01813 -7.65555  1.000 21.75547 ? 224  VAL   A CG2  1 
ATOM   1767 H  H    . VAL   A 1 117 ? 39.80383 -24.79173 -9.98794  1.000 21.11784 ? 224  VAL   A H    1 
ATOM   1768 H  HA   . VAL   A 1 117 ? 41.45717 -22.65645 -10.10858 1.000 21.17495 ? 224  VAL   A HA   1 
ATOM   1769 H  HB   . VAL   A 1 117 ? 41.45564 -24.63331 -8.07678  1.000 23.96411 ? 224  VAL   A HB   1 
ATOM   1770 H  HG11 . VAL   A 1 117 ? 42.83786 -23.07314 -6.93243  1.000 23.74301 ? 224  VAL   A HG11 1 
ATOM   1771 H  HG12 . VAL   A 1 117 ? 43.52667 -23.60378 -8.26189  1.000 23.74301 ? 224  VAL   A HG12 1 
ATOM   1772 H  HG13 . VAL   A 1 117 ? 42.84486 -22.16917 -8.23868  1.000 23.74301 ? 224  VAL   A HG13 1 
ATOM   1773 H  HG21 . VAL   A 1 117 ? 40.42903 -23.07767 -6.69480  1.000 26.10657 ? 224  VAL   A HG21 1 
ATOM   1774 H  HG22 . VAL   A 1 117 ? 40.28371 -22.08772 -7.92865  1.000 26.10657 ? 224  VAL   A HG22 1 
ATOM   1775 H  HG23 . VAL   A 1 117 ? 39.48650 -23.46168 -7.91451  1.000 26.10657 ? 224  VAL   A HG23 1 
ATOM   1776 N  N    . ARG   A 1 118 ? 43.25767 -23.75251 -11.33335 1.000 17.39362 ? 225  ARG   A N    1 
ATOM   1777 C  CA   . ARG   A 1 118 ? 44.42028 -24.39241 -11.92850 1.000 17.12491 ? 225  ARG   A CA   1 
ATOM   1778 C  C    . ARG   A 1 118 ? 45.47912 -24.42134 -10.83999 1.000 16.81703 ? 225  ARG   A C    1 
ATOM   1779 O  O    . ARG   A 1 118 ? 46.11594 -23.40689 -10.54626 1.000 17.52323 ? 225  ARG   A O    1 
ATOM   1780 C  CB   . ARG   A 1 118 ? 44.87701 -23.63422 -13.17022 1.000 17.32289 ? 225  ARG   A CB   1 
ATOM   1781 C  CG   . ARG   A 1 118 ? 46.08331 -24.24848 -13.85158 1.000 18.41480 ? 225  ARG   A CG   1 
ATOM   1782 C  CD   . ARG   A 1 118 ? 46.36437 -23.58298 -15.20287 1.000 18.70821 ? 225  ARG   A CD   1 
ATOM   1783 N  NE   . ARG   A 1 118 ? 47.53674 -24.16912 -15.83923 1.000 19.69284 ? 225  ARG   A NE   1 
ATOM   1784 C  CZ   . ARG   A 1 118 ? 48.74642 -23.62517 -15.87620 1.000 22.40107 ? 225  ARG   A CZ   1 
ATOM   1785 N  NH1  . ARG   A 1 118 ? 48.97350 -22.40482 -15.42478 1.000 24.47770 ? 225  ARG   A NH1  1 
ATOM   1786 N  NH2  . ARG   A 1 118 ? 49.75577 -24.32539 -16.38904 1.000 22.69051 ? 225  ARG   A NH2  1 
ATOM   1787 H  H    . ARG   A 1 118 ? 43.17267 -22.92147 -11.53769 1.000 20.87235 ? 225  ARG   A H    1 
ATOM   1788 H  HA   . ARG   A 1 118 ? 44.22270 -25.29843 -12.21310 1.000 20.54989 ? 225  ARG   A HA   1 
ATOM   1789 H  HB2  . ARG   A 1 118 ? 44.14975 -23.62007 -13.81194 1.000 20.78747 ? 225  ARG   A HB2  1 
ATOM   1790 H  HB3  . ARG   A 1 118 ? 45.11100 -22.72843 -12.91394 1.000 20.78747 ? 225  ARG   A HB3  1 
ATOM   1791 H  HG2  . ARG   A 1 118 ? 46.86393 -24.13421 -13.28724 1.000 22.09776 ? 225  ARG   A HG2  1 
ATOM   1792 H  HG3  . ARG   A 1 118 ? 45.91992 -25.19228 -14.00469 1.000 22.09776 ? 225  ARG   A HG3  1 
ATOM   1793 H  HD2  . ARG   A 1 118 ? 45.60183 -23.70775 -15.78927 1.000 22.44985 ? 225  ARG   A HD2  1 
ATOM   1794 H  HD3  . ARG   A 1 118 ? 46.52848 -22.63640 -15.06890 1.000 22.44985 ? 225  ARG   A HD3  1 
ATOM   1795 H  HE   . ARG   A 1 118 ? 47.43618 -24.93201 -16.22327 1.000 23.63141 ? 225  ARG   A HE   1 
ATOM   1796 H  HH11 . ARG   A 1 118 ? 48.32826 -21.94096 -15.09600 1.000 29.37325 ? 225  ARG   A HH11 1 
ATOM   1797 H  HH12 . ARG   A 1 118 ? 49.76660 -22.07410 -15.45964 1.000 29.37325 ? 225  ARG   A HH12 1 
ATOM   1798 H  HH21 . ARG   A 1 118 ? 49.61904 -25.11908 -16.69065 1.000 27.22861 ? 225  ARG   A HH21 1 
ATOM   1799 H  HH22 . ARG   A 1 118 ? 50.54458 -23.98407 -16.41873 1.000 27.22861 ? 225  ARG   A HH22 1 
ATOM   1800 N  N    A MET   A 1 119 ? 45.64975 -25.58284 -10.22413 0.492 17.53496 ? 226  MET   A N    1 
ATOM   1801 N  N    B MET   A 1 119 ? 45.66437 -25.58853 -10.22467 0.508 16.33676 ? 226  MET   A N    1 
ATOM   1802 C  CA   A MET   A 1 119 ? 46.58346 -25.74781 -9.12398  0.492 18.66928 ? 226  MET   A CA   1 
ATOM   1803 C  CA   B MET   A 1 119 ? 46.60642 -25.71933 -9.12392  0.508 15.99493 ? 226  MET   A CA   1 
ATOM   1804 C  C    A MET   A 1 119 ? 47.51552 -26.93812 -9.27197  0.492 18.18531 ? 226  MET   A C    1 
ATOM   1805 C  C    B MET   A 1 119 ? 47.39547 -27.02822 -9.11620  0.508 16.62257 ? 226  MET   A C    1 
ATOM   1806 O  O    A MET   A 1 119 ? 48.57587 -26.94138 -8.63739  0.492 17.96339 ? 226  MET   A O    1 
ATOM   1807 O  O    B MET   A 1 119 ? 48.26384 -27.18834 -8.25343  0.508 15.26443 ? 226  MET   A O    1 
ATOM   1808 C  CB   A MET   A 1 119 ? 45.81696 -25.91179 -7.80556  0.492 21.56191 ? 226  MET   A CB   1 
ATOM   1809 C  CB   B MET   A 1 119 ? 45.85971 -25.54862 -7.77950  0.508 17.19009 ? 226  MET   A CB   1 
ATOM   1810 C  CG   A MET   A 1 119 ? 44.97697 -27.17510 -7.77978  0.492 23.32033 ? 226  MET   A CG   1 
ATOM   1811 C  CG   B MET   A 1 119 ? 44.58985 -26.38475 -7.65051  0.508 16.61452 ? 226  MET   A CG   1 
ATOM   1812 S  SD   A MET   A 1 119 ? 44.21197 -27.45912 -6.20371  0.492 24.17005 ? 226  MET   A SD   1 
ATOM   1813 S  SD   B MET   A 1 119 ? 44.91276 -28.07990 -7.15204  0.508 16.70731 ? 226  MET   A SD   1 
ATOM   1814 C  CE   A MET   A 1 119 ? 45.71601 -27.71559 -5.23436  0.492 20.90809 ? 226  MET   A CE   1 
ATOM   1815 C  CE   B MET   A 1 119 ? 44.76552 -27.78507 -5.39396  0.508 21.16949 ? 226  MET   A CE   1 
ATOM   1816 H  H    A MET   A 1 119 ? 45.22764 -26.30329 -10.42997 0.492 21.04196 ? 226  MET   A H    1 
ATOM   1817 H  H    B MET   A 1 119 ? 45.25530 -26.31710 -10.42824 0.508 19.60411 ? 226  MET   A H    1 
ATOM   1818 H  HA   A MET   A 1 119 ? 47.12255 -24.94362 -9.06436  0.492 22.40314 ? 226  MET   A HA   1 
ATOM   1819 H  HA   B MET   A 1 119 ? 47.25696 -25.00341 -9.19576  0.508 19.19392 ? 226  MET   A HA   1 
ATOM   1820 H  HB2  A MET   A 1 119 ? 46.45141 -25.95585 -7.07314  0.492 25.87430 ? 226  MET   A HB2  1 
ATOM   1821 H  HB2  B MET   A 1 119 ? 46.45593 -25.80839 -7.05982  0.508 20.62810 ? 226  MET   A HB2  1 
ATOM   1822 H  HB3  A MET   A 1 119 ? 45.22483 -25.15280 -7.68636  0.492 25.87430 ? 226  MET   A HB3  1 
ATOM   1823 H  HB3  B MET   A 1 119 ? 45.60819 -24.61689 -7.68196  0.508 20.62810 ? 226  MET   A HB3  1 
ATOM   1824 H  HG2  A MET   A 1 119 ? 44.27490 -27.10143 -8.44503  0.492 27.98440 ? 226  MET   A HG2  1 
ATOM   1825 H  HG2  B MET   A 1 119 ? 44.01354 -25.98145 -6.98260  0.508 19.93743 ? 226  MET   A HG2  1 
ATOM   1826 H  HG3  A MET   A 1 119 ? 45.54446 -27.93608 -7.97921  0.492 27.98440 ? 226  MET   A HG3  1 
ATOM   1827 H  HG3  B MET   A 1 119 ? 44.13837 -26.40646 -8.50877  0.508 19.93743 ? 226  MET   A HG3  1 
ATOM   1828 H  HE1  A MET   A 1 119 ? 45.47019 -27.97879 -4.33370  0.492 25.08971 ? 226  MET   A HE1  1 
ATOM   1829 H  HE1  B MET   A 1 119 ? 45.17618 -28.52169 -4.91474  0.508 25.40339 ? 226  MET   A HE1  1 
ATOM   1830 H  HE2  A MET   A 1 119 ? 46.24462 -28.41434 -5.65053  0.492 25.08971 ? 226  MET   A HE2  1 
ATOM   1831 H  HE2  B MET   A 1 119 ? 45.21662 -26.95497 -5.17409  0.508 25.40339 ? 226  MET   A HE2  1 
ATOM   1832 H  HE3  A MET   A 1 119 ? 46.22148 -26.88804 -5.21080  0.492 25.08971 ? 226  MET   A HE3  1 
ATOM   1833 H  HE3  B MET   A 1 119 ? 43.82579 -27.72239 -5.16187  0.508 25.40339 ? 226  MET   A HE3  1 
ATOM   1834 N  N    . LEU   A 1 120 ? 47.14941 -27.95552 -10.04665 1.000 17.10811 ? 227  LEU   A N    1 
ATOM   1835 C  CA   . LEU   A 1 120 ? 47.93252 -29.18310 -10.13109 1.000 17.91186 ? 227  LEU   A CA   1 
ATOM   1836 C  C    . LEU   A 1 120 ? 49.02021 -29.15561 -11.19888 1.000 19.73955 ? 227  LEU   A C    1 
ATOM   1837 O  O    . LEU   A 1 120 ? 49.84467 -30.07720 -11.24414 1.000 23.45434 ? 227  LEU   A O    1 
ATOM   1838 C  CB   . LEU   A 1 120 ? 47.02722 -30.37855 -10.41528 1.000 18.87376 ? 227  LEU   A CB   1 
ATOM   1839 C  CG   . LEU   A 1 120 ? 46.00695 -30.69593 -9.32867  1.000 20.27162 ? 227  LEU   A CG   1 
ATOM   1840 C  CD1  . LEU   A 1 120 ? 45.17179 -31.88496 -9.76480  1.000 22.27248 ? 227  LEU   A CD1  1 
ATOM   1841 C  CD2  . LEU   A 1 120 ? 46.70116 -30.98093 -8.00786  1.000 21.43327 ? 227  LEU   A CD2  1 
ATOM   1842 H  H    A LEU   A 1 120 ? 46.44368 -27.95852 -10.53810 0.672 20.52973 ? 227  LEU   A H    1 
ATOM   1843 H  H    B LEU   A 1 120 ? 46.53087 -27.89265 -10.64083 0.328 20.52973 ? 227  LEU   A H    1 
ATOM   1844 H  HA   . LEU   A 1 120 ? 48.35899 -29.30929 -9.26906  1.000 21.49423 ? 227  LEU   A HA   1 
ATOM   1845 H  HB2  . LEU   A 1 120 ? 46.53535 -30.20137 -11.23233 1.000 22.64852 ? 227  LEU   A HB2  1 
ATOM   1846 H  HB3  . LEU   A 1 120 ? 47.58526 -31.16396 -10.52769 1.000 22.64852 ? 227  LEU   A HB3  1 
ATOM   1847 H  HG   . LEU   A 1 120 ? 45.42322 -29.93372 -9.19013  1.000 24.32594 ? 227  LEU   A HG   1 
ATOM   1848 H  HD11 . LEU   A 1 120 ? 44.53267 -32.09526 -9.06609  1.000 26.72697 ? 227  LEU   A HD11 1 
ATOM   1849 H  HD12 . LEU   A 1 120 ? 44.70396 -31.65885 -10.58389 1.000 26.72697 ? 227  LEU   A HD12 1 
ATOM   1850 H  HD13 . LEU   A 1 120 ? 45.75720 -32.64332 -9.91678  1.000 26.72697 ? 227  LEU   A HD13 1 
ATOM   1851 H  HD21 . LEU   A 1 120 ? 46.04627 -31.30656 -7.37070  1.000 25.71993 ? 227  LEU   A HD21 1 
ATOM   1852 H  HD22 . LEU   A 1 120 ? 47.38676 -31.65226 -8.14986  1.000 25.71993 ? 227  LEU   A HD22 1 
ATOM   1853 H  HD23 . LEU   A 1 120 ? 47.10341 -30.16169 -7.67930  1.000 25.71993 ? 227  LEU   A HD23 1 
ATOM   1854 N  N    . ASP   A 1 121 ? 49.05514 -28.13462 -12.04300 1.000 19.27600 ? 228  ASP   A N    1 
ATOM   1855 C  CA   . ASP   A 1 121 ? 50.01459 -28.09433 -13.14632 1.000 19.93220 ? 228  ASP   A CA   1 
ATOM   1856 C  C    . ASP   A 1 121 ? 51.21583 -27.24503 -12.73803 1.000 21.67101 ? 228  ASP   A C    1 
ATOM   1857 O  O    . ASP   A 1 121 ? 51.47722 -26.16715 -13.27243 1.000 24.06432 ? 228  ASP   A O    1 
ATOM   1858 C  CB   . ASP   A 1 121 ? 49.34695 -27.56478 -14.41135 1.000 20.04072 ? 228  ASP   A CB   1 
ATOM   1859 C  CG   . ASP   A 1 121 ? 50.20432 -27.75013 -15.64074 1.000 20.05796 ? 228  ASP   A CG   1 
ATOM   1860 O  OD1  . ASP   A 1 121 ? 51.20858 -28.50450 -15.55936 1.000 21.82195 ? 228  ASP   A OD1  1 
ATOM   1861 O  OD2  . ASP   A 1 121 ? 49.88132 -27.11508 -16.67581 1.000 20.14811 ? 228  ASP   A OD2  1 
ATOM   1862 H  H    . ASP   A 1 121 ? 48.53501 -27.45102 -12.00115 1.000 23.13121 ? 228  ASP   A H    1 
ATOM   1863 H  HA   . ASP   A 1 121 ? 50.32554 -28.99478 -13.32909 1.000 23.91864 ? 228  ASP   A HA   1 
ATOM   1864 H  HB2  . ASP   A 1 121 ? 48.51299 -28.03978 -14.55199 1.000 24.04887 ? 228  ASP   A HB2  1 
ATOM   1865 H  HB3  . ASP   A 1 121 ? 49.17460 -26.61613 -14.30522 1.000 24.04887 ? 228  ASP   A HB3  1 
ATOM   1866 N  N    . GLY   A 1 122 ? 51.93552 -27.77437 -11.76199 1.000 21.87744 ? 229  GLY   A N    1 
ATOM   1867 C  CA   . GLY   A 1 122 ? 53.02128 -27.07721 -11.10787 1.000 23.52424 ? 229  GLY   A CA   1 
ATOM   1868 C  C    . GLY   A 1 122 ? 53.29759 -27.75602 -9.78373  1.000 23.91308 ? 229  GLY   A C    1 
ATOM   1869 O  O    . GLY   A 1 122 ? 52.62221 -28.71328 -9.39557  1.000 23.55350 ? 229  GLY   A O    1 
ATOM   1870 H  H    . GLY   A 1 122 ? 51.80848 -28.56572 -11.45017 1.000 26.25293 ? 229  GLY   A H    1 
ATOM   1871 H  HA2  . GLY   A 1 122 ? 53.81997 -27.10677 -11.65753 1.000 28.22909 ? 229  GLY   A HA2  1 
ATOM   1872 H  HA3  . GLY   A 1 122 ? 52.78028 -26.15089 -10.95055 1.000 28.22909 ? 229  GLY   A HA3  1 
ATOM   1873 N  N    . GLU   A 1 123 ? 54.29661 -27.23171 -9.08685  1.000 25.16972 ? 230  GLU   A N    1 
ATOM   1874 C  CA   . GLU   A 1 123 ? 54.63707 -27.75269 -7.77106  1.000 26.81617 ? 230  GLU   A CA   1 
ATOM   1875 C  C    . GLU   A 1 123 ? 53.51280 -27.42785 -6.79930  1.000 23.39038 ? 230  GLU   A C    1 
ATOM   1876 O  O    . GLU   A 1 123 ? 53.16554 -26.26041 -6.61833  1.000 24.14834 ? 230  GLU   A O    1 
ATOM   1877 C  CB   . GLU   A 1 123 ? 55.95098 -27.14361 -7.28780  1.000 32.14293 ? 230  GLU   A CB   1 
ATOM   1878 C  CG   . GLU   A 1 123 ? 56.47917 -27.75892 -6.00565  1.000 38.80488 ? 230  GLU   A CG   1 
ATOM   1879 C  CD   . GLU   A 1 123 ? 57.48873 -26.87000 -5.26784  1.000 45.27552 ? 230  GLU   A CD   1 
ATOM   1880 O  OE1  . GLU   A 1 123 ? 57.49732 -25.63155 -5.46785  1.000 47.14815 ? 230  GLU   A OE1  1 
ATOM   1881 O  OE2  . GLU   A 1 123 ? 58.26975 -27.42131 -4.46979  1.000 49.05085 ? 230  GLU   A OE2  1 
ATOM   1882 H  H    . GLU   A 1 123 ? 54.78931 -26.57841 -9.35151  1.000 30.20366 ? 230  GLU   A H    1 
ATOM   1883 H  HA   . GLU   A 1 123 ? 54.74822 -28.71518 -7.81771  1.000 32.17940 ? 230  GLU   A HA   1 
ATOM   1884 H  HB2  . GLU   A 1 123 ? 56.62378 -27.26966 -7.97508  1.000 38.57152 ? 230  GLU   A HB2  1 
ATOM   1885 H  HB3  . GLU   A 1 123 ? 55.81447 -26.19685 -7.12683  1.000 38.57152 ? 230  GLU   A HB3  1 
ATOM   1886 H  HG2  . GLU   A 1 123 ? 55.73389 -27.92123 -5.40640  1.000 46.56585 ? 230  GLU   A HG2  1 
ATOM   1887 H  HG3  . GLU   A 1 123 ? 56.92146 -28.59539 -6.21916  1.000 46.56585 ? 230  GLU   A HG3  1 
ATOM   1888 N  N    . VAL   A 1 124 ? 52.94352 -28.44843 -6.16776  1.000 19.89521 ? 231  VAL   A N    1 
ATOM   1889 C  CA   . VAL   A 1 124 ? 51.85549 -28.25286 -5.21675  1.000 19.39405 ? 231  VAL   A CA   1 
ATOM   1890 C  C    . VAL   A 1 124 ? 52.46314 -28.13641 -3.82285  1.000 19.44480 ? 231  VAL   A C    1 
ATOM   1891 O  O    . VAL   A 1 124 ? 52.87225 -29.12960 -3.22103  1.000 22.24517 ? 231  VAL   A O    1 
ATOM   1892 C  CB   . VAL   A 1 124 ? 50.83205 -29.38489 -5.28149  1.000 18.64910 ? 231  VAL   A CB   1 
ATOM   1893 C  CG1  . VAL   A 1 124 ? 49.75332 -29.14669 -4.24631  1.000 18.61308 ? 231  VAL   A CG1  1 
ATOM   1894 C  CG2  . VAL   A 1 124 ? 50.24008 -29.47029 -6.67293  1.000 19.68308 ? 231  VAL   A CG2  1 
ATOM   1895 H  H    . VAL   A 1 124 ? 53.17197 -29.27066 -6.27426  1.000 23.87426 ? 231  VAL   A H    1 
ATOM   1896 H  HA   . VAL   A 1 124 ? 51.41256 -27.41590 -5.42702  1.000 23.27286 ? 231  VAL   A HA   1 
ATOM   1897 H  HB   . VAL   A 1 124 ? 51.26138 -30.23313 -5.08896  1.000 22.37892 ? 231  VAL   A HB   1 
ATOM   1898 H  HG11 . VAL   A 1 124 ? 49.04657 -29.79931 -4.37076  1.000 22.33570 ? 231  VAL   A HG11 1 
ATOM   1899 H  HG12 . VAL   A 1 124 ? 50.13867 -29.24115 -3.36116  1.000 22.33570 ? 231  VAL   A HG12 1 
ATOM   1900 H  HG13 . VAL   A 1 124 ? 49.39967 -28.25054 -4.35920  1.000 22.33570 ? 231  VAL   A HG13 1 
ATOM   1901 H  HG21 . VAL   A 1 124 ? 49.70575 -30.27708 -6.73984  1.000 23.61969 ? 231  VAL   A HG21 1 
ATOM   1902 H  HG22 . VAL   A 1 124 ? 49.68344 -28.69111 -6.82768  1.000 23.61969 ? 231  VAL   A HG22 1 
ATOM   1903 H  HG23 . VAL   A 1 124 ? 50.96074 -29.49609 -7.32168  1.000 23.61969 ? 231  VAL   A HG23 1 
ATOM   1904 N  N    . THR   A 1 125 ? 52.50956 -26.91767 -3.31289  1.000 17.29446 ? 232  THR   A N    1 
ATOM   1905 C  CA   . THR   A 1 125 ? 52.97230 -26.61022 -1.97065  1.000 17.34196 ? 232  THR   A CA   1 
ATOM   1906 C  C    . THR   A 1 125 ? 51.77829 -26.40395 -1.05335  1.000 15.77015 ? 232  THR   A C    1 
ATOM   1907 O  O    . THR   A 1 125 ? 50.64642 -26.25105 -1.50075  1.000 16.53752 ? 232  THR   A O    1 
ATOM   1908 C  CB   . THR   A 1 125 ? 53.79047 -25.32760 -1.97600  1.000 17.78592 ? 232  THR   A CB   1 
ATOM   1909 O  OG1  . THR   A 1 125 ? 52.92680 -24.27936 -2.41744  1.000 17.63466 ? 232  THR   A OG1  1 
ATOM   1910 C  CG2  . THR   A 1 125 ? 55.00346 -25.41780 -2.89186  1.000 20.10336 ? 232  THR   A CG2  1 
ATOM   1911 H  H    . THR   A 1 125 ? 52.26599 -26.21614 -3.74663  1.000 20.75335 ? 232  THR   A H    1 
ATOM   1912 H  HA   . THR   A 1 125 ? 53.51934 -27.34419 -1.64981  1.000 20.81035 ? 232  THR   A HA   1 
ATOM   1913 H  HB   . THR   A 1 125 ? 54.13820 -25.15057 -1.08795  1.000 21.34310 ? 232  THR   A HB   1 
ATOM   1914 H  HG1  . THR   A 1 125 ? 53.37668 -23.59339 -2.59818  1.000 21.16159 ? 232  THR   A HG1  1 
ATOM   1915 H  HG21 . THR   A 1 125 ? 55.51848 -24.59732 -2.84210  1.000 24.12403 ? 232  THR   A HG21 1 
ATOM   1916 H  HG22 . THR   A 1 125 ? 55.56726 -26.16013 -2.62358  1.000 24.12403 ? 232  THR   A HG22 1 
ATOM   1917 H  HG23 . THR   A 1 125 ? 54.71755 -25.55491 -3.80857  1.000 24.12403 ? 232  THR   A HG23 1 
ATOM   1918 N  N    . ASP   A 1 126 ? 52.05923 -26.33928 0.25175   1.000 15.18837 ? 233  ASP   A N    1 
ATOM   1919 C  CA   . ASP   A 1 126 ? 51.03957 -25.98365 1.23279   1.000 15.06876 ? 233  ASP   A CA   1 
ATOM   1920 C  C    . ASP   A 1 126 ? 50.37201 -24.65785 0.87228   1.000 14.95879 ? 233  ASP   A C    1 
ATOM   1921 O  O    . ASP   A 1 126 ? 49.14917 -24.52665 0.95711   1.000 16.04417 ? 233  ASP   A O    1 
ATOM   1922 C  CB   . ASP   A 1 126 ? 51.71438 -25.93018 2.61186   1.000 15.78683 ? 233  ASP   A CB   1 
ATOM   1923 C  CG   . ASP   A 1 126 ? 50.75259 -25.69082 3.77741   1.000 16.24117 ? 233  ASP   A CG   1 
ATOM   1924 O  OD1  . ASP   A 1 126 ? 49.59449 -26.16800 3.75402   1.000 16.72592 ? 233  ASP   A OD1  1 
ATOM   1925 O  OD2  . ASP   A 1 126 ? 51.20022 -25.01511 4.74922   1.000 16.17004 ? 233  ASP   A OD2  1 
ATOM   1926 H  H    . ASP   A 1 126 ? 52.83294 -26.49709 0.59244   1.000 18.22605 ? 233  ASP   A H    1 
ATOM   1927 H  HA   . ASP   A 1 126 ? 50.33447 -26.64923 1.25990   1.000 18.08251 ? 233  ASP   A HA   1 
ATOM   1928 H  HB2  . ASP   A 1 126 ? 52.16219 -26.77587 2.77057   1.000 18.94420 ? 233  ASP   A HB2  1 
ATOM   1929 H  HB3  . ASP   A 1 126 ? 52.36100 -25.20715 2.61247   1.000 18.94420 ? 233  ASP   A HB3  1 
ATOM   1930 N  N    . ALA   A 1 127 ? 51.16161 -23.66060 0.47478   1.000 14.76078 ? 234  ALA   A N    1 
ATOM   1931 C  CA   . ALA   A 1 127 ? 50.59080 -22.36572 0.09839   1.000 14.37020 ? 234  ALA   A CA   1 
ATOM   1932 C  C    . ALA   A 1 127 ? 49.66874 -22.47420 -1.11489  1.000 14.92136 ? 234  ALA   A C    1 
ATOM   1933 O  O    . ALA   A 1 127 ? 48.59445 -21.86222 -1.14024  1.000 16.14838 ? 234  ALA   A O    1 
ATOM   1934 C  CB   . ALA   A 1 127 ? 51.70556 -21.35859 -0.15863  1.000 16.23495 ? 234  ALA   A CB   1 
ATOM   1935 H  H    . ALA   A 1 127 ? 52.01834 -23.70504 0.41441   1.000 17.71294 ? 234  ALA   A H    1 
ATOM   1936 H  HA   . ALA   A 1 127 ? 50.05459 -22.04286 0.83943   1.000 17.24424 ? 234  ALA   A HA   1 
ATOM   1937 H  HB1  . ALA   A 1 127 ? 51.31113 -20.50308 -0.38977  1.000 19.48193 ? 234  ALA   A HB1  1 
ATOM   1938 H  HB2  . ALA   A 1 127 ? 52.24190 -21.26933 0.64466   1.000 19.48193 ? 234  ALA   A HB2  1 
ATOM   1939 H  HB3  . ALA   A 1 127 ? 52.25657 -21.67734 -0.89053  1.000 19.48193 ? 234  ALA   A HB3  1 
ATOM   1940 N  N    . VAL   A 1 128 ? 50.07094 -23.23967 -2.13181  1.000 14.87885 ? 235  VAL   A N    1 
ATOM   1941 C  CA   . VAL   A 1 128 ? 49.20616 -23.45815 -3.29403  1.000 16.42481 ? 235  VAL   A CA   1 
ATOM   1942 C  C    . VAL   A 1 128 ? 47.88464 -24.07785 -2.85998  1.000 15.94953 ? 235  VAL   A C    1 
ATOM   1943 O  O    . VAL   A 1 128 ? 46.80149 -23.65317 -3.28706  1.000 16.20515 ? 235  VAL   A O    1 
ATOM   1944 C  CB   . VAL   A 1 128 ? 49.93677 -24.33472 -4.33178  1.000 17.26837 ? 235  VAL   A CB   1 
ATOM   1945 C  CG1  . VAL   A 1 128 ? 48.97762 -24.94960 -5.34484  1.000 19.10447 ? 235  VAL   A CG1  1 
ATOM   1946 C  CG2  . VAL   A 1 128 ? 51.01996 -23.51593 -5.05996  1.000 17.15609 ? 235  VAL   A CG2  1 
ATOM   1947 H  H    . VAL   A 1 128 ? 50.83104 -23.63977 -2.17388  1.000 17.85462 ? 235  VAL   A H    1 
ATOM   1948 H  HA   . VAL   A 1 128 ? 49.00696 -22.60301 -3.70630  1.000 19.70977 ? 235  VAL   A HA   1 
ATOM   1949 H  HB   . VAL   A 1 128 ? 50.35730 -25.06546 -3.85211  1.000 20.72204 ? 235  VAL   A HB   1 
ATOM   1950 H  HG11 . VAL   A 1 128 ? 49.49011 -25.32100 -6.07990  1.000 22.92537 ? 235  VAL   A HG11 1 
ATOM   1951 H  HG12 . VAL   A 1 128 ? 48.46637 -25.65036 -4.91072  1.000 22.92537 ? 235  VAL   A HG12 1 
ATOM   1952 H  HG13 . VAL   A 1 128 ? 48.38033 -24.25954 -5.67343  1.000 22.92537 ? 235  VAL   A HG13 1 
ATOM   1953 H  HG21 . VAL   A 1 128 ? 51.48190 -24.09209 -5.68888  1.000 20.58731 ? 235  VAL   A HG21 1 
ATOM   1954 H  HG22 . VAL   A 1 128 ? 50.59675 -22.78227 -5.53276  1.000 20.58731 ? 235  VAL   A HG22 1 
ATOM   1955 H  HG23 . VAL   A 1 128 ? 51.64727 -23.16996 -4.40599  1.000 20.58731 ? 235  VAL   A HG23 1 
ATOM   1956 N  N    . GLU   A 1 129 ? 47.95606 -25.11165 -2.02045  1.000 15.47944 ? 236  GLU   A N    1 
ATOM   1957 C  CA   . GLU   A 1 129 ? 46.74144 -25.77389 -1.55062  1.000 15.03308 ? 236  GLU   A CA   1 
ATOM   1958 C  C    . GLU   A 1 129 ? 45.84985 -24.80359 -0.79089  1.000 14.76969 ? 236  GLU   A C    1 
ATOM   1959 O  O    . GLU   A 1 129 ? 44.62983 -24.77707 -0.98820  1.000 15.35913 ? 236  GLU   A O    1 
ATOM   1960 C  CB   . GLU   A 1 129 ? 47.10032 -26.95935 -0.66043  1.000 15.50717 ? 236  GLU   A CB   1 
ATOM   1961 C  CG   . GLU   A 1 129 ? 47.87953 -28.02268 -1.37661  1.000 15.40432 ? 236  GLU   A CG   1 
ATOM   1962 C  CD   . GLU   A 1 129 ? 48.19591 -29.21250 -0.49548  1.000 16.99616 ? 236  GLU   A CD   1 
ATOM   1963 O  OE1  . GLU   A 1 129 ? 47.66160 -29.30165 0.64054   1.000 17.61955 ? 236  GLU   A OE1  1 
ATOM   1964 O  OE2  . GLU   A 1 129 ? 48.96363 -30.07642 -0.95156  1.000 17.51436 ? 236  GLU   A OE2  1 
ATOM   1965 H  H    . GLU   A 1 129 ? 48.68642 -25.44471 -1.71184  1.000 18.57533 ? 236  GLU   A H    1 
ATOM   1966 H  HA   . GLU   A 1 129 ? 46.25339 -26.10495 -2.32075  1.000 18.03970 ? 236  GLU   A HA   1 
ATOM   1967 H  HB2  . GLU   A 1 129 ? 47.63938 -26.64295 0.08133   1.000 18.60860 ? 236  GLU   A HB2  1 
ATOM   1968 H  HB3  . GLU   A 1 129 ? 46.28240 -27.36140 -0.32837  1.000 18.60860 ? 236  GLU   A HB3  1 
ATOM   1969 H  HG2  . GLU   A 1 129 ? 47.36086 -28.33919 -2.13272  1.000 18.48519 ? 236  GLU   A HG2  1 
ATOM   1970 H  HG3  . GLU   A 1 129 ? 48.71879 -27.64608 -1.68437  1.000 18.48519 ? 236  GLU   A HG3  1 
ATOM   1971 N  N    . ALA   A 1 130 ? 46.44454 -24.01202 0.10558   1.000 14.83089 ? 237  ALA   A N    1 
ATOM   1972 C  CA   . ALA   A 1 130 ? 45.66011 -23.09462 0.92904   1.000 15.60013 ? 237  ALA   A CA   1 
ATOM   1973 C  C    . ALA   A 1 130 ? 44.99151 -22.01728 0.09282   1.000 15.99025 ? 237  ALA   A C    1 
ATOM   1974 O  O    . ALA   A 1 130 ? 43.84444 -21.63060 0.37080   1.000 17.26827 ? 237  ALA   A O    1 
ATOM   1975 C  CB   . ALA   A 1 130 ? 46.54178 -22.45125 1.99732   1.000 16.88989 ? 237  ALA   A CB   1 
ATOM   1976 H  H    . ALA   A 1 130 ? 47.29126 -23.98781 0.25418   1.000 17.79707 ? 237  ALA   A H    1 
ATOM   1977 H  HA   . ALA   A 1 130 ? 44.96717 -23.60910 1.37180   1.000 18.72016 ? 237  ALA   A HA   1 
ATOM   1978 H  HB1  . ALA   A 1 130 ? 45.99163 -21.88739 2.56326   1.000 20.26787 ? 237  ALA   A HB1  1 
ATOM   1979 H  HB2  . ALA   A 1 130 ? 46.95521 -23.14984 2.52831   1.000 20.26787 ? 237  ALA   A HB2  1 
ATOM   1980 H  HB3  . ALA   A 1 130 ? 47.22542 -21.91743 1.56309   1.000 20.26787 ? 237  ALA   A HB3  1 
ATOM   1981 N  N    . ARG   A 1 131 ? 45.70055 -21.49770 -0.90833  1.000 16.22650 ? 238  ARG   A N    1 
ATOM   1982 C  CA   . ARG   A 1 131 ? 45.13378 -20.44688 -1.74818  1.000 17.08448 ? 238  ARG   A CA   1 
ATOM   1983 C  C    . ARG   A 1 131 ? 44.03743 -20.98997 -2.64615  1.000 15.74772 ? 238  ARG   A C    1 
ATOM   1984 O  O    . ARG   A 1 131 ? 43.16166 -20.22286 -3.07404  1.000 19.31262 ? 238  ARG   A O    1 
ATOM   1985 C  CB   . ARG   A 1 131 ? 46.24213 -19.77333 -2.55506  1.000 18.81945 ? 238  ARG   A CB   1 
ATOM   1986 C  CG   . ARG   A 1 131 ? 47.08170 -18.86326 -1.64624  1.000 22.81927 ? 238  ARG   A CG   1 
ATOM   1987 C  CD   . ARG   A 1 131 ? 48.24121 -18.19243 -2.29649  1.000 30.49855 ? 238  ARG   A CD   1 
ATOM   1988 N  NE   . ARG   A 1 131 ? 47.85987 -17.42158 -3.46374  1.000 32.38555 ? 238  ARG   A NE   1 
ATOM   1989 C  CZ   . ARG   A 1 131 ? 47.21147 -16.26076 -3.43027  1.000 38.26039 ? 238  ARG   A CZ   1 
ATOM   1990 N  NH1  . ARG   A 1 131 ? 46.76302 -15.74435 -2.29958  1.000 41.01272 ? 238  ARG   A NH1  1 
ATOM   1991 N  NH2  . ARG   A 1 131 ? 47.00972 -15.59944 -4.56241  1.000 41.19318 ? 238  ARG   A NH2  1 
ATOM   1992 H  H    . ARG   A 1 131 ? 46.50049 -21.73304 -1.11882  1.000 19.47180 ? 238  ARG   A H    1 
ATOM   1993 H  HA   . ARG   A 1 131 ? 44.73685 -19.75549 -1.19562  1.000 20.50137 ? 238  ARG   A HA   1 
ATOM   1994 H  HB2  . ARG   A 1 131 ? 46.82184 -20.44950 -2.93928  1.000 22.58334 ? 238  ARG   A HB2  1 
ATOM   1995 H  HB3  . ARG   A 1 131 ? 45.85001 -19.23351 -3.25915  1.000 22.58334 ? 238  ARG   A HB3  1 
ATOM   1996 H  HG2  . ARG   A 1 131 ? 46.50544 -18.16539 -1.29724  1.000 27.38312 ? 238  ARG   A HG2  1 
ATOM   1997 H  HG3  . ARG   A 1 131 ? 47.43215 -19.39931 -0.91773  1.000 27.38312 ? 238  ARG   A HG3  1 
ATOM   1998 H  HD2  . ARG   A 1 131 ? 48.65489 -17.58835 -1.66021  1.000 36.59826 ? 238  ARG   A HD2  1 
ATOM   1999 H  HD3  . ARG   A 1 131 ? 48.87976 -18.86631 -2.57763  1.000 36.59826 ? 238  ARG   A HD3  1 
ATOM   2000 H  HE   . ARG   A 1 131 ? 48.06852 -17.73863 -4.23546  1.000 38.86266 ? 238  ARG   A HE   1 
ATOM   2001 H  HH11 . ARG   A 1 131 ? 46.88749 -16.16076 -1.55748  1.000 49.21526 ? 238  ARG   A HH11 1 
ATOM   2002 H  HH12 . ARG   A 1 131 ? 46.34671 -14.99186 -2.30583  1.000 49.21526 ? 238  ARG   A HH12 1 
ATOM   2003 H  HH21 . ARG   A 1 131 ? 47.29695 -15.92223 -5.30599  1.000 49.43182 ? 238  ARG   A HH21 1 
ATOM   2004 H  HH22 . ARG   A 1 131 ? 46.59170 -14.84793 -4.55279  1.000 49.43182 ? 238  ARG   A HH22 1 
ATOM   2005 N  N    . SER   A 1 132 ? 44.04697 -22.30097 -2.90879  1.000 15.99448 ? 239  SER   A N    1 
ATOM   2006 C  CA   . SER   A 1 132 ? 43.01608 -22.93131 -3.71964  1.000 15.36781 ? 239  SER   A CA   1 
ATOM   2007 C  C    . SER   A 1 132 ? 41.77826 -23.24150 -2.88824  1.000 15.98586 ? 239  SER   A C    1 
ATOM   2008 O  O    . SER   A 1 132 ? 40.65411 -22.90323 -3.27627  1.000 16.75729 ? 239  SER   A O    1 
ATOM   2009 C  CB   . SER   A 1 132 ? 43.56288 -24.22336 -4.33133  1.000 16.35558 ? 239  SER   A CB   1 
ATOM   2010 O  OG   . SER   A 1 132 ? 44.70721 -23.99053 -5.12462  1.000 17.44886 ? 239  SER   A OG   1 
ATOM   2011 H  H    . SER   A 1 132 ? 44.64665 -22.84794 -2.62452  1.000 19.19338 ? 239  SER   A H    1 
ATOM   2012 H  HA   . SER   A 1 132 ? 42.76500 -22.32679 -4.43547  1.000 18.44137 ? 239  SER   A HA   1 
ATOM   2013 H  HB2  . SER   A 1 132 ? 43.80038 -24.83109 -3.61359  1.000 19.62670 ? 239  SER   A HB2  1 
ATOM   2014 H  HB3  . SER   A 1 132 ? 42.87424 -24.61989 -4.88759  1.000 19.62670 ? 239  SER   A HB3  1 
ATOM   2015 H  HG   . SER   A 1 132 ? 45.32280 -23.66754 -4.65310  1.000 20.93863 ? 239  SER   A HG   1 
ATOM   2016 N  N    . LEU   A 1 133 ? 41.97947 -23.88997 -1.73827  1.000 16.48732 ? 240  LEU   A N    1 
ATOM   2017 C  CA   . LEU   A 1 133 ? 40.87934 -24.18043 -0.83160  1.000 16.16039 ? 240  LEU   A CA   1 
ATOM   2018 C  C    . LEU   A 1 133 ? 40.20514 -22.91415 -0.35328  1.000 16.83733 ? 240  LEU   A C    1 
ATOM   2019 O  O    . LEU   A 1 133 ? 38.99940 -22.92665 -0.08540  1.000 18.21020 ? 240  LEU   A O    1 
ATOM   2020 C  CB   . LEU   A 1 133 ? 41.39542 -24.97726 0.36479   1.000 16.95244 ? 240  LEU   A CB   1 
ATOM   2021 C  CG   . LEU   A 1 133 ? 41.89122 -26.39072 0.06763   1.000 16.31491 ? 240  LEU   A CG   1 
ATOM   2022 C  CD1  . LEU   A 1 133 ? 42.69540 -26.94328 1.24177   1.000 18.24066 ? 240  LEU   A CD1  1 
ATOM   2023 C  CD2  . LEU   A 1 133 ? 40.72277 -27.30270 -0.25611  1.000 17.66787 ? 240  LEU   A CD2  1 
ATOM   2024 H  H    . LEU   A 1 133 ? 42.74441 -24.17078 -1.46330  1.000 19.78478 ? 240  LEU   A H    1 
ATOM   2025 H  HA   . LEU   A 1 133 ? 40.22021 -24.71665 -1.29948  1.000 19.39246 ? 240  LEU   A HA   1 
ATOM   2026 H  HB2  . LEU   A 1 133 ? 42.13734 -24.48935 0.75517   1.000 20.34293 ? 240  LEU   A HB2  1 
ATOM   2027 H  HB3  . LEU   A 1 133 ? 40.67443 -25.05584 1.00892   1.000 20.34293 ? 240  LEU   A HB3  1 
ATOM   2028 H  HG   . LEU   A 1 133 ? 42.47765 -26.36193 -0.70449  1.000 19.57789 ? 240  LEU   A HG   1 
ATOM   2029 H  HD11 . LEU   A 1 133 ? 42.99260 -27.84113 1.02629   1.000 21.88879 ? 240  LEU   A HD11 1 
ATOM   2030 H  HD12 . LEU   A 1 133 ? 43.46190 -26.36955 1.39741   1.000 21.88879 ? 240  LEU   A HD12 1 
ATOM   2031 H  HD13 . LEU   A 1 133 ? 42.13076 -26.96206 2.03027   1.000 21.88879 ? 240  LEU   A HD13 1 
ATOM   2032 H  HD21 . LEU   A 1 133 ? 41.05294 -28.20583 -0.38356  1.000 21.20145 ? 240  LEU   A HD21 1 
ATOM   2033 H  HD22 . LEU   A 1 133 ? 40.09232 -27.28190 0.48078   1.000 21.20145 ? 240  LEU   A HD22 1 
ATOM   2034 H  HD23 . LEU   A 1 133 ? 40.29342 -26.98987 -1.06770  1.000 21.20145 ? 240  LEU   A HD23 1 
ATOM   2035 N  N    . GLY   A 1 134 ? 40.96349 -21.81913 -0.22428  1.000 17.33838 ? 241  GLY   A N    1 
ATOM   2036 C  CA   . GLY   A 1 134 ? 40.41106 -20.57688 0.27128   1.000 18.82105 ? 241  GLY   A CA   1 
ATOM   2037 C  C    . GLY   A 1 134 ? 40.00426 -19.58775 -0.79822  1.000 18.74923 ? 241  GLY   A C    1 
ATOM   2038 O  O    . GLY   A 1 134 ? 39.79749 -18.40752 -0.50285  1.000 20.85137 ? 241  GLY   A O    1 
ATOM   2039 H  H    . GLY   A 1 134 ? 41.80006 -21.78018 -0.41981  1.000 20.80605 ? 241  GLY   A H    1 
ATOM   2040 H  HA2  . GLY   A 1 134 ? 39.62451 -20.77662 0.80264   1.000 22.58525 ? 241  GLY   A HA2  1 
ATOM   2041 H  HA3  . GLY   A 1 134 ? 41.07213 -20.14591 0.83534   1.000 22.58525 ? 241  GLY   A HA3  1 
ATOM   2042 N  N    . LEU   A 1 135 ? 39.85913 -20.04737 -2.03995  1.000 18.35783 ? 242  LEU   A N    1 
ATOM   2043 C  CA   . LEU   A 1 135 ? 39.48031 -19.14369 -3.11721  1.000 20.01369 ? 242  LEU   A CA   1 
ATOM   2044 C  C    . LEU   A 1 135 ? 38.05529 -18.64540 -2.91819  1.000 19.89289 ? 242  LEU   A C    1 
ATOM   2045 O  O    . LEU   A 1 135 ? 37.11884 -19.43622 -2.79256  1.000 19.63099 ? 242  LEU   A O    1 
ATOM   2046 C  CB   . LEU   A 1 135 ? 39.58585 -19.84154 -4.46798  1.000 20.56329 ? 242  LEU   A CB   1 
ATOM   2047 C  CG   . LEU   A 1 135 ? 39.14239 -18.97176 -5.65487  1.000 21.88115 ? 242  LEU   A CG   1 
ATOM   2048 C  CD1  . LEU   A 1 135 ? 40.07359 -17.77851 -5.84289  1.000 23.35870 ? 242  LEU   A CD1  1 
ATOM   2049 C  CD2  . LEU   A 1 135 ? 39.06016 -19.79673 -6.91776  1.000 22.69828 ? 242  LEU   A CD2  1 
ATOM   2050 H  H    . LEU   A 1 135 ? 39.97293 -20.86565 -2.27886  1.000 22.02940 ? 242  LEU   A H    1 
ATOM   2051 H  HA   . LEU   A 1 135 ? 40.08472 -18.38504 -3.11098  1.000 24.01643 ? 242  LEU   A HA   1 
ATOM   2052 H  HB2  . LEU   A 1 135 ? 40.51060 -20.09450 -4.61543  1.000 24.67595 ? 242  LEU   A HB2  1 
ATOM   2053 H  HB3  . LEU   A 1 135 ? 39.02388 -20.63205 -4.45388  1.000 24.67595 ? 242  LEU   A HB3  1 
ATOM   2054 H  HG   . LEU   A 1 135 ? 38.25738 -18.62149 -5.46788  1.000 26.25738 ? 242  LEU   A HG   1 
ATOM   2055 H  HD11 . LEU   A 1 135 ? 39.78344 -17.27031 -6.61649  1.000 28.03044 ? 242  LEU   A HD11 1 
ATOM   2056 H  HD12 . LEU   A 1 135 ? 40.03799 -17.22200 -5.04920  1.000 28.03044 ? 242  LEU   A HD12 1 
ATOM   2057 H  HD13 . LEU   A 1 135 ? 40.97775 -18.10201 -5.97977  1.000 28.03044 ? 242  LEU   A HD13 1 
ATOM   2058 H  HD21 . LEU   A 1 135 ? 38.72253 -19.24032 -7.63701  1.000 27.23794 ? 242  LEU   A HD21 1 
ATOM   2059 H  HD22 . LEU   A 1 135 ? 39.94616 -20.12308 -7.14003  1.000 27.23794 ? 242  LEU   A HD22 1 
ATOM   2060 H  HD23 . LEU   A 1 135 ? 38.46023 -20.54414 -6.76823  1.000 27.23794 ? 242  LEU   A HD23 1 
ATOM   2061 N  N    . ASN   A 1 136 ? 37.89580 -17.32841 -2.91070  1.000 19.70984 ? 243  ASN   A N    1 
ATOM   2062 C  CA   . ASN   A 1 136 ? 36.60179 -16.65143 -2.95701  1.000 20.10604 ? 243  ASN   A CA   1 
ATOM   2063 C  C    . ASN   A 1 136 ? 35.51476 -17.37921 -2.14761  1.000 21.41502 ? 243  ASN   A C    1 
ATOM   2064 O  O    . ASN   A 1 136 ? 34.48027 -17.74824 -2.69985  1.000 20.29925 ? 243  ASN   A O    1 
ATOM   2065 C  CB   . ASN   A 1 136 ? 36.14629 -16.47045 -4.39564  1.000 21.64040 ? 243  ASN   A CB   1 
ATOM   2066 C  CG   . ASN   A 1 136 ? 37.17996 -15.79585 -5.28331  1.000 26.89556 ? 243  ASN   A CG   1 
ATOM   2067 O  OD1  . ASN   A 1 136 ? 38.08331 -15.11338 -4.80615  1.000 28.40052 ? 243  ASN   A OD1  1 
ATOM   2068 N  ND2  . ASN   A 1 136 ? 37.03018 -15.96699 -6.59496  1.000 27.93622 ? 243  ASN   A ND2  1 
ATOM   2069 H  H    . ASN   A 1 136 ? 38.55551 -16.77771 -2.87750  1.000 23.65180 ? 243  ASN   A H    1 
ATOM   2070 H  HA   . ASN   A 1 136 ? 36.71554 -15.78056 -2.54525  1.000 24.12725 ? 243  ASN   A HA   1 
ATOM   2071 H  HB2  . ASN   A 1 136 ? 35.95447 -17.34244 -4.77476  1.000 25.96848 ? 243  ASN   A HB2  1 
ATOM   2072 H  HB3  . ASN   A 1 136 ? 35.34626 -15.92200 -4.40350  1.000 25.96848 ? 243  ASN   A HB3  1 
ATOM   2073 H  HD21 . ASN   A 1 136 ? 37.58747 -15.60677 -7.14202  1.000 33.52346 ? 243  ASN   A HD21 1 
ATOM   2074 H  HD22 . ASN   A 1 136 ? 36.37612 -16.43777 -6.89526  1.000 33.52346 ? 243  ASN   A HD22 1 
ATOM   2075 N  N    . PRO   A 1 137 ? 35.71285 -17.54658 -0.83687  1.000 19.88458 ? 244  PRO   A N    1 
ATOM   2076 C  CA   . PRO   A 1 137 ? 34.84614 -18.44260 -0.05520  1.000 20.54571 ? 244  PRO   A CA   1 
ATOM   2077 C  C    . PRO   A 1 137 ? 33.47312 -17.86987 0.25956   1.000 20.56552 ? 244  PRO   A C    1 
ATOM   2078 O  O    . PRO   A 1 137 ? 32.62862 -18.57557 0.83342   1.000 20.76659 ? 244  PRO   A O    1 
ATOM   2079 C  CB   . PRO   A 1 137 ? 35.65600 -18.66291 1.22633   1.000 23.94053 ? 244  PRO   A CB   1 
ATOM   2080 C  CG   . PRO   A 1 137 ? 36.44271 -17.40206 1.37169   1.000 25.13060 ? 244  PRO   A CG   1 
ATOM   2081 C  CD   . PRO   A 1 137 ? 36.83023 -17.02314 -0.03266  1.000 22.46297 ? 244  PRO   A CD   1 
ATOM   2082 H  HA   . PRO   A 1 137 ? 34.73494 -19.28882 -0.51612  1.000 24.65485 ? 244  PRO   A HA   1 
ATOM   2083 H  HB2  . PRO   A 1 137 ? 35.06040 -18.79451 1.98054   1.000 28.72863 ? 244  PRO   A HB2  1 
ATOM   2084 H  HB3  . PRO   A 1 137 ? 36.23920 -19.43151 1.12608   1.000 28.72863 ? 244  PRO   A HB3  1 
ATOM   2085 H  HG2  . PRO   A 1 137 ? 35.89279 -16.71376 1.77758   1.000 30.15672 ? 244  PRO   A HG2  1 
ATOM   2086 H  HG3  . PRO   A 1 137 ? 37.22857 -17.56328 1.91696   1.000 30.15672 ? 244  PRO   A HG3  1 
ATOM   2087 H  HD2  . PRO   A 1 137 ? 36.90176 -16.06014 -0.12440  1.000 26.95557 ? 244  PRO   A HD2  1 
ATOM   2088 H  HD3  . PRO   A 1 137 ? 37.66664 -17.44363 -0.28664  1.000 26.95557 ? 244  PRO   A HD3  1 
ATOM   2089 N  N    . ASN   A 1 138 ? 33.22219 -16.61512 -0.06694  1.000 21.14711 ? 245  ASN   A N    1 
ATOM   2090 C  CA   . ASN   A 1 138 ? 31.87978 -16.08177 0.03974   1.000 23.90747 ? 245  ASN   A CA   1 
ATOM   2091 C  C    . ASN   A 1 138 ? 31.18380 -15.99564 -1.29627  1.000 22.67619 ? 245  ASN   A C    1 
ATOM   2092 O  O    . ASN   A 1 138 ? 30.06070 -15.48716 -1.36628  1.000 26.21777 ? 245  ASN   A O    1 
ATOM   2093 C  CB   . ASN   A 1 138 ? 31.94393 -14.75449 0.74565   1.000 28.49029 ? 245  ASN   A CB   1 
ATOM   2094 C  CG   . ASN   A 1 138 ? 32.32310 -14.95029 2.18607   1.000 35.62210 ? 245  ASN   A CG   1 
ATOM   2095 O  OD1  . ASN   A 1 138 ? 31.68874 -15.74371 2.89663   1.000 38.51612 ? 245  ASN   A OD1  1 
ATOM   2096 N  ND2  . ASN   A 1 138 ? 33.40109 -14.32103 2.60370   1.000 38.57735 ? 245  ASN   A ND2  1 
ATOM   2097 H  H    . ASN   A 1 138 ? 33.81092 -16.05650 -0.35145  1.000 25.37653 ? 245  ASN   A H    1 
ATOM   2098 H  HA   . ASN   A 1 138 ? 31.32518 -16.66460 0.58160   1.000 28.68896 ? 245  ASN   A HA   1 
ATOM   2099 H  HB2  . ASN   A 1 138 ? 32.61152 -14.19230 0.32238   1.000 34.18834 ? 245  ASN   A HB2  1 
ATOM   2100 H  HB3  . ASN   A 1 138 ? 31.07567 -14.32360 0.70881   1.000 34.18834 ? 245  ASN   A HB3  1 
ATOM   2101 H  HD21 . ASN   A 1 138 ? 33.65740 -14.40279 3.42053   1.000 46.29282 ? 245  ASN   A HD21 1 
ATOM   2102 H  HD22 . ASN   A 1 138 ? 33.84912 -13.82810 2.05973   1.000 46.29282 ? 245  ASN   A HD22 1 
ATOM   2103 N  N    . HIS   A 1 139 ? 31.80031 -16.53444 -2.34315  1.000 21.43344 ? 246  HIS   A N    1 
ATOM   2104 C  CA   . HIS   A 1 139 ? 31.17300 -16.69162 -3.64521  1.000 20.76245 ? 246  HIS   A CA   1 
ATOM   2105 C  C    . HIS   A 1 139 ? 30.99580 -18.15173 -4.03436  1.000 21.58833 ? 246  HIS   A C    1 
ATOM   2106 O  O    . HIS   A 1 139 ? 29.91965 -18.55011 -4.48958  1.000 22.32388 ? 246  HIS   A O    1 
ATOM   2107 C  CB   . HIS   A 1 139 ? 32.00941 -15.97629 -4.71213  1.000 21.80029 ? 246  HIS   A CB   1 
ATOM   2108 C  CG   . HIS   A 1 139 ? 31.38446 -16.02981 -6.05976  1.000 21.98535 ? 246  HIS   A CG   1 
ATOM   2109 N  ND1  . HIS   A 1 139 ? 30.26850 -15.28986 -6.38437  1.000 24.91965 ? 246  HIS   A ND1  1 
ATOM   2110 C  CD2  . HIS   A 1 139 ? 31.67565 -16.77773 -7.15035  1.000 23.07341 ? 246  HIS   A CD2  1 
ATOM   2111 C  CE1  . HIS   A 1 139 ? 29.91811 -15.56036 -7.62860  1.000 26.53402 ? 246  HIS   A CE1  1 
ATOM   2112 N  NE2  . HIS   A 1 139 ? 30.75297 -16.46201 -8.11273  1.000 24.80116 ? 246  HIS   A NE2  1 
ATOM   2113 H  H    . HIS   A 1 139 ? 32.60930 -16.82535 -2.32043  1.000 25.72013 ? 246  HIS   A H    1 
ATOM   2114 H  HA   . HIS   A 1 139 ? 30.29510 -16.27974 -3.62182  1.000 24.91494 ? 246  HIS   A HA   1 
ATOM   2115 H  HB2  . HIS   A 1 139 ? 32.10883 -15.04400 -4.46344  1.000 26.16035 ? 246  HIS   A HB2  1 
ATOM   2116 H  HB3  . HIS   A 1 139 ? 32.88042 -16.39960 -4.76743  1.000 26.16035 ? 246  HIS   A HB3  1 
ATOM   2117 H  HD2  . HIS   A 1 139 ? 32.37084 -17.39020 -7.23094  1.000 27.68809 ? 246  HIS   A HD2  1 
ATOM   2118 H  HE1  . HIS   A 1 139 ? 29.20376 -15.17998 -8.08676  1.000 31.84082 ? 246  HIS   A HE1  1 
ATOM   2119 N  N    . ILE   A 1 140 ? 32.04191 -18.95765 -3.88423  1.000 20.25277 ? 247  ILE   A N    1 
ATOM   2120 C  CA   . ILE   A 1 140 ? 31.98498 -20.38175 -4.19748  1.000 18.01183 ? 247  ILE   A CA   1 
ATOM   2121 C  C    . ILE   A 1 140 ? 31.27831 -21.10042 -3.05783  1.000 18.40525 ? 247  ILE   A C    1 
ATOM   2122 O  O    . ILE   A 1 140 ? 31.63717 -20.91582 -1.89776  1.000 20.95422 ? 247  ILE   A O    1 
ATOM   2123 C  CB   . ILE   A 1 140 ? 33.40323 -20.94358 -4.37907  1.000 19.26889 ? 247  ILE   A CB   1 
ATOM   2124 C  CG1  . ILE   A 1 140 ? 34.10928 -20.25339 -5.54776  1.000 20.60536 ? 247  ILE   A CG1  1 
ATOM   2125 C  CG2  . ILE   A 1 140 ? 33.35858 -22.46704 -4.53021  1.000 18.42649 ? 247  ILE   A CG2  1 
ATOM   2126 C  CD1  . ILE   A 1 140 ? 35.59409 -20.51812 -5.60523  1.000 21.28047 ? 247  ILE   A CD1  1 
ATOM   2127 H  H    . ILE   A 1 140 ? 32.81048 -18.69968 -3.59727  1.000 24.30332 ? 247  ILE   A H    1 
ATOM   2128 H  HA   . ILE   A 1 140 ? 31.48347 -20.51231 -5.01744  1.000 21.61420 ? 247  ILE   A HA   1 
ATOM   2129 H  HB   . ILE   A 1 140 ? 33.92482 -20.75151 -3.58410  1.000 23.12267 ? 247  ILE   A HB   1 
ATOM   2130 H  HG12 . ILE   A 1 140 ? 33.72004 -20.57008 -6.37787  1.000 24.72643 ? 247  ILE   A HG12 1 
ATOM   2131 H  HG13 . ILE   A 1 140 ? 33.98264 -19.29514 -5.46629  1.000 24.72643 ? 247  ILE   A HG13 1 
ATOM   2132 H  HG21 . ILE   A 1 140 ? 34.25302 -22.79213 -4.71786  1.000 22.11179 ? 247  ILE   A HG21 1 
ATOM   2133 H  HG22 . ILE   A 1 140 ? 33.03142 -22.85687 -3.70444  1.000 22.11179 ? 247  ILE   A HG22 1 
ATOM   2134 H  HG23 . ILE   A 1 140 ? 32.76369 -22.69451 -5.26183  1.000 22.11179 ? 247  ILE   A HG23 1 
ATOM   2135 H  HD11 . ILE   A 1 140 ? 35.97059 -20.04258 -6.36221  1.000 25.53656 ? 247  ILE   A HD11 1 
ATOM   2136 H  HD12 . ILE   A 1 140 ? 36.00252 -20.20647 -4.78246  1.000 25.53656 ? 247  ILE   A HD12 1 
ATOM   2137 H  HD13 . ILE   A 1 140 ? 35.74118 -21.47147 -5.70711  1.000 25.53656 ? 247  ILE   A HD13 1 
ATOM   2138 N  N    . HIS   A 1 141 ? 30.31220 -21.95742 -3.38787  1.000 18.31605 ? 248  HIS   A N    1 
ATOM   2139 C  CA   . HIS   A 1 141 ? 29.61369 -22.72705 -2.37383  1.000 17.52409 ? 248  HIS   A CA   1 
ATOM   2140 C  C    . HIS   A 1 141 ? 30.27634 -24.06532 -2.11919  1.000 17.06206 ? 248  HIS   A C    1 
ATOM   2141 O  O    . HIS   A 1 141 ? 30.38033 -24.50282 -0.97049  1.000 17.62090 ? 248  HIS   A O    1 
ATOM   2142 C  CB   . HIS   A 1 141 ? 28.17156 -22.98093 -2.79590  1.000 18.01845 ? 248  HIS   A CB   1 
ATOM   2143 C  CG   . HIS   A 1 141 ? 27.37988 -21.73683 -2.99311  1.000 20.31738 ? 248  HIS   A CG   1 
ATOM   2144 N  ND1  . HIS   A 1 141 ? 26.96705 -21.31520 -4.23249  1.000 21.96664 ? 248  HIS   A ND1  1 
ATOM   2145 C  CD2  . HIS   A 1 141 ? 26.89493 -20.83232 -2.10770  1.000 24.06206 ? 248  HIS   A CD2  1 
ATOM   2146 C  CE1  . HIS   A 1 141 ? 26.28262 -20.19309 -4.11105  1.000 23.50151 ? 248  HIS   A CE1  1 
ATOM   2147 N  NE2  . HIS   A 1 141 ? 26.22001 -19.88035 -2.83176  1.000 24.62779 ? 248  HIS   A NE2  1 
ATOM   2148 H  H    . HIS   A 1 141 ? 30.04700 -22.10721 -4.19212  1.000 21.97926 ? 248  HIS   A H    1 
ATOM   2149 H  HA   . HIS   A 1 141 ? 29.61040 -22.20995 -1.55316  1.000 21.02891 ? 248  HIS   A HA   1 
ATOM   2150 H  HB2  . HIS   A 1 141 ? 28.17276 -23.46780 -3.63486  1.000 21.62214 ? 248  HIS   A HB2  1 
ATOM   2151 H  HB3  . HIS   A 1 141 ? 27.73269 -23.50585 -2.10832  1.000 21.62214 ? 248  HIS   A HB3  1 
ATOM   2152 H  HD2  . HIS   A 1 141 ? 26.99955 -20.85257 -1.18382  1.000 28.87447 ? 248  HIS   A HD2  1 
ATOM   2153 H  HE1  . HIS   A 1 141 ? 25.90821 -19.70591 -4.80918  1.000 28.20182 ? 248  HIS   A HE1  1 
ATOM   2154 N  N    . ILE   A 1 142 ? 30.69473 -24.72643 -3.19099  1.000 17.01325 ? 249  ILE   A N    1 
ATOM   2155 C  CA   . ILE   A 1 142 ? 31.12561 -26.11743 -3.17071  1.000 16.44721 ? 249  ILE   A CA   1 
ATOM   2156 C  C    . ILE   A 1 142 ? 32.43984 -26.21780 -3.92552  1.000 16.77975 ? 249  ILE   A C    1 
ATOM   2157 O  O    . ILE   A 1 142 ? 32.55137 -25.71639 -5.04578  1.000 17.16956 ? 249  ILE   A O    1 
ATOM   2158 C  CB   . ILE   A 1 142 ? 30.08281 -27.03472 -3.82580  1.000 17.69967 ? 249  ILE   A CB   1 
ATOM   2159 C  CG1  . ILE   A 1 142 ? 28.75546 -26.96622 -3.06346  1.000 17.78022 ? 249  ILE   A CG1  1 
ATOM   2160 C  CG2  . ILE   A 1 142 ? 30.60604 -28.45179 -3.90922  1.000 17.74686 ? 249  ILE   A CG2  1 
ATOM   2161 C  CD1  . ILE   A 1 142 ? 27.56077 -27.34202 -3.97436  1.000 18.28919 ? 249  ILE   A CD1  1 
ATOM   2162 H  H    . ILE   A 1 142 ? 30.73968 -24.37508 -3.97466  1.000 20.41590 ? 249  ILE   A H    1 
ATOM   2163 H  HA   . ILE   A 1 142 ? 31.26651 -26.39839 -2.25304  1.000 19.73665 ? 249  ILE   A HA   1 
ATOM   2164 H  HB   . ILE   A 1 142 ? 29.91875 -26.72501 -4.73027  1.000 21.23960 ? 249  ILE   A HB   1 
ATOM   2165 H  HG12 . ILE   A 1 142 ? 28.78028 -27.58787 -2.31926  1.000 21.33626 ? 249  ILE   A HG12 1 
ATOM   2166 H  HG13 . ILE   A 1 142 ? 28.61910 -26.06308 -2.73692  1.000 21.33626 ? 249  ILE   A HG13 1 
ATOM   2167 H  HG21 . ILE   A 1 142 ? 29.88644 -29.03806 -4.19092  1.000 21.29623 ? 249  ILE   A HG21 1 
ATOM   2168 H  HG22 . ILE   A 1 142 ? 31.33019 -28.48362 -4.55381  1.000 21.29623 ? 249  ILE   A HG22 1 
ATOM   2169 H  HG23 . ILE   A 1 142 ? 30.92916 -28.72109 -3.03516  1.000 21.29623 ? 249  ILE   A HG23 1 
ATOM   2170 H  HD11 . ILE   A 1 142 ? 26.73942 -27.27124 -3.46321  1.000 21.94703 ? 249  ILE   A HD11 1 
ATOM   2171 H  HD12 . ILE   A 1 142 ? 27.53464 -26.73246 -4.72846  1.000 21.94703 ? 249  ILE   A HD12 1 
ATOM   2172 H  HD13 . ILE   A 1 142 ? 27.67737 -28.25224 -4.28867  1.000 21.94703 ? 249  ILE   A HD13 1 
ATOM   2173 N  N    . TYR   A 1 143 ? 33.41089 -26.89025 -3.32700  1.000 16.25714 ? 250  TYR   A N    1 
ATOM   2174 C  CA   . TYR   A 1 143 ? 34.69660 -27.17532 -3.93584  1.000 16.62642 ? 250  TYR   A CA   1 
ATOM   2175 C  C    . TYR   A 1 143 ? 34.78106 -28.67053 -4.18006  1.000 17.42168 ? 250  TYR   A C    1 
ATOM   2176 O  O    . TYR   A 1 143 ? 34.43982 -29.45841 -3.29757  1.000 19.51526 ? 250  TYR   A O    1 
ATOM   2177 C  CB   . TYR   A 1 143 ? 35.84562 -26.76630 -3.01381  1.000 17.02548 ? 250  TYR   A CB   1 
ATOM   2178 C  CG   . TYR   A 1 143 ? 35.84861 -25.31462 -2.61443  1.000 15.79788 ? 250  TYR   A CG   1 
ATOM   2179 C  CD1  . TYR   A 1 143 ? 34.98472 -24.84856 -1.63499  1.000 16.67150 ? 250  TYR   A CD1  1 
ATOM   2180 C  CD2  . TYR   A 1 143 ? 36.71943 -24.40434 -3.20641  1.000 16.96207 ? 250  TYR   A CD2  1 
ATOM   2181 C  CE1  . TYR   A 1 143 ? 34.98477 -23.52649 -1.24937  1.000 19.00150 ? 250  TYR   A CE1  1 
ATOM   2182 C  CE2  . TYR   A 1 143 ? 36.72478 -23.06612 -2.82119  1.000 18.62114 ? 250  TYR   A CE2  1 
ATOM   2183 C  CZ   . TYR   A 1 143 ? 35.84794 -22.63814 -1.84645  1.000 19.34211 ? 250  TYR   A CZ   1 
ATOM   2184 O  OH   . TYR   A 1 143 ? 35.82442 -21.32604 -1.44223  1.000 19.59558 ? 250  TYR   A OH   1 
ATOM   2185 H  H    . TYR   A 1 143 ? 33.34383 -27.20597 -2.52986  1.000 19.50857 ? 250  TYR   A H    1 
ATOM   2186 H  HA   . TYR   A 1 143 ? 34.78532 -26.69034 -4.77120  1.000 19.95171 ? 250  TYR   A HA   1 
ATOM   2187 H  HB2  . TYR   A 1 143 ? 35.79003 -27.29235 -2.20074  1.000 20.43058 ? 250  TYR   A HB2  1 
ATOM   2188 H  HB3  . TYR   A 1 143 ? 36.68366 -26.94548 -3.46823  1.000 20.43058 ? 250  TYR   A HB3  1 
ATOM   2189 H  HD1  . TYR   A 1 143 ? 34.39310 -25.44100 -1.23016  1.000 20.00580 ? 250  TYR   A HD1  1 
ATOM   2190 H  HD2  . TYR   A 1 143 ? 37.30550 -24.69368 -3.86801  1.000 20.35448 ? 250  TYR   A HD2  1 
ATOM   2191 H  HE1  . TYR   A 1 143 ? 34.40180 -23.23492 -0.58602  1.000 22.80180 ? 250  TYR   A HE1  1 
ATOM   2192 H  HE2  . TYR   A 1 143 ? 37.31449 -22.46623 -3.21776  1.000 22.34537 ? 250  TYR   A HE2  1 
ATOM   2193 H  HH   . TYR   A 1 143 ? 36.40140 -20.88499 -1.86434  1.000 23.51470 ? 250  TYR   A HH   1 
ATOM   2194 N  N    . SER   A 1 144 ? 35.26017 -29.06439 -5.35534  1.000 16.73737 ? 251  SER   A N    1 
ATOM   2195 C  CA   . SER   A 1 144 ? 35.40192 -30.47187 -5.70529  1.000 16.55803 ? 251  SER   A CA   1 
ATOM   2196 C  C    . SER   A 1 144 ? 36.87342 -30.76054 -5.95273  1.000 15.49477 ? 251  SER   A C    1 
ATOM   2197 O  O    . SER   A 1 144 ? 37.50414 -30.10238 -6.78531  1.000 17.00102 ? 251  SER   A O    1 
ATOM   2198 C  CB   . SER   A 1 144 ? 34.56849 -30.81724 -6.94017  1.000 17.83378 ? 251  SER   A CB   1 
ATOM   2199 O  OG   . SER   A 1 144 ? 34.61563 -32.19999 -7.23000  1.000 19.13144 ? 251  SER   A OG   1 
ATOM   2200 H  H    . SER   A 1 144 ? 35.51357 -28.52532 -5.97565  1.000 20.08484 ? 251  SER   A H    1 
ATOM   2201 H  HA   . SER   A 1 144 ? 35.09779 -31.02497 -4.96875  1.000 19.86964 ? 251  SER   A HA   1 
ATOM   2202 H  HB2  . SER   A 1 144 ? 33.64676 -30.56334 -6.77634  1.000 21.40054 ? 251  SER   A HB2  1 
ATOM   2203 H  HB3  . SER   A 1 144 ? 34.91772 -30.32633 -7.70040  1.000 21.40054 ? 251  SER   A HB3  1 
ATOM   2204 H  HG   . SER   A 1 144 ? 35.40660 -32.43321 -7.38991  1.000 22.95773 ? 251  SER   A HG   1 
ATOM   2205 N  N    . ALA   A 1 145 ? 37.42079 -31.73969 -5.23230  1.000 15.41635 ? 252  ALA   A N    1 
ATOM   2206 C  CA   . ALA   A 1 145 ? 38.82317 -32.10897 -5.36466  1.000 15.61619 ? 252  ALA   A CA   1 
ATOM   2207 C  C    . ALA   A 1 145 ? 38.93984 -33.61058 -5.54871  1.000 15.89675 ? 252  ALA   A C    1 
ATOM   2208 O  O    . ALA   A 1 145 ? 38.44908 -34.37991 -4.71454  1.000 16.38828 ? 252  ALA   A O    1 
ATOM   2209 C  CB   . ALA   A 1 145 ? 39.62840 -31.67445 -4.13877  1.000 16.55950 ? 252  ALA   A CB   1 
ATOM   2210 H  H    . ALA   A 1 145 ? 36.99123 -32.20875 -4.65345  1.000 18.49962 ? 252  ALA   A H    1 
ATOM   2211 H  HA   . ALA   A 1 145 ? 39.19098 -31.67542 -6.15057  1.000 18.73943 ? 252  ALA   A HA   1 
ATOM   2212 H  HB1  . ALA   A 1 145 ? 40.53154 -32.01996 -4.21547  1.000 19.87140 ? 252  ALA   A HB1  1 
ATOM   2213 H  HB2  . ALA   A 1 145 ? 39.64711 -30.70539 -4.10047  1.000 19.87140 ? 252  ALA   A HB2  1 
ATOM   2214 H  HB3  . ALA   A 1 145 ? 39.20528 -32.02891 -3.34113  1.000 19.87140 ? 252  ALA   A HB3  1 
ATOM   2215 N  N    . SER   A 1 146 ? 39.63489 -34.02744 -6.60268  1.000 15.21452 ? 253  SER   A N    1 
ATOM   2216 C  CA   . SER   A 1 146 ? 39.66233 -35.43278 -6.98437  1.000 15.65995 ? 253  SER   A CA   1 
ATOM   2217 C  C    . SER   A 1 146 ? 40.97793 -36.11652 -6.64303  1.000 15.93831 ? 253  SER   A C    1 
ATOM   2218 O  O    . SER   A 1 146 ? 41.16454 -37.28577 -6.99390  1.000 17.64898 ? 253  SER   A O    1 
ATOM   2219 C  CB   . SER   A 1 146 ? 39.37163 -35.58061 -8.47559  1.000 16.63309 ? 253  SER   A CB   1 
ATOM   2220 O  OG   . SER   A 1 146 ? 37.99662 -35.34542 -8.72630  1.000 18.21857 ? 253  SER   A OG   1 
ATOM   2221 H  H    . SER   A 1 146 ? 40.09894 -33.51303 -7.11224  1.000 18.25742 ? 253  SER   A H    1 
ATOM   2222 H  HA   . SER   A 1 146 ? 38.96158 -35.88970 -6.49337  1.000 18.79194 ? 253  SER   A HA   1 
ATOM   2223 H  HB2  . SER   A 1 146 ? 39.90117 -34.93528 -8.96958  1.000 19.95971 ? 253  SER   A HB2  1 
ATOM   2224 H  HB3  . SER   A 1 146 ? 39.59810 -36.48075 -8.75729  1.000 19.95971 ? 253  SER   A HB3  1 
ATOM   2225 H  HG   . SER   A 1 146 ? 37.75918 -35.74691 -9.42489  1.000 21.86228 ? 253  SER   A HG   1 
ATOM   2226 N  N    . TRP   A 1 147 ? 41.88173 -35.42531 -5.96100  1.000 16.67180 ? 254  TRP   A N    1 
ATOM   2227 C  CA   . TRP   A 1 147 ? 43.25498 -35.87680 -5.80397  1.000 16.56470 ? 254  TRP   A CA   1 
ATOM   2228 C  C    . TRP   A 1 147 ? 43.76591 -35.50282 -4.41973  1.000 17.72228 ? 254  TRP   A C    1 
ATOM   2229 O  O    . TRP   A 1 147 ? 43.20668 -34.65390 -3.73005  1.000 17.22269 ? 254  TRP   A O    1 
ATOM   2230 C  CB   . TRP   A 1 147 ? 44.17453 -35.24795 -6.86312  1.000 18.13921 ? 254  TRP   A CB   1 
ATOM   2231 C  CG   . TRP   A 1 147 ? 43.64400 -35.35322 -8.25466  1.000 18.26851 ? 254  TRP   A CG   1 
ATOM   2232 C  CD1  . TRP   A 1 147 ? 42.98574 -34.38594 -8.95102  1.000 18.37363 ? 254  TRP   A CD1  1 
ATOM   2233 C  CD2  . TRP   A 1 147 ? 43.71225 -36.49223 -9.11692  1.000 18.30847 ? 254  TRP   A CD2  1 
ATOM   2234 N  NE1  . TRP   A 1 147 ? 42.63727 -34.84472 -10.19078 1.000 18.58693 ? 254  TRP   A NE1  1 
ATOM   2235 C  CE2  . TRP   A 1 147 ? 43.07344 -36.13795 -10.32230 1.000 17.93149 ? 254  TRP   A CE2  1 
ATOM   2236 C  CE3  . TRP   A 1 147 ? 44.25623 -37.77135 -8.99662  1.000 20.50045 ? 254  TRP   A CE3  1 
ATOM   2237 C  CZ2  . TRP   A 1 147 ? 42.97273 -37.01702 -11.39968 1.000 19.14377 ? 254  TRP   A CZ2  1 
ATOM   2238 C  CZ3  . TRP   A 1 147 ? 44.14468 -38.64000 -10.06416 1.000 20.36922 ? 254  TRP   A CZ3  1 
ATOM   2239 C  CH2  . TRP   A 1 147 ? 43.50895 -38.26003 -11.24875 1.000 18.90804 ? 254  TRP   A CH2  1 
ATOM   2240 H  H    . TRP   A 1 147 ? 41.71927 -34.67573 -5.57198  1.000 20.00616 ? 254  TRP   A H    1 
ATOM   2241 H  HA   . TRP   A 1 147 ? 43.26902 -36.84279 -5.89092  1.000 19.87764 ? 254  TRP   A HA   1 
ATOM   2242 H  HB2  . TRP   A 1 147 ? 44.28764 -34.30637 -6.65932  1.000 21.76706 ? 254  TRP   A HB2  1 
ATOM   2243 H  HB3  . TRP   A 1 147 ? 45.03332 -35.69825 -6.83832  1.000 21.76706 ? 254  TRP   A HB3  1 
ATOM   2244 H  HD1  . TRP   A 1 147 ? 42.79950 -33.53365 -8.62883  1.000 22.04835 ? 254  TRP   A HD1  1 
ATOM   2245 H  HE1  . TRP   A 1 147 ? 42.21396 -34.39585 -10.78988 1.000 22.30432 ? 254  TRP   A HE1  1 
ATOM   2246 H  HE3  . TRP   A 1 147 ? 44.68488 -38.03339 -8.21400  1.000 24.60055 ? 254  TRP   A HE3  1 
ATOM   2247 H  HZ2  . TRP   A 1 147 ? 42.55528 -36.76435 -12.19137 1.000 22.97253 ? 254  TRP   A HZ2  1 
ATOM   2248 H  HZ3  . TRP   A 1 147 ? 44.50037 -39.49635 -9.99308  1.000 24.44306 ? 254  TRP   A HZ3  1 
ATOM   2249 H  HH2  . TRP   A 1 147 ? 43.45062 -38.86886 -11.94934 1.000 22.68965 ? 254  TRP   A HH2  1 
ATOM   2250 N  N    . GLY   A 1 148 ? 44.87734 -36.11377 -4.05280  1.000 19.27803 ? 255  GLY   A N    1 
ATOM   2251 C  CA   . GLY   A 1 148 ? 45.47306 -35.93535 -2.75028  1.000 19.37398 ? 255  GLY   A CA   1 
ATOM   2252 C  C    . GLY   A 1 148 ? 46.90386 -36.40264 -2.80295  1.000 17.83253 ? 255  GLY   A C    1 
ATOM   2253 O  O    . GLY   A 1 148 ? 47.52351 -36.39777 -3.86519  1.000 19.10836 ? 255  GLY   A O    1 
ATOM   2254 H  H    . GLY   A 1 148 ? 45.31705 -36.65307 -4.55819  1.000 23.13363 ? 255  GLY   A H    1 
ATOM   2255 H  HA2  . GLY   A 1 148 ? 45.45043 -34.99928 -2.49698  1.000 23.24877 ? 255  GLY   A HA2  1 
ATOM   2256 H  HA3  . GLY   A 1 148 ? 44.99051 -36.45364 -2.08741  1.000 23.24877 ? 255  GLY   A HA3  1 
ATOM   2257 N  N    . PRO   A 1 149 ? 47.45086 -36.85325 -1.67508  1.000 15.87845 ? 256  PRO   A N    1 
ATOM   2258 C  CA   . PRO   A 1 149 ? 48.79435 -37.43244 -1.69718  1.000 15.29003 ? 256  PRO   A CA   1 
ATOM   2259 C  C    . PRO   A 1 149 ? 48.84332 -38.63504 -2.62317  1.000 16.00348 ? 256  PRO   A C    1 
ATOM   2260 O  O    . PRO   A 1 149 ? 47.83452 -39.28546 -2.89816  1.000 16.19015 ? 256  PRO   A O    1 
ATOM   2261 C  CB   . PRO   A 1 149 ? 49.04303 -37.84988 -0.24306  1.000 17.52427 ? 256  PRO   A CB   1 
ATOM   2262 C  CG   . PRO   A 1 149 ? 47.97967 -37.21713 0.54053   1.000 20.10530 ? 256  PRO   A CG   1 
ATOM   2263 C  CD   . PRO   A 1 149 ? 46.81218 -37.01188 -0.36555  1.000 18.91679 ? 256  PRO   A CD   1 
ATOM   2264 H  HA   . PRO   A 1 149 ? 49.45366 -36.77117 -1.95976  1.000 18.34803 ? 256  PRO   A HA   1 
ATOM   2265 H  HB2  . PRO   A 1 149 ? 48.99773 -38.81590 -0.16793  1.000 21.02912 ? 256  PRO   A HB2  1 
ATOM   2266 H  HB3  . PRO   A 1 149 ? 49.91498 -37.53540 0.04280   1.000 21.02912 ? 256  PRO   A HB3  1 
ATOM   2267 H  HG2  . PRO   A 1 149 ? 47.73609 -37.79875 1.27761   1.000 24.12637 ? 256  PRO   A HG2  1 
ATOM   2268 H  HG3  . PRO   A 1 149 ? 48.29625 -36.36559 0.88049   1.000 24.12637 ? 256  PRO   A HG3  1 
ATOM   2269 H  HD2  . PRO   A 1 149 ? 46.22417 -37.78328 -0.35606  1.000 22.70015 ? 256  PRO   A HD2  1 
ATOM   2270 H  HD3  . PRO   A 1 149 ? 46.31725 -36.21442 -0.12061  1.000 22.70015 ? 256  PRO   A HD3  1 
ATOM   2271 N  N    . GLU   A 1 150 ? 50.05043 -38.94005 -3.08305  1.000 17.37692 ? 257  GLU   A N    1
[truncated: 1,045,464 more chars]
